# Supplementary material for: Investigating the hard X-ray production via proton spallation on different materials to detect elements
Source: PLoS One. 2023 Aug 18;18(8):e0288287. doi: 10.1371/journal.pone.0288287 (PMC10438009; doi:10.1371/journal.pone.0288287)
Supplement: S1 File — (ZIP) [file pone.0288287.s001.zip]

Archive with 110 entries (106 files):
- Investigation of Hard X-ray Production via Proton Spallation/
- Investigation of Hard X-ray Production via Proton Spallation/plot/
- Investigation of Hard X-ray Production via Proton Spallation/plot/1000M.opj
- Investigation of Hard X-ray Production via Proton Spallation/plot/1000Mhigh2newsurface.opj
- Investigation of Hard X-ray Production via Proton Spallation/plot/1000Mhighnewsurface.opj
- Investigation of Hard X-ray Production via Proton Spallation/plot/1000Mnewsurfacelow.opj
- Investigation of Hard X-ray Production via Proton Spallation/plot/100M.opj
- Investigation of Hard X-ray Production via Proton Spallation/plot/1300M.opj
- Investigation of Hard X-ray Production via Proton Spallation/plot/1600M.opj
- Investigation of Hard X-ray Production via Proton Spallation/plot/200M.opj
- Investigation of Hard X-ray Production via Proton Spallation/plot/300M.opj
- Investigation of Hard X-ray Production via Proton Spallation/plot/400M.opj
- Investigation of Hard X-ray Production via Proton Spallation/plot/500M.opj
- Investigation of Hard X-ray Production via Proton Spallation/plot/600M.opj
- Investigation of Hard X-ray Production via Proton Spallation/plot/700M.opj
- Investigation of Hard X-ray Production via Proton Spallation/plot/800M.opj
- Investigation of Hard X-ray Production via Proton Spallation/plot/900M.opj
- Investigation of Hard X-ray Production via Proton Spallation/plot/compare-carbon-and-lead.opj
- Investigation of Hard X-ray Production via Proton Spallation/plot/height.opj
- Investigation of Hard X-ray Production via Proton Spallation/plot/kol.opj
- Investigation of Hard X-ray Production via Proton Spallation/plot/kol30Mevtir98.opj
- Investigation of Hard X-ray Production via Proton Spallation/plot/lithium-39.27.opj
- Investigation of Hard X-ray Production via Proton Spallation/plot/nickel-600M.opj
- Investigation of Hard X-ray Production via Proton Spallation/plot/salt-sorb100M.opj
- Investigation of Hard X-ray Production via Proton Spallation/plot/salt-sorb100Mnamak317M.opj
- Investigation of Hard X-ray Production via Proton Spallation/plot/salt50M-100M.opj
- Investigation of Hard X-ray Production via Proton Spallation/program/
- Investigation of Hard X-ray Production via Proton Spallation/program/carbon-erg18.43.txt
- Investigation of Hard X-ray Production via Proton Spallation/program/carbon-erg92.16.txt
- Investigation of Hard X-ray Production via Proton Spallation/program/carbon-madehi.txt
- Investigation of Hard X-ray Production via Proton Spallation/program/carbon-madehj.txt
- Investigation of Hard X-ray Production via Proton Spallation/program/carbon1.txt
- Investigation of Hard X-ray Production via Proton Spallation/program/lead-high2surfacenew1000M.txt
- Investigation of Hard X-ray Production via Proton Spallation/program/lead-highsurfacenew1000M.txt
- Investigation of Hard X-ray Production via Proton Spallation/program/lead-lowsurfacenew1000M.txt
- Investigation of Hard X-ray Production via Proton Spallation/program/lead-ordi98-100M.txt
- Investigation of Hard X-ray Production via Proton Spallation/program/lead-ordi98-200M.txt
- Investigation of Hard X-ray Production via Proton Spallation/program/lead-ordi98-300M.txt
- Investigation of Hard X-ray Production via Proton Spallation/program/lead-ordi98-400M.txt
- Investigation of Hard X-ray Production via Proton Spallation/program/lead-ordi98-500M.txt
- Investigation of Hard X-ray Production via Proton Spallation/program/lead-ordi98-600M.txt
- Investigation of Hard X-ray Production via Proton Spallation/program/lead-spallationa.txt
- Investigation of Hard X-ray Production via Proton Spallation/program/lead-spallationb.txt
- Investigation of Hard X-ray Production via Proton Spallation/program/lead-spallationc.txt
- Investigation of Hard X-ray Production via Proton Spallation/program/lead-spallationd.txt
- Investigation of Hard X-ray Production via Proton Spallation/program/lead-spallatione.txt
- Investigation of Hard X-ray Production via Proton Spallation/program/lead-spallationf.txt
- Investigation of Hard X-ray Production via Proton Spallation/program/lead-spallationg.txt
- Investigation of Hard X-ray Production via Proton Spallation/program/lead-spallationh.txt
- Investigation of Hard X-ray Production via Proton Spallation/program/lead-spallationi.txt
- Investigation of Hard X-ray Production via Proton Spallation/program/lead-spallationj.txt
- Investigation of Hard X-ray Production via Proton Spallation/program/lead-spallationk.txt
- Investigation of Hard X-ray Production via Proton Spallation/program/lead-spallationl.txt
- Investigation of Hard X-ray Production via Proton Spallation/program/lead-spallationm.txt
- Investigation of Hard X-ray Production via Proton Spallation/program/lead-spallationn.txt
- Investigation of Hard X-ray Production via Proton Spallation/program/lead-spallationp1300.txt
- Investigation of Hard X-ray Production via Proton Spallation/program/lead-spallationq.txt
- Investigation of Hard X-ray Production via Proton Spallation/program/lead-spallationr.txt
- Investigation of Hard X-ray Production via Proton Spallation/program/lead-spallations.txt
- Investigation of Hard X-ray Production via Proton Spallation/program/lead-spallationt.txt
- Investigation of Hard X-ray Production via Proton Spallation/program/lead-spallationu.txt
- Investigation of Hard X-ray Production via Proton Spallation/program/lead-spallationv.txt
- Investigation of Hard X-ray Production via Proton Spallation/program/lead-spallationw.txt
- Investigation of Hard X-ray Production via Proton Spallation/program/lead-spallationx.txt
- Investigation of Hard X-ray Production via Proton Spallation/program/lead-spallationy.txt
- Investigation of Hard X-ray Production via Proton Spallation/program/lithium-30M-karaj-siclotron.txt
- Investigation of Hard X-ray Production via Proton Spallation/program/lithium-erg39.27.txt
- Investigation of Hard X-ray Production via Proton Spallation/program/lithium-erg7.854.txt
- Investigation of Hard X-ray Production via Proton Spallation/program/lithium-g.txt
- Investigation of Hard X-ray Production via Proton Spallation/program/lithium-madehc.txt
- Investigation of Hard X-ray Production via Proton Spallation/program/lithium-madehd.txt
- Investigation of Hard X-ray Production via Proton Spallation/program/nickel-ordi98-600M.txt
- Investigation of Hard X-ray Production via Proton Spallation/program/nickel-spallationo.txt
- Investigation of Hard X-ray Production via Proton Spallation/program/nickel-spallationp.txt
- Investigation of Hard X-ray Production via Proton Spallation/program/salt-30M-karaj-siclotron.txt
- Investigation of Hard X-ray Production via Proton Spallation/program/salt-af.txt
- Investigation of Hard X-ray Production via Proton Spallation/program/salt-erg317.09.txt
- Investigation of Hard X-ray Production via Proton Spallation/program/salt-erg63.5.txt
- Investigation of Hard X-ray Production via Proton Spallation/program/salt100.txt
- Investigation of Hard X-ray Production via Proton Spallation/program/soil-min.txt
- Investigation of Hard X-ray Production via Proton Spallation/program/soil-minerg.txt
- Investigation of Hard X-ray Production via Proton Spallation/program/soil.txt
- Investigation of Hard X-ray Production via Proton Spallation/program/soilaa.txt
- Investigation of Hard X-ray Production via Proton Spallation/program/soilab.txt
- Investigation of Hard X-ray Production via Proton Spallation/program/soilac.txt
- Investigation of Hard X-ray Production via Proton Spallation/result/
- Investigation of Hard X-ray Production via Proton Spallation/result/1000M.txt
- Investigation of Hard X-ray Production via Proton Spallation/result/1000Mhigh2newsurface.txt
- Investigation of Hard X-ray Production via Proton Spallation/result/1000Mhighnewsurface.txt
- Investigation of Hard X-ray Production via Proton Spallation/result/1000Mnewsurfacelow.txt
- Investigation of Hard X-ray Production via Proton Spallation/result/100M.txt
- Investigation of Hard X-ray Production via Proton Spallation/result/1300M.txt
- Investigation of Hard X-ray Production via Proton Spallation/result/1600M-surf-high2.txt
- Investigation of Hard X-ray Production via Proton Spallation/result/1600M-surf-high4.txt
- Investigation of Hard X-ray Production via Proton Spallation/result/1600M-surf-low1.txt
- Investigation of Hard X-ray Production via Proton Spallation/result/1600M-surf-low3.txt
- Investigation of Hard X-ray Production via Proton Spallation/result/1600M.txt
- Investigation of Hard X-ray Production via Proton Spallation/result/200M.txt
- Investigation of Hard X-ray Production via Proton Spallation/result/300M.txt
- Investigation of Hard X-ray Production via Proton Spallation/result/400M.txt
- Investigation of Hard X-ray Production via Proton Spallation/result/500M.txt
- Investigation of Hard X-ray Production via Proton Spallation/result/600M-surf-high1.txt
- Investigation of Hard X-ray Production via Proton Spallation/result/600M-surf-high3.txt
- Investigation of Hard X-ray Production via Proton Spallation/result/600M-surf-high5.txt
- Investigation of Hard X-ray Production via Proton Spallation/result/600M-surf-low2.txt
- Investigation of Hard X-ray Production via Proton Spallation/result/600M.txt
- Investigation of Hard X-ray Production via Proton Spallation/result/700M.txt
- Investigation of Hard X-ray Production via Proton Spallation/result/800M.txt
- Investigation of Hard X-ray Production via Proton Spallation/result/900M.txt
- Investigation of Hard X-ray Production via Proton Spallation/result/ordi98-600M-nickel.txt
