# Supplementary material for: Investigating the hard X-ray production via proton spallation on different materials to detect elements
Source: PLoS One. 2023 Aug 18;18(8):e0288287. doi: 10.1371/journal.pone.0288287 (PMC10438009; doi:10.1371/journal.pone.0288287)
Supplement: S1 File — (ZIP) [file pone.0288287.s001.zip › Investigation of Hard X-ray Production via Proton Spallation/program/carbon-madehj.txt]

1mcnpx    version 27e   ld=Thu Mar 03 08:00:00 MST 2011                09/04/19 11:09:29
 ***************************************************************************************   probid =   09/04/19 11:09:29
 i=carbon-erga.txt o=madeha.txt                                                                                         

 *************************************************************
 *                                                           *
 *                   MCNPX                                   *
 *                                                           *
 * Copyright 2007. Los Alamos National Security, LLC.        *
 * All rights reserved.                                      *
 *                                                           *
 * This material was produced under U.S. Government contract *
 * DE-AC52-06NA25396 for Los Alamos National Laboratory,     *
 * which is operated by Los Alamos National Security, LLC    *
 * for the U.S. Department of Energy. The Government is      *
 * granted for itself and others acting on its behalf a      *
 * paid-up, nonexclusive, irrevocable worldwide license in   *
 * this material to reproduce, prepare derivative works, and *
 * works, and perform publicly and display publicly.         *
 * Beginning five (5) years after June 1, 2006, subject to   *
 * additional five-year worldwide renewals, the Government   *
 * is granted for itself and others acting on its behalf     *
 * a paid-up, nonexclusive, irrevocable worldwide license    *
 * in this material to reproduce, prepare derivative works,  *
 * distribute copies to the public, perform publicly and     *
 * display publicly, and to permit others to do so.          *
 *                                                           *
 * NEITHER THE UNITED STATES NOR THE UNITED STATES           *
 * DEPARTMENT OF ENERGY, NOR LOS ALAMOS NATIONAL SECURITY,   *
 * LLC, NOR ANY OF THEIR EMPLOYEES, MAKES ANY WARRANTY,      *
 * EXPRESS OR IMPLIED, OR ASSUMES ANY LEGAL LIABILITY OR     *
 * RESPONSIBILITY FOR THE ACCURACY, COMPLETENESS, OR         *
 * USEFULNESS OF ANY INFORMATION, APPARATUS, PRODUCT, OR     *
 * PROCESS DISCLOSED, OR REPRESENTS THAT ITS USE WOULD NOT   *
 * INFRINGE PRIVATELY OWNED RIGHTS.                          *
 *                                                           *
 *************************************************************
    1-       c MCNPX test problem                                                            
    2-       c --------------------------------------------------                            
    3-       c 600 MeV protons on a cylindrical Pb target of 20 cm radius and                
    4-       c 50 cm thickness. Source uniformly distributed over circle of                  
    5-       c 2 cm radius. Tally of neutron current.                                        
    6-       c --------------------------------------------------                            
    7-       c Cells                                                                         
    8-       c --------------------------------------------------                            
    9-       1 1 -2.30 -1 2 -3                                                              
   10-       2 0 -4 (1:-2:3)                                                                 
   11-       3 0 4                                                                           
   12-                                                                                       
   13-       c --------------------------------------------------                            
   14-       c Surfaces                                                                      
   15-       c --------------------------------------------------                            
   16-       1 cz 20.0                                                                       
   17-       2 pz 0.0                                                                        
   18-       3 pz 50.0                                                                       
   19-       4 sz 25.0 50.0                                                                  
   20-                                                                                       
   21-       c --------------------------------------------------                            
   22-       c Materials                                                                     
   23-       c --------------------------------------------------                            
   24-       m1 6012 1                                                                       
   25-       c --------------------------------------------------                            
   26-       c Source                                                                        
   27-       c --------------------------------------------------                            
   28-       sdef par = h erg = 18.43 sur = 2 dir = 1 pos = 0 0 0 rad = d1                   
   29-       si1 0 2.0                                                                       
   30-       sp1 0 1                                                                         
   31-       c ssw 1 2 3 4 CEL 1                                                             
   32-       c --------------------------------------------------                            
   33-       c Options                                                                       
   34-       c --------------------------------------------------                            
   35-       imp:n 1 1 0                                                                     
   36-       imp:h 1 1 0                                                                     
   37-       imp:p 1 1 0                                                                     
   38-       phys:n 2000                                                                     
   39-       phys:h 2000                                                                     
   40-       phys:p 2000                                                                     
   41-       mode n h p                                                                      
 warning.  photonuclear physics may be needed (phys:p).
   42-       histp 1                                                                         
   43-       lca 2 1 2                                                                       
   44-       c lca 7j -2 1                                                                   
   45-       c --------------------------------------------------                            
   46-       c Tallies                                                                       
   47-       c --------------------------------------------------                            
   48-       E0 0 99i 10                                                                     
   49-       FC1 Neutron current integrated over surface 4 (unit:particles)                  
   50-       F1:p 4                                                                          
   51-       c --------------------------------------------------                            
   52-       print                                                                           
   53-       c nps 2000                                                                      
   54-       ctme 3                                                                          
 
 warning.  total nu is now the default for fixed-source problems.
1source                                                                                                 print table 10

 values of defaulted or explicitly defined source variables

    cel        0.0000E+00
    sur        2.0000E+00
    erg        1.8430E+01
    tme        0.0000E+00
    dir        1.0000E+00
    pos        0.0000E+00   0.0000E+00   0.0000E+00
    x          0.0000E+00
    y          0.0000E+00
    z          0.0000E+00
    ext        0.0000E+00
    axs        0.0000E+00   0.0000E+00   0.0000E+00
    vec        0.0000E+00   0.0000E+00   0.0000E+00
    ccc        0.0000E+00
    nrm        1.0000E+00
    ara        0.0000E+00
    wgt        1.0000E+00
    eff        1.0000E-02
    par        9.0000E+00
    tr         0.0000E+00
    bem        0.0000E+00   0.0000E+00   0.0000E+00
    bap        0.0000E+00   0.0000E+00   0.0000E+00
    loc        0.0000E+00   0.0000E+00   0.0000E+00
 
 warning.  source variable rad is sampled uniformly.


 probability distribution   1 for source variable rad
 unbiased histogram distribution

 source        source           cumulative          probability
  entry         value           probability           of bin

    1       0.00000E+00        0.000000E+00        0.000000E+00
    2       2.00000E+00        1.000000E+00        1.000000E+00

     the mean of source distribution   1 is  1.0000E+00


 order of sampling source variables.
 par sur rad pos dir erg tme
1tally   1                                                                                              print table 30
+                                   Neutron current integrated over surface 4 (unit:particles)                 
           tally type 1    number of particles crossing a surface.                        
           particle(s): photon     
 
 warning.     1 energy bins of tally   1 are below energy cutoff.
 surfaces  4                                                                                                           

 energy bins
      1.00000E-03  to  0.00000E+00 mev   
      0.00000E+00  to  1.00000E-01 mev   
      1.00000E-01  to  2.00000E-01 mev   
      2.00000E-01  to  3.00000E-01 mev   
      3.00000E-01  to  4.00000E-01 mev   
      4.00000E-01  to  5.00000E-01 mev   
      5.00000E-01  to  6.00000E-01 mev   
      6.00000E-01  to  7.00000E-01 mev   
      7.00000E-01  to  8.00000E-01 mev   
      8.00000E-01  to  9.00000E-01 mev   
      9.00000E-01  to  1.00000E+00 mev   
      1.00000E+00  to  1.10000E+00 mev   
      1.10000E+00  to  1.20000E+00 mev   
      1.20000E+00  to  1.30000E+00 mev   
      1.30000E+00  to  1.40000E+00 mev   
      1.40000E+00  to  1.50000E+00 mev   
      1.50000E+00  to  1.60000E+00 mev   
      1.60000E+00  to  1.70000E+00 mev   
      1.70000E+00  to  1.80000E+00 mev   
      1.80000E+00  to  1.90000E+00 mev   
      1.90000E+00  to  2.00000E+00 mev   
      2.00000E+00  to  2.10000E+00 mev   
      2.10000E+00  to  2.20000E+00 mev   
      2.20000E+00  to  2.30000E+00 mev   
      2.30000E+00  to  2.40000E+00 mev   
      2.40000E+00  to  2.50000E+00 mev   
      2.50000E+00  to  2.60000E+00 mev   
      2.60000E+00  to  2.70000E+00 mev   
      2.70000E+00  to  2.80000E+00 mev   
      2.80000E+00  to  2.90000E+00 mev   
      2.90000E+00  to  3.00000E+00 mev   
      3.00000E+00  to  3.10000E+00 mev   
      3.10000E+00  to  3.20000E+00 mev   
      3.20000E+00  to  3.30000E+00 mev   
      3.30000E+00  to  3.40000E+00 mev   
      3.40000E+00  to  3.50000E+00 mev   
      3.50000E+00  to  3.60000E+00 mev   
      3.60000E+00  to  3.70000E+00 mev   
      3.70000E+00  to  3.80000E+00 mev   
      3.80000E+00  to  3.90000E+00 mev   
      3.90000E+00  to  4.00000E+00 mev   
      4.00000E+00  to  4.10000E+00 mev   
      4.10000E+00  to  4.20000E+00 mev   
      4.20000E+00  to  4.30000E+00 mev   
      4.30000E+00  to  4.40000E+00 mev   
      4.40000E+00  to  4.50000E+00 mev   
      4.50000E+00  to  4.60000E+00 mev   
      4.60000E+00  to  4.70000E+00 mev   
      4.70000E+00  to  4.80000E+00 mev   
      4.80000E+00  to  4.90000E+00 mev   
      4.90000E+00  to  5.00000E+00 mev   
      5.00000E+00  to  5.10000E+00 mev   
      5.10000E+00  to  5.20000E+00 mev   
      5.20000E+00  to  5.30000E+00 mev   
      5.30000E+00  to  5.40000E+00 mev   
      5.40000E+00  to  5.50000E+00 mev   
      5.50000E+00  to  5.60000E+00 mev   
      5.60000E+00  to  5.70000E+00 mev   
      5.70000E+00  to  5.80000E+00 mev   
      5.80000E+00  to  5.90000E+00 mev   
      5.90000E+00  to  6.00000E+00 mev   
      6.00000E+00  to  6.10000E+00 mev   
      6.10000E+00  to  6.20000E+00 mev   
      6.20000E+00  to  6.30000E+00 mev   
      6.30000E+00  to  6.40000E+00 mev   
      6.40000E+00  to  6.50000E+00 mev   
      6.50000E+00  to  6.60000E+00 mev   
      6.60000E+00  to  6.70000E+00 mev   
      6.70000E+00  to  6.80000E+00 mev   
      6.80000E+00  to  6.90000E+00 mev   
      6.90000E+00  to  7.00000E+00 mev   
      7.00000E+00  to  7.10000E+00 mev   
      7.10000E+00  to  7.20000E+00 mev   
      7.20000E+00  to  7.30000E+00 mev   
      7.30000E+00  to  7.40000E+00 mev   
      7.40000E+00  to  7.50000E+00 mev   
      7.50000E+00  to  7.60000E+00 mev   
      7.60000E+00  to  7.70000E+00 mev   
      7.70000E+00  to  7.80000E+00 mev   
      7.80000E+00  to  7.90000E+00 mev   
      7.90000E+00  to  8.00000E+00 mev   
      8.00000E+00  to  8.10000E+00 mev   
      8.10000E+00  to  8.20000E+00 mev   
      8.20000E+00  to  8.30000E+00 mev   
      8.30000E+00  to  8.40000E+00 mev   
      8.40000E+00  to  8.50000E+00 mev   
      8.50000E+00  to  8.60000E+00 mev   
      8.60000E+00  to  8.70000E+00 mev   
      8.70000E+00  to  8.80000E+00 mev   
      8.80000E+00  to  8.90000E+00 mev   
      8.90000E+00  to  9.00000E+00 mev   
      9.00000E+00  to  9.10000E+00 mev   
      9.10000E+00  to  9.20000E+00 mev   
      9.20000E+00  to  9.30000E+00 mev   
      9.30000E+00  to  9.40000E+00 mev   
      9.40000E+00  to  9.50000E+00 mev   
      9.50000E+00  to  9.60000E+00 mev   
      9.60000E+00  to  9.70000E+00 mev   
      9.70000E+00  to  9.80000E+00 mev   
      9.80000E+00  to  9.90000E+00 mev   
      9.90000E+00  to  1.00000E+01 mev   
      total bin
1material composition                                                                                   print table 40

 material
  number     component nuclide, atom fraction

     1            6012, 1.00000000000E+00


 material
  number     component nuclide, mass fraction

     1            6012, 1.00000000000E+00


1LAHET physics options:                                                                                 print table 41

 lca    ielas   ipreq  iexisa  ichoic   jcoul  nexite   npidk   noact    icem    ilaq
 lca        2       1       2      23       1       1       0       1       0       0

 lcb    flenb(i),i=1,6                                                          ctofe       flim0
 lcb    3.4900E+03  3.4900E+03  2.4900E+03  2.4900E+03  8.0000E+02  8.0000E+02 -1.0000E+00 -1.0000E+00

 lea     ipht     icc  nobalc  nobale   ifbrk  ilvden   ievap   nofis
 lea        1       4       1       0       1       0       0       1

 leb    yzere       bzere       yzero       bzero
 leb    1.5000E+00  8.0000E+00  1.5000E+00  1.0000E+01


     history tape is file   histp   

1cell volumes and masses                                                                                print table 50

        cell     atom          gram         input       calculated                            reason volume
                density       density       volume        volume         mass       pieces    not calculated

     1     1  1.76295E-01   3.51300E+00   0.00000E+00   6.28319E+04   2.20728E+05      1                      
     2     2  0.00000E+00   0.00000E+00   0.00000E+00   4.60767E+05   0.00000E+00      1                      
     3     3  0.00000E+00   0.00000E+00   0.00000E+00   0.00000E+00   0.00000E+00      0      infinite        
1surface areas                                                                                          print table 50

         surface    input      calculated    reason area
                    area          area       not calculated

     1        1  0.00000E+00   6.28319E+03                   
     2        2  0.00000E+00   1.25664E+03                   
     3        3  0.00000E+00   1.25664E+03                   
     4        4  0.00000E+00   3.14159E+04                   
1cells                                                                                                  print table 60

                      atom        gram                                     neutron     photon      proton       photon wt
        cell  mat    density     density     volume       mass     pieces  importance  importance  importance  generation

     1     1    1  1.76295E-01 3.51300E+00 6.28319E+04 2.20728E+05      1  1.0000E+00  1.0000E+00  1.0000E+00  -1.000E+00
     2     2    0  0.00000E+00 0.00000E+00 4.60767E+05 0.00000E+00      1  1.0000E+00  1.0000E+00  1.0000E+00  -1.000E+00
     3     3    0  0.00000E+00 0.00000E+00 0.00000E+00 0.00000E+00      0  0.0000E+00  0.0000E+00  0.0000E+00  -1.000E+00

 total                                     5.23599E+05 2.20728E+05
1surfaces                                                                                               print table 70

         surface     trans  type   surface coefficients

     1      1                cz    2.0000000E+01
     2      2                pz    0.0000000E+00
     3      3                pz    5.0000000E+01
     4      4                sz    2.5000000E+01   5.0000000E+01


 random number control    0.830206021468160E+14
1  cell temperatures in mev for the free-gas thermal neutron treatment.                                 print table 72

   all non-zero importance cells with materials have a temperature for thermal neutrons of 2.5300E-08 mev.

    minimum source weight = 1.0000E+00    maximum source weight = 1.0000E+00

         4 warning messages so far.
1physical constants                                                                                     print table 98


   name                    value     description

   huge      1.0000000000000E+37     infinity
    pie      3.1415926535898E+00     pi
  euler      5.7721566490153E-01     euler constant
 avogad      6.0220434469282E+23     avogadro number (molecules/mole)
  aneut      1.0086649670000E+00     neutron mass (amu)
  avgdn      5.9703109000000E-01     avogadro number/neutron mass (1.e-24*molecules/mole/amu)
  slite      2.9979250000000E+02     speed of light (cm/shake)
 planck      4.1357320000000E-13     planck constant (mev shake)
  fscon      1.3703930000000E+02     inverse fine structure constant h*c/(2*pi*e**2)
 gpt(1)      9.3958000000000E+02     neutron mass (mev)
 gpt(3)      5.1100800000000E-01     electron mass (mev)


 fission q-values:     nuclide    q(mev)   nuclide    q(mev)
                         90232    171.91     91233    175.57
                         92233    180.84     92234    179.45
                         92235    180.88     92236    179.50
                         92237    180.40     92238    181.31
                         92239    180.40     92240    180.40
                         93237    183.67     94238    186.65
                         94239    189.44     94240    186.36
                         94241    188.99     94242    185.98
                         94243    187.48     95241    190.83
                         95242    190.54     95243    190.25
                         96242    190.49     96244    190.49
                         other    180.00


 the following compilation options were used:

     CHEAP
     DEC
     PLOT
     MCPLOT
     GKSSIM
     XLIB
     XS64
     CEM
     INCL
     HISTP
     MESHTAL
     RADIOG
     SPABI
     default datapath: c:\mcnpx\xs                                                                     
1cross-section tables                                                                                   print table 100

     table    length

                        tables from file rmccs                                                           

 no particle-production data for ipt=  9 from   6012.50c
   6012.50c   20841  njoy                                                                       (  1306)      79/07/31.

                        tables from file mcplib04                                                        

   6000.04p    3228  ENDF/B-VI Release 8 Photoatomic Data for 6-C                                 mat 600      02/07/03

                        tables from file endf70prot                                                      

   6012.70h   51762  acer                                                                         mat 625      09/17/07

  total       75831

 any neutrons with energy greater than emax = 2.00000E+03 from the source or from a collision will be resampled.

 neutron cross sections outside the range from 0.0000E+00 to 2.0000E+03 mev are expunged.

 maximum photon energy set to 2000.0 mev (maximum electron energy)
 warning.  "simple physics turned on for photons > e mev."             
 nps =         0     nrn =               0      e  = 2.0000E+03                     

                        tables from file el03                                                            

   6000.03e    2333                                                                                          6/6/98    

1particles and energy limits                                                                            print table 101

                         particle      maximum       smallest      largest       always        always
                         cutoff        particle      table         table         use table     use model
   particle type         energy        energy        maximum       maximum       below         above

    1  n  neutron       0.0000E+00    2.0000E+03    2.0000E+01    2.0000E+01    2.0000E+01    2.0000E+01
    2  p  photon        1.0000E-03    2.0000E+03    1.0000E+05    1.0000E+05    1.0000E+37    1.0000E+37
    3  e  electron      1.0000E-03    2.0000E+03    2.0000E+03    2.0000E+03    1.0000E+37    1.0000E+37
    9  h  proton        1.0000E+00    2.0000E+03    1.5000E+02    1.5000E+02    1.5000E+02    1.5000E+02
 
 
 warning.  material    1 has been set to a conductor.
1range table for material    1 (condensed)                                                              print table 85

 electron substeps per energy step =   3,  default =   3.  mean ionization energy = 7.80000E+01 ev.

 density effect data
 conductor
   z =   6
    occ no, be(ev) pairs
       2.    288.000       2.     16.590      -2.     11.260
       plas(ev)       wt       tmin(mev)
       38.19042     1.98793     0.00000

         energy           stopping power           range   radiation   beta**2   density   rad/col   drange    dyield
    n              collision radiation   total               yield                corr
          mev      mev cm2/g mev cm2/g mev cm2/g   g/cm2                        mev cm2/g             g/cm2

  168  1.0400E-03  1.037E+02 2.531E-03 1.037E+02 5.163E-06 1.953E-06  4.058E-03 8.948E-03 2.440E-05 8.101E-07 2.031E-09
  167  1.1341E-03  9.816E+01 2.578E-03 9.816E+01 6.097E-06 3.894E-06  4.424E-03 8.957E-03 2.627E-05 9.332E-07 2.385E-09
  166  1.2368E-03  9.279E+01 2.623E-03 9.279E+01 7.173E-06 5.834E-06  4.823E-03 8.966E-03 2.827E-05 1.076E-06 2.799E-09
  165  1.3487E-03  8.764E+01 2.667E-03 8.764E+01 8.414E-06 7.786E-06  5.258E-03 8.977E-03 3.043E-05 1.242E-06 3.285E-09
  164  1.4708E-03  8.271E+01 2.708E-03 8.271E+01 9.849E-06 9.761E-06  5.732E-03 8.989E-03 3.274E-05 1.434E-06 3.855E-09
  163  1.6039E-03  7.800E+01 2.747E-03 7.800E+01 1.151E-05 1.177E-05  6.248E-03 9.001E-03 3.522E-05 1.658E-06 4.523E-09
  162  1.7490E-03  7.350E+01 2.784E-03 7.351E+01 1.342E-05 1.383E-05  6.810E-03 9.015E-03 3.788E-05 1.918E-06 5.306E-09
  161  1.9073E-03  6.922E+01 2.820E-03 6.922E+01 1.565E-05 1.594E-05  7.423E-03 9.030E-03 4.074E-05 2.220E-06 6.223E-09
  160  2.0800E-03  6.515E+01 2.853E-03 6.515E+01 1.822E-05 1.813E-05  8.091E-03 9.046E-03 4.379E-05 2.572E-06 7.297E-09
  159  2.2682E-03  6.128E+01 2.884E-03 6.128E+01 2.120E-05 2.039E-05  8.819E-03 9.064E-03 4.707E-05 2.981E-06 8.553E-09
  158  2.4735E-03  5.760E+01 2.913E-03 5.761E+01 2.466E-05 2.275E-05  9.611E-03 9.083E-03 5.058E-05 3.457E-06 1.002E-08
  157  2.6974E-03  5.412E+01 2.941E-03 5.412E+01 2.867E-05 2.522E-05  1.047E-02 9.104E-03 5.434E-05 4.012E-06 1.174E-08
  156  2.9415E-03  5.082E+01 2.966E-03 5.083E+01 3.332E-05 2.780E-05  1.141E-02 9.128E-03 5.835E-05 4.657E-06 1.376E-08
  155  3.2078E-03  4.771E+01 2.989E-03 4.771E+01 3.873E-05 3.052E-05  1.244E-02 9.153E-03 6.266E-05 5.410E-06 1.611E-08
  154  3.4981E-03  4.476E+01 3.010E-03 4.476E+01 4.502E-05 3.338E-05  1.355E-02 9.180E-03 6.726E-05 6.286E-06 1.886E-08
  153  3.8147E-03  4.198E+01 3.030E-03 4.198E+01 5.233E-05 3.639E-05  1.476E-02 9.210E-03 7.218E-05 7.308E-06 2.207E-08
  152  4.1600E-03  3.935E+01 3.047E-03 3.936E+01 6.083E-05 3.958E-05  1.608E-02 9.243E-03 7.744E-05 8.499E-06 2.583E-08
  151  4.5365E-03  3.688E+01 3.063E-03 3.688E+01 7.072E-05 4.296E-05  1.752E-02 9.278E-03 8.306E-05 9.888E-06 3.021E-08
  150  4.9471E-03  3.455E+01 3.078E-03 3.456E+01 8.222E-05 4.653E-05  1.908E-02 9.317E-03 8.907E-05 1.151E-05 3.534E-08
  149  5.3948E-03  3.236E+01 3.090E-03 3.236E+01 9.562E-05 5.033E-05  2.078E-02 9.360E-03 9.550E-05 1.340E-05 4.132E-08
  148  5.8831E-03  3.030E+01 3.102E-03 3.030E+01 1.112E-04 5.437E-05  2.263E-02 9.406E-03 1.024E-04 1.560E-05 4.831E-08
  147  6.4155E-03  2.836E+01 3.111E-03 2.836E+01 1.294E-04 5.865E-05  2.464E-02 9.457E-03 1.097E-04 1.817E-05 5.646E-08
  146  6.9962E-03  2.654E+01 3.120E-03 2.654E+01 1.506E-04 6.322E-05  2.683E-02 9.512E-03 1.175E-04 2.117E-05 6.598E-08
  145  7.6294E-03  2.483E+01 3.127E-03 2.484E+01 1.752E-04 6.807E-05  2.920E-02 9.572E-03 1.259E-04 2.468E-05 7.709E-08
  144  8.3199E-03  2.323E+01 3.134E-03 2.323E+01 2.040E-04 7.325E-05  3.178E-02 9.638E-03 1.349E-04 2.876E-05 9.006E-08
  143  9.0729E-03  2.173E+01 3.140E-03 2.173E+01 2.375E-04 7.876E-05  3.459E-02 9.709E-03 1.445E-04 3.353E-05 1.052E-07
  142  9.8941E-03  2.032E+01 3.144E-03 2.032E+01 2.766E-04 8.464E-05  3.763E-02 9.787E-03 1.547E-04 3.910E-05 1.229E-07
  141  1.0790E-02  1.900E+01 3.147E-03 1.900E+01 3.222E-04 9.091E-05  4.093E-02 9.873E-03 1.656E-04 4.560E-05 1.434E-07
  140  1.1766E-02  1.777E+01 3.149E-03 1.777E+01 3.754E-04 9.759E-05  4.451E-02 9.966E-03 1.773E-04 5.318E-05 1.674E-07
  139  1.2831E-02  1.661E+01 3.151E-03 1.661E+01 4.374E-04 1.047E-04  4.839E-02 1.007E-02 1.897E-04 6.202E-05 1.954E-07
  138  1.3992E-02  1.553E+01 3.153E-03 1.553E+01 5.098E-04 1.123E-04  5.259E-02 1.018E-02 2.030E-04 7.234E-05 2.280E-07
  137  1.5259E-02  1.452E+01 3.155E-03 1.452E+01 5.941E-04 1.204E-04  5.715E-02 1.030E-02 2.173E-04 8.437E-05 2.661E-07
  136  1.6640E-02  1.358E+01 3.158E-03 1.358E+01 6.925E-04 1.291E-04  6.208E-02 1.043E-02 2.326E-04 9.840E-05 3.106E-07
  135  1.8146E-02  1.270E+01 3.162E-03 1.270E+01 8.073E-04 1.384E-04  6.741E-02 1.058E-02 2.491E-04 1.148E-04 3.627E-07
  134  1.9788E-02  1.187E+01 3.166E-03 1.188E+01 9.411E-04 1.483E-04  7.317E-02 1.073E-02 2.667E-04 1.338E-04 4.234E-07
  133  2.1579E-02  1.110E+01 3.170E-03 1.111E+01 1.097E-03 1.589E-04  7.939E-02 1.091E-02 2.855E-04 1.561E-04 4.943E-07
  132  2.3532E-02  1.039E+01 3.173E-03 1.039E+01 1.279E-03 1.702E-04  8.611E-02 1.109E-02 3.055E-04 1.819E-04 5.770E-07
  131  2.5662E-02  9.719E+00 3.177E-03 9.722E+00 1.491E-03 1.823E-04  9.335E-02 1.130E-02 3.269E-04 2.121E-04 6.733E-07
  130  2.7985E-02  9.096E+00 3.181E-03 9.099E+00 1.738E-03 1.953E-04  1.011E-01 1.152E-02 3.497E-04 2.471E-04 7.855E-07
  129  3.0518E-02  8.516E+00 3.185E-03 8.519E+00 2.026E-03 2.091E-04  1.095E-01 1.177E-02 3.740E-04 2.879E-04 9.163E-07
  128  3.3280E-02  7.976E+00 3.190E-03 7.979E+00 2.361E-03 2.238E-04  1.185E-01 1.203E-02 3.999E-04 3.352E-04 1.069E-06
  127  3.6292E-02  7.473E+00 3.195E-03 7.476E+00 2.752E-03 2.396E-04  1.282E-01 1.233E-02 4.276E-04 3.903E-04 1.246E-06
  126  3.9576E-02  7.004E+00 3.202E-03 7.008E+00 3.206E-03 2.564E-04  1.386E-01 1.265E-02 4.572E-04 4.541E-04 1.453E-06
  125  4.3158E-02  6.569E+00 3.211E-03 6.572E+00 3.734E-03 2.744E-04  1.497E-01 1.299E-02 4.888E-04 5.282E-04 1.694E-06
  124  4.7065E-02  6.164E+00 3.221E-03 6.168E+00 4.348E-03 2.936E-04  1.616E-01 1.337E-02 5.226E-04 6.139E-04 1.975E-06
  123  5.1324E-02  5.788E+00 3.233E-03 5.791E+00 5.061E-03 3.140E-04  1.742E-01 1.379E-02 5.586E-04 7.132E-04 2.302E-06
  122  5.5969E-02  5.439E+00 3.247E-03 5.442E+00 5.889E-03 3.359E-04  1.877E-01 1.424E-02 5.970E-04 8.280E-04 2.683E-06
  121  6.1035E-02  5.114E+00 3.262E-03 5.118E+00 6.850E-03 3.592E-04  2.020E-01 1.474E-02 6.379E-04 9.606E-04 3.126E-06
  120  6.6559E-02  4.813E+00 3.280E-03 4.816E+00 7.963E-03 3.842E-04  2.172E-01 1.528E-02 6.815E-04 1.113E-03 3.642E-06
  119  7.2583E-02  4.534E+00 3.300E-03 4.537E+00 9.253E-03 4.107E-04  2.333E-01 1.587E-02 7.279E-04 1.289E-03 4.243E-06
  118  7.9153E-02  4.275E+00 3.324E-03 4.278E+00 1.074E-02 4.391E-04  2.503E-01 1.651E-02 7.774E-04 1.492E-03 4.942E-06
  117  8.6317E-02  4.035E+00 3.350E-03 4.039E+00 1.247E-02 4.693E-04  2.681E-01 1.721E-02 8.302E-04 1.725E-03 5.755E-06
  116  9.4129E-02  3.813E+00 3.380E-03 3.817E+00 1.446E-02 5.015E-04  2.869E-01 1.798E-02 8.864E-04 1.991E-03 6.700E-06
  115  1.0265E-01  3.608E+00 3.414E-03 3.611E+00 1.676E-02 5.359E-04  3.066E-01 1.881E-02 9.462E-04 2.296E-03 7.800E-06
  114  1.1194E-01  3.418E+00 3.452E-03 3.421E+00 1.940E-02 5.725E-04  3.271E-01 1.971E-02 1.010E-03 2.645E-03 9.080E-06
  113  1.2207E-01  3.243E+00 3.496E-03 3.246E+00 2.244E-02 6.116E-04  3.485E-01 2.069E-02 1.078E-03 3.042E-03 1.057E-05
  112  1.3312E-01  3.081E+00 3.545E-03 3.084E+00 2.594E-02 6.532E-04  3.706E-01 2.176E-02 1.151E-03 3.494E-03 1.230E-05
  111  1.4517E-01  2.931E+00 3.600E-03 2.935E+00 2.994E-02 6.976E-04  3.935E-01 2.291E-02 1.228E-03 4.007E-03 1.431E-05
  110  1.5831E-01  2.794E+00 3.662E-03 2.797E+00 3.453E-02 7.450E-04  4.171E-01 2.416E-02 1.311E-03 4.588E-03 1.666E-05
  109  1.7263E-01  2.667E+00 3.732E-03 2.671E+00 3.978E-02 7.955E-04  4.413E-01 2.551E-02 1.399E-03 5.245E-03 1.939E-05
  108  1.8826E-01  2.551E+00 3.812E-03 2.555E+00 4.576E-02 8.494E-04  4.660E-01 2.696E-02 1.494E-03 5.985E-03 2.258E-05
  107  2.0530E-01  2.444E+00 3.902E-03 2.448E+00 5.258E-02 9.070E-04  4.911E-01 2.852E-02 1.597E-03 6.817E-03 2.630E-05
  106  2.2388E-01  2.346E+00 4.005E-03 2.350E+00 6.033E-02 9.686E-04  5.165E-01 3.020E-02 1.707E-03 7.751E-03 3.064E-05
  105  2.4414E-01  2.257E+00 4.122E-03 2.261E+00 6.912E-02 1.035E-03  5.421E-01 3.200E-02 1.826E-03 8.795E-03 3.574E-05
  104  2.6624E-01  2.175E+00 4.254E-03 2.179E+00 7.908E-02 1.105E-03  5.677E-01 3.392E-02 1.956E-03 9.960E-03 4.171E-05
  103  2.9033E-01  2.101E+00 4.404E-03 2.105E+00 9.034E-02 1.181E-03  5.934E-01 3.597E-02 2.097E-03 1.126E-02 4.873E-05
  102  3.1661E-01  2.033E+00 4.574E-03 2.038E+00 1.030E-01 1.263E-03  6.188E-01 3.816E-02 2.250E-03 1.269E-02 5.698E-05
  101  3.4527E-01  1.972E+00 4.766E-03 1.977E+00 1.173E-01 1.352E-03  6.439E-01 4.050E-02 2.417E-03 1.429E-02 6.671E-05
  100  3.7652E-01  1.916E+00 4.984E-03 1.921E+00 1.334E-01 1.447E-03  6.685E-01 4.298E-02 2.601E-03 1.604E-02 7.820E-05
   99  4.1059E-01  1.867E+00 5.230E-03 1.872E+00 1.513E-01 1.551E-03  6.926E-01 4.563E-02 2.802E-03 1.798E-02 9.180E-05
   98  4.4776E-01  1.822E+00 5.509E-03 1.827E+00 1.714E-01 1.663E-03  7.159E-01 4.844E-02 3.024E-03 2.010E-02 1.079E-04
   97  4.8828E-01  1.782E+00 5.823E-03 1.788E+00 1.939E-01 1.785E-03  7.385E-01 5.142E-02 3.268E-03 2.243E-02 1.271E-04
   96  5.3247E-01  1.747E+00 6.177E-03 1.753E+00 2.188E-01 1.918E-03  7.602E-01 5.458E-02 3.537E-03 2.497E-02 1.498E-04
   95  5.8067E-01  1.715E+00 6.576E-03 1.722E+00 2.466E-01 2.064E-03  7.809E-01 5.793E-02 3.834E-03 2.775E-02 1.769E-04
   94  6.3322E-01  1.688E+00 7.026E-03 1.695E+00 2.774E-01 2.223E-03  8.006E-01 6.148E-02 4.162E-03 3.077E-02 2.093E-04
   93  6.9053E-01  1.664E+00 7.532E-03 1.671E+00 3.114E-01 2.398E-03  8.191E-01 6.523E-02 4.527E-03 3.406E-02 2.479E-04
   92  7.5303E-01  1.643E+00 8.102E-03 1.651E+00 3.490E-01 2.589E-03  8.366E-01 6.919E-02 4.930E-03 3.763E-02 2.941E-04
   91  8.2119E-01  1.626E+00 8.742E-03 1.635E+00 3.905E-01 2.800E-03  8.529E-01 7.336E-02 5.377E-03 4.149E-02 3.494E-04
   90  8.9551E-01  1.611E+00 9.461E-03 1.621E+00 4.362E-01 3.032E-03  8.680E-01 7.775E-02 5.872E-03 4.567E-02 4.156E-04
   89  9.7656E-01  1.599E+00 1.027E-02 1.609E+00 4.864E-01 3.287E-03  8.820E-01 8.236E-02 6.422E-03 5.020E-02 4.951E-04
   88  1.0649E+00  1.589E+00 1.117E-02 1.600E+00 5.415E-01 3.569E-03  8.949E-01 8.719E-02 7.031E-03 5.508E-02 5.905E-04
   87  1.1613E+00  1.582E+00 1.219E-02 1.594E+00 6.019E-01 3.879E-03  9.066E-01 9.225E-02 7.708E-03 6.036E-02 7.050E-04
   86  1.2664E+00  1.576E+00 1.333E-02 1.590E+00 6.679E-01 4.223E-03  9.173E-01 9.753E-02 8.459E-03 6.604E-02 8.427E-04
   85  1.3811E+00  1.572E+00 1.461E-02 1.587E+00 7.401E-01 4.603E-03  9.271E-01 1.030E-01 9.293E-03 7.218E-02 1.008E-03
   84  1.5061E+00  1.570E+00 1.605E-02 1.586E+00 8.189E-01 5.022E-03  9.358E-01 1.088E-01 1.022E-02 7.879E-02 1.208E-03
   83  1.6424E+00  1.570E+00 1.765E-02 1.587E+00 9.048E-01 5.487E-03  9.437E-01 1.147E-01 1.125E-02 8.591E-02 1.447E-03
   82  1.7910E+00  1.570E+00 1.946E-02 1.590E+00 9.983E-01 6.001E-03  9.507E-01 1.209E-01 1.239E-02 9.358E-02 1.736E-03
   81  1.9531E+00  1.572E+00 2.147E-02 1.594E+00 1.100E+00 6.569E-03  9.570E-01 1.273E-01 1.366E-02 1.018E-01 2.083E-03
   80  2.1299E+00  1.575E+00 2.373E-02 1.599E+00 1.211E+00 7.199E-03  9.626E-01 1.339E-01 1.506E-02 1.107E-01 2.502E-03
   79  2.3227E+00  1.579E+00 2.625E-02 1.606E+00 1.331E+00 7.895E-03  9.675E-01 1.407E-01 1.662E-02 1.203E-01 3.006E-03
   78  2.5329E+00  1.584E+00 2.907E-02 1.613E+00 1.462E+00 8.666E-03  9.718E-01 1.478E-01 1.835E-02 1.306E-01 3.612E-03
   77  2.7621E+00  1.590E+00 3.221E-02 1.622E+00 1.604E+00 9.519E-03  9.756E-01 1.550E-01 2.027E-02 1.417E-01 4.342E-03
   76  3.0121E+00  1.596E+00 3.572E-02 1.631E+00 1.757E+00 1.046E-02  9.790E-01 1.625E-01 2.239E-02 1.537E-01 5.219E-03
   75  3.2848E+00  1.602E+00 3.963E-02 1.642E+00 1.924E+00 1.150E-02  9.819E-01 1.702E-01 2.474E-02 1.666E-01 6.275E-03
   74  3.5820E+00  1.610E+00 4.399E-02 1.653E+00 2.104E+00 1.265E-02  9.844E-01 1.781E-01 2.733E-02 1.804E-01 7.542E-03
   73  3.9062E+00  1.617E+00 4.885E-02 1.666E+00 2.300E+00 1.392E-02  9.866E-01 1.862E-01 3.021E-02 1.953E-01 9.066E-03
   72  4.2598E+00  1.625E+00 5.425E-02 1.679E+00 2.511E+00 1.533E-02  9.885E-01 1.946E-01 3.339E-02 2.114E-01 1.089E-02
   71  4.6453E+00  1.633E+00 6.026E-02 1.693E+00 2.740E+00 1.687E-02  9.902E-01 2.032E-01 3.690E-02 2.287E-01 1.309E-02
   70  5.0658E+00  1.641E+00 6.693E-02 1.708E+00 2.987E+00 1.857E-02  9.916E-01 2.120E-01 4.078E-02 2.472E-01 1.572E-02
   69  5.5243E+00  1.649E+00 7.431E-02 1.724E+00 3.254E+00 2.045E-02  9.928E-01 2.210E-01 4.505E-02 2.672E-01 1.886E-02
   68  6.0243E+00  1.658E+00 8.250E-02 1.740E+00 3.543E+00 2.251E-02  9.939E-01 2.304E-01 4.976E-02 2.887E-01 2.263E-02
   67  6.5695E+00  1.666E+00 9.159E-02 1.758E+00 3.854E+00 2.477E-02  9.948E-01 2.400E-01 5.496E-02 3.117E-01 2.713E-02
   66  7.1641E+00  1.675E+00 1.017E-01 1.776E+00 4.191E+00 2.725E-02  9.956E-01 2.498E-01 6.070E-02 3.364E-01 3.250E-02
   65  7.8125E+00  1.683E+00 1.128E-01 1.796E+00 4.554E+00 2.997E-02  9.962E-01 2.599E-01 6.702E-02 3.630E-01 3.891E-02
   64  8.5196E+00  1.692E+00 1.251E-01 1.817E+00 4.945E+00 3.295E-02  9.968E-01 2.703E-01 7.398E-02 3.914E-01 4.656E-02
   63  9.2907E+00  1.700E+00 1.388E-01 1.839E+00 5.367E+00 3.620E-02  9.973E-01 2.809E-01 8.165E-02 4.219E-01 5.566E-02
   62  1.0132E+01  1.708E+00 1.539E-01 1.862E+00 5.822E+00 3.976E-02  9.977E-01 2.918E-01 9.010E-02 4.545E-01 6.649E-02
   61  1.1049E+01  1.716E+00 1.705E-01 1.886E+00 6.311E+00 4.364E-02  9.980E-01 3.029E-01 9.939E-02 4.893E-01 7.935E-02
   60  1.2049E+01  1.724E+00 1.889E-01 1.913E+00 6.837E+00 4.787E-02  9.983E-01 3.142E-01 1.096E-01 5.264E-01 9.460E-02
   59  1.3139E+01  1.732E+00 2.093E-01 1.941E+00 7.403E+00 5.247E-02  9.986E-01 3.257E-01 1.208E-01 5.659E-01 1.127E-01
   58  1.4328E+01  1.739E+00 2.316E-01 1.971E+00 8.011E+00 5.747E-02  9.988E-01 3.375E-01 1.332E-01 6.080E-01 1.340E-01
   57  1.5625E+01  1.747E+00 2.563E-01 2.003E+00 8.664E+00 6.289E-02  9.990E-01 3.494E-01 1.467E-01 6.526E-01 1.592E-01
   56  1.7039E+01  1.754E+00 2.835E-01 2.038E+00 9.364E+00 6.875E-02  9.992E-01 3.615E-01 1.616E-01 6.999E-01 1.889E-01
   55  1.8581E+01  1.762E+00 3.135E-01 2.075E+00 1.011E+01 7.509E-02  9.993E-01 3.737E-01 1.779E-01 7.499E-01 2.238E-01
   54  2.0263E+01  1.769E+00 3.465E-01 2.116E+00 1.092E+01 8.193E-02  9.994E-01 3.860E-01 1.959E-01 8.026E-01 2.648E-01
   53  2.2097E+01  1.776E+00 3.828E-01 2.159E+00 1.177E+01 8.928E-02  9.995E-01 3.985E-01 2.155E-01 8.581E-01 3.128E-01
   52  2.4097E+01  1.784E+00 4.227E-01 2.206E+00 1.269E+01 9.719E-02  9.996E-01 4.110E-01 2.370E-01 9.163E-01 3.690E-01
   51  2.6278E+01  1.791E+00 4.667E-01 2.257E+00 1.367E+01 1.057E-01  9.996E-01 4.237E-01 2.606E-01 9.773E-01 4.345E-01
   50  2.8656E+01  1.798E+00 5.150E-01 2.313E+00 1.471E+01 1.147E-01  9.997E-01 4.364E-01 2.865E-01 1.041E+00 5.108E-01
   49  3.1250E+01  1.805E+00 5.680E-01 2.373E+00 1.582E+01 1.244E-01  9.997E-01 4.492E-01 3.148E-01 1.107E+00 5.994E-01
   48  3.4078E+01  1.812E+00 6.263E-01 2.438E+00 1.699E+01 1.346E-01  9.998E-01 4.621E-01 3.457E-01 1.176E+00 7.020E-01
   47  3.7163E+01  1.819E+00 6.903E-01 2.509E+00 1.824E+01 1.456E-01  9.998E-01 4.750E-01 3.796E-01 1.247E+00 8.207E-01
   46  4.0526E+01  1.825E+00 7.606E-01 2.586E+00 1.956E+01 1.571E-01  9.998E-01 4.879E-01 4.167E-01 1.320E+00 9.576E-01
   45  4.4194E+01  1.832E+00 8.377E-01 2.670E+00 2.096E+01 1.693E-01  9.999E-01 5.009E-01 4.572E-01 1.396E+00 1.115E+00
   44  4.8194E+01  1.839E+00 9.224E-01 2.762E+00 2.243E+01 1.821E-01  9.999E-01 5.139E-01 5.015E-01 1.473E+00 1.296E+00
   43  5.2556E+01  1.846E+00 1.015E+00 2.861E+00 2.398E+01 1.956E-01  9.999E-01 5.270E-01 5.500E-01 1.552E+00 1.503E+00
   42  5.7313E+01  1.853E+00 1.117E+00 2.970E+00 2.561E+01 2.097E-01  9.999E-01 5.401E-01 6.029E-01 1.632E+00 1.739E+00
   41  6.2500E+01  1.860E+00 1.229E+00 3.088E+00 2.732E+01 2.244E-01  9.999E-01 5.532E-01 6.608E-01 1.713E+00 2.008E+00
   40  6.8157E+01  1.866E+00 1.351E+00 3.218E+00 2.912E+01 2.398E-01  9.999E-01 5.663E-01 7.240E-01 1.794E+00 2.314E+00
   39  7.4325E+01  1.873E+00 1.485E+00 3.359E+00 3.099E+01 2.557E-01  1.000E+00 5.795E-01 7.930E-01 1.876E+00 2.660E+00
   38  8.1052E+01  1.880E+00 1.632E+00 3.512E+00 3.295E+01 2.721E-01  1.000E+00 5.927E-01 8.684E-01 1.958E+00 3.052E+00
   37  8.8388E+01  1.887E+00 1.794E+00 3.680E+00 3.499E+01 2.890E-01  1.000E+00 6.058E-01 9.507E-01 2.040E+00 3.494E+00
   36  9.6388E+01  1.893E+00 1.970E+00 3.864E+00 3.711E+01 3.064E-01  1.000E+00 6.190E-01 1.041E+00 2.121E+00 3.990E+00
   35  1.0511E+02  1.900E+00 2.164E+00 4.064E+00 3.932E+01 3.243E-01  1.000E+00 6.323E-01 1.139E+00 2.201E+00 4.548E+00
   34  1.1463E+02  1.907E+00 2.375E+00 4.282E+00 4.160E+01 3.425E-01  1.000E+00 6.455E-01 1.246E+00 2.280E+00 5.173E+00
   33  1.2500E+02  1.914E+00 2.607E+00 4.521E+00 4.395E+01 3.610E-01  1.000E+00 6.587E-01 1.362E+00 2.358E+00 5.871E+00
   32  1.3631E+02  1.920E+00 2.861E+00 4.781E+00 4.639E+01 3.799E-01  1.000E+00 6.719E-01 1.490E+00 2.433E+00 6.649E+00
   31  1.4865E+02  1.927E+00 3.138E+00 5.065E+00 4.889E+01 3.989E-01  1.000E+00 6.852E-01 1.629E+00 2.507E+00 7.515E+00
   30  1.6210E+02  1.934E+00 3.442E+00 5.375E+00 5.147E+01 4.181E-01  1.000E+00 6.984E-01 1.780E+00 2.578E+00 8.478E+00
   29  1.7678E+02  1.940E+00 3.773E+00 5.714E+00 5.412E+01 4.374E-01  1.000E+00 7.117E-01 1.945E+00 2.647E+00 9.544E+00
   28  1.9278E+02  1.947E+00 4.136E+00 6.083E+00 5.683E+01 4.567E-01  1.000E+00 7.249E-01 2.124E+00 2.714E+00 1.073E+01
   27  2.1022E+02  1.954E+00 4.532E+00 6.486E+00 5.961E+01 4.760E-01  1.000E+00 7.382E-01 2.320E+00 2.777E+00 1.203E+01
   26  2.2925E+02  1.960E+00 4.965E+00 6.925E+00 6.245E+01 4.953E-01  1.000E+00 7.515E-01 2.533E+00 2.839E+00 1.347E+01
   25  2.5000E+02  1.967E+00 5.438E+00 7.405E+00 6.535E+01 5.144E-01  1.000E+00 7.647E-01 2.764E+00 2.897E+00 1.506E+01
   24  2.7263E+02  1.974E+00 5.954E+00 7.928E+00 6.830E+01 5.334E-01  1.000E+00 7.780E-01 3.017E+00 2.953E+00 1.681E+01
   23  2.9730E+02  1.980E+00 6.518E+00 8.498E+00 7.130E+01 5.521E-01  1.000E+00 7.913E-01 3.291E+00 3.006E+00 1.873E+01
   22  3.2421E+02  1.987E+00 7.133E+00 9.120E+00 7.436E+01 5.706E-01  1.000E+00 8.045E-01 3.590E+00 3.056E+00 2.085E+01
   21  3.5355E+02  1.994E+00 7.805E+00 9.799E+00 7.746E+01 5.888E-01  1.000E+00 8.178E-01 3.915E+00 3.103E+00 2.317E+01
   20  3.8555E+02  2.000E+00 8.539E+00 1.054E+01 8.061E+01 6.066E-01  1.000E+00 8.311E-01 4.269E+00 3.148E+00 2.571E+01
   19  4.2045E+02  2.007E+00 9.341E+00 1.135E+01 8.380E+01 6.240E-01  1.000E+00 8.444E-01 4.654E+00 3.190E+00 2.850E+01
   18  4.5850E+02  2.014E+00 1.022E+01 1.223E+01 8.703E+01 6.411E-01  1.000E+00 8.577E-01 5.073E+00 3.230E+00 3.156E+01
   17  5.0000E+02  2.020E+00 1.117E+01 1.319E+01 9.030E+01 6.577E-01  1.000E+00 8.710E-01 5.529E+00 3.266E+00 3.491E+01
   16  5.4525E+02  2.027E+00 1.221E+01 1.424E+01 9.360E+01 6.738E-01  1.000E+00 8.842E-01 6.025E+00 3.301E+00 3.857E+01
   15  5.9460E+02  2.034E+00 1.335E+01 1.539E+01 9.693E+01 6.895E-01  1.000E+00 8.975E-01 6.565E+00 3.333E+00 4.258E+01
   14  6.4842E+02  2.040E+00 1.459E+01 1.664E+01 1.003E+02 7.047E-01  1.000E+00 9.108E-01 7.153E+00 3.363E+00 4.697E+01
   13  7.0711E+02  2.047E+00 1.595E+01 1.800E+01 1.037E+02 7.194E-01  1.000E+00 9.241E-01 7.792E+00 3.391E+00 5.176E+01
   12  7.7111E+02  2.054E+00 1.743E+01 1.949E+01 1.071E+02 7.336E-01  1.000E+00 9.374E-01 8.488E+00 3.416E+00 5.699E+01
   11  8.4090E+02  2.060E+00 1.905E+01 2.111E+01 1.105E+02 7.473E-01  1.000E+00 9.507E-01 9.245E+00 3.440E+00 6.271E+01
   10  9.1700E+02  2.067E+00 2.081E+01 2.288E+01 1.140E+02 7.605E-01  1.000E+00 9.640E-01 1.007E+01 3.462E+00 6.896E+01
    9  1.0000E+03  2.074E+00 2.274E+01 2.481E+01 1.175E+02 7.732E-01  1.000E+00 9.773E-01 1.096E+01 3.483E+00 7.579E+01
    8  1.0905E+03  2.080E+00 2.484E+01 2.692E+01 1.210E+02 7.853E-01  1.000E+00 9.906E-01 1.194E+01 3.501E+00 8.324E+01
    7  1.1892E+03  2.087E+00 2.713E+01 2.921E+01 1.245E+02 7.970E-01  1.000E+00 1.004E+00 1.300E+01 3.519E+00 9.137E+01
    6  1.2968E+03  2.094E+00 2.963E+01 3.172E+01 1.280E+02 8.081E-01  1.000E+00 1.017E+00 1.415E+01 3.535E+00 1.002E+02
    5  1.4142E+03  2.100E+00 3.235E+01 3.445E+01 1.316E+02 8.188E-01  1.000E+00 1.030E+00 1.540E+01 3.549E+00 1.099E+02
    4  1.5422E+03  2.107E+00 3.533E+01 3.744E+01 1.352E+02 8.290E-01  1.000E+00 1.044E+00 1.677E+01 3.563E+00 1.205E+02
    3  1.6818E+03  2.114E+00 3.858E+01 4.069E+01 1.387E+02 8.387E-01  1.000E+00 1.057E+00 1.825E+01 3.575E+00 1.320E+02
    2  1.8340E+03  2.120E+00 4.212E+01 4.424E+01 1.423E+02 8.479E-01  1.000E+00 1.070E+00 1.987E+01 3.587E+00 1.446E+02
    1  2.0000E+03  2.127E+00 4.598E+01 4.811E+01 1.459E+02 8.567E-01  1.000E+00 1.084E+00 2.162E+01 3.597E+00 1.584E+02

1electron secondary production for material    1                                                        print table 86

         energy           stopping power           brems   thick tgt   k x-ray   knock-on
    n              collision radiation   total               brems
          mev      mev barn  mev barn  mev barn    barn                 barn      barn
  168  1.0400E-03  2.067E+03 5.044E-02 2.067E+03 6.665E+02 2.794E-05  4.341E+05 0.000E+00
  167  1.1341E-03  1.956E+03 5.138E-02 1.956E+03 6.271E+02 5.822E-05  4.204E+05 0.000E+00
  166  1.2368E-03  1.849E+03 5.228E-02 1.849E+03 5.896E+02 9.107E-05  4.057E+05 0.000E+00
  165  1.3487E-03  1.746E+03 5.314E-02 1.746E+03 5.540E+02 1.267E-04  3.903E+05 0.000E+00
  164  1.4708E-03  1.648E+03 5.396E-02 1.648E+03 5.203E+02 1.654E-04  3.744E+05 0.000E+00
  163  1.6039E-03  1.554E+03 5.474E-02 1.554E+03 4.883E+02 2.073E-04  3.582E+05 0.000E+00
  162  1.7490E-03  1.465E+03 5.549E-02 1.465E+03 4.580E+02 2.529E-04  3.419E+05 0.000E+00
  161  1.9073E-03  1.379E+03 5.619E-02 1.379E+03 4.293E+02 3.023E-04  3.256E+05 0.000E+00
  160  2.0800E-03  1.298E+03 5.685E-02 1.298E+03 4.022E+02 3.560E-04  3.095E+05 7.023E+03
  159  2.2682E-03  1.221E+03 5.747E-02 1.221E+03 3.766E+02 4.142E-04  2.936E+05 1.856E+04
  158  2.4735E-03  1.148E+03 5.806E-02 1.148E+03 3.525E+02 4.775E-04  2.780E+05 2.626E+04
  157  2.6974E-03  1.078E+03 5.860E-02 1.079E+03 3.297E+02 5.461E-04  2.628E+05 3.143E+04
  156  2.9415E-03  1.013E+03 5.910E-02 1.013E+03 3.083E+02 6.207E-04  2.482E+05 3.484E+04
  155  3.2078E-03  9.506E+02 5.956E-02 9.507E+02 2.882E+02 7.017E-04  2.340E+05 3.700E+04
  154  3.4981E-03  8.919E+02 5.999E-02 8.920E+02 2.693E+02 7.896E-04  2.203E+05 3.823E+04
  153  3.8147E-03  8.365E+02 6.037E-02 8.366E+02 2.515E+02 8.851E-04  2.073E+05 3.878E+04
  152  4.1600E-03  7.842E+02 6.073E-02 7.843E+02 2.348E+02 9.888E-04  1.948E+05 3.879E+04
  151  4.5365E-03  7.349E+02 6.104E-02 7.350E+02 2.192E+02 1.101E-03  1.828E+05 3.839E+04
  150  4.9471E-03  6.885E+02 6.133E-02 6.886E+02 2.045E+02 1.224E-03  1.715E+05 3.769E+04
  149  5.3948E-03  6.448E+02 6.158E-02 6.449E+02 1.907E+02 1.357E-03  1.607E+05 3.674E+04
  148  5.8831E-03  6.038E+02 6.180E-02 6.038E+02 1.779E+02 1.501E-03  1.505E+05 3.561E+04
  147  6.4155E-03  5.652E+02 6.200E-02 5.652E+02 1.659E+02 1.658E-03  1.409E+05 3.434E+04
  146  6.9962E-03  5.289E+02 6.217E-02 5.290E+02 1.547E+02 1.828E-03  1.318E+05 3.298E+04
  145  7.6294E-03  4.949E+02 6.232E-02 4.949E+02 1.441E+02 2.013E-03  1.232E+05 3.156E+04
  144  8.3199E-03  4.629E+02 6.245E-02 4.630E+02 1.342E+02 2.214E-03  1.152E+05 3.011E+04
  143  9.0729E-03  4.330E+02 6.256E-02 4.330E+02 1.250E+02 2.432E-03  1.076E+05 2.863E+04
  142  9.8941E-03  4.049E+02 6.265E-02 4.050E+02 1.165E+02 2.669E-03  1.004E+05 2.717E+04
  141  1.0790E-02  3.786E+02 6.271E-02 3.787E+02 1.090E+02 2.927E-03  9.375E+04 2.571E+04
  140  1.1766E-02  3.540E+02 6.275E-02 3.541E+02 1.021E+02 3.209E-03  8.749E+04 2.429E+04
  139  1.2831E-02  3.310E+02 6.279E-02 3.311E+02 9.564E+01 3.516E-03  8.162E+04 2.291E+04
  138  1.3992E-02  3.095E+02 6.282E-02 3.095E+02 8.942E+01 3.852E-03  7.614E+04 2.157E+04
  137  1.5259E-02  2.893E+02 6.287E-02 2.894E+02 8.329E+01 4.218E-03  7.102E+04 2.028E+04
  136  1.6640E-02  2.705E+02 6.293E-02 2.706E+02 7.722E+01 4.614E-03  6.623E+04 1.904E+04
  135  1.8146E-02  2.530E+02 6.301E-02 2.530E+02 7.143E+01 5.042E-03  6.177E+04 1.786E+04
  134  1.9788E-02  2.366E+02 6.308E-02 2.366E+02 6.609E+01 5.504E-03  5.761E+04 1.674E+04
  133  2.1579E-02  2.213E+02 6.316E-02 2.213E+02 6.130E+01 6.003E-03  5.373E+04 1.567E+04
  132  2.3532E-02  2.070E+02 6.323E-02 2.070E+02 5.702E+01 6.543E-03  5.012E+04 1.466E+04
  131  2.5662E-02  1.937E+02 6.331E-02 1.937E+02 5.316E+01 7.129E-03  4.676E+04 1.371E+04
  130  2.7985E-02  1.813E+02 6.338E-02 1.813E+02 4.965E+01 7.767E-03  4.363E+04 1.282E+04
  129  3.0518E-02  1.697E+02 6.347E-02 1.698E+02 4.644E+01 8.461E-03  4.073E+04 1.197E+04
  128  3.3280E-02  1.589E+02 6.356E-02 1.590E+02 4.347E+01 9.217E-03  3.803E+04 1.119E+04
  127  3.6292E-02  1.489E+02 6.367E-02 1.490E+02 4.069E+01 1.004E-02  3.552E+04 1.045E+04
  126  3.9576E-02  1.396E+02 6.381E-02 1.396E+02 3.805E+01 1.094E-02  3.319E+04 9.760E+03
  125  4.3158E-02  1.309E+02 6.398E-02 1.310E+02 3.552E+01 1.191E-02  3.103E+04 9.116E+03
  124  4.7065E-02  1.228E+02 6.419E-02 1.229E+02 3.313E+01 1.297E-02  2.903E+04 8.517E+03
  123  5.1324E-02  1.153E+02 6.443E-02 1.154E+02 3.091E+01 1.412E-02  2.717E+04 7.959E+03
  122  5.5969E-02  1.084E+02 6.470E-02 1.084E+02 2.886E+01 1.536E-02  2.545E+04 7.441E+03
  121  6.1035E-02  1.019E+02 6.501E-02 1.020E+02 2.697E+01 1.670E-02  2.386E+04 6.960E+03
  120  6.6559E-02  9.591E+01 6.536E-02 9.598E+01 2.520E+01 1.816E-02  2.239E+04 6.513E+03
  119  7.2583E-02  9.035E+01 6.577E-02 9.041E+01 2.356E+01 1.974E-02  2.102E+04 6.100E+03
  118  7.9153E-02  8.519E+01 6.623E-02 8.526E+01 2.205E+01 2.145E-02  1.976E+04 5.717E+03
  117  8.6317E-02  8.041E+01 6.676E-02 8.048E+01 2.068E+01 2.330E-02  1.860E+04 5.363E+03
  116  9.4129E-02  7.599E+01 6.735E-02 7.605E+01 1.943E+01 2.530E-02  1.752E+04 5.035E+03
  115  1.0265E-01  7.189E+01 6.803E-02 7.196E+01 1.827E+01 2.747E-02  1.653E+04 4.733E+03
  114  1.1194E-01  6.811E+01 6.879E-02 6.818E+01 1.721E+01 2.983E-02  1.562E+04 4.454E+03
  113  1.2207E-01  6.461E+01 6.966E-02 6.468E+01 1.623E+01 3.238E-02  1.477E+04 4.197E+03
  112  1.3312E-01  6.139E+01 7.063E-02 6.146E+01 1.533E+01 3.514E-02  1.400E+04 3.960E+03
  111  1.4517E-01  5.841E+01 7.174E-02 5.848E+01 1.450E+01 3.814E-02  1.328E+04 3.742E+03
  110  1.5831E-01  5.567E+01 7.298E-02 5.574E+01 1.375E+01 4.140E-02  1.263E+04 3.542E+03
  109  1.7263E-01  5.315E+01 7.437E-02 5.322E+01 1.306E+01 4.492E-02  1.202E+04 3.358E+03
  108  1.8826E-01  5.083E+01 7.596E-02 5.090E+01 1.243E+01 4.875E-02  1.147E+04 3.188E+03
  107  2.0530E-01  4.870E+01 7.776E-02 4.878E+01 1.186E+01 5.291E-02  1.096E+04 3.033E+03
  106  2.2388E-01  4.675E+01 7.981E-02 4.683E+01 1.134E+01 5.742E-02  1.050E+04 2.890E+03
  105  2.4414E-01  4.497E+01 8.213E-02 4.505E+01 1.088E+01 6.232E-02  1.008E+04 2.760E+03
  104  2.6624E-01  4.334E+01 8.477E-02 4.343E+01 1.046E+01 6.766E-02  9.697E+03 2.641E+03
  103  2.9033E-01  4.186E+01 8.776E-02 4.195E+01 1.008E+01 7.345E-02  9.348E+03 2.532E+03
  102  3.1661E-01  4.051E+01 9.114E-02 4.060E+01 9.743E+00 7.977E-02  9.032E+03 2.432E+03
  101  3.4527E-01  3.929E+01 9.498E-02 3.939E+01 9.446E+00 8.665E-02  8.746E+03 2.341E+03
  100  3.7652E-01  3.819E+01 9.932E-02 3.829E+01 9.185E+00 9.415E-02  8.489E+03 2.258E+03
   99  4.1059E-01  3.720E+01 1.042E-01 3.730E+01 8.957E+00 1.023E-01  8.258E+03 2.183E+03
   98  4.4776E-01  3.630E+01 1.098E-01 3.641E+01 8.759E+00 1.113E-01  8.052E+03 2.114E+03
   97  4.8828E-01  3.551E+01 1.160E-01 3.563E+01 8.589E+00 1.210E-01  7.870E+03 2.052E+03
   96  5.3247E-01  3.480E+01 1.231E-01 3.493E+01 8.446E+00 1.317E-01  7.708E+03 1.996E+03
   95  5.8067E-01  3.418E+01 1.310E-01 3.431E+01 8.326E+00 1.434E-01  7.567E+03 1.945E+03
   94  6.3322E-01  3.363E+01 1.400E-01 3.377E+01 8.225E+00 1.562E-01  7.444E+03 1.899E+03
   93  6.9053E-01  3.316E+01 1.501E-01 3.331E+01 8.141E+00 1.701E-01  7.339E+03 1.857E+03
   92  7.5303E-01  3.275E+01 1.614E-01 3.291E+01 8.074E+00 1.855E-01  7.250E+03 1.820E+03
   91  8.2119E-01  3.240E+01 1.742E-01 3.257E+01 8.026E+00 2.022E-01  7.176E+03 1.787E+03
   90  8.9551E-01  3.210E+01 1.885E-01 3.229E+01 7.994E+00 2.206E-01  7.115E+03 1.757E+03
   89  9.7656E-01  3.186E+01 2.046E-01 3.207E+01 7.976E+00 2.407E-01  7.068E+03 1.730E+03
   88  1.0649E+00  3.167E+01 2.227E-01 3.189E+01 7.970E+00 2.627E-01  7.033E+03 1.706E+03
   87  1.1613E+00  3.152E+01 2.429E-01 3.176E+01 7.974E+00 2.869E-01  7.009E+03 1.684E+03
   86  1.2664E+00  3.141E+01 2.657E-01 3.167E+01 7.987E+00 3.133E-01  6.995E+03 1.666E+03
   85  1.3811E+00  3.133E+01 2.912E-01 3.162E+01 8.007E+00 3.423E-01  6.990E+03 1.649E+03
   84  1.5061E+00  3.129E+01 3.198E-01 3.161E+01 8.033E+00 3.740E-01  6.994E+03 1.634E+03
   83  1.6424E+00  3.128E+01 3.518E-01 3.163E+01 8.064E+00 4.087E-01  7.006E+03 1.621E+03
   82  1.7910E+00  3.129E+01 3.877E-01 3.168E+01 8.098E+00 4.466E-01  7.025E+03 1.609E+03
   81  1.9531E+00  3.133E+01 4.278E-01 3.176E+01 8.137E+00 4.881E-01  7.051E+03 1.599E+03
   80  2.1299E+00  3.139E+01 4.728E-01 3.186E+01 8.179E+00 5.335E-01  7.083E+03 1.590E+03
   79  2.3227E+00  3.147E+01 5.231E-01 3.199E+01 8.226E+00 5.830E-01  7.121E+03 1.582E+03
   78  2.5329E+00  3.157E+01 5.792E-01 3.214E+01 8.275E+00 6.371E-01  7.164E+03 1.576E+03
   77  2.7621E+00  3.167E+01 6.419E-01 3.232E+01 8.328E+00 6.961E-01  7.211E+03 1.570E+03
   76  3.0121E+00  3.180E+01 7.118E-01 3.251E+01 8.383E+00 7.606E-01  7.262E+03 1.565E+03
   75  3.2848E+00  3.193E+01 7.898E-01 3.272E+01 8.441E+00 8.309E-01  7.317E+03 1.560E+03
   74  3.5820E+00  3.207E+01 8.767E-01 3.295E+01 8.497E+00 9.076E-01  7.376E+03 1.556E+03
   73  3.9062E+00  3.222E+01 9.734E-01 3.320E+01 8.546E+00 9.911E-01  7.437E+03 1.553E+03
   72  4.2598E+00  3.238E+01 1.081E+00 3.346E+01 8.584E+00 1.082E+00  7.502E+03 1.550E+03
   71  4.6453E+00  3.254E+01 1.201E+00 3.374E+01 8.616E+00 1.181E+00  7.568E+03 1.548E+03
   70  5.0658E+00  3.270E+01 1.334E+00 3.404E+01 8.654E+00 1.288E+00  7.637E+03 1.545E+03
   69  5.5243E+00  3.287E+01 1.481E+00 3.435E+01 8.703E+00 1.404E+00  7.708E+03 1.544E+03
   68  6.0243E+00  3.304E+01 1.644E+00 3.468E+01 8.756E+00 1.531E+00  7.780E+03 1.542E+03
   67  6.5695E+00  3.321E+01 1.825E+00 3.503E+01 8.805E+00 1.668E+00  7.855E+03 1.541E+03
   66  7.1641E+00  3.337E+01 2.026E+00 3.540E+01 8.849E+00 1.817E+00  7.930E+03 1.539E+03
   65  7.8125E+00  3.354E+01 2.248E+00 3.579E+01 8.891E+00 1.979E+00  8.007E+03 1.539E+03
   64  8.5196E+00  3.371E+01 2.494E+00 3.620E+01 8.932E+00 2.154E+00  8.085E+03 1.538E+03
   63  9.2907E+00  3.387E+01 2.766E+00 3.664E+01 8.970E+00 2.343E+00  8.164E+03 1.537E+03
   62  1.0132E+01  3.403E+01 3.066E+00 3.710E+01 9.007E+00 2.548E+00  8.244E+03 1.536E+03
   61  1.1049E+01  3.419E+01 3.398E+00 3.759E+01 9.041E+00 2.770E+00  8.324E+03 1.536E+03
   60  1.2049E+01  3.435E+01 3.765E+00 3.812E+01 9.073E+00 3.009E+00  8.406E+03 1.535E+03
   59  1.3139E+01  3.451E+01 4.170E+00 3.868E+01 9.102E+00 3.267E+00  8.488E+03 1.535E+03
   58  1.4328E+01  3.466E+01 4.616E+00 3.928E+01 9.130E+00 3.545E+00  8.570E+03 1.535E+03
   57  1.5625E+01  3.481E+01 5.108E+00 3.992E+01 9.156E+00 3.845E+00  8.653E+03 1.534E+03
   56  1.7039E+01  3.496E+01 5.650E+00 4.061E+01 9.180E+00 4.167E+00  8.737E+03 1.534E+03
   55  1.8581E+01  3.511E+01 6.247E+00 4.135E+01 9.203E+00 4.512E+00  8.820E+03 1.534E+03
   54  2.0263E+01  3.525E+01 6.905E+00 4.216E+01 9.225E+00 4.884E+00  8.905E+03 1.534E+03
   53  2.2097E+01  3.540E+01 7.628E+00 4.302E+01 9.245E+00 5.281E+00  8.989E+03 1.534E+03
   52  2.4097E+01  3.554E+01 8.424E+00 4.396E+01 9.265E+00 5.707E+00  9.074E+03 1.534E+03
   51  2.6278E+01  3.568E+01 9.299E+00 4.498E+01 9.283E+00 6.162E+00  9.159E+03 1.534E+03
   50  2.8656E+01  3.582E+01 1.026E+01 4.608E+01 9.299E+00 6.647E+00  9.244E+03 1.533E+03
   49  3.1250E+01  3.596E+01 1.132E+01 4.728E+01 9.314E+00 7.164E+00  9.330E+03 1.533E+03
   48  3.4078E+01  3.610E+01 1.248E+01 4.858E+01 9.327E+00 7.714E+00  9.415E+03 1.533E+03
   47  3.7163E+01  3.624E+01 1.376E+01 4.999E+01 9.339E+00 8.298E+00  9.501E+03 1.533E+03
   46  4.0526E+01  3.638E+01 1.516E+01 5.153E+01 9.350E+00 8.917E+00  9.587E+03 1.533E+03
   45  4.4194E+01  3.651E+01 1.669E+01 5.321E+01 9.358E+00 9.573E+00  9.673E+03 1.533E+03
   44  4.8194E+01  3.665E+01 1.838E+01 5.503E+01 9.364E+00 1.026E+01  9.759E+03 1.533E+03
   43  5.2556E+01  3.679E+01 2.023E+01 5.702E+01 9.366E+00 1.099E+01  9.846E+03 1.533E+03
   42  5.7313E+01  3.692E+01 2.226E+01 5.918E+01 9.364E+00 1.176E+01  9.932E+03 1.533E+03
   41  6.2500E+01  3.706E+01 2.449E+01 6.154E+01 9.363E+00 1.257E+01  1.002E+04 1.533E+03
   40  6.8157E+01  3.719E+01 2.693E+01 6.412E+01 9.364E+00 1.341E+01  1.011E+04 1.533E+03
   39  7.4325E+01  3.733E+01 2.960E+01 6.693E+01 9.365E+00 1.429E+01  1.019E+04 1.533E+03
   38  8.1052E+01  3.746E+01 3.253E+01 6.999E+01 9.364E+00 1.521E+01  1.028E+04 1.533E+03
   37  8.8388E+01  3.759E+01 3.574E+01 7.334E+01 9.361E+00 1.617E+01  1.037E+04 1.533E+03
   36  9.6388E+01  3.773E+01 3.926E+01 7.699E+01 9.356E+00 1.717E+01  1.045E+04 1.533E+03
   35  1.0511E+02  3.786E+01 4.311E+01 8.098E+01 9.352E+00 1.820E+01  1.054E+04 1.533E+03
   34  1.1463E+02  3.800E+01 4.733E+01 8.533E+01 9.348E+00 1.927E+01  1.063E+04 1.533E+03
   33  1.2500E+02  3.813E+01 5.195E+01 9.008E+01 9.344E+00 2.037E+01  1.071E+04 1.533E+03
   32  1.3631E+02  3.826E+01 5.700E+01 9.527E+01 9.337E+00 2.152E+01  1.080E+04 1.533E+03
   31  1.4865E+02  3.840E+01 6.253E+01 1.009E+02 9.326E+00 2.269E+01  1.089E+04 1.533E+03
   30  1.6210E+02  3.853E+01 6.858E+01 1.071E+02 9.311E+00 2.389E+01  1.097E+04 1.533E+03
   29  1.7678E+02  3.866E+01 7.519E+01 1.139E+02 9.291E+00 2.513E+01  1.106E+04 1.533E+03
   28  1.9278E+02  3.880E+01 8.242E+01 1.212E+02 9.266E+00 2.639E+01  1.115E+04 1.533E+03
   27  2.1022E+02  3.893E+01 9.031E+01 1.292E+02 9.237E+00 2.768E+01  1.124E+04 1.533E+03
   26  2.2925E+02  3.906E+01 9.893E+01 1.380E+02 9.204E+00 2.900E+01  1.132E+04 1.533E+03
   25  2.5000E+02  3.920E+01 1.084E+02 1.476E+02 9.166E+00 3.033E+01  1.141E+04 1.533E+03
   24  2.7263E+02  3.933E+01 1.186E+02 1.580E+02 9.126E+00 3.169E+01  1.150E+04 1.533E+03
   23  2.9730E+02  3.946E+01 1.299E+02 1.693E+02 9.083E+00 3.306E+01  1.158E+04 1.533E+03
   22  3.2421E+02  3.960E+01 1.421E+02 1.817E+02 9.038E+00 3.445E+01  1.167E+04 1.533E+03
   21  3.5355E+02  3.973E+01 1.555E+02 1.953E+02 8.991E+00 3.585E+01  1.176E+04 1.533E+03
   20  3.8555E+02  3.986E+01 1.702E+02 2.100E+02 8.944E+00 3.727E+01  1.185E+04 1.533E+03
   19  4.2045E+02  3.999E+01 1.861E+02 2.261E+02 8.899E+00 3.870E+01  1.193E+04 1.533E+03
   18  4.5850E+02  4.013E+01 2.036E+02 2.437E+02 8.854E+00 4.014E+01  1.202E+04 1.533E+03
   17  5.0000E+02  4.026E+01 2.226E+02 2.629E+02 8.813E+00 4.159E+01  1.211E+04 1.533E+03
   16  5.4525E+02  4.039E+01 2.434E+02 2.838E+02 8.774E+00 4.304E+01  1.219E+04 1.533E+03
   15  5.9460E+02  4.053E+01 2.661E+02 3.066E+02 8.739E+00 4.451E+01  1.228E+04 1.533E+03
   14  6.4842E+02  4.066E+01 2.908E+02 3.315E+02 8.706E+00 4.598E+01  1.237E+04 1.533E+03
   13  7.0711E+02  4.079E+01 3.179E+02 3.587E+02 8.676E+00 4.746E+01  1.246E+04 1.533E+03
   12  7.7111E+02  4.092E+01 3.474E+02 3.883E+02 8.649E+00 4.894E+01  1.254E+04 1.533E+03
   11  8.4090E+02  4.106E+01 3.796E+02 4.206E+02 8.623E+00 5.043E+01  1.263E+04 1.533E+03
   10  9.1700E+02  4.119E+01 4.147E+02 4.559E+02 8.598E+00 5.193E+01  1.272E+04 1.533E+03
    9  1.0000E+03  4.132E+01 4.531E+02 4.944E+02 8.575E+00 5.343E+01  1.281E+04 1.533E+03
    8  1.0905E+03  4.145E+01 4.949E+02 5.364E+02 8.552E+00 5.494E+01  1.289E+04 1.533E+03
    7  1.1892E+03  4.159E+01 5.406E+02 5.821E+02 8.530E+00 5.644E+01  1.298E+04 1.533E+03
    6  1.2968E+03  4.172E+01 5.904E+02 6.321E+02 8.510E+00 5.796E+01  1.307E+04 1.533E+03
    5  1.4142E+03  4.185E+01 6.447E+02 6.866E+02 8.492E+00 5.947E+01  1.316E+04 1.533E+03
    4  1.5422E+03  4.198E+01 7.040E+02 7.460E+02 8.475E+00 6.099E+01  1.324E+04 1.533E+03
    3  1.6818E+03  4.212E+01 7.687E+02 8.108E+02 8.461E+00 6.251E+01  1.333E+04 1.533E+03
    2  1.8340E+03  4.225E+01 8.393E+02 8.815E+02 8.449E+00 6.403E+01  1.342E+04 1.533E+03
    1  2.0000E+03  4.238E+01 9.163E+02 9.587E+02 8.436E+00 6.555E+01  1.350E+04 1.533E+03
1proton      range table for material    1 (condensed)                                                              print table 85

 particle substeps per energy step =   3,  default =   3.  mean ionization energy = 7.80000E+01 ev.

         energy           stopping power           range   radiation   beta**2   density   rad/col   drange    dyield
    n              collision radiation   total               yield                corr
          mev      mev cm2/g mev cm2/g mev cm2/g   g/cm2                        mev cm2/g             g/cm2
 
  168  1.0400E-03  1.425E+02 0.000E+00 1.425E+02 4.058E-06 0.000E+00  2.217E-06 0.000E+00 0.000E+00 6.144E-07 0.000E+00
  167  1.1341E-03  1.468E+02 0.000E+00 1.468E+02 4.709E-06 0.000E+00  2.417E-06 0.000E+00 0.000E+00 6.506E-07 0.000E+00
  166  1.2368E-03  1.513E+02 0.000E+00 1.513E+02 5.398E-06 0.000E+00  2.636E-06 0.000E+00 0.000E+00 6.886E-07 0.000E+00
  165  1.3487E-03  1.560E+02 0.000E+00 1.560E+02 6.126E-06 0.000E+00  2.875E-06 0.000E+00 0.000E+00 7.284E-07 0.000E+00
  164  1.4708E-03  1.610E+02 0.000E+00 1.610E+02 6.896E-06 0.000E+00  3.135E-06 0.000E+00 0.000E+00 7.700E-07 0.000E+00
  163  1.6039E-03  1.662E+02 0.000E+00 1.662E+02 7.710E-06 0.000E+00  3.419E-06 0.000E+00 0.000E+00 8.136E-07 0.000E+00
  162  1.7490E-03  1.718E+02 0.000E+00 1.718E+02 8.569E-06 0.000E+00  3.728E-06 0.000E+00 0.000E+00 8.588E-07 0.000E+00
  161  1.9073E-03  1.777E+02 0.000E+00 1.777E+02 9.474E-06 0.000E+00  4.066E-06 0.000E+00 0.000E+00 9.057E-07 0.000E+00
  160  2.0800E-03  1.839E+02 0.000E+00 1.839E+02 1.043E-05 0.000E+00  4.434E-06 0.000E+00 0.000E+00 9.547E-07 0.000E+00
  159  2.2682E-03  1.904E+02 0.000E+00 1.904E+02 1.143E-05 0.000E+00  4.835E-06 0.000E+00 0.000E+00 1.006E-06 0.000E+00
  158  2.4735E-03  1.973E+02 0.000E+00 1.973E+02 1.249E-05 0.000E+00  5.272E-06 0.000E+00 0.000E+00 1.059E-06 0.000E+00
  157  2.6974E-03  2.045E+02 0.000E+00 2.045E+02 1.361E-05 0.000E+00  5.750E-06 0.000E+00 0.000E+00 1.114E-06 0.000E+00
  156  2.9415E-03  2.121E+02 0.000E+00 2.121E+02 1.478E-05 0.000E+00  6.270E-06 0.000E+00 0.000E+00 1.172E-06 0.000E+00
  155  3.2078E-03  2.201E+02 0.000E+00 2.201E+02 1.601E-05 0.000E+00  6.838E-06 0.000E+00 0.000E+00 1.232E-06 0.000E+00
  154  3.4981E-03  2.285E+02 0.000E+00 2.285E+02 1.731E-05 0.000E+00  7.456E-06 0.000E+00 0.000E+00 1.294E-06 0.000E+00
  153  3.8147E-03  2.373E+02 0.000E+00 2.373E+02 1.867E-05 0.000E+00  8.131E-06 0.000E+00 0.000E+00 1.359E-06 0.000E+00
  152  4.1600E-03  2.466E+02 0.000E+00 2.466E+02 2.009E-05 0.000E+00  8.867E-06 0.000E+00 0.000E+00 1.427E-06 0.000E+00
  151  4.5365E-03  2.563E+02 0.000E+00 2.563E+02 2.159E-05 0.000E+00  9.670E-06 0.000E+00 0.000E+00 1.497E-06 0.000E+00
  150  4.9471E-03  2.666E+02 0.000E+00 2.666E+02 2.316E-05 0.000E+00  1.054E-05 0.000E+00 0.000E+00 1.570E-06 0.000E+00
  149  5.3948E-03  2.773E+02 0.000E+00 2.773E+02 2.481E-05 0.000E+00  1.150E-05 0.000E+00 0.000E+00 1.647E-06 0.000E+00
  148  5.8831E-03  2.885E+02 0.000E+00 2.885E+02 2.653E-05 0.000E+00  1.254E-05 0.000E+00 0.000E+00 1.726E-06 0.000E+00
  147  6.4155E-03  3.003E+02 0.000E+00 3.003E+02 2.834E-05 0.000E+00  1.368E-05 0.000E+00 0.000E+00 1.809E-06 0.000E+00
  146  6.9962E-03  3.127E+02 0.000E+00 3.127E+02 3.024E-05 0.000E+00  1.491E-05 0.000E+00 0.000E+00 1.895E-06 0.000E+00
  145  7.6294E-03  3.256E+02 0.000E+00 3.256E+02 3.222E-05 0.000E+00  1.626E-05 0.000E+00 0.000E+00 1.984E-06 0.000E+00
  144  8.3199E-03  3.392E+02 0.000E+00 3.392E+02 3.430E-05 0.000E+00  1.773E-05 0.000E+00 0.000E+00 2.077E-06 0.000E+00
  143  9.0729E-03  3.534E+02 0.000E+00 3.534E+02 3.647E-05 0.000E+00  1.934E-05 0.000E+00 0.000E+00 2.174E-06 0.000E+00
  142  9.8941E-03  3.683E+02 0.000E+00 3.683E+02 3.875E-05 0.000E+00  2.109E-05 0.000E+00 0.000E+00 2.276E-06 0.000E+00
  141  1.0790E-02  3.825E+02 0.000E+00 3.825E+02 4.113E-05 0.000E+00  2.300E-05 0.000E+00 0.000E+00 2.385E-06 0.000E+00
  140  1.1766E-02  3.969E+02 0.000E+00 3.969E+02 4.364E-05 0.000E+00  2.508E-05 0.000E+00 0.000E+00 2.506E-06 0.000E+00
  139  1.2831E-02  4.114E+02 0.000E+00 4.114E+02 4.627E-05 0.000E+00  2.735E-05 0.000E+00 0.000E+00 2.635E-06 0.000E+00
  138  1.3992E-02  4.261E+02 0.000E+00 4.261E+02 4.904E-05 0.000E+00  2.983E-05 0.000E+00 0.000E+00 2.773E-06 0.000E+00
  137  1.5259E-02  4.408E+02 0.000E+00 4.408E+02 5.197E-05 0.000E+00  3.252E-05 0.000E+00 0.000E+00 2.921E-06 0.000E+00
  136  1.6640E-02  4.555E+02 0.000E+00 4.555E+02 5.505E-05 0.000E+00  3.547E-05 0.000E+00 0.000E+00 3.081E-06 0.000E+00
  135  1.8146E-02  4.701E+02 0.000E+00 4.701E+02 5.830E-05 0.000E+00  3.868E-05 0.000E+00 0.000E+00 3.254E-06 0.000E+00
  134  1.9788E-02  4.845E+02 0.000E+00 4.845E+02 6.174E-05 0.000E+00  4.218E-05 0.000E+00 0.000E+00 3.441E-06 0.000E+00
  133  2.1579E-02  4.986E+02 0.000E+00 4.986E+02 6.538E-05 0.000E+00  4.600E-05 0.000E+00 0.000E+00 3.643E-06 0.000E+00
  132  2.3532E-02  5.125E+02 0.000E+00 5.125E+02 6.925E-05 0.000E+00  5.016E-05 0.000E+00 0.000E+00 3.862E-06 0.000E+00
  131  2.5662E-02  5.259E+02 0.000E+00 5.259E+02 7.335E-05 0.000E+00  5.470E-05 0.000E+00 0.000E+00 4.101E-06 0.000E+00
  130  2.7985E-02  5.388E+02 0.000E+00 5.388E+02 7.771E-05 0.000E+00  5.965E-05 0.000E+00 0.000E+00 4.362E-06 0.000E+00
  129  3.0518E-02  5.511E+02 0.000E+00 5.511E+02 8.236E-05 0.000E+00  6.505E-05 0.000E+00 0.000E+00 4.647E-06 0.000E+00
  128  3.3280E-02  5.626E+02 0.000E+00 5.626E+02 8.732E-05 0.000E+00  7.093E-05 0.000E+00 0.000E+00 4.959E-06 0.000E+00
  127  3.6292E-02  5.734E+02 0.000E+00 5.734E+02 9.262E-05 0.000E+00  7.735E-05 0.000E+00 0.000E+00 5.301E-06 0.000E+00
  126  3.9576E-02  5.833E+02 0.000E+00 5.833E+02 9.830E-05 0.000E+00  8.435E-05 0.000E+00 0.000E+00 5.678E-06 0.000E+00
  125  4.3158E-02  5.922E+02 0.000E+00 5.922E+02 1.044E-04 0.000E+00  9.199E-05 0.000E+00 0.000E+00 6.093E-06 0.000E+00
  124  4.7065E-02  6.000E+02 0.000E+00 6.000E+02 1.109E-04 0.000E+00  1.003E-04 0.000E+00 0.000E+00 6.551E-06 0.000E+00
  123  5.1324E-02  6.067E+02 0.000E+00 6.067E+02 1.180E-04 0.000E+00  1.094E-04 0.000E+00 0.000E+00 7.058E-06 0.000E+00
  122  5.5969E-02  6.122E+02 0.000E+00 6.122E+02 1.256E-04 0.000E+00  1.193E-04 0.000E+00 0.000E+00 7.620E-06 0.000E+00
  121  6.1035E-02  6.163E+02 0.000E+00 6.163E+02 1.339E-04 0.000E+00  1.301E-04 0.000E+00 0.000E+00 8.245E-06 0.000E+00
  120  6.6559E-02  6.191E+02 0.000E+00 6.191E+02 1.428E-04 0.000E+00  1.419E-04 0.000E+00 0.000E+00 8.941E-06 0.000E+00
  119  7.2583E-02  6.206E+02 0.000E+00 6.206E+02 1.525E-04 0.000E+00  1.547E-04 0.000E+00 0.000E+00 9.717E-06 0.000E+00
  118  7.9153E-02  6.205E+02 0.000E+00 6.205E+02 1.631E-04 0.000E+00  1.687E-04 0.000E+00 0.000E+00 1.058E-05 0.000E+00
  117  8.6317E-02  6.190E+02 0.000E+00 6.190E+02 1.747E-04 0.000E+00  1.840E-04 0.000E+00 0.000E+00 1.156E-05 0.000E+00
  116  9.4129E-02  6.161E+02 0.000E+00 6.161E+02 1.873E-04 0.000E+00  2.006E-04 0.000E+00 0.000E+00 1.265E-05 0.000E+00
  115  1.0265E-01  6.117E+02 0.000E+00 6.117E+02 2.012E-04 0.000E+00  2.188E-04 0.000E+00 0.000E+00 1.388E-05 0.000E+00
  114  1.1194E-01  6.058E+02 0.000E+00 6.058E+02 2.164E-04 0.000E+00  2.386E-04 0.000E+00 0.000E+00 1.526E-05 0.000E+00
  113  1.2207E-01  5.986E+02 0.000E+00 5.986E+02 2.333E-04 0.000E+00  2.602E-04 0.000E+00 0.000E+00 1.682E-05 0.000E+00
  112  1.3312E-01  5.899E+02 0.000E+00 5.899E+02 2.519E-04 0.000E+00  2.837E-04 0.000E+00 0.000E+00 1.859E-05 0.000E+00
  111  1.4517E-01  5.800E+02 0.000E+00 5.800E+02 2.725E-04 0.000E+00  3.094E-04 0.000E+00 0.000E+00 2.060E-05 0.000E+00
  110  1.5831E-01  5.688E+02 0.000E+00 5.688E+02 2.953E-04 0.000E+00  3.374E-04 0.000E+00 0.000E+00 2.288E-05 0.000E+00
  109  1.7263E-01  5.564E+02 0.000E+00 5.564E+02 3.208E-04 0.000E+00  3.679E-04 0.000E+00 0.000E+00 2.547E-05 0.000E+00
  108  1.8826E-01  5.430E+02 0.000E+00 5.430E+02 3.492E-04 0.000E+00  4.012E-04 0.000E+00 0.000E+00 2.843E-05 0.000E+00
  107  2.0530E-01  5.286E+02 0.000E+00 5.286E+02 3.810E-04 0.000E+00  4.375E-04 0.000E+00 0.000E+00 3.180E-05 0.000E+00
  106  2.2388E-01  5.134E+02 0.000E+00 5.134E+02 4.167E-04 0.000E+00  4.770E-04 0.000E+00 0.000E+00 3.567E-05 0.000E+00
  105  2.4414E-01  4.974E+02 0.000E+00 4.974E+02 4.568E-04 0.000E+00  5.202E-04 0.000E+00 0.000E+00 4.010E-05 0.000E+00
  104  2.6624E-01  4.808E+02 0.000E+00 4.808E+02 5.020E-04 0.000E+00  5.673E-04 0.000E+00 0.000E+00 4.519E-05 0.000E+00
  103  2.9033E-01  4.637E+02 0.000E+00 4.637E+02 5.530E-04 0.000E+00  6.186E-04 0.000E+00 0.000E+00 5.104E-05 0.000E+00
  102  3.1661E-01  4.463E+02 0.000E+00 4.463E+02 6.108E-04 0.000E+00  6.745E-04 0.000E+00 0.000E+00 5.777E-05 0.000E+00
  101  3.4527E-01  4.285E+02 0.000E+00 4.285E+02 6.763E-04 0.000E+00  7.356E-04 0.000E+00 0.000E+00 6.554E-05 0.000E+00
  100  3.7652E-01  4.106E+02 0.000E+00 4.106E+02 7.509E-04 0.000E+00  8.021E-04 0.000E+00 0.000E+00 7.451E-05 0.000E+00
   99  4.1059E-01  3.927E+02 0.000E+00 3.927E+02 8.357E-04 0.000E+00  8.746E-04 0.000E+00 0.000E+00 8.489E-05 0.000E+00
   98  4.4776E-01  3.745E+02 0.000E+00 3.745E+02 9.327E-04 0.000E+00  9.537E-04 0.000E+00 0.000E+00 9.698E-05 0.000E+00
   97  4.8828E-01  3.567E+02 0.000E+00 3.567E+02 1.044E-03 0.000E+00  1.040E-03 0.000E+00 0.000E+00 1.109E-04 0.000E+00
   96  5.3247E-01  3.393E+02 0.000E+00 3.393E+02 1.171E-03 0.000E+00  1.134E-03 0.000E+00 0.000E+00 1.271E-04 0.000E+00
   95  5.8067E-01  3.221E+02 0.000E+00 3.221E+02 1.317E-03 0.000E+00  1.237E-03 0.000E+00 0.000E+00 1.458E-04 0.000E+00
   94  6.3322E-01  3.053E+02 0.000E+00 3.053E+02 1.484E-03 0.000E+00  1.348E-03 0.000E+00 0.000E+00 1.676E-04 0.000E+00
   93  6.9053E-01  2.890E+02 0.000E+00 2.890E+02 1.677E-03 0.000E+00  1.470E-03 0.000E+00 0.000E+00 1.930E-04 0.000E+00
   92  7.5303E-01  2.732E+02 0.000E+00 2.732E+02 1.900E-03 0.000E+00  1.603E-03 0.000E+00 0.000E+00 2.225E-04 0.000E+00
   91  8.2119E-01  2.578E+02 0.000E+00 2.578E+02 2.157E-03 0.000E+00  1.748E-03 0.000E+00 0.000E+00 2.569E-04 0.000E+00
   90  8.9551E-01  2.431E+02 0.000E+00 2.431E+02 2.454E-03 0.000E+00  1.906E-03 0.000E+00 0.000E+00 2.970E-04 0.000E+00
   89  9.7656E-01  2.289E+02 0.000E+00 2.289E+02 2.797E-03 0.000E+00  2.078E-03 0.000E+00 0.000E+00 3.438E-04 0.000E+00
   88  1.0649E+00  2.153E+02 0.000E+00 2.153E+02 3.196E-03 0.000E+00  2.266E-03 0.000E+00 0.000E+00 3.983E-04 0.000E+00
   87  1.1613E+00  2.024E+02 0.000E+00 2.024E+02 3.658E-03 0.000E+00  2.471E-03 0.000E+00 0.000E+00 4.620E-04 0.000E+00
   86  1.2664E+00  1.900E+02 0.000E+00 1.900E+02 4.194E-03 0.000E+00  2.694E-03 0.000E+00 0.000E+00 5.364E-04 0.000E+00
   85  1.3811E+00  1.783E+02 0.000E+00 1.783E+02 4.817E-03 0.000E+00  2.937E-03 0.000E+00 0.000E+00 6.232E-04 0.000E+00
   84  1.5061E+00  1.673E+02 0.000E+00 1.673E+02 5.542E-03 0.000E+00  3.203E-03 0.000E+00 0.000E+00 7.243E-04 0.000E+00
   83  1.6424E+00  1.569E+02 0.000E+00 1.569E+02 6.384E-03 0.000E+00  3.492E-03 0.000E+00 0.000E+00 8.420E-04 0.000E+00
   82  1.7910E+00  1.471E+02 0.000E+00 1.471E+02 7.363E-03 0.000E+00  3.807E-03 0.000E+00 0.000E+00 9.791E-04 0.000E+00
   81  1.9531E+00  1.380E+02 0.000E+00 1.380E+02 8.501E-03 0.000E+00  4.150E-03 0.000E+00 0.000E+00 1.139E-03 0.000E+00
   80  2.1299E+00  1.294E+02 0.000E+00 1.294E+02 9.825E-03 0.000E+00  4.525E-03 0.000E+00 0.000E+00 1.324E-03 0.000E+00
   79  2.3227E+00  1.214E+02 0.000E+00 1.214E+02 1.136E-02 0.000E+00  4.933E-03 0.000E+00 0.000E+00 1.539E-03 0.000E+00
   78  2.5329E+00  1.139E+02 0.000E+00 1.139E+02 1.315E-02 0.000E+00  5.377E-03 0.000E+00 0.000E+00 1.789E-03 0.000E+00
   77  2.7621E+00  1.069E+02 0.000E+00 1.069E+02 1.523E-02 0.000E+00  5.862E-03 0.000E+00 0.000E+00 2.079E-03 0.000E+00
   76  3.0121E+00  1.004E+02 0.000E+00 1.004E+02 1.765E-02 0.000E+00  6.390E-03 0.000E+00 0.000E+00 2.415E-03 0.000E+00
   75  3.2848E+00  9.430E+01 0.000E+00 9.430E+01 2.045E-02 0.000E+00  6.965E-03 0.000E+00 0.000E+00 2.804E-03 0.000E+00
   74  3.5820E+00  8.863E+01 0.000E+00 8.863E+01 2.371E-02 0.000E+00  7.592E-03 0.000E+00 0.000E+00 3.254E-03 0.000E+00
   73  3.9062E+00  8.336E+01 0.000E+00 8.336E+01 2.748E-02 0.000E+00  8.275E-03 0.000E+00 0.000E+00 3.774E-03 0.000E+00
   72  4.2598E+00  7.843E+01 0.000E+00 7.843E+01 3.185E-02 0.000E+00  9.019E-03 0.000E+00 0.000E+00 4.375E-03 0.000E+00
   71  4.6453E+00  7.384E+01 0.000E+00 7.384E+01 3.692E-02 0.000E+00  9.829E-03 0.000E+00 0.000E+00 5.070E-03 0.000E+00
   70  5.0658E+00  6.955E+01 0.000E+00 6.955E+01 4.279E-02 0.000E+00  1.071E-02 0.000E+00 0.000E+00 5.871E-03 0.000E+00
   69  5.5243E+00  6.522E+01 0.000E+00 6.522E+01 4.960E-02 0.000E+00  1.167E-02 0.000E+00 0.000E+00 6.805E-03 0.000E+00
   68  6.0243E+00  6.096E+01 0.000E+00 6.096E+01 5.753E-02 0.000E+00  1.272E-02 0.000E+00 0.000E+00 7.935E-03 0.000E+00
   67  6.5695E+00  5.696E+01 0.000E+00 5.696E+01 6.679E-02 0.000E+00  1.386E-02 0.000E+00 0.000E+00 9.259E-03 0.000E+00
   66  7.1641E+00  5.321E+01 0.000E+00 5.321E+01 7.760E-02 0.000E+00  1.510E-02 0.000E+00 0.000E+00 1.081E-02 0.000E+00
   65  7.8125E+00  4.970E+01 0.000E+00 4.970E+01 9.022E-02 0.000E+00  1.645E-02 0.000E+00 0.000E+00 1.262E-02 0.000E+00
   64  8.5196E+00  4.640E+01 0.000E+00 4.640E+01 1.050E-01 0.000E+00  1.792E-02 0.000E+00 0.000E+00 1.473E-02 0.000E+00
   63  9.2907E+00  4.329E+01 0.000E+00 4.329E+01 1.222E-01 0.000E+00  1.951E-02 0.000E+00 0.000E+00 1.722E-02 0.000E+00
   62  1.0132E+01  4.039E+01 0.000E+00 4.039E+01 1.423E-01 0.000E+00  2.125E-02 0.000E+00 0.000E+00 2.012E-02 0.000E+00
   61  1.1049E+01  3.768E+01 0.000E+00 3.768E+01 1.658E-01 0.000E+00  2.314E-02 0.000E+00 0.000E+00 2.352E-02 0.000E+00
   60  1.2049E+01  3.514E+01 0.000E+00 3.514E+01 1.933E-01 0.000E+00  2.520E-02 0.000E+00 0.000E+00 2.750E-02 0.000E+00
   59  1.3139E+01  3.277E+01 0.000E+00 3.277E+01 2.255E-01 0.000E+00  2.743E-02 0.000E+00 0.000E+00 3.216E-02 0.000E+00
   58  1.4328E+01  3.056E+01 0.000E+00 3.056E+01 2.631E-01 0.000E+00  2.986E-02 0.000E+00 0.000E+00 3.760E-02 0.000E+00
   57  1.5625E+01  2.850E+01 0.000E+00 2.850E+01 3.070E-01 0.000E+00  3.249E-02 0.000E+00 0.000E+00 4.397E-02 0.000E+00
   56  1.7039E+01  2.657E+01 0.000E+00 2.657E+01 3.585E-01 0.000E+00  3.535E-02 0.000E+00 0.000E+00 5.142E-02 0.000E+00
   55  1.8581E+01  2.477E+01 0.000E+00 2.477E+01 4.186E-01 0.000E+00  3.846E-02 0.000E+00 0.000E+00 6.015E-02 0.000E+00
   54  2.0263E+01  2.309E+01 0.000E+00 2.309E+01 4.890E-01 0.000E+00  4.183E-02 0.000E+00 0.000E+00 7.037E-02 0.000E+00
   53  2.2097E+01  2.152E+01 0.000E+00 2.152E+01 5.713E-01 0.000E+00  4.549E-02 0.000E+00 0.000E+00 8.232E-02 0.000E+00
   52  2.4097E+01  2.006E+01 0.000E+00 2.006E+01 6.676E-01 0.000E+00  4.945E-02 0.000E+00 0.000E+00 9.631E-02 0.000E+00
   51  2.6278E+01  1.870E+01 0.000E+00 1.870E+01 7.803E-01 0.000E+00  5.375E-02 0.000E+00 0.000E+00 1.127E-01 0.000E+00
   50  2.8656E+01  1.744E+01 0.000E+00 1.744E+01 9.121E-01 0.000E+00  5.839E-02 0.000E+00 0.000E+00 1.318E-01 0.000E+00
   49  3.1250E+01  1.626E+01 0.000E+00 1.626E+01 1.066E+00 0.000E+00  6.343E-02 0.000E+00 0.000E+00 1.542E-01 0.000E+00
   48  3.4078E+01  1.516E+01 0.000E+00 1.516E+01 1.247E+00 0.000E+00  6.887E-02 0.000E+00 0.000E+00 1.803E-01 0.000E+00
   47  3.7163E+01  1.414E+01 0.000E+00 1.414E+01 1.457E+00 0.000E+00  7.475E-02 0.000E+00 0.000E+00 2.108E-01 0.000E+00
   46  4.0526E+01  1.319E+01 0.000E+00 1.319E+01 1.704E+00 0.000E+00  8.109E-02 0.000E+00 0.000E+00 2.465E-01 0.000E+00
   45  4.4194E+01  1.231E+01 0.000E+00 1.231E+01 1.992E+00 0.000E+00  8.794E-02 0.000E+00 0.000E+00 2.881E-01 0.000E+00
   44  4.8194E+01  1.149E+01 0.000E+00 1.149E+01 2.329E+00 0.000E+00  9.532E-02 0.000E+00 0.000E+00 3.367E-01 0.000E+00
   43  5.2556E+01  1.072E+01 0.000E+00 1.072E+01 2.722E+00 0.000E+00  1.033E-01 0.000E+00 0.000E+00 3.933E-01 0.000E+00
   42  5.7313E+01  1.001E+01 0.000E+00 1.001E+01 3.181E+00 0.000E+00  1.118E-01 0.000E+00 0.000E+00 4.593E-01 0.000E+00
   41  6.2500E+01  9.357E+00 0.000E+00 9.357E+00 3.718E+00 0.000E+00  1.210E-01 0.000E+00 0.000E+00 5.362E-01 0.000E+00
   40  6.8157E+01  8.747E+00 0.000E+00 8.747E+00 4.343E+00 0.000E+00  1.309E-01 0.000E+00 0.000E+00 6.257E-01 0.000E+00
   39  7.4325E+01  8.181E+00 0.000E+00 8.181E+00 5.073E+00 0.000E+00  1.414E-01 0.000E+00 0.000E+00 7.298E-01 0.000E+00
   38  8.1052E+01  7.655E+00 0.000E+00 7.655E+00 5.924E+00 0.000E+00  1.527E-01 0.000E+00 0.000E+00 8.507E-01 0.000E+00
   37  8.8388E+01  7.168E+00 0.000E+00 7.168E+00 6.915E+00 0.000E+00  1.648E-01 0.000E+00 0.000E+00 9.910E-01 0.000E+00
   36  9.6388E+01  6.717E+00 0.000E+00 6.717E+00 8.068E+00 0.000E+00  1.776E-01 0.000E+00 0.000E+00 1.154E+00 0.000E+00
   35  1.0511E+02  6.299E+00 0.000E+00 6.299E+00 9.411E+00 0.000E+00  1.913E-01 0.000E+00 0.000E+00 1.342E+00 0.000E+00
   34  1.1463E+02  5.911E+00 0.000E+00 5.911E+00 1.097E+01 0.000E+00  2.059E-01 0.000E+00 0.000E+00 1.560E+00 0.000E+00
   33  1.2500E+02  5.553E+00 0.000E+00 5.553E+00 1.278E+01 0.000E+00  2.213E-01 0.000E+00 0.000E+00 1.812E+00 0.000E+00
   32  1.3631E+02  5.221E+00 0.000E+00 5.221E+00 1.489E+01 0.000E+00  2.376E-01 0.000E+00 0.000E+00 2.103E+00 0.000E+00
   31  1.4865E+02  4.914E+00 0.000E+00 4.914E+00 1.732E+01 0.000E+00  2.548E-01 0.000E+00 0.000E+00 2.437E+00 0.000E+00
   30  1.6210E+02  4.630E+00 0.000E+00 4.630E+00 2.015E+01 0.000E+00  2.729E-01 0.000E+00 0.000E+00 2.822E+00 0.000E+00
   29  1.7678E+02  4.368E+00 0.000E+00 4.368E+00 2.341E+01 0.000E+00  2.919E-01 0.000E+00 0.000E+00 3.264E+00 0.000E+00
   28  1.9278E+02  4.127E+00 0.000E+00 4.127E+00 2.718E+01 0.000E+00  3.118E-01 0.000E+00 0.000E+00 3.771E+00 0.000E+00
   27  2.1022E+02  3.904E+00 0.000E+00 3.904E+00 3.153E+01 0.000E+00  3.326E-01 0.000E+00 0.000E+00 4.350E+00 0.000E+00
   26  2.2925E+02  3.698E+00 0.000E+00 3.698E+00 3.654E+01 0.000E+00  3.542E-01 0.000E+00 0.000E+00 5.011E+00 0.000E+00
   25  2.5000E+02  3.509E+00 0.000E+00 3.509E+00 4.230E+01 0.000E+00  3.765E-01 0.000E+00 0.000E+00 5.764E+00 0.000E+00
   24  2.7263E+02  3.335E+00 0.000E+00 3.335E+00 4.892E+01 0.000E+00  3.996E-01 0.000E+00 0.000E+00 6.619E+00 0.000E+00
   23  2.9730E+02  3.175E+00 0.000E+00 3.175E+00 5.651E+01 0.000E+00  4.233E-01 0.000E+00 0.000E+00 7.588E+00 0.000E+00
   22  3.2421E+02  3.028E+00 0.000E+00 3.028E+00 6.520E+01 0.000E+00  4.477E-01 0.000E+00 0.000E+00 8.684E+00 0.000E+00
   21  3.5355E+02  2.894E+00 0.000E+00 2.894E+00 7.511E+01 0.000E+00  4.725E-01 0.000E+00 0.000E+00 9.919E+00 0.000E+00
   20  3.8555E+02  2.770E+00 0.000E+00 2.770E+00 8.642E+01 0.000E+00  4.977E-01 0.000E+00 0.000E+00 1.131E+01 0.000E+00
   19  4.2045E+02  2.658E+00 0.000E+00 2.658E+00 9.929E+01 0.000E+00  5.231E-01 0.000E+00 0.000E+00 1.287E+01 0.000E+00
   18  4.5850E+02  2.556E+00 0.000E+00 2.556E+00 1.139E+02 0.000E+00  5.488E-01 0.000E+00 0.000E+00 1.461E+01 0.000E+00
   17  5.0000E+02  2.463E+00 0.000E+00 2.463E+00 1.304E+02 0.000E+00  5.744E-01 0.000E+00 0.000E+00 1.655E+01 0.000E+00
   16  5.4525E+02  2.378E+00 0.000E+00 2.378E+00 1.492E+02 0.000E+00  6.000E-01 0.000E+00 0.000E+00 1.871E+01 0.000E+00
   15  5.9460E+02  2.302E+00 0.000E+00 2.302E+00 1.703E+02 0.000E+00  6.253E-01 0.000E+00 0.000E+00 2.110E+01 0.000E+00
   14  6.4842E+02  2.233E+00 0.000E+00 2.233E+00 1.940E+02 0.000E+00  6.503E-01 0.000E+00 0.000E+00 2.375E+01 0.000E+00
   13  7.0711E+02  2.171E+00 0.000E+00 2.171E+00 2.207E+02 0.000E+00  6.748E-01 0.000E+00 0.000E+00 2.666E+01 0.000E+00
   12  7.7111E+02  2.116E+00 0.000E+00 2.116E+00 2.505E+02 0.000E+00  6.987E-01 0.000E+00 0.000E+00 2.987E+01 0.000E+00
   11  8.4090E+02  2.066E+00 0.000E+00 2.066E+00 2.839E+02 0.000E+00  7.219E-01 5.596E-03 0.000E+00 3.338E+01 0.000E+00
   10  9.1700E+02  2.017E+00 0.000E+00 2.017E+00 3.212E+02 0.000E+00  7.442E-01 2.473E-02 0.000E+00 3.729E+01 0.000E+00
    9  1.0000E+03  1.974E+00 0.000E+00 1.974E+00 3.628E+02 0.000E+00  7.657E-01 4.369E-02 0.000E+00 4.160E+01 0.000E+00
    8  1.0905E+03  1.936E+00 0.000E+00 1.936E+00 4.091E+02 0.000E+00  7.861E-01 6.257E-02 0.000E+00 4.631E+01 0.000E+00
    7  1.1892E+03  1.903E+00 0.000E+00 1.903E+00 4.606E+02 0.000E+00  8.055E-01 8.148E-02 0.000E+00 5.144E+01 0.000E+00
    6  1.2968E+03  1.874E+00 0.000E+00 1.874E+00 5.176E+02 0.000E+00  8.238E-01 1.005E-01 0.000E+00 5.701E+01 0.000E+00
    5  1.4142E+03  1.849E+00 0.000E+00 1.849E+00 5.806E+02 0.000E+00  8.409E-01 1.198E-01 0.000E+00 6.307E+01 0.000E+00
    4  1.5422E+03  1.828E+00 0.000E+00 1.828E+00 6.503E+02 0.000E+00  8.569E-01 1.394E-01 0.000E+00 6.964E+01 0.000E+00
    3  1.6818E+03  1.810E+00 0.000E+00 1.810E+00 7.270E+02 0.000E+00  8.718E-01 1.594E-01 0.000E+00 7.676E+01 0.000E+00
    2  1.8340E+03  1.795E+00 0.000E+00 1.795E+00 8.115E+02 0.000E+00  8.855E-01 1.798E-01 0.000E+00 8.446E+01 0.000E+00
    1  2.0000E+03  1.784E+00 0.000E+00 1.784E+00 9.043E+02 0.000E+00  8.980E-01 2.008E-01 0.000E+00 9.277E+01 0.000E+00


 decimal words of dynamically allocated storage

     general                  0
     tallies               3882
     bank               1867777
     cross sections       75832

     total                    0     =           0 bytes

 ***********************************************************************************************************************
 dump no.    1 on file runtpe     nps =           0   coll =              0     ctm =        0.00     nrn =              0


         6 warning messages so far.
1   starting mcrun.       dynamic storage =         0 words,          0 bytes.      cp0 =  0.00         print table 110

      c MCNPX test problem                                                            


     nps    x          y          z       cell   surf     u          v          w        energy     weight      time  
 
      1  9.613E-01 -1.122E+00  0.000E+00     1      2  0.000E+00  0.000E+00  1.000E+00  1.843E+01  1.000E+00  0.000E+00
      2 -2.809E-02  5.755E-03  0.000E+00     1      2  0.000E+00  0.000E+00  1.000E+00  1.843E+01  1.000E+00  0.000E+00
      3  1.414E+00  1.612E-01  0.000E+00     1      2  0.000E+00  0.000E+00  1.000E+00  1.843E+01  1.000E+00  0.000E+00
      4  7.600E-01  8.524E-02  0.000E+00     1      2  0.000E+00  0.000E+00  1.000E+00  1.843E+01  1.000E+00  0.000E+00
      5  2.567E-01 -2.081E-02  0.000E+00     1      2  0.000E+00  0.000E+00  1.000E+00  1.843E+01  1.000E+00  0.000E+00
      6  4.634E-01 -7.581E-01  0.000E+00     1      2  0.000E+00  0.000E+00  1.000E+00  1.843E+01  1.000E+00  0.000E+00
      7  5.513E-01  8.609E-01  0.000E+00     1      2  0.000E+00  0.000E+00  1.000E+00  1.843E+01  1.000E+00  0.000E+00
      8 -9.846E-02  1.276E+00  0.000E+00     1      2  0.000E+00  0.000E+00  1.000E+00  1.843E+01  1.000E+00  0.000E+00
      9 -1.295E+00  9.149E-01  0.000E+00     1      2  0.000E+00  0.000E+00  1.000E+00  1.843E+01  1.000E+00  0.000E+00
     10  4.952E-01 -5.601E-01  0.000E+00     1      2  0.000E+00  0.000E+00  1.000E+00  1.843E+01  1.000E+00  0.000E+00
     11 -5.750E-01  1.954E-01  0.000E+00     1      2  0.000E+00  0.000E+00  1.000E+00  1.843E+01  1.000E+00  0.000E+00
     12 -6.577E-01 -4.282E-01  0.000E+00     1      2  0.000E+00  0.000E+00  1.000E+00  1.843E+01  1.000E+00  0.000E+00
     13 -2.389E-01 -3.695E-01  0.000E+00     1      2  0.000E+00  0.000E+00  1.000E+00  1.843E+01  1.000E+00  0.000E+00
     14  4.304E-02  6.748E-01  0.000E+00     1      2  0.000E+00  0.000E+00  1.000E+00  1.843E+01  1.000E+00  0.000E+00
     15  1.934E+00 -5.187E-02  0.000E+00     1      2  0.000E+00  0.000E+00  1.000E+00  1.843E+01  1.000E+00  0.000E+00
     16  1.643E+00 -1.138E+00  0.000E+00     1      2  0.000E+00  0.000E+00  1.000E+00  1.843E+01  1.000E+00  0.000E+00
     17 -8.291E-02 -4.772E-02  0.000E+00     1      2  0.000E+00  0.000E+00  1.000E+00  1.843E+01  1.000E+00  0.000E+00
     18 -7.834E-01  1.028E+00  0.000E+00     1      2  0.000E+00  0.000E+00  1.000E+00  1.843E+01  1.000E+00  0.000E+00
     19 -9.306E-01 -1.983E-02  0.000E+00     1      2  0.000E+00  0.000E+00  1.000E+00  1.843E+01  1.000E+00  0.000E+00
     20  7.101E-01  1.525E+00  0.000E+00     1      2  0.000E+00  0.000E+00  1.000E+00  1.843E+01  1.000E+00  0.000E+00
     21 -1.629E+00 -1.113E-01  0.000E+00     1      2  0.000E+00  0.000E+00  1.000E+00  1.843E+01  1.000E+00  0.000E+00
     22 -7.763E-01  2.433E-01  0.000E+00     1      2  0.000E+00  0.000E+00  1.000E+00  1.843E+01  1.000E+00  0.000E+00
     23 -1.202E+00  8.879E-01  0.000E+00     1      2  0.000E+00  0.000E+00  1.000E+00  1.843E+01  1.000E+00  0.000E+00
     24  7.351E-01  1.018E+00  0.000E+00     1      2  0.000E+00  0.000E+00  1.000E+00  1.843E+01  1.000E+00  0.000E+00
     25  1.389E+00 -3.969E-01  0.000E+00     1      2  0.000E+00  0.000E+00  1.000E+00  1.843E+01  1.000E+00  0.000E+00
     26 -7.993E-02  5.915E-01  0.000E+00     1      2  0.000E+00  0.000E+00  1.000E+00  1.843E+01  1.000E+00  0.000E+00
     27 -8.127E-01 -1.265E+00  0.000E+00     1      2  0.000E+00  0.000E+00  1.000E+00  1.843E+01  1.000E+00  0.000E+00
     28  2.638E-01  9.237E-02  0.000E+00     1      2  0.000E+00  0.000E+00  1.000E+00  1.843E+01  1.000E+00  0.000E+00
     29 -5.404E-01  1.948E-01  0.000E+00     1      2  0.000E+00  0.000E+00  1.000E+00  1.843E+01  1.000E+00  0.000E+00
     30 -3.607E-03  2.394E-02  0.000E+00     1      2  0.000E+00  0.000E+00  1.000E+00  1.843E+01  1.000E+00  0.000E+00
     31 -8.012E-01  1.017E+00  0.000E+00     1      2  0.000E+00  0.000E+00  1.000E+00  1.843E+01  1.000E+00  0.000E+00
     32  2.892E-01  6.967E-01  0.000E+00     1      2  0.000E+00  0.000E+00  1.000E+00  1.843E+01  1.000E+00  0.000E+00
     33  2.470E-01  7.574E-01  0.000E+00     1      2  0.000E+00  0.000E+00  1.000E+00  1.843E+01  1.000E+00  0.000E+00
     34 -9.871E-01  1.480E+00  0.000E+00     1      2  0.000E+00  0.000E+00  1.000E+00  1.843E+01  1.000E+00  0.000E+00
     35 -8.464E-01 -1.372E+00  0.000E+00     1      2  0.000E+00  0.000E+00  1.000E+00  1.843E+01  1.000E+00  0.000E+00
     36 -1.756E-01  8.495E-02  0.000E+00     1      2  0.000E+00  0.000E+00  1.000E+00  1.843E+01  1.000E+00  0.000E+00
     37  5.062E-03 -2.267E-03  0.000E+00     1      2  0.000E+00  0.000E+00  1.000E+00  1.843E+01  1.000E+00  0.000E+00
     38  3.185E-01  1.102E+00  0.000E+00     1      2  0.000E+00  0.000E+00  1.000E+00  1.843E+01  1.000E+00  0.000E+00
     39  6.179E-01  1.479E-01  0.000E+00     1      2  0.000E+00  0.000E+00  1.000E+00  1.843E+01  1.000E+00  0.000E+00
     40  5.250E-02 -4.158E-01  0.000E+00     1      2  0.000E+00  0.000E+00  1.000E+00  1.843E+01  1.000E+00  0.000E+00
     41 -2.528E-01  4.632E-01  0.000E+00     1      2  0.000E+00  0.000E+00  1.000E+00  1.843E+01  1.000E+00  0.000E+00
     42  1.721E-01  1.579E-01  0.000E+00     1      2  0.000E+00  0.000E+00  1.000E+00  1.843E+01  1.000E+00  0.000E+00
     43  7.265E-01 -1.448E+00  0.000E+00     1      2  0.000E+00  0.000E+00  1.000E+00  1.843E+01  1.000E+00  0.000E+00
     44 -1.435E+00  6.575E-01  0.000E+00     1      2  0.000E+00  0.000E+00  1.000E+00  1.843E+01  1.000E+00  0.000E+00
     45 -6.663E-01  4.286E-01  0.000E+00     1      2  0.000E+00  0.000E+00  1.000E+00  1.843E+01  1.000E+00  0.000E+00
     46 -1.940E-01  2.378E-01  0.000E+00     1      2  0.000E+00  0.000E+00  1.000E+00  1.843E+01  1.000E+00  0.000E+00
     47  6.276E-02 -1.769E+00  0.000E+00     1      2  0.000E+00  0.000E+00  1.000E+00  1.843E+01  1.000E+00  0.000E+00
     48 -1.844E+00 -5.005E-02  0.000E+00     1      2  0.000E+00  0.000E+00  1.000E+00  1.843E+01  1.000E+00  0.000E+00
     49  1.043E+00  1.002E+00  0.000E+00     1      2  0.000E+00  0.000E+00  1.000E+00  1.843E+01  1.000E+00  0.000E+00
     50 -3.198E-01 -1.168E-01  0.000E+00     1      2  0.000E+00  0.000E+00  1.000E+00  1.843E+01  1.000E+00  0.000E+00
1problem summary                                                                                                       

      run terminated when it had used    3 minutes of computer time.
+                                                                                                     09/04/19 11:12:29
      c MCNPX test problem                                                                 probid =   09/04/19 11:09:29

 neutron creation       tracks   weight        energy            neutron loss           tracks   weight        energy
                                 (per source particle)                                           (per source particle)

 source                   0    0.            0.                  escape                   0    0.            0.        
 nucl. interaction        0    0.            0.                  energy cutoff            0    0.            0.        
 particle decay           0    0.            0.                  time cutoff              0    0.            0.        
 weight window            0    0.            0.                  weight window            0    0.            0.        
 cell importance          0    0.            0.                  cell importance          0    0.            0.        
 weight cutoff            0    0.            0.                  weight cutoff            0    0.            0.        
 energy importance        0    0.            0.                  energy importance        0    0.            0.        
 dxtran                   0    0.            0.                  dxtran                   0    0.            0.        
 forced collisions        0    0.            0.                  forced collisions        0    0.            0.        
 exp. transform           0    0.            0.                  exp. transform           0    0.            0.        
 upscattering             0    0.            0.                  downscattering           0    0.            0.        
 *photonuclear            0    0.            0.                  capture                  0    0.            0.        
 (n,xn)                   0    0.            0.                  loss to (n,xn)           0    0.            0.        
 prompt fission           0    0.            0.                  loss to fission          0    0.            0.        
 delayed fission          0    0.            0.                  nucl. interaction        0    0.            0.        
 *prompt photofiss        0    0.            0.                  particle decay           0    0.            0.        
 tabular boundary         0    0.            0.                  tabular boundary         0    0.            0.        
 tabular sampling         0    0.            0.                                                                        
     total                0    0.0000E+00    0.0000E+00              total                0    0.0000E+00    0.0000E+00

   number of neutrons banked                       0        average time of (shakes)              cutoffs
   neutron tracks per source particle     0.0000E+00          escape            0.0000E+00          tco   1.0000E+34
   neutron collisions per source particle 0.0000E+00          capture           0.0000E+00          eco   0.0000E+00
   total neutron collisions                        0          capture or escape 0.0000E+00          wc1  -5.0000E-01
   net multiplication              0.0000E+00 0.0000          any termination   0.0000E+00          wc2  -2.5000E-01

 photon creation        tracks   weight        energy            photon loss            tracks   weight        energy
                                 (per source particle)                                           (per source particle)

 source                   0    0.            0.                  escape                3075    2.4866E-03    7.6002E-03
 nucl. interaction        0    0.            0.                  energy cutoff            0    0.            1.0874E-07
 particle decay           0    0.            0.                  time cutoff              0    0.            0.        
 weight window            0    0.            0.                  weight window            0    0.            0.        
 cell importance          0    0.            0.                  cell importance          0    0.            0.        
 weight cutoff            0    0.            0.                  weight cutoff            0    0.            0.        
 energy importance        0    0.            0.                  energy importance        0    0.            0.        
 dxtran                   0    0.            0.                  dxtran                   0    0.            0.        
 forced collisions        0    0.            0.                  forced collisions        0    0.            0.        
 exp. transform           0    0.            0.                  exp. transform           0    0.            0.        
 from neutrons            0    0.            0.                  compton scatter          0    0.            5.0753E-03
 bremsstrahlung         709    5.7334E-04    5.4229E-05          capture               1349    1.0909E-03    3.1521E-05
 p-annihilation         258    2.0863E-04    1.0661E-04          pair production        129    1.0432E-04    4.5625E-04
 *photonuclear            0    0.            0.                  *photonuclear abs        0    0.            0.        
 electron x-rays          0    0.            0.                  *loss to photofis        0    0.            0.        
 1st fluorescence         0    0.            0.                                                                        
 2nd fluorescence         0    0.            0.                                                                        
 (gamma,xgamma)           0    0.            0.                                                                        
 tabular sampling      3586    2.8998E-03    1.3003E-02                                                                
 *prompt photofiss        0    0.            0.                                                                        
     total             4553    3.6818E-03    1.3163E-02              total             4553    3.6818E-03    1.3163E-02

  number of photons banked                      4424        average time of (shakes)              cutoffs
   photon tracks per source particle      3.6818E-03          escape            1.3479E-01          tco   1.0000E+34
   photon collisions per source particle  1.6928E-02          capture           9.6716E-02          eco   1.0000E-03
   total photon collisions                     20933          capture or escape 1.2318E-01          wc1  -5.0000E-01
                                                              any termination   1.1969E-01          wc2  -2.5000E-01

 proton creation        tracks   weight        energy            proton loss            tracks   weight        energy
                                 (per source particle)                                           (per source particle)

 source             1236618    1.0000E+00    1.8430E+01          escape                 260    2.1025E-04    1.4789E-03
 nucl. interaction        0    0.            0.                  energy cutoff      1236347    9.9978E-01    9.9961E-01
 particle decay           0    0.            0.                  time cutoff              0    0.            0.        
 weight window            0    0.            0.                  weight window            0    0.            0.        
 cell importance          0    0.            0.                  cell importance          0    0.            0.        
 weight cutoff            0    0.            0.                  weight cutoff            0    0.            0.        
 energy importance        0    0.            0.                  energy importance        0    0.            0.        
 dxtran                   0    0.            0.                  dxtran                   0    0.            0.        
 forced collisions        0    0.            0.                  forced collisions        0    0.            0.        
 exp. transform           0    0.            0.                  exp. transform           0    0.            0.        
 tabular sampling      7710    6.2347E-03    3.0285E-02          multiple scatter         0    0.            1.7363E+01
                                                                 bremsstrahlung           0    0.            0.        
 photonuclear             0    0.            0.                  nucl. interaction        0    0.            0.        
 elastic recoil           0    0.            0.                  elastic scatter          0    0.            1.1054E-02
                                                                 particle decay           0    0.            0.        
                                                                 capture                 11    8.8952E-06    1.3748E-04
 (gamma,xgen_chg)         0    0.            0.                  tabular sampling      7710    6.2347E-03    8.4533E-02
     total          1244328    1.0062E+00    1.8460E+01              total          1244328    1.0062E+00    1.8460E+01

   number of particles banked                   7710                                              cutoffs
   particle tracks per source particle    1.0062E+00                                                tco   1.0000E+34
   particle substeps per source particle  9.9914E+01                                                eco   1.0000E+00
   total particle  substeps                123555658                                                wc1   0.0000E+00
                                                                                                    wc2   0.0000E+00

 computer time so far in this run     3.00 minutes            maximum number ever in bank         3
 computer time in mcrun               3.00 minutes            bank overflows to backup file       0
 source particles per minute            4.1249E+05            dynamic storage         0 words,          0 bytes.
 random numbers generated                689421418            most random numbers used was     1221 in history    96278

 range of sampled source weights = 1.0000E+00 to 1.0000E+00
1source distribution frequency tables                                                                   print table 170

 the expected values below do not include the effect of the rejection loop which samples position.


 source distribution   1  for rad

                                         number                                       weight
             source
   n          value         sampled      expected  sampled/expected      sampled      expected  sampled/expected

   1      2.00000E+00      1.0000E+00   1.0000E+00   1.0000E+00         1.0000E+00   1.0000E+00   1.0000E+00
 total                     1.0000E+00   1.0000E+00   1.0000E+00         1.0000E+00   1.0000E+00   1.0000E+00
1neutron     activity in each cell                                                                      print table 126

                 tracks     population   collisions   collisions     number        flux        average      average
        cell    entering                               * weight     weighted     weighted   track weight   track mfp
                                                    (per history)    energy       energy     (relative)      (cm)

     1     1           0            0            0    0.0000E+00   0.0000E+00   0.0000E+00   0.0000E+00   0.0000E+00
     2     2           0            0            0    0.0000E+00   0.0000E+00   0.0000E+00   0.0000E+00   0.0000E+00

     total             0            0            0    0.0000E+00
1photon      activity in each cell                                                                      print table 126

                 tracks     population   collisions   collisions     number        flux        average      average
        cell    entering                               * weight     weighted     weighted   track weight   track mfp
                                                    (per history)    energy       energy     (relative)      (cm)

     1     1           0         4424        20933    1.6928E-02   1.7433E+00   1.7433E+00   1.0000E+00   5.0370E+00
     2     2        3075         3075            0    0.0000E+00   3.1406E+00   3.1406E+00   1.0000E+00   0.0000E+00

     total          3075         7499        20933    1.6928E-02
1proton      activity in each cell                                                                      print table 126

                 tracks     population    substeps     substeps      number        flux        average      average
        cell    entering                               * weight     weighted     weighted   track weight   track mfp
                                                    (per history)    energy       energy     (relative)      (cm)

     1     1     1236618      1244328    123555398    9.9914E+01   1.0742E+01   1.2040E+01   1.0000E+00   3.1002E-03
     2     2         260          260          260    2.1025E-04   6.0671E+00   7.1325E+00   1.0000E+00   0.0000E+00

     total       1236878      1244588    123555658    9.9914E+01
1neutron  weight balance in each cell                                                                   print table 130

        cell index        1           2
       cell number        1           2       total                                                                             

 external events:
 entering           0.0000E+00  0.0000E+00  0.0000E+00
 source             0.0000E+00  0.0000E+00  0.0000E+00
 energy cutoff      0.0000E+00  0.0000E+00  0.0000E+00
 time cutoff        0.0000E+00  0.0000E+00  0.0000E+00
 exiting            0.0000E+00  0.0000E+00  0.0000E+00
                    ----------  ----------  ----------
             total  0.0000E+00  0.0000E+00  0.0000E+00

 variance reduction events:
 weight window      0.0000E+00  0.0000E+00  0.0000E+00
 cell importance    0.0000E+00  0.0000E+00  0.0000E+00
 weight cutoff      0.0000E+00  0.0000E+00  0.0000E+00
 energy importance  0.0000E+00  0.0000E+00  0.0000E+00
 dxtran             0.0000E+00  0.0000E+00  0.0000E+00
 forced collisions  0.0000E+00  0.0000E+00  0.0000E+00
 exp. transform     0.0000E+00  0.0000E+00  0.0000E+00
                    ----------  ----------  ----------
             total  0.0000E+00  0.0000E+00  0.0000E+00

 physical events:
 capture            0.0000E+00  0.0000E+00  0.0000E+00
 (n,xn)             0.0000E+00  0.0000E+00  0.0000E+00
 loss to (n,xn)     0.0000E+00  0.0000E+00  0.0000E+00
 fission            0.0000E+00  0.0000E+00  0.0000E+00
 loss to fission    0.0000E+00  0.0000E+00  0.0000E+00
 photonuclear       0.0000E+00  0.0000E+00  0.0000E+00
 nucl. interaction  0.0000E+00  0.0000E+00  0.0000E+00
 tabular boundary   0.0000E+00  0.0000E+00  0.0000E+00
 particle decay     0.0000E+00  0.0000E+00  0.0000E+00
 tabular sampling   0.0000E+00  0.0000E+00  0.0000E+00
 photofission       0.0000E+00  0.0000E+00  0.0000E+00
                    ----------  ----------  ----------
             total  0.0000E+00  0.0000E+00  0.0000E+00
1photon   weight balance in each cell                                                                   print table 130

        cell index        1           2
       cell number        1           2       total                                                                             

 external events:
 entering           0.0000E+00  2.4866E-03  2.4866E-03
 source             0.0000E+00  0.0000E+00  0.0000E+00
 energy cutoff      0.0000E+00  0.0000E+00  0.0000E+00
 time cutoff        0.0000E+00  0.0000E+00  0.0000E+00
 exiting           -2.4866E-03 -2.4866E-03 -4.9732E-03
                    ----------  ----------  ----------
             total -2.4866E-03  0.0000E+00 -2.4866E-03

 variance reduction events:
 weight window      0.0000E+00  0.0000E+00  0.0000E+00
 cell importance    0.0000E+00  0.0000E+00  0.0000E+00
 weight cutoff      0.0000E+00  0.0000E+00  0.0000E+00
 energy importance  0.0000E+00  0.0000E+00  0.0000E+00
 dxtran             0.0000E+00  0.0000E+00  0.0000E+00
 forced collisions  0.0000E+00  0.0000E+00  0.0000E+00
 exp. transform     0.0000E+00  0.0000E+00  0.0000E+00
                    ----------  ----------  ----------
             total  0.0000E+00  0.0000E+00  0.0000E+00

 physical events:
 from neutrons      0.0000E+00  0.0000E+00  0.0000E+00
 bremsstrahlung     5.7334E-04  0.0000E+00  5.7334E-04
 capture           -1.0909E-03  0.0000E+00 -1.0909E-03
 p-annihilation     2.0863E-04  0.0000E+00  2.0863E-04
 pair production   -1.0432E-04  0.0000E+00 -1.0432E-04
 photonuclear       0.0000E+00  0.0000E+00  0.0000E+00
 photonuclear abs   0.0000E+00  0.0000E+00  0.0000E+00
 electron x-rays    0.0000E+00  0.0000E+00  0.0000E+00
 flourescence       0.0000E+00  0.0000E+00  0.0000E+00
 particle decay     0.0000E+00  0.0000E+00  0.0000E+00
 nucl. interaction  0.0000E+00  0.0000E+00  0.0000E+00
 tabular sampling   2.8998E-03  0.0000E+00  2.8998E-03
 photofission       0.0000E+00  0.0000E+00  0.0000E+00
 loss to photofiss  0.0000E+00  0.0000E+00  0.0000E+00
                    ----------  ----------  ----------
             total  2.4866E-03  0.0000E+00  2.4866E-03
1proton   weight balance in each cell                                                                   print table 130

        cell index        1           2
       cell number        1           2       total                                                                             

 external events:
 entering           0.0000E+00  2.1025E-04  2.1025E-04
 source             1.0000E+00  0.0000E+00  1.0000E+00
 energy cutoff     -9.9978E-01  0.0000E+00 -9.9978E-01
 time cutoff        0.0000E+00  0.0000E+00  0.0000E+00
 exiting           -2.1025E-04 -2.1025E-04 -4.2050E-04
                    ----------  ----------  ----------
             total  8.8952E-06  0.0000E+00  8.8952E-06

 variance reduction events:
 weight window      0.0000E+00  0.0000E+00  0.0000E+00
 cell importance    0.0000E+00  0.0000E+00  0.0000E+00
 weight cutoff      0.0000E+00  0.0000E+00  0.0000E+00
 energy importance  0.0000E+00  0.0000E+00  0.0000E+00
                    ----------  ----------  ----------
             total  0.0000E+00  0.0000E+00  0.0000E+00

 physical events:
 nucl. interaction  0.0000E+00  0.0000E+00  0.0000E+00
 particle decay     0.0000E+00  0.0000E+00  0.0000E+00
 photonuclear       0.0000E+00  0.0000E+00  0.0000E+00
 tabular sampling   0.0000E+00  0.0000E+00  0.0000E+00
 capture           -8.8952E-06  0.0000E+00 -8.8952E-06
 gamma,xgen_chg     0.0000E+00  0.0000E+00  0.0000E+00
                    ----------  ----------  ----------
             total -8.8952E-06  0.0000E+00 -8.8952E-06
1neutron activity of each nuclide in each cell, per source particle                                     print table 140

   cell  cell   nuclides     atom       total  collisions   wgt. lost   wgt. gain   wgt. gain     photons  photon wgt  avg photon
  index  name            fraction  collisions    * weight  to capture  by fission   by (n,xn)    produced    produced      energy

      1     1   6012.50c 1.00E+00           0  0.0000E+00  0.0000E+00  0.0000E+00  0.0000E+00           0  0.0000E+00  0.0000E+00

        total                               0  0.0000E+00  0.0000E+00  0.0000E+00  0.0000E+00           0  0.0000E+00  0.0000E+00


  total over all cells by nuclide       total  collisions   wgt. lost   wgt. gain   wgt. gain     photons  photon wgt  avg photon
                                   collisions    * weight  to capture  by fission   by (n,xn)    produced    produced      energy

                6012.50c                    0  0.0000E+00  0.0000E+00  0.0000E+00  0.0000E+00           0  0.0000E+00  0.0000E+00
1photoatomic activity of each nuclide in each cell, per source particle                                 print table 140

   cell  cell   nuclides     atom       total  collisions   wgt. lost
  index  name            fraction  collisions    * weight  to capture

      1     1   6000.04p 1.00E+00       20933  1.6928E-02  1.0909E-03

        total                           20933  1.6928E-02  1.0909E-03


  total over all cells by nuclide       total  collisions   wgt. lost
                                   collisions    * weight  to capture

                6000.04p                20933  1.6928E-02  1.0909E-03
1summary of photons produced in neutron collisions


 no photons produced.
1tally   1        nps =  1236618
+                                   Neutron current integrated over surface 4 (unit:particles)                 
           tally type 1    number of particles crossing a surface.                        
           particle(s): photon     
 
 surface  4                                                                                                            
      energy
    0.0000E+00   0.00000E+00 0.0000
    1.0000E-01   2.25615E-04 0.0622
    2.0000E-01   1.60923E-04 0.0726
    3.0000E-01   1.05125E-04 0.0897
    4.0000E-01   6.63099E-05 0.1104
    5.0000E-01   4.85194E-05 0.1291
    6.0000E-01   6.55012E-05 0.1111
    7.0000E-01   2.74943E-05 0.1715
    8.0000E-01   1.69818E-05 0.2182
    9.0000E-01   1.05125E-05 0.2773
    1.0000E+00   1.45558E-05 0.2357
    1.1000E+00   1.21299E-05 0.2582
    1.2000E+00   1.37472E-05 0.2425
    1.3000E+00   5.66060E-06 0.3780
    1.4000E+00   9.70389E-06 0.2887
    1.5000E+00   9.70389E-06 0.2887
    1.6000E+00   9.70389E-06 0.2887
    1.7000E+00   8.08657E-06 0.3162
    1.8000E+00   8.08657E-06 0.3162
    1.9000E+00   7.27791E-06 0.3333
    2.0000E+00   5.66060E-06 0.3780
    2.1000E+00   4.85194E-06 0.4082
    2.2000E+00   8.08657E-06 0.3162
    2.3000E+00   6.46926E-06 0.3536
    2.4000E+00   5.66060E-06 0.3780
    2.5000E+00   8.89523E-06 0.3015
    2.6000E+00   4.04329E-06 0.4472
    2.7000E+00   1.13212E-05 0.2673
    2.8000E+00   4.85194E-06 0.4082
    2.9000E+00   7.27791E-06 0.3333
    3.0000E+00   3.23463E-06 0.5000
    3.1000E+00   4.85194E-06 0.4082
    3.2000E+00   4.04329E-06 0.4472
    3.3000E+00   1.61731E-06 0.7071
    3.4000E+00   2.42597E-06 0.5773
    3.5000E+00   4.85194E-06 0.4082
    3.6000E+00   2.42597E-06 0.5773
    3.7000E+00   8.89523E-06 0.3015
    3.8000E+00   5.66060E-06 0.3780
    3.9000E+00   4.85194E-06 0.4082
    4.0000E+00   4.85194E-06 0.4082
    4.1000E+00   8.08657E-06 0.3162
    4.2000E+00   3.47723E-05 0.1525
    4.3000E+00   1.11595E-04 0.0851
    4.4000E+00   2.76561E-04 0.0541
    4.5000E+00   3.50149E-04 0.0480
    4.6000E+00   3.63087E-04 0.0472
    4.7000E+00   2.40980E-04 0.0579
    4.8000E+00   1.04317E-04 0.0880
    4.9000E+00   3.88155E-05 0.1443
    5.0000E+00   1.37472E-05 0.2425
    5.1000E+00   1.61731E-06 0.7071
    5.2000E+00   2.42597E-06 0.5773
    5.3000E+00   0.00000E+00 0.0000
    5.4000E+00   0.00000E+00 0.0000
    5.5000E+00   0.00000E+00 0.0000
    5.6000E+00   0.00000E+00 0.0000
    5.7000E+00   0.00000E+00 0.0000
    5.8000E+00   0.00000E+00 0.0000
    5.9000E+00   0.00000E+00 0.0000
    6.0000E+00   0.00000E+00 0.0000
    6.1000E+00   0.00000E+00 0.0000
    6.2000E+00   0.00000E+00 0.0000
    6.3000E+00   0.00000E+00 0.0000
    6.4000E+00   0.00000E+00 0.0000
    6.5000E+00   0.00000E+00 0.0000
    6.6000E+00   0.00000E+00 0.0000
    6.7000E+00   0.00000E+00 0.0000
    6.8000E+00   0.00000E+00 0.0000
    6.9000E+00   0.00000E+00 0.0000
    7.0000E+00   0.00000E+00 0.0000
    7.1000E+00   0.00000E+00 0.0000
    7.2000E+00   0.00000E+00 0.0000
    7.3000E+00   0.00000E+00 0.0000
    7.4000E+00   0.00000E+00 0.0000
    7.5000E+00   0.00000E+00 0.0000
    7.6000E+00   0.00000E+00 0.0000
    7.7000E+00   0.00000E+00 0.0000
    7.8000E+00   0.00000E+00 0.0000
    7.9000E+00   0.00000E+00 0.0000
    8.0000E+00   0.00000E+00 0.0000
    8.1000E+00   0.00000E+00 0.0000
    8.2000E+00   0.00000E+00 0.0000
    8.3000E+00   0.00000E+00 0.0000
    8.4000E+00   0.00000E+00 0.0000
    8.5000E+00   0.00000E+00 0.0000
    8.6000E+00   0.00000E+00 0.0000
    8.7000E+00   0.00000E+00 0.0000
    8.8000E+00   0.00000E+00 0.0000
    8.9000E+00   0.00000E+00 0.0000
    9.0000E+00   0.00000E+00 0.0000
    9.1000E+00   0.00000E+00 0.0000
    9.2000E+00   0.00000E+00 0.0000
    9.3000E+00   0.00000E+00 0.0000
    9.4000E+00   0.00000E+00 0.0000
    9.5000E+00   0.00000E+00 0.0000
    9.6000E+00   0.00000E+00 0.0000
    9.7000E+00   0.00000E+00 0.0000
    9.8000E+00   0.00000E+00 0.0000
    9.9000E+00   0.00000E+00 0.0000
    1.0000E+01   0.00000E+00 0.0000
      total      2.48662E-03 0.0187
1analysis of the results in the tally fluctuation chart bin (tfc) for tally   1 with nps =   1236618    print table 160


 normed average tally per history  = 2.48662E-03          unnormed average tally per history  = 2.48662E-03
 estimated tally relative error    = 0.0187               estimated variance of the variance  = 0.0004
 relative error from zero tallies  = 0.0184               relative error from nonzero scores  = 0.0036

 number of nonzero history tallies =        2959          efficiency for the nonzero tallies  = 0.0024
 history number of largest  tally  =      352473          largest  unnormalized history tally = 3.00000E+00
 (largest  tally)/(average tally)  = 1.20646E+03          (largest  tally)/(avg nonzero tally)= 2.88683E+00

 (confidence interval shift)/mean  = 0.0002               shifted confidence interval center  = 2.48708E-03


 if the largest  history score sampled so far were to occur on the next history, the tfc bin quantities would change as follows:

      estimated quantities           value at nps           value at nps+1           value(nps+1)/value(nps)-1.

      mean                            2.48662E-03             2.48904E-03                     0.000975
      relative error                  1.87023E-02             1.87094E-02                     0.000381
      variance of the variance        4.43594E-04             4.48526E-04                     0.011119
      shifted center                  2.48708E-03             2.48709E-03                     0.000001
      figure of merit                 9.53636E+02             9.52909E+02                    -0.000762

 the estimated slope of the 112 largest  tallies starting at  1.50000E+00 appears to be decreasing at least exponentially.
 the history score probability density function appears to have an unsampled region at the largest  history scores: please examine.


 ===================================================================================================================================

           results of 10 statistical checks for the estimated answer for the tally fluctuation chart (tfc) bin of tally   1

 tfc bin     --mean--      ---------relative error---------      ----variance of the variance----      --figure of merit--     -pdf-
 behavior    behavior      value   decrease   decrease rate      value   decrease   decrease rate       value     behavior     slope

 desired      random       <0.10      yes      1/sqrt(nps)       <0.10      yes        1/nps           constant    random      >3.00
 observed     random        0.02      yes          yes            0.00      yes         yes            constant    random      10.00
 passed?        yes          yes      yes          yes             yes      yes         yes               yes        yes         yes

 ===================================================================================================================================


 this tally meets the statistical criteria used to form confidence intervals: check the tally fluctuation chart to verify.
 the results in other bins associated with this tally may not meet these statistical criteria.

 estimated asymmetric confidence interval(1,2,3 sigma): 2.4406E-03 to 2.5336E-03; 2.3941E-03 to 2.5801E-03; 2.3475E-03 to 2.6266E-03
 estimated  symmetric confidence interval(1,2,3 sigma): 2.4401E-03 to 2.5331E-03; 2.3936E-03 to 2.5796E-03; 2.3471E-03 to 2.6261E-03

 fom = (histories/minute)*(f(x) signal-to-noise ratio)**2 = (4.125E+05)*( 4.808E-02)**2 = (4.125E+05)*(2.312E-03) = 9.536E+02
1unnormed tally density for tally   1            nonzero tally mean(m) = 1.039E+00   nps =   1236618    print table 161

 abscissa              ordinate   log plot of tally probability density function in tally fluctuation chart bin(d=decade,slope=10.0)
  tally  number num den log den:d----------------------------d------------------------------d-----------------------------d---------
 1.26+00   2847 8.89-03  -2.051 mmmmmmmmmmmmmmmmmmmmmmmmmmmmm|mmmmmmmmmmmmmmmmmmmmmmmmmmmmmm|mmmmmmmmmmmmmmmmmmmmmmmmmmmmm|mmmmmmmmm
 1.58+00      0 0.00+00   0.000                              |                              |                             |         
 2.00+00      0 0.00+00   0.000                              |                              |                             |         
 2.51+00    108 1.69-04  -3.772 *****************************|******************            |                             |         
 3.16+00      4 4.97-06  -5.303 *                            |                              |                             |         
  total    2959 2.39-03         d----------------------------d------------------------------d-----------------------------d---------


 cumulative tally number for tally   1           nonzero tally mean(m) = 1.039E+00   nps =   1236618    print table 162

   abscissa     cum   ordinate    plot of the cumulative number of tallies in the tally fluctuation chart bin from 0 to 100 percent
    tally      number  cum pct:--------10--------20--------30--------40--------50--------60--------70--------80--------90-------100
 1.25893E+00     2847   96.215|mmmmmmmmm|mmmmmmmmm|mmmmmmmmm|mmmmmmmmm|mmmmmmmmm|mmmmmmmmm|mmmmmmmmm|mmmmmmmmm|mmmmmmmmm|mmmmmm   |
 1.58490E+00     2847   96.215|*********|*********|*********|*********|*********|*********|*********|*********|*********|******   |
 1.99527E+00     2847   96.215|*********|*********|*********|*********|*********|*********|*********|*********|*********|******   |
 2.51188E+00     2955   99.865|*********|*********|*********|*********|*********|*********|*********|*********|*********|*********|
 3.16228E+00     2959  100.000|*********|*********|*********|*********|*********|*********|*********|*********|*********|*********|
    total        2959  100.000:--------10--------20--------30--------40--------50--------60--------70--------80--------90-------100


 cumulative unnormed tally for tally   1         nonzero tally mean(m) = 1.039E+00   nps =   1236618    print table 162

  abscissa     cum    ordinate                plot of the cumulative tally in the tally fluctuation chart bin from 0 to 100 percent
   tally    tally/nps  cum pct:--------10--------20--------30--------40--------50--------60--------70--------80--------90-------100
 1.259E+00  2.302E-03   92.585|mmmmmmmmm|mmmmmmmmm|mmmmmmmmm|mmmmmmmmm|mmmmmmmmm|mmmmmmmmm|mmmmmmmmm|mmmmmmmmm|mmmmmmmmm|mmm      |
 1.585E+00  2.302E-03   92.585|*********|*********|*********|*********|*********|*********|*********|*********|*********|***      |
 1.995E+00  2.302E-03   92.585|*********|*********|*********|*********|*********|*********|*********|*********|*********|***      |
 2.512E+00  2.477E-03   99.610|*********|*********|*********|*********|*********|*********|*********|*********|*********|*********|
 3.162E+00  2.487E-03  100.000|*********|*********|*********|*********|*********|*********|*********|*********|*********|*********|
   total  2.48662E-03  100.000:--------10--------20--------30--------40--------50--------60--------70--------80--------90-------100
1status of the statistical checks used to form confidence intervals for the mean for each tally bin


 tally   result of statistical checks for the tfc bin (the first check not passed is listed) and error magnitude check for all bins

     1   passed the 10 statistical checks for the tally fluctuation chart bin result               
         missed all bin error check:   102 tally bins had    49 bins with zeros and    43 bins with relative errors exceeding 0.10


 the 10 statistical checks are only for the tally fluctuation chart bin and do not apply to other tally bins.

 the tally bins with zeros may or may not be correct: compare the source, cutoffs, multipliers, et cetera with the tally bins.

 warning.     1 of the   1 tallies had bins with relative errors greater than recommended.
1tally fluctuation charts                         

                       tally    1
       nps      mean     error   vov  slope    fom
     64000   2.3906E-03 0.0823 0.0077  0.0     932
    128000   2.6016E-03 0.0565 0.0038  0.0     990
    192000   2.6146E-03 0.0467 0.0028  0.0     972
    256000   2.6016E-03 0.0402 0.0020  7.7     972
    320000   2.5344E-03 0.0364 0.0016 10.0     926
    384000   2.5469E-03 0.0333 0.0014 10.0     933
    448000   2.5714E-03 0.0307 0.0012 10.0     948
    512000   2.5234E-03 0.0290 0.0011 10.0     938
    576000   2.5017E-03 0.0274 0.0010 10.0     939
    640000   2.4922E-03 0.0260 0.0009 10.0     937
    704000   2.4915E-03 0.0248 0.0008 10.0     937
    768000   2.4609E-03 0.0239 0.0007 10.0     930
    832000   2.4784E-03 0.0229 0.0007 10.0     941
    896000   2.4833E-03 0.0220 0.0006 10.0     945
    960000   2.4875E-03 0.0212 0.0006 10.0     948
   1024000   2.4805E-03 0.0206 0.0005 10.0     946
   1088000   2.4752E-03 0.0200 0.0005 10.0     946
   1152000   2.4731E-03 0.0194 0.0005 10.0     947
   1216000   2.4794E-03 0.0189 0.0005 10.0     950
   1236618   2.4866E-03 0.0187 0.0004 10.0     954

 ***********************************************************************************************************************
 dump no.    2 on file runtpe     nps =     1236618   coll =      123576591     ctm =        3.00     nrn =      689421418

1                    number of history tape records by particle (actually written)
0           proton    neutron      pi+      pi0      pi-      mu+      mu-  deuteron  triton      3He    alpha
 ncol = 1        0        0        0        0        0        0        0        0        0        0        0

 ncol = 2        0        0        0        0        0        0        0        0        0        0        0

 ncol = 3        0        0        0        0        0        0        0        0        0        0        0

 ncol = 4        0        0        0        0        0        0        0        0        0        0        0

 ncol = 5        0        0        0        0        0        0        0        0        0        0        0

 ncol = 6        0        0        0        0        0        0        0        0        0        0        0

 ncol = 7        0        0        0        0        0        0        0        0        0        0        0

 ncol = 8        0        0        0        0        0        0        0        0        0        0        0

0               K+    K0 long  K0 short    K-      p-bar     n-bar  total

 ncol = 1        0        0        0        0        0        0        0

 ncol = 2        0        0        0        0        0        0        0

 ncol = 3        0        0        0        0        0        0        0

 ncol = 4        0        0        0        0        0        0        0

 ncol = 5        0        0        0        0        0        0        0

 ncol = 6        0        0        0        0        0        0        0

 ncol = 7        0        0        0        0        0        0        0

 ncol = 8        0        0        0        0        0        0        0

0          weight of history tape records by particle (includes suppressed records)
0            proton      neutron     pi+         pi0         pi-         mu+         mu-     

 ncol = 1  0.0000E+00  0.0000E+00  0.0000E+00  0.0000E+00  0.0000E+00  0.0000E+00  0.0000E+00

 ncol = 2  0.0000E+00  0.0000E+00  0.0000E+00  0.0000E+00  0.0000E+00  0.0000E+00  0.0000E+00

 ncol = 3  0.0000E+00  0.0000E+00  0.0000E+00  0.0000E+00  0.0000E+00  0.0000E+00  0.0000E+00

 ncol = 4  0.0000E+00  0.0000E+00  0.0000E+00  0.0000E+00  0.0000E+00  0.0000E+00  0.0000E+00

 ncol = 5  0.0000E+00  0.0000E+00  0.0000E+00  0.0000E+00  0.0000E+00  0.0000E+00  0.0000E+00

 ncol = 6  0.0000E+00  0.0000E+00  0.0000E+00  0.0000E+00  0.0000E+00  0.0000E+00  0.0000E+00

 ncol = 7  0.0000E+00  0.0000E+00  0.0000E+00  0.0000E+00  0.0000E+00  0.0000E+00  0.0000E+00

 ncol = 8  0.0000E+00  0.0000E+00  0.0000E+00  0.0000E+00  0.0000E+00  0.0000E+00  0.0000E+00

0            K+          K0 long     K0 short    K-          p-bar       n-bar   

 ncol = 1  0.0000E+00  0.0000E+00  0.0000E+00  0.0000E+00  0.0000E+00  0.0000E+00

 ncol = 2  0.0000E+00  0.0000E+00  0.0000E+00  0.0000E+00  0.0000E+00  0.0000E+00

 ncol = 3  0.0000E+00  0.0000E+00  0.0000E+00  0.0000E+00  0.0000E+00  0.0000E+00

 ncol = 4  0.0000E+00  0.0000E+00  0.0000E+00  0.0000E+00  0.0000E+00  0.0000E+00

 ncol = 5  0.0000E+00  0.0000E+00  0.0000E+00  0.0000E+00  0.0000E+00  0.0000E+00

 ncol = 6  0.0000E+00  0.0000E+00  0.0000E+00  0.0000E+00  0.0000E+00  0.0000E+00

 ncol = 7  0.0000E+00  0.0000E+00  0.0000E+00  0.0000E+00  0.0000E+00  0.0000E+00

 ncol = 8  0.0000E+00  0.0000E+00  0.0000E+00  0.0000E+00  0.0000E+00  0.0000E+00

0number of fission events =      0     weight of fission per cascade =  0.0000E+00 (0.000)

 rejections for ex.lt.0 =     0 worst case =    0.00 mev
 renormalizations for ex.lt.0 =     0 worst case =   0.000 mev
 mean number of renormalization iterations =   0.00 mean final ex = 0.00000 mev
 number of renormalizations rejected =     0
 number of rejections for z.lt.0 or n.lt.0 =     0
 number of rejections for z.eq.0,n.gt.0 or n.eq.0,z.gt.0 =     0
 number of total disintegrations in cascad =     0

 bank overflows to backup file      0
 maximum ever in bank        0
 particles of each type banked:

         7 warning messages so far.


 run terminated when it had used    3 minutes of computer time.

 computer time =    3.00 minutes

 mcnpx    version 27e   Thu Mar 03 08:00:00 MST 2011                 09/04/19 11:12:29     probid =   09/04/19 11:09:29
