# Supplementary material for: Investigating the hard X-ray production via proton spallation on different materials to detect elements
Source: PLoS One. 2023 Aug 18;18(8):e0288287. doi: 10.1371/journal.pone.0288287 (PMC10438009; doi:10.1371/journal.pone.0288287)
Supplement: S1 File — (ZIP) [file pone.0288287.s001.zip › Investigation of Hard X-ray Production via Proton Spallation/program/lead-spallatione.txt]

1mcnpx    version 27e   ld=Thu Mar 03 08:00:00 MST 2011                05/05/19 17:24:50
 ***************************************************************************************   probid =   05/05/19 17:24:50
 i=ordi98-500M.txt o=spallationa.txt                                                                                     

 *************************************************************
 *                                                           *
 *                   MCNPX                                   *
 *                                                           *
 * Copyright 2007. Los Alamos National Security, LLC.        *
 * All rights reserved.                                      *
 *                                                           *
 * This material was produced under U.S. Government contract *
 * DE-AC52-06NA25396 for Los Alamos National Laboratory,     *
 * which is operated by Los Alamos National Security, LLC    *
 * for the U.S. Department of Energy. The Government is      *
 * granted for itself and others acting on its behalf a      *
 * paid-up, nonexclusive, irrevocable worldwide license in   *
 * this material to reproduce, prepare derivative works, and *
 * works, and perform publicly and display publicly.         *
 * Beginning five (5) years after June 1, 2006, subject to   *
 * additional five-year worldwide renewals, the Government   *
 * is granted for itself and others acting on its behalf     *
 * a paid-up, nonexclusive, irrevocable worldwide license    *
 * in this material to reproduce, prepare derivative works,  *
 * distribute copies to the public, perform publicly and     *
 * display publicly, and to permit others to do so.          *
 *                                                           *
 * NEITHER THE UNITED STATES NOR THE UNITED STATES           *
 * DEPARTMENT OF ENERGY, NOR LOS ALAMOS NATIONAL SECURITY,   *
 * LLC, NOR ANY OF THEIR EMPLOYEES, MAKES ANY WARRANTY,      *
 * EXPRESS OR IMPLIED, OR ASSUMES ANY LEGAL LIABILITY OR     *
 * RESPONSIBILITY FOR THE ACCURACY, COMPLETENESS, OR         *
 * USEFULNESS OF ANY INFORMATION, APPARATUS, PRODUCT, OR     *
 * PROCESS DISCLOSED, OR REPRESENTS THAT ITS USE WOULD NOT   *
 * INFRINGE PRIVATELY OWNED RIGHTS.                          *
 *                                                           *
 *************************************************************
    1-       c MCNPX test problem                                                            
    2-       c --------------------------------------------------                            
    3-       c 600 MeV protons on a cylindrical Pb target of 20 cm radius and                
    4-       c 50 cm thickness. Source uniformly distributed over circle of                  
    5-       c 2 cm radius. Tally of neutron current.                                        
    6-       c --------------------------------------------------                            
    7-       c Cells                                                                         
    8-       c --------------------------------------------------                            
    9-       1 1 -11.34 -1 2 -3                                                              
   10-       2 0 -4 (1:-2:3)                                                                 
   11-       3 0 4                                                                           
   12-                                                                                       
   13-       c --------------------------------------------------                            
   14-       c Surfaces                                                                      
   15-       c --------------------------------------------------                            
   16-       1 cz 20.0                                                                       
   17-       2 pz 0.0                                                                        
   18-       3 pz 50.0                                                                       
   19-       4 sz 25.0 50.0                                                                  
   20-                                                                                       
   21-       c --------------------------------------------------                            
   22-       c Materials                                                                     
   23-       c --------------------------------------------------                            
   24-       m1 82000 1                                                                      
   25-       c --------------------------------------------------                            
   26-       c Source                                                                        
   27-       c --------------------------------------------------                            
   28-       sdef par = h erg = 500 sur = 2 dir = 1 pos = 0 0 0 rad = d1                     
   29-       si1 0 2.0                                                                       
   30-       sp1 0 1                                                                         
   31-       c ssw 1 2 3 4 CEL 1                                                             
   32-       c --------------------------------------------------                            
   33-       c Options                                                                       
   34-       c --------------------------------------------------                            
   35-       imp:n 1 1 0                                                                     
   36-       imp:h 1 1 0                                                                     
   37-       imp:p 1 1 0                                                                     
   38-       phys:n 660                                                                      
   39-       phys:h 660                                                                      
   40-       phys:p 660                                                                      
   41-       mode n h p                                                                      
 warning.  photonuclear physics may be needed (phys:p).
   42-       histp 1                                                                         
   43-       lca 2 1 2                                                                       
   44-       c lca 7j -2 1                                                                   
   45-       c --------------------------------------------------                            
   46-       c Tallies                                                                       
   47-       c --------------------------------------------------                            
   48-       E0 0 100i 11                                                                    
   49-       FC1 Neutron current integrated over surface 4 (unit:particles)                  
   50-       F1:p 4                                                                          
   51-       c --------------------------------------------------                            
   52-       print                                                                           
   53-       c nps 2000                                                                      
   54-       ctme 1                                                                          
 
 warning.  total nu is now the default for fixed-source problems.
1source                                                                                                 print table 10

 values of defaulted or explicitly defined source variables

    cel        0.0000E+00
    sur        2.0000E+00
    erg        5.0000E+02
    tme        0.0000E+00
    dir        1.0000E+00
    pos        0.0000E+00   0.0000E+00   0.0000E+00
    x          0.0000E+00
    y          0.0000E+00
    z          0.0000E+00
    ext        0.0000E+00
    axs        0.0000E+00   0.0000E+00   0.0000E+00
    vec        0.0000E+00   0.0000E+00   0.0000E+00
    ccc        0.0000E+00
    nrm        1.0000E+00
    ara        0.0000E+00
    wgt        1.0000E+00
    eff        1.0000E-02
    par        9.0000E+00
    tr         0.0000E+00
    bem        0.0000E+00   0.0000E+00   0.0000E+00
    bap        0.0000E+00   0.0000E+00   0.0000E+00
    loc        0.0000E+00   0.0000E+00   0.0000E+00
 
 warning.  source variable rad is sampled uniformly.


 probability distribution   1 for source variable rad
 unbiased histogram distribution

 source        source           cumulative          probability
  entry         value           probability           of bin

    1       0.00000E+00        0.000000E+00        0.000000E+00
    2       2.00000E+00        1.000000E+00        1.000000E+00

     the mean of source distribution   1 is  1.0000E+00


 order of sampling source variables.
 par sur rad pos dir erg tme
1tally   1                                                                                              print table 30
+                                   Neutron current integrated over surface 4 (unit:particles)                 
           tally type 1    number of particles crossing a surface.                        
           particle(s): photon     
 
 warning.     1 energy bins of tally   1 are below energy cutoff.
 surfaces  4                                                                                                           

 energy bins
      1.00000E-03  to  0.00000E+00 mev   
      0.00000E+00  to  1.08911E-01 mev   
      1.08911E-01  to  2.17822E-01 mev   
      2.17822E-01  to  3.26733E-01 mev   
      3.26733E-01  to  4.35644E-01 mev   
      4.35644E-01  to  5.44554E-01 mev   
      5.44554E-01  to  6.53465E-01 mev   
      6.53465E-01  to  7.62376E-01 mev   
      7.62376E-01  to  8.71287E-01 mev   
      8.71287E-01  to  9.80198E-01 mev   
      9.80198E-01  to  1.08911E+00 mev   
      1.08911E+00  to  1.19802E+00 mev   
      1.19802E+00  to  1.30693E+00 mev   
      1.30693E+00  to  1.41584E+00 mev   
      1.41584E+00  to  1.52475E+00 mev   
      1.52475E+00  to  1.63366E+00 mev   
      1.63366E+00  to  1.74257E+00 mev   
      1.74257E+00  to  1.85149E+00 mev   
      1.85149E+00  to  1.96040E+00 mev   
      1.96040E+00  to  2.06931E+00 mev   
      2.06931E+00  to  2.17822E+00 mev   
      2.17822E+00  to  2.28713E+00 mev   
      2.28713E+00  to  2.39604E+00 mev   
      2.39604E+00  to  2.50495E+00 mev   
      2.50495E+00  to  2.61386E+00 mev   
      2.61386E+00  to  2.72277E+00 mev   
      2.72277E+00  to  2.83168E+00 mev   
      2.83168E+00  to  2.94059E+00 mev   
      2.94059E+00  to  3.04950E+00 mev   
      3.04950E+00  to  3.15842E+00 mev   
      3.15842E+00  to  3.26733E+00 mev   
      3.26733E+00  to  3.37624E+00 mev   
      3.37624E+00  to  3.48515E+00 mev   
      3.48515E+00  to  3.59406E+00 mev   
      3.59406E+00  to  3.70297E+00 mev   
      3.70297E+00  to  3.81188E+00 mev   
      3.81188E+00  to  3.92079E+00 mev   
      3.92079E+00  to  4.02970E+00 mev   
      4.02970E+00  to  4.13861E+00 mev   
      4.13861E+00  to  4.24752E+00 mev   
      4.24752E+00  to  4.35644E+00 mev   
      4.35644E+00  to  4.46535E+00 mev   
      4.46535E+00  to  4.57426E+00 mev   
      4.57426E+00  to  4.68317E+00 mev   
      4.68317E+00  to  4.79208E+00 mev   
      4.79208E+00  to  4.90099E+00 mev   
      4.90099E+00  to  5.00990E+00 mev   
      5.00990E+00  to  5.11881E+00 mev   
      5.11881E+00  to  5.22772E+00 mev   
      5.22772E+00  to  5.33663E+00 mev   
      5.33663E+00  to  5.44554E+00 mev   
      5.44554E+00  to  5.55446E+00 mev   
      5.55446E+00  to  5.66337E+00 mev   
      5.66337E+00  to  5.77228E+00 mev   
      5.77228E+00  to  5.88119E+00 mev   
      5.88119E+00  to  5.99010E+00 mev   
      5.99010E+00  to  6.09901E+00 mev   
      6.09901E+00  to  6.20792E+00 mev   
      6.20792E+00  to  6.31683E+00 mev   
      6.31683E+00  to  6.42574E+00 mev   
      6.42574E+00  to  6.53465E+00 mev   
      6.53465E+00  to  6.64356E+00 mev   
      6.64356E+00  to  6.75248E+00 mev   
      6.75248E+00  to  6.86139E+00 mev   
      6.86139E+00  to  6.97030E+00 mev   
      6.97030E+00  to  7.07921E+00 mev   
      7.07921E+00  to  7.18812E+00 mev   
      7.18812E+00  to  7.29703E+00 mev   
      7.29703E+00  to  7.40594E+00 mev   
      7.40594E+00  to  7.51485E+00 mev   
      7.51485E+00  to  7.62376E+00 mev   
      7.62376E+00  to  7.73267E+00 mev   
      7.73267E+00  to  7.84158E+00 mev   
      7.84158E+00  to  7.95050E+00 mev   
      7.95050E+00  to  8.05941E+00 mev   
      8.05941E+00  to  8.16832E+00 mev   
      8.16832E+00  to  8.27723E+00 mev   
      8.27723E+00  to  8.38614E+00 mev   
      8.38614E+00  to  8.49505E+00 mev   
      8.49505E+00  to  8.60396E+00 mev   
      8.60396E+00  to  8.71287E+00 mev   
      8.71287E+00  to  8.82178E+00 mev   
      8.82178E+00  to  8.93069E+00 mev   
      8.93069E+00  to  9.03960E+00 mev   
      9.03960E+00  to  9.14851E+00 mev   
      9.14851E+00  to  9.25743E+00 mev   
      9.25743E+00  to  9.36634E+00 mev   
      9.36634E+00  to  9.47525E+00 mev   
      9.47525E+00  to  9.58416E+00 mev   
      9.58416E+00  to  9.69307E+00 mev   
      9.69307E+00  to  9.80198E+00 mev   
      9.80198E+00  to  9.91089E+00 mev   
      9.91089E+00  to  1.00198E+01 mev   
      1.00198E+01  to  1.01287E+01 mev   
      1.01287E+01  to  1.02376E+01 mev   
      1.02376E+01  to  1.03465E+01 mev   
      1.03465E+01  to  1.04554E+01 mev   
      1.04554E+01  to  1.05644E+01 mev   
      1.05644E+01  to  1.06733E+01 mev   
      1.06733E+01  to  1.07822E+01 mev   
      1.07822E+01  to  1.08911E+01 mev   
      1.08911E+01  to  1.10000E+01 mev   
      total bin
 
 warning.  use models for the following missing data tables:
  82000.  h
1material composition                                                                                   print table 40

 material
  number     component nuclide, atom fraction

     1           82000, 1.00000000000E+00


 material
  number     component nuclide, mass fraction

     1           82000, 1.00000000000E+00


1LAHET physics options:                                                                                 print table 41

 lca    ielas   ipreq  iexisa  ichoic   jcoul  nexite   npidk   noact    icem    ilaq
 lca        2       1       2      23       1       1       0       1       0       0

 lcb    flenb(i),i=1,6                                                          ctofe       flim0
 lcb    3.4900E+03  3.4900E+03  2.4900E+03  2.4900E+03  8.0000E+02  8.0000E+02 -1.0000E+00 -1.0000E+00

 lea     ipht     icc  nobalc  nobale   ifbrk  ilvden   ievap   nofis
 lea        1       4       1       0       1       0       0       1

 leb    yzere       bzere       yzero       bzero
 leb    1.5000E+00  8.0000E+00  1.5000E+00  1.0000E+01


     history tape is file   histp   

1cell volumes and masses                                                                                print table 50

        cell     atom          gram         input       calculated                            reason volume
                density       density       volume        volume         mass       pieces    not calculated

     1     1  3.28395E-02   1.13000E+01   0.00000E+00   6.28319E+04   7.10000E+05      1                      
     2     2  0.00000E+00   0.00000E+00   0.00000E+00   4.60767E+05   0.00000E+00      1                      
     3     3  0.00000E+00   0.00000E+00   0.00000E+00   0.00000E+00   0.00000E+00      0      infinite        
1surface areas                                                                                          print table 50

         surface    input      calculated    reason area
                    area          area       not calculated

     1        1  0.00000E+00   6.28319E+03                   
     2        2  0.00000E+00   1.25664E+03                   
     3        3  0.00000E+00   1.25664E+03                   
     4        4  0.00000E+00   3.14159E+04                   
1cells                                                                                                  print table 60

                      atom        gram                                     neutron     photon      proton       photon wt
        cell  mat    density     density     volume       mass     pieces  importance  importance  importance  generation

     1     1    1  3.28395E-02 1.13000E+01 6.28319E+04 7.10000E+05      1  1.0000E+00  1.0000E+00  1.0000E+00  -1.000E+00
     2     2    0  0.00000E+00 0.00000E+00 4.60767E+05 0.00000E+00      1  1.0000E+00  1.0000E+00  1.0000E+00  -1.000E+00
     3     3    0  0.00000E+00 0.00000E+00 0.00000E+00 0.00000E+00      0  0.0000E+00  0.0000E+00  0.0000E+00  -1.000E+00

 total                                     5.23599E+05 7.10000E+05
1surfaces                                                                                               print table 70

         surface     trans  type   surface coefficients

     1      1                cz    2.0000000E+01
     2      2                pz    0.0000000E+00
     3      3                pz    5.0000000E+01
     4      4                sz    2.5000000E+01   5.0000000E+01


 random number control    0.830206021468160E+14
1  cell temperatures in mev for the free-gas thermal neutron treatment.                                 print table 72

   all non-zero importance cells with materials have a temperature for thermal neutrons of 2.5300E-08 mev.

    minimum source weight = 1.0000E+00    maximum source weight = 1.0000E+00

         5 warning messages so far.
1physical constants                                                                                     print table 98


   name                    value     description

   huge      1.0000000000000E+37     infinity
    pie      3.1415926535898E+00     pi
  euler      5.7721566490153E-01     euler constant
 avogad      6.0220434469282E+23     avogadro number (molecules/mole)
  aneut      1.0086649670000E+00     neutron mass (amu)
  avgdn      5.9703109000000E-01     avogadro number/neutron mass (1.e-24*molecules/mole/amu)
  slite      2.9979250000000E+02     speed of light (cm/shake)
 planck      4.1357320000000E-13     planck constant (mev shake)
  fscon      1.3703930000000E+02     inverse fine structure constant h*c/(2*pi*e**2)
 gpt(1)      9.3958000000000E+02     neutron mass (mev)
 gpt(3)      5.1100800000000E-01     electron mass (mev)


 fission q-values:     nuclide    q(mev)   nuclide    q(mev)
                         90232    171.91     91233    175.57
                         92233    180.84     92234    179.45
                         92235    180.88     92236    179.50
                         92237    180.40     92238    181.31
                         92239    180.40     92240    180.40
                         93237    183.67     94238    186.65
                         94239    189.44     94240    186.36
                         94241    188.99     94242    185.98
                         94243    187.48     95241    190.83
                         95242    190.54     95243    190.25
                         96242    190.49     96244    190.49
                         other    180.00


 the following compilation options were used:

     CHEAP
     DEC
     PLOT
     MCPLOT
     GKSSIM
     XLIB
     XS64
     CEM
     INCL
     HISTP
     MESHTAL
     RADIOG
     SPABI
     default datapath: c:\mcnpx\xs                                                                     
1cross-section tables                                                                                   print table 100

     table    length

                        tables from file rmccs                                                           

 no particle-production data for ipt=  9 from  82000.50c
  82000.50c   35685  njoy                                                                        ( 1382)     03/10/82  

                        tables from file mcplib04                                                        

  82000.04p   10086  ENDF/B-VI Release 8 Photoatomic Data for 82-PB                               mat8200      02/07/03

  total       45771

 any neutrons with energy greater than emax = 6.60000E+02 from the source or from a collision will be resampled.

 neutron cross sections outside the range from 0.0000E+00 to 6.6000E+02 mev are expunged.

 maximum photon energy set to  660.0 mev (maximum electron energy)
 warning.  "simple physics turned on for photons > e mev."             
 nps =         0     nrn =               0      e  = 6.6000E+02                     

                        tables from file el03                                                            

  82000.03e    2373                                                                                          6/6/98    

1particles and energy limits                                                                            print table 101

                         particle      maximum       smallest      largest       always        always
                         cutoff        particle      table         table         use table     use model
   particle type         energy        energy        maximum       maximum       below         above

    1  n  neutron       0.0000E+00    6.6000E+02    2.0000E+01    2.0000E+01    2.0000E+01    2.0000E+01
    2  p  photon        1.0000E-03    6.6000E+02    1.0000E+05    1.0000E+05    1.0000E+37    1.0000E+37
    3  e  electron      1.0000E-03    6.6000E+02    6.6000E+02    6.6000E+02    1.0000E+37    1.0000E+37
    9  h  proton        1.0000E+00    6.6000E+02    0.0000E+00    0.0000E+00    0.0000E+00    0.0000E+00


The following nuclides use physics models rather than data tables:

           82000.  h
 
 
 warning.  material    1 has been set to a conductor.
1range table for material    1 (condensed)                                                              print table 85

 electron substeps per energy step =  13,  default =  13.  mean ionization energy = 8.23000E+02 ev.

 density effect data
 conductor
   z =  82
    occ no, be(ev) pairs
       2.  88011.000       2.  15867.000       2.  15206.000       4.  13041.000       2.   3857.000       2.   3560.000
       4.   3072.000       4.   2592.000       6.   2490.000       2.    899.000       2.    769.000       4.    651.000
       4.    441.000       6.    419.000       6.    148.000       8.    144.000       2.    153.000       2.    111.000
       4.     90.000       4.     27.000       6.     25.000       2.     10.000      -2.      7.420
       plas(ev)       wt       tmin(mev)
       60.93460     1.75560     0.00000

         energy           stopping power           range   radiation   beta**2   density   rad/col   drange    dyield
    n              collision radiation   total               yield                corr
          mev      mev cm2/g mev cm2/g mev cm2/g   g/cm2                        mev cm2/g             g/cm2

  155  1.0586E-03  1.187E+01 4.466E-03 1.188E+01 5.566E-05 3.240E-05  4.130E-03 7.078E-04 3.762E-04 7.953E-06 3.430E-08
  154  1.1544E-03  1.322E+01 4.791E-03 1.323E+01 6.328E-05 6.023E-05  4.503E-03 7.084E-04 3.622E-04 7.617E-06 3.523E-08
  153  1.2589E-03  1.427E+01 5.139E-03 1.428E+01 7.086E-05 8.513E-05  4.909E-03 7.092E-04 3.601E-04 7.583E-06 3.764E-08
  152  1.3728E-03  1.506E+01 5.512E-03 1.506E+01 7.862E-05 1.081E-04  5.351E-03 7.100E-04 3.661E-04 7.755E-06 4.129E-08
  151  1.4970E-03  1.561E+01 5.909E-03 1.562E+01 8.671E-05 1.300E-04  5.833E-03 7.108E-04 3.785E-04 8.090E-06 4.619E-08
  150  1.6325E-03  1.597E+01 6.331E-03 1.598E+01 9.527E-05 1.514E-04  6.359E-03 7.118E-04 3.963E-04 8.567E-06 5.243E-08
  149  1.7803E-03  1.617E+01 6.778E-03 1.618E+01 1.045E-04 1.726E-04  6.931E-03 7.128E-04 4.192E-04 9.182E-06 6.019E-08
  148  1.9414E-03  1.622E+01 7.251E-03 1.623E+01 1.144E-04 1.942E-04  7.555E-03 7.139E-04 4.469E-04 9.937E-06 6.972E-08
  147  2.1171E-03  1.616E+01 7.751E-03 1.617E+01 1.252E-04 2.165E-04  8.235E-03 7.151E-04 4.797E-04 1.084E-05 8.134E-08
  146  2.3087E-03  1.600E+01 8.279E-03 1.600E+01 1.371E-04 2.399E-04  8.975E-03 7.165E-04 5.175E-04 1.191E-05 9.546E-08
  145  2.5177E-03  1.575E+01 8.833E-03 1.576E+01 1.503E-04 2.647E-04  9.782E-03 7.179E-04 5.608E-04 1.315E-05 1.126E-07
  144  2.7456E-03  1.544E+01 9.413E-03 1.545E+01 1.649E-04 2.912E-04  1.066E-02 7.195E-04 6.098E-04 1.460E-05 1.333E-07
  143  2.9941E-03  1.507E+01 1.002E-02 1.508E+01 1.812E-04 3.199E-04  1.162E-02 7.212E-04 6.650E-04 1.628E-05 1.583E-07
  142  3.2651E-03  1.466E+01 1.065E-02 1.467E+01 1.994E-04 3.511E-04  1.266E-02 7.231E-04 7.269E-04 1.822E-05 1.884E-07
  141  3.5606E-03  1.421E+01 1.131E-02 1.422E+01 2.199E-04 3.851E-04  1.379E-02 7.252E-04 7.959E-04 2.046E-05 2.248E-07
  140  3.8828E-03  1.374E+01 1.199E-02 1.375E+01 2.429E-04 4.223E-04  1.503E-02 7.274E-04 8.728E-04 2.304E-05 2.686E-07
  139  4.2343E-03  1.325E+01 1.270E-02 1.327E+01 2.689E-04 4.632E-04  1.637E-02 7.299E-04 9.582E-04 2.602E-05 3.214E-07
  138  4.6175E-03  1.275E+01 1.343E-02 1.277E+01 2.984E-04 5.081E-04  1.783E-02 7.326E-04 1.053E-03 2.945E-05 3.849E-07
  137  5.0354E-03  1.225E+01 1.417E-02 1.226E+01 3.318E-04 5.575E-04  1.942E-02 7.355E-04 1.157E-03 3.341E-05 4.612E-07
  136  5.4911E-03  1.174E+01 1.494E-02 1.175E+01 3.698E-04 6.119E-04  2.115E-02 7.387E-04 1.272E-03 3.797E-05 5.529E-07
  135  5.9881E-03  1.123E+01 1.572E-02 1.125E+01 4.130E-04 6.719E-04  2.303E-02 7.422E-04 1.399E-03 4.323E-05 6.629E-07
  134  6.5301E-03  1.073E+01 1.651E-02 1.075E+01 4.623E-04 7.378E-04  2.508E-02 7.460E-04 1.538E-03 4.930E-05 7.948E-07
  133  7.1211E-03  1.024E+01 1.731E-02 1.026E+01 5.186E-04 8.103E-04  2.730E-02 7.502E-04 1.691E-03 5.629E-05 9.526E-07
  132  7.7656E-03  9.760E+00 1.812E-02 9.778E+00 5.830E-04 8.900E-04  2.971E-02 7.547E-04 1.857E-03 6.437E-05 1.141E-06
  131  8.4685E-03  9.290E+00 1.894E-02 9.309E+00 6.566E-04 9.775E-04  3.234E-02 7.597E-04 2.039E-03 7.370E-05 1.366E-06
  130  9.2350E-03  8.833E+00 1.976E-02 8.853E+00 7.411E-04 1.073E-03  3.519E-02 7.651E-04 2.237E-03 8.446E-05 1.635E-06
  129  1.0071E-02  8.391E+00 2.058E-02 8.412E+00 8.380E-04 1.179E-03  3.828E-02 7.710E-04 2.453E-03 9.690E-05 1.956E-06
  128  1.0982E-02  7.964E+00 2.141E-02 7.986E+00 9.493E-04 1.294E-03  4.164E-02 7.775E-04 2.688E-03 1.113E-04 2.337E-06
  127  1.1976E-02  7.553E+00 2.223E-02 7.575E+00 1.077E-03 1.419E-03  4.528E-02 7.846E-04 2.944E-03 1.279E-04 2.791E-06
  126  1.3060E-02  7.158E+00 2.306E-02 7.181E+00 1.224E-03 1.557E-03  4.922E-02 7.923E-04 3.221E-03 1.470E-04 3.331E-06
  125  1.4242E-02  6.779E+00 2.388E-02 6.803E+00 1.393E-03 1.706E-03  5.350E-02 8.008E-04 3.523E-03 1.692E-04 3.973E-06
  124  1.5531E-02  6.417E+00 2.470E-02 6.442E+00 1.588E-03 1.869E-03  5.812E-02 8.101E-04 3.849E-03 1.948E-04 4.734E-06
  123  1.6937E-02  6.071E+00 2.552E-02 6.097E+00 1.813E-03 2.047E-03  6.313E-02 8.202E-04 4.203E-03 2.244E-04 5.638E-06
  122  1.8470E-02  5.742E+00 2.633E-02 5.768E+00 2.071E-03 2.240E-03  6.855E-02 8.313E-04 4.586E-03 2.586E-04 6.708E-06
  121  2.0142E-02  5.428E+00 2.714E-02 5.455E+00 2.369E-03 2.450E-03  7.440E-02 8.435E-04 5.001E-03 2.982E-04 7.976E-06
  120  2.1965E-02  5.130E+00 2.795E-02 5.158E+00 2.713E-03 2.679E-03  8.072E-02 8.568E-04 5.449E-03 3.439E-04 9.476E-06
  119  2.3953E-02  4.847E+00 2.876E-02 4.876E+00 3.110E-03 2.926E-03  8.754E-02 8.714E-04 5.933E-03 3.966E-04 1.125E-05
  118  2.6120E-02  4.579E+00 2.957E-02 4.609E+00 3.567E-03 3.194E-03  9.489E-02 8.875E-04 6.457E-03 4.575E-04 1.335E-05
  117  2.8485E-02  4.326E+00 3.038E-02 4.356E+00 4.095E-03 3.485E-03  1.028E-01 9.050E-04 7.023E-03 5.279E-04 1.583E-05
  116  3.1063E-02  4.087E+00 3.120E-02 4.118E+00 4.704E-03 3.799E-03  1.113E-01 9.243E-04 7.635E-03 6.090E-04 1.876E-05
  115  3.3874E-02  3.861E+00 3.203E-02 3.893E+00 5.407E-03 4.140E-03  1.205E-01 9.455E-04 8.296E-03 7.026E-04 2.222E-05
  114  3.6940E-02  3.648E+00 3.286E-02 3.680E+00 6.217E-03 4.508E-03  1.303E-01 9.687E-04 9.010E-03 8.104E-04 2.630E-05
  113  4.0283E-02  3.447E+00 3.372E-02 3.481E+00 7.152E-03 4.907E-03  1.408E-01 9.943E-04 9.782E-03 9.347E-04 3.112E-05
  112  4.3929E-02  3.258E+00 3.459E-02 3.293E+00 8.230E-03 5.338E-03  1.521E-01 1.022E-03 1.062E-02 1.078E-03 3.681E-05
  111  4.7905E-02  3.081E+00 3.548E-02 3.116E+00 9.472E-03 5.803E-03  1.641E-01 1.053E-03 1.152E-02 1.242E-03 4.352E-05
  110  5.2241E-02  2.914E+00 3.640E-02 2.951E+00 1.090E-02 6.306E-03  1.769E-01 1.088E-03 1.249E-02 1.431E-03 5.143E-05
  109  5.6969E-02  2.758E+00 3.736E-02 2.795E+00 1.255E-02 6.849E-03  1.905E-01 1.125E-03 1.355E-02 1.647E-03 6.077E-05
  108  6.2125E-02  2.612E+00 3.834E-02 2.650E+00 1.444E-02 7.436E-03  2.050E-01 1.167E-03 1.468E-02 1.895E-03 7.176E-05
  107  6.7748E-02  2.475E+00 3.934E-02 2.514E+00 1.662E-02 8.068E-03  2.204E-01 1.213E-03 1.590E-02 2.180E-03 8.467E-05
  106  7.3880E-02  2.347E+00 4.037E-02 2.387E+00 1.913E-02 8.750E-03  2.367E-01 1.263E-03 1.720E-02 2.504E-03 9.983E-05
  105  8.0566E-02  2.227E+00 4.145E-02 2.269E+00 2.200E-02 9.484E-03  2.538E-01 1.320E-03 1.861E-02 2.875E-03 1.176E-04
  104  8.7858E-02  2.116E+00 4.258E-02 2.159E+00 2.530E-02 1.027E-02  2.719E-01 1.382E-03 2.012E-02 3.297E-03 1.385E-04
  103  9.5810E-02  2.012E+00 4.375E-02 2.056E+00 2.908E-02 1.112E-02  2.908E-01 1.451E-03 2.174E-02 3.777E-03 1.630E-04
  102  1.0448E-01  1.916E+00 4.495E-02 1.961E+00 3.340E-02 1.203E-02  3.107E-01 1.528E-03 2.346E-02 4.321E-03 1.917E-04
  101  1.1394E-01  1.826E+00 4.619E-02 1.872E+00 3.834E-02 1.301E-02  3.314E-01 1.613E-03 2.529E-02 4.938E-03 2.251E-04
  100  1.2425E-01  1.743E+00 4.746E-02 1.790E+00 4.397E-02 1.406E-02  3.529E-01 1.709E-03 2.723E-02 5.636E-03 2.639E-04
   99  1.3550E-01  1.666E+00 4.877E-02 1.715E+00 5.039E-02 1.517E-02  3.752E-01 1.815E-03 2.928E-02 6.422E-03 3.090E-04
   98  1.4776E-01  1.594E+00 5.012E-02 1.645E+00 5.770E-02 1.636E-02  3.983E-01 1.933E-03 3.143E-02 7.307E-03 3.614E-04
   97  1.6113E-01  1.529E+00 5.153E-02 1.580E+00 6.600E-02 1.762E-02  4.220E-01 2.065E-03 3.371E-02 8.300E-03 4.219E-04
   96  1.7572E-01  1.468E+00 5.301E-02 1.521E+00 7.541E-02 1.896E-02  4.463E-01 2.213E-03 3.611E-02 9.411E-03 4.920E-04
   95  1.9162E-01  1.412E+00 5.456E-02 1.467E+00 8.606E-02 2.037E-02  4.711E-01 2.377E-03 3.863E-02 1.065E-02 5.730E-04
   94  2.0896E-01  1.361E+00 5.621E-02 1.417E+00 9.810E-02 2.187E-02  4.962E-01 2.562E-03 4.129E-02 1.203E-02 6.665E-04
   93  2.2788E-01  1.315E+00 5.796E-02 1.372E+00 1.117E-01 2.345E-02  5.217E-01 2.767E-03 4.409E-02 1.357E-02 7.745E-04
   92  2.4850E-01  1.272E+00 5.983E-02 1.332E+00 1.269E-01 2.513E-02  5.473E-01 2.997E-03 4.704E-02 1.526E-02 8.989E-04
   91  2.7099E-01  1.233E+00 6.184E-02 1.295E+00 1.441E-01 2.689E-02  5.730E-01 3.253E-03 5.014E-02 1.713E-02 1.042E-03
   90  2.9552E-01  1.198E+00 6.400E-02 1.262E+00 1.632E-01 2.874E-02  5.986E-01 3.538E-03 5.342E-02 1.919E-02 1.208E-03
   89  3.2227E-01  1.167E+00 6.634E-02 1.233E+00 1.847E-01 3.069E-02  6.239E-01 3.854E-03 5.687E-02 2.145E-02 1.398E-03
   88  3.5143E-01  1.138E+00 6.888E-02 1.207E+00 2.086E-01 3.275E-02  6.489E-01 4.205E-03 6.051E-02 2.392E-02 1.617E-03
   87  3.8324E-01  1.113E+00 7.165E-02 1.185E+00 2.352E-01 3.491E-02  6.735E-01 4.593E-03 6.437E-02 2.661E-02 1.870E-03
   86  4.1793E-01  1.091E+00 7.467E-02 1.165E+00 2.648E-01 3.718E-02  6.974E-01 5.021E-03 6.846E-02 2.953E-02 2.160E-03
   85  4.5575E-01  1.071E+00 7.798E-02 1.149E+00 2.974E-01 3.957E-02  7.206E-01 5.492E-03 7.280E-02 3.270E-02 2.496E-03
   84  4.9700E-01  1.054E+00 8.162E-02 1.136E+00 3.336E-01 4.209E-02  7.430E-01 6.010E-03 7.742E-02 3.612E-02 2.882E-03
   83  5.4198E-01  1.040E+00 8.561E-02 1.125E+00 3.734E-01 4.473E-02  7.645E-01 6.578E-03 8.235E-02 3.980E-02 3.328E-03
   82  5.9104E-01  1.027E+00 9.001E-02 1.117E+00 4.171E-01 4.752E-02  7.850E-01 7.200E-03 8.761E-02 4.376E-02 3.842E-03
   81  6.4453E-01  1.017E+00 9.485E-02 1.112E+00 4.651E-01 5.046E-02  8.044E-01 7.880E-03 9.325E-02 4.800E-02 4.436E-03
   80  7.0287E-01  1.009E+00 1.002E-01 1.109E+00 5.177E-01 5.356E-02  8.228E-01 8.620E-03 9.930E-02 5.253E-02 5.123E-03
   79  7.6648E-01  1.003E+00 1.061E-01 1.109E+00 5.750E-01 5.684E-02  8.400E-01 9.427E-03 1.058E-01 5.737E-02 5.917E-03
   78  8.3585E-01  9.982E-01 1.126E-01 1.111E+00 6.375E-01 6.030E-02  8.561E-01 1.030E-02 1.128E-01 6.252E-02 6.836E-03
   77  9.1150E-01  9.953E-01 1.198E-01 1.115E+00 7.055E-01 6.396E-02  8.710E-01 1.126E-02 1.204E-01 6.798E-02 7.900E-03
   76  9.9400E-01  9.938E-01 1.278E-01 1.122E+00 7.793E-01 6.784E-02  8.847E-01 1.229E-02 1.286E-01 7.378E-02 9.133E-03
   75  1.0840E+00  9.938E-01 1.366E-01 1.130E+00 8.592E-01 7.195E-02  8.974E-01 1.341E-02 1.374E-01 7.991E-02 1.056E-02
   74  1.1821E+00  9.951E-01 1.463E-01 1.141E+00 9.456E-01 7.631E-02  9.089E-01 1.462E-02 1.470E-01 8.638E-02 1.221E-02
   73  1.2891E+00  9.975E-01 1.570E-01 1.154E+00 1.039E+00 8.094E-02  9.194E-01 1.593E-02 1.574E-01 9.321E-02 1.413E-02
   72  1.4057E+00  1.001E+00 1.688E-01 1.170E+00 1.139E+00 8.586E-02  9.289E-01 1.735E-02 1.686E-01 1.004E-01 1.635E-02
   71  1.5330E+00  1.005E+00 1.818E-01 1.187E+00 1.247E+00 9.107E-02  9.375E-01 1.888E-02 1.809E-01 1.080E-01 1.892E-02
   70  1.6717E+00  1.011E+00 1.962E-01 1.207E+00 1.363E+00 9.662E-02  9.452E-01 2.053E-02 1.942E-01 1.159E-01 2.191E-02
   69  1.8230E+00  1.017E+00 2.121E-01 1.229E+00 1.487E+00 1.025E-01  9.521E-01 2.231E-02 2.086E-01 1.242E-01 2.536E-02
   68  1.9880E+00  1.024E+00 2.297E-01 1.253E+00 1.620E+00 1.088E-01  9.582E-01 2.423E-02 2.244E-01 1.329E-01 2.936E-02
   67  2.1679E+00  1.031E+00 2.490E-01 1.280E+00 1.762E+00 1.154E-01  9.636E-01 2.630E-02 2.415E-01 1.421E-01 3.399E-02
   66  2.3642E+00  1.039E+00 2.703E-01 1.309E+00 1.914E+00 1.225E-01  9.684E-01 2.854E-02 2.602E-01 1.516E-01 3.935E-02
   65  2.5781E+00  1.047E+00 2.938E-01 1.341E+00 2.075E+00 1.300E-01  9.726E-01 3.094E-02 2.806E-01 1.615E-01 4.554E-02
   64  2.8115E+00  1.056E+00 3.198E-01 1.376E+00 2.247E+00 1.379E-01  9.763E-01 3.351E-02 3.028E-01 1.718E-01 5.268E-02
   63  3.0659E+00  1.065E+00 3.483E-01 1.414E+00 2.430E+00 1.464E-01  9.796E-01 3.627E-02 3.270E-01 1.825E-01 6.093E-02
   62  3.3434E+00  1.075E+00 3.798E-01 1.454E+00 2.623E+00 1.553E-01  9.824E-01 3.922E-02 3.535E-01 1.935E-01 7.044E-02
   61  3.6460E+00  1.084E+00 4.146E-01 1.499E+00 2.828E+00 1.647E-01  9.849E-01 4.236E-02 3.824E-01 2.049E-01 8.138E-02
   60  3.9760E+00  1.094E+00 4.528E-01 1.547E+00 3.045E+00 1.747E-01  9.870E-01 4.569E-02 4.139E-01 2.167E-01 9.396E-02
   59  4.3359E+00  1.104E+00 4.950E-01 1.599E+00 3.274E+00 1.852E-01  9.889E-01 4.921E-02 4.484E-01 2.288E-01 1.084E-01
   58  4.7283E+00  1.114E+00 5.415E-01 1.655E+00 3.515E+00 1.962E-01  9.905E-01 5.293E-02 4.862E-01 2.412E-01 1.250E-01
   57  5.1562E+00  1.124E+00 5.928E-01 1.717E+00 3.769E+00 2.079E-01  9.919E-01 5.682E-02 5.274E-01 2.538E-01 1.439E-01
   56  5.6229E+00  1.134E+00 6.493E-01 1.783E+00 4.035E+00 2.201E-01  9.931E-01 6.091E-02 5.725E-01 2.667E-01 1.656E-01
   55  6.1318E+00  1.144E+00 7.115E-01 1.856E+00 4.315E+00 2.328E-01  9.941E-01 6.517E-02 6.219E-01 2.797E-01 1.903E-01
   54  6.6868E+00  1.154E+00 7.802E-01 1.934E+00 4.608E+00 2.462E-01  9.950E-01 6.962E-02 6.759E-01 2.929E-01 2.184E-01
   53  7.2920E+00  1.164E+00 8.558E-01 2.020E+00 4.914E+00 2.600E-01  9.957E-01 7.425E-02 7.349E-01 3.061E-01 2.503E-01
   52  7.9520E+00  1.174E+00 9.390E-01 2.114E+00 5.233E+00 2.745E-01  9.964E-01 7.905E-02 7.995E-01 3.194E-01 2.865E-01
   51  8.6717E+00  1.184E+00 1.031E+00 2.215E+00 5.566E+00 2.895E-01  9.969E-01 8.402E-02 8.702E-01 3.326E-01 3.274E-01
   50  9.4566E+00  1.194E+00 1.132E+00 2.326E+00 5.912E+00 3.050E-01  9.974E-01 8.917E-02 9.476E-01 3.457E-01 3.736E-01
   49  1.0312E+01  1.204E+00 1.243E+00 2.447E+00 6.270E+00 3.209E-01  9.978E-01 9.448E-02 1.032E+00 3.587E-01 4.257E-01
   48  1.1246E+01  1.214E+00 1.365E+00 2.579E+00 6.642E+00 3.373E-01  9.981E-01 9.996E-02 1.125E+00 3.714E-01 4.842E-01
   47  1.2264E+01  1.224E+00 1.500E+00 2.724E+00 7.026E+00 3.542E-01  9.984E-01 1.056E-01 1.226E+00 3.840E-01 5.498E-01
   46  1.3374E+01  1.233E+00 1.648E+00 2.881E+00 7.422E+00 3.714E-01  9.986E-01 1.114E-01 1.336E+00 3.962E-01 6.232E-01
   45  1.4584E+01  1.243E+00 1.811E+00 3.054E+00 7.830E+00 3.889E-01  9.989E-01 1.174E-01 1.457E+00 4.080E-01 7.052E-01
   44  1.5904E+01  1.252E+00 1.990E+00 3.242E+00 8.249E+00 4.067E-01  9.990E-01 1.235E-01 1.589E+00 4.195E-01 7.967E-01
   43  1.7343E+01  1.262E+00 2.187E+00 3.448E+00 8.680E+00 4.248E-01  9.992E-01 1.297E-01 1.733E+00 4.305E-01 8.984E-01
   42  1.8913E+01  1.271E+00 2.403E+00 3.674E+00 9.121E+00 4.430E-01  9.993E-01 1.361E-01 1.891E+00 4.410E-01 1.011E+00
   41  2.0625E+01  1.280E+00 2.641E+00 3.920E+00 9.572E+00 4.613E-01  9.994E-01 1.426E-01 2.063E+00 4.510E-01 1.137E+00
   40  2.2492E+01  1.289E+00 2.902E+00 4.190E+00 1.003E+01 4.798E-01  9.995E-01 1.493E-01 2.252E+00 4.605E-01 1.275E+00
   39  2.4527E+01  1.298E+00 3.188E+00 4.486E+00 1.050E+01 4.982E-01  9.996E-01 1.561E-01 2.457E+00 4.695E-01 1.429E+00
   38  2.6747E+01  1.306E+00 3.503E+00 4.809E+00 1.098E+01 5.166E-01  9.996E-01 1.630E-01 2.682E+00 4.779E-01 1.598E+00
   37  2.9168E+01  1.315E+00 3.848E+00 5.163E+00 1.147E+01 5.349E-01  9.997E-01 1.701E-01 2.927E+00 4.857E-01 1.784E+00
   36  3.1808E+01  1.323E+00 4.227E+00 5.550E+00 1.196E+01 5.530E-01  9.998E-01 1.773E-01 3.194E+00 4.931E-01 1.990E+00
   35  3.4687E+01  1.332E+00 4.642E+00 5.974E+00 1.246E+01 5.710E-01  9.998E-01 1.847E-01 3.486E+00 4.999E-01 2.215E+00
   34  3.7826E+01  1.340E+00 5.098E+00 6.438E+00 1.296E+01 5.887E-01  9.998E-01 1.922E-01 3.805E+00 5.061E-01 2.463E+00
   33  4.1250E+01  1.348E+00 5.597E+00 6.945E+00 1.348E+01 6.062E-01  9.999E-01 1.998E-01 4.152E+00 5.119E-01 2.736E+00
   32  4.4983E+01  1.356E+00 6.144E+00 7.500E+00 1.399E+01 6.233E-01  9.999E-01 2.076E-01 4.531E+00 5.172E-01 3.034E+00
   31  4.9055E+01  1.364E+00 6.743E+00 8.107E+00 1.452E+01 6.401E-01  9.999E-01 2.155E-01 4.945E+00 5.220E-01 3.361E+00
   30  5.3495E+01  1.371E+00 7.400E+00 8.771E+00 1.504E+01 6.565E-01  9.999E-01 2.235E-01 5.395E+00 5.264E-01 3.720E+00
   29  5.8336E+01  1.379E+00 8.119E+00 9.498E+00 1.557E+01 6.725E-01  9.999E-01 2.317E-01 5.887E+00 5.303E-01 4.112E+00
   28  6.3616E+01  1.386E+00 8.905E+00 1.029E+01 1.611E+01 6.881E-01  9.999E-01 2.400E-01 6.423E+00 5.339E-01 4.542E+00
   27  6.9374E+01  1.394E+00 9.767E+00 1.116E+01 1.664E+01 7.032E-01  9.999E-01 2.485E-01 7.007E+00 5.371E-01 5.011E+00
   26  7.5653E+01  1.401E+00 1.071E+01 1.211E+01 1.718E+01 7.179E-01  1.000E+00 2.570E-01 7.643E+00 5.400E-01 5.524E+00
   25  8.2500E+01  1.408E+00 1.174E+01 1.315E+01 1.773E+01 7.321E-01  1.000E+00 2.657E-01 8.337E+00 5.425E-01 6.085E+00
   24  8.9967E+01  1.415E+00 1.287E+01 1.428E+01 1.827E+01 7.458E-01  1.000E+00 2.744E-01 9.092E+00 5.448E-01 6.698E+00
   23  9.8110E+01  1.422E+00 1.410E+01 1.552E+01 1.882E+01 7.589E-01  1.000E+00 2.833E-01 9.914E+00 5.468E-01 7.367E+00
   22  1.0699E+02  1.429E+00 1.545E+01 1.687E+01 1.937E+01 7.716E-01  1.000E+00 2.923E-01 1.081E+01 5.485E-01 8.098E+00
   21  1.1667E+02  1.436E+00 1.692E+01 1.835E+01 1.992E+01 7.838E-01  1.000E+00 3.013E-01 1.178E+01 5.501E-01 8.896E+00
   20  1.2723E+02  1.442E+00 1.853E+01 1.997E+01 2.047E+01 7.955E-01  1.000E+00 3.105E-01 1.285E+01 5.514E-01 9.766E+00
   19  1.3875E+02  1.449E+00 2.028E+01 2.173E+01 2.102E+01 8.068E-01  1.000E+00 3.197E-01 1.400E+01 5.526E-01 1.072E+01
   18  1.5131E+02  1.455E+00 2.220E+01 2.366E+01 2.157E+01 8.175E-01  1.000E+00 3.290E-01 1.526E+01 5.536E-01 1.175E+01
   17  1.6500E+02  1.462E+00 2.430E+01 2.576E+01 2.213E+01 8.277E-01  1.000E+00 3.384E-01 1.663E+01 5.545E-01 1.289E+01
   16  1.7993E+02  1.468E+00 2.659E+01 2.806E+01 2.268E+01 8.375E-01  1.000E+00 3.478E-01 1.812E+01 5.552E-01 1.412E+01
   15  1.9622E+02  1.474E+00 2.910E+01 3.057E+01 2.324E+01 8.468E-01  1.000E+00 3.574E-01 1.974E+01 5.558E-01 1.547E+01
   14  2.1398E+02  1.480E+00 3.183E+01 3.331E+01 2.380E+01 8.557E-01  1.000E+00 3.669E-01 2.150E+01 5.564E-01 1.694E+01
   13  2.3335E+02  1.487E+00 3.481E+01 3.630E+01 2.435E+01 8.641E-01  1.000E+00 3.766E-01 2.342E+01 5.568E-01 1.854E+01
   12  2.5446E+02  1.493E+00 3.807E+01 3.956E+01 2.491E+01 8.722E-01  1.000E+00 3.863E-01 2.551E+01 5.571E-01 2.029E+01
   11  2.7750E+02  1.499E+00 4.163E+01 4.313E+01 2.547E+01 8.798E-01  1.000E+00 3.961E-01 2.778E+01 5.574E-01 2.220E+01
   10  3.0261E+02  1.505E+00 4.551E+01 4.701E+01 2.602E+01 8.870E-01  1.000E+00 4.060E-01 3.025E+01 5.576E-01 2.428E+01
    9  3.3000E+02  1.510E+00 4.975E+01 5.126E+01 2.658E+01 8.938E-01  1.000E+00 4.158E-01 3.294E+01 5.577E-01 2.655E+01
    8  3.5987E+02  1.516E+00 5.438E+01 5.589E+01 2.714E+01 9.003E-01  1.000E+00 4.258E-01 3.586E+01 5.578E-01 2.902E+01
    7  3.9244E+02  1.522E+00 5.943E+01 6.095E+01 2.770E+01 9.064E-01  1.000E+00 4.358E-01 3.904E+01 5.579E-01 3.172E+01
    6  4.2796E+02  1.528E+00 6.494E+01 6.647E+01 2.826E+01 9.122E-01  1.000E+00 4.458E-01 4.250E+01 5.579E-01 3.467E+01
    5  4.6669E+02  1.534E+00 7.095E+01 7.248E+01 2.881E+01 9.176E-01  1.000E+00 4.559E-01 4.627E+01 5.579E-01 3.788E+01
    4  5.0893E+02  1.539E+00 7.751E+01 7.905E+01 2.937E+01 9.228E-01  1.000E+00 4.660E-01 5.036E+01 5.578E-01 4.138E+01
    3  5.5499E+02  1.545E+00 8.467E+01 8.621E+01 2.993E+01 9.276E-01  1.000E+00 4.761E-01 5.480E+01 5.578E-01 4.520E+01
    2  6.0522E+02  1.551E+00 9.248E+01 9.403E+01 3.049E+01 9.322E-01  1.000E+00 4.863E-01 5.964E+01 5.577E-01 4.937E+01
    1  6.6000E+02  1.556E+00 1.010E+02 1.026E+02 3.104E+01 9.365E-01  1.000E+00 4.965E-01 6.491E+01 5.576E-01 5.391E+01

1electron secondary production for material    1                                                        print table 86

         energy           stopping power           brems   thick tgt   k x-ray   knock-on
    n              collision radiation   total               brems
          mev      mev barn  mev barn  mev barn    barn                 barn      barn
  155  1.0586E-03  4.085E+03 1.537E+00 4.087E+03 1.365E+04 3.173E-04  0.000E+00 0.000E+00
  154  1.1544E-03  4.551E+03 1.648E+00 4.552E+03 1.349E+04 6.176E-04  0.000E+00 0.000E+00
  153  1.2589E-03  4.911E+03 1.768E+00 4.913E+03 1.334E+04 9.133E-04  0.000E+00 0.000E+00
  152  1.3728E-03  5.180E+03 1.897E+00 5.182E+03 1.319E+04 1.212E-03  0.000E+00 0.000E+00
  151  1.4970E-03  5.372E+03 2.033E+00 5.374E+03 1.304E+04 1.521E-03  0.000E+00 0.000E+00
  150  1.6325E-03  5.496E+03 2.179E+00 5.499E+03 1.290E+04 1.844E-03  0.000E+00 0.000E+00
  149  1.7803E-03  5.564E+03 2.332E+00 5.566E+03 1.276E+04 2.186E-03  0.000E+00 0.000E+00
  148  1.9414E-03  5.583E+03 2.495E+00 5.585E+03 1.262E+04 2.552E-03  0.000E+00 0.000E+00
  147  2.1171E-03  5.560E+03 2.667E+00 5.563E+03 1.247E+04 2.948E-03  0.000E+00 1.336E+05
  146  2.3087E-03  5.504E+03 2.849E+00 5.507E+03 1.232E+04 3.377E-03  0.000E+00 2.786E+05
  145  2.5177E-03  5.419E+03 3.039E+00 5.423E+03 1.216E+04 3.844E-03  0.000E+00 3.757E+05
  144  2.7456E-03  5.312E+03 3.239E+00 5.315E+03 1.200E+04 4.357E-03  0.000E+00 4.407E+05
  143  2.9941E-03  5.185E+03 3.448E+00 5.188E+03 1.183E+04 4.921E-03  0.000E+00 4.834E+05
  142  3.2651E-03  5.043E+03 3.666E+00 5.047E+03 1.165E+04 5.543E-03  0.000E+00 5.100E+05
  141  3.5606E-03  4.890E+03 3.892E+00 4.894E+03 1.146E+04 6.230E-03  0.000E+00 5.247E+05
  140  3.8828E-03  4.728E+03 4.127E+00 4.732E+03 1.126E+04 6.991E-03  0.000E+00 5.305E+05
  139  4.2343E-03  4.560E+03 4.369E+00 4.565E+03 1.106E+04 7.835E-03  0.000E+00 5.294E+05
  138  4.6175E-03  4.388E+03 4.620E+00 4.393E+03 1.084E+04 8.772E-03  0.000E+00 5.231E+05
  137  5.0354E-03  4.214E+03 4.877E+00 4.219E+03 1.061E+04 9.813E-03  0.000E+00 5.126E+05
  136  5.4911E-03  4.040E+03 5.140E+00 4.045E+03 1.038E+04 1.097E-02  0.000E+00 4.991E+05
  135  5.9881E-03  3.866E+03 5.409E+00 3.871E+03 1.013E+04 1.226E-02  0.000E+00 4.832E+05
  134  6.5301E-03  3.694E+03 5.681E+00 3.699E+03 9.874E+03 1.369E-02  0.000E+00 4.657E+05
  133  7.1211E-03  3.524E+03 5.958E+00 3.530E+03 9.609E+03 1.529E-02  0.000E+00 4.469E+05
  132  7.7656E-03  3.358E+03 6.237E+00 3.365E+03 9.337E+03 1.706E-02  0.000E+00 4.273E+05
  131  8.4685E-03  3.197E+03 6.518E+00 3.203E+03 9.058E+03 1.903E-02  0.000E+00 4.074E+05
  130  9.2350E-03  3.040E+03 6.800E+00 3.046E+03 8.773E+03 2.122E-02  0.000E+00 3.872E+05
  129  1.0071E-02  2.887E+03 7.083E+00 2.894E+03 8.484E+03 2.365E-02  0.000E+00 3.672E+05
  128  1.0982E-02  2.740E+03 7.367E+00 2.748E+03 8.193E+03 2.634E-02  0.000E+00 3.474E+05
  127  1.1976E-02  2.599E+03 7.651E+00 2.607E+03 7.900E+03 2.933E-02  0.000E+00 3.281E+05
  126  1.3060E-02  2.463E+03 7.934E+00 2.471E+03 7.607E+03 3.264E-02  0.000E+00 3.093E+05
  125  1.4242E-02  2.333E+03 8.218E+00 2.341E+03 7.316E+03 3.631E-02  0.000E+00 2.911E+05
  124  1.5531E-02  2.208E+03 8.500E+00 2.217E+03 7.029E+03 4.037E-02  0.000E+00 2.736E+05
  123  1.6937E-02  2.089E+03 8.781E+00 2.098E+03 6.745E+03 4.487E-02  0.000E+00 2.569E+05
  122  1.8470E-02  1.976E+03 9.061E+00 1.985E+03 6.465E+03 4.983E-02  0.000E+00 2.409E+05
  121  2.0142E-02  1.868E+03 9.340E+00 1.877E+03 6.191E+03 5.531E-02  0.000E+00 2.257E+05
  120  2.1965E-02  1.765E+03 9.619E+00 1.775E+03 5.923E+03 6.137E-02  0.000E+00 2.113E+05
  119  2.3953E-02  1.668E+03 9.897E+00 1.678E+03 5.660E+03 6.804E-02  0.000E+00 1.977E+05
  118  2.6120E-02  1.576E+03 1.018E+01 1.586E+03 5.405E+03 7.540E-02  0.000E+00 1.848E+05
  117  2.8485E-02  1.489E+03 1.045E+01 1.499E+03 5.157E+03 8.350E-02  0.000E+00 1.727E+05
  116  3.1063E-02  1.406E+03 1.074E+01 1.417E+03 4.917E+03 9.242E-02  0.000E+00 1.614E+05
  115  3.3874E-02  1.328E+03 1.102E+01 1.339E+03 4.685E+03 1.022E-01  0.000E+00 1.508E+05
  114  3.6940E-02  1.255E+03 1.131E+01 1.266E+03 4.464E+03 1.130E-01  0.000E+00 1.408E+05
  113  4.0283E-02  1.186E+03 1.160E+01 1.198E+03 4.255E+03 1.248E-01  0.000E+00 1.315E+05
  112  4.3929E-02  1.121E+03 1.190E+01 1.133E+03 4.057E+03 1.379E-01  0.000E+00 1.229E+05
  111  4.7905E-02  1.060E+03 1.221E+01 1.072E+03 3.869E+03 1.522E-01  0.000E+00 1.148E+05
  110  5.2241E-02  1.003E+03 1.253E+01 1.015E+03 3.687E+03 1.679E-01  0.000E+00 1.073E+05
  109  5.6969E-02  9.490E+02 1.286E+01 9.619E+02 3.516E+03 1.851E-01  0.000E+00 1.003E+05
  108  6.2125E-02  8.987E+02 1.319E+01 9.119E+02 3.366E+03 2.041E-01  0.000E+00 9.383E+04
  107  6.7748E-02  8.516E+02 1.354E+01 8.651E+02 3.234E+03 2.250E-01  0.000E+00 8.783E+04
  106  7.3880E-02  8.076E+02 1.389E+01 8.215E+02 3.108E+03 2.480E-01  0.000E+00 8.226E+04
  105  8.0566E-02  7.665E+02 1.426E+01 7.807E+02 2.975E+03 2.734E-01  0.000E+00 7.711E+04
  104  8.7858E-02  7.281E+02 1.465E+01 7.428E+02 2.831E+03 3.013E-01  0.000E+00 7.235E+04
  103  9.5810E-02  6.924E+02 1.505E+01 7.075E+02 2.687E+03 3.315E-01  4.533E+00 6.795E+04
  102  1.0448E-01  6.592E+02 1.547E+01 6.747E+02 2.556E+03 3.645E-01  4.870E+00 6.388E+04
  101  1.1394E-01  6.283E+02 1.589E+01 6.442E+02 2.440E+03 4.003E-01  5.248E+00 6.014E+04
  100  1.2425E-01  5.997E+02 1.633E+01 6.160E+02 2.337E+03 4.394E-01  5.643E+00 5.668E+04
   99  1.3550E-01  5.732E+02 1.678E+01 5.900E+02 2.243E+03 4.822E-01  6.038E+00 5.350E+04
   98  1.4776E-01  5.487E+02 1.725E+01 5.659E+02 2.156E+03 5.289E-01  6.421E+00 5.057E+04
   97  1.6113E-01  5.260E+02 1.773E+01 5.438E+02 2.074E+03 5.799E-01  6.786E+00 4.787E+04
   96  1.7572E-01  5.052E+02 1.824E+01 5.234E+02 1.996E+03 6.355E-01  7.127E+00 4.540E+04
   95  1.9162E-01  4.860E+02 1.877E+01 5.048E+02 1.921E+03 6.962E-01  7.444E+00 4.312E+04
   94  2.0896E-01  4.684E+02 1.934E+01 4.877E+02 1.849E+03 7.621E-01  7.736E+00 4.104E+04
   93  2.2788E-01  4.523E+02 1.994E+01 4.723E+02 1.779E+03 8.336E-01  8.004E+00 3.913E+04
   92  2.4850E-01  4.377E+02 2.059E+01 4.582E+02 1.713E+03 9.110E-01  8.251E+00 3.738E+04
   91  2.7099E-01  4.243E+02 2.128E+01 4.456E+02 1.651E+03 9.948E-01  8.477E+00 3.577E+04
   90  2.9552E-01  4.123E+02 2.202E+01 4.343E+02 1.593E+03 1.085E+00  8.686E+00 3.431E+04
   89  3.2227E-01  4.014E+02 2.283E+01 4.242E+02 1.540E+03 1.183E+00  8.880E+00 3.297E+04
   88  3.5143E-01  3.917E+02 2.370E+01 4.154E+02 1.490E+03 1.288E+00  9.062E+00 3.175E+04
   87  3.8324E-01  3.830E+02 2.465E+01 4.077E+02 1.445E+03 1.402E+00  9.234E+00 3.064E+04
   86  4.1793E-01  3.753E+02 2.569E+01 4.010E+02 1.403E+03 1.524E+00  9.399E+00 2.963E+04
   85  4.5575E-01  3.686E+02 2.683E+01 3.954E+02 1.365E+03 1.655E+00  9.558E+00 2.871E+04
   84  4.9700E-01  3.627E+02 2.808E+01 3.908E+02 1.330E+03 1.797E+00  9.713E+00 2.788E+04
   83  5.4198E-01  3.577E+02 2.946E+01 3.872E+02 1.298E+03 1.949E+00  9.867E+00 2.713E+04
   82  5.9104E-01  3.535E+02 3.097E+01 3.845E+02 1.269E+03 2.112E+00  1.002E+01 2.645E+04
   81  6.4453E-01  3.500E+02 3.264E+01 3.826E+02 1.242E+03 2.287E+00  1.017E+01 2.583E+04
   80  7.0287E-01  3.472E+02 3.448E+01 3.817E+02 1.217E+03 2.475E+00  1.033E+01 2.528E+04
   79  7.6648E-01  3.450E+02 3.651E+01 3.815E+02 1.195E+03 2.676E+00  1.049E+01 2.478E+04
   78  8.3585E-01  3.435E+02 3.875E+01 3.822E+02 1.174E+03 2.891E+00  1.065E+01 2.433E+04
   77  9.1150E-01  3.425E+02 4.123E+01 3.837E+02 1.156E+03 3.121E+00  1.082E+01 2.393E+04
   76  9.9400E-01  3.420E+02 4.397E+01 3.859E+02 1.139E+03 3.367E+00  1.099E+01 2.357E+04
   75  1.0840E+00  3.420E+02 4.699E+01 3.890E+02 1.124E+03 3.630E+00  1.116E+01 2.325E+04
   74  1.1821E+00  3.424E+02 5.033E+01 3.927E+02 1.110E+03 3.910E+00  1.134E+01 2.297E+04
   73  1.2891E+00  3.432E+02 5.401E+01 3.972E+02 1.097E+03 4.209E+00  1.153E+01 2.271E+04
   72  1.4057E+00  3.444E+02 5.808E+01 4.025E+02 1.085E+03 4.528E+00  1.172E+01 2.249E+04
   71  1.5330E+00  3.460E+02 6.257E+01 4.085E+02 1.075E+03 4.867E+00  1.192E+01 2.229E+04
   70  1.6717E+00  3.478E+02 6.752E+01 4.153E+02 1.065E+03 5.227E+00  1.212E+01 2.212E+04
   69  1.8230E+00  3.499E+02 7.299E+01 4.229E+02 1.056E+03 5.610E+00  1.233E+01 2.196E+04
   68  1.9880E+00  3.522E+02 7.903E+01 4.313E+02 1.048E+03 6.016E+00  1.254E+01 2.183E+04
   67  2.1679E+00  3.548E+02 8.568E+01 4.405E+02 1.041E+03 6.448E+00  1.275E+01 2.171E+04
   66  2.3642E+00  3.575E+02 9.302E+01 4.505E+02 1.033E+03 6.904E+00  1.298E+01 2.161E+04
   65  2.5781E+00  3.604E+02 1.011E+02 4.615E+02 1.027E+03 7.388E+00  1.320E+01 2.152E+04
   64  2.8115E+00  3.634E+02 1.100E+02 4.734E+02 1.021E+03 7.899E+00  1.343E+01 2.144E+04
   63  3.0659E+00  3.665E+02 1.199E+02 4.864E+02 1.015E+03 8.439E+00  1.367E+01 2.137E+04
   62  3.3434E+00  3.698E+02 1.307E+02 5.005E+02 1.010E+03 9.008E+00  1.391E+01 2.131E+04
   61  3.6460E+00  3.731E+02 1.427E+02 5.157E+02 1.005E+03 9.608E+00  1.415E+01 2.126E+04
   60  3.9760E+00  3.764E+02 1.558E+02 5.323E+02 1.001E+03 1.024E+01  1.439E+01 2.121E+04
   59  4.3359E+00  3.798E+02 1.703E+02 5.502E+02 9.972E+02 1.090E+01  1.464E+01 2.118E+04
   58  4.7283E+00  3.833E+02 1.863E+02 5.696E+02 9.941E+02 1.160E+01  1.489E+01 2.114E+04
   57  5.1562E+00  3.867E+02 2.040E+02 5.907E+02 9.910E+02 1.233E+01  1.514E+01 2.111E+04
   56  5.6229E+00  3.902E+02 2.234E+02 6.136E+02 9.878E+02 1.310E+01  1.540E+01 2.109E+04
   55  6.1318E+00  3.937E+02 2.448E+02 6.386E+02 9.847E+02 1.390E+01  1.566E+01 2.107E+04
   54  6.6868E+00  3.972E+02 2.684E+02 6.656E+02 9.819E+02 1.474E+01  1.592E+01 2.105E+04
   53  7.2920E+00  4.007E+02 2.945E+02 6.951E+02 9.794E+02 1.561E+01  1.618E+01 2.104E+04
   52  7.9520E+00  4.041E+02 3.231E+02 7.273E+02 9.770E+02 1.652E+01  1.644E+01 2.102E+04
   51  8.6717E+00  4.076E+02 3.547E+02 7.623E+02 9.748E+02 1.746E+01  1.671E+01 2.101E+04
   50  9.4566E+00  4.110E+02 3.895E+02 8.005E+02 9.728E+02 1.844E+01  1.697E+01 2.100E+04
   49  1.0312E+01  4.144E+02 4.277E+02 8.421E+02 9.709E+02 1.945E+01  1.724E+01 2.100E+04
   48  1.1246E+01  4.178E+02 4.698E+02 8.876E+02 9.691E+02 2.050E+01  1.751E+01 2.099E+04
   47  1.2264E+01  4.211E+02 5.161E+02 9.372E+02 9.675E+02 2.158E+01  1.778E+01 2.098E+04
   46  1.3374E+01  4.244E+02 5.671E+02 9.915E+02 9.661E+02 2.269E+01  1.805E+01 2.098E+04
   45  1.4584E+01  4.277E+02 6.231E+02 1.051E+03 9.648E+02 2.384E+01  1.832E+01 2.097E+04
   44  1.5904E+01  4.309E+02 6.847E+02 1.116E+03 9.637E+02 2.502E+01  1.860E+01 2.097E+04
   43  1.7343E+01  4.341E+02 7.524E+02 1.186E+03 9.628E+02 2.622E+01  1.887E+01 2.097E+04
   42  1.8913E+01  4.372E+02 8.268E+02 1.264E+03 9.621E+02 2.745E+01  1.914E+01 2.096E+04
   41  2.0625E+01  4.404E+02 9.086E+02 1.349E+03 9.615E+02 2.871E+01  1.942E+01 2.096E+04
   40  2.2492E+01  4.434E+02 9.984E+02 1.442E+03 9.611E+02 3.000E+01  1.970E+01 2.096E+04
   39  2.4527E+01  4.465E+02 1.097E+03 1.544E+03 9.607E+02 3.131E+01  1.997E+01 2.096E+04
   38  2.6747E+01  4.495E+02 1.205E+03 1.655E+03 9.605E+02 3.265E+01  2.025E+01 2.096E+04
   37  2.9168E+01  4.524E+02 1.324E+03 1.777E+03 9.603E+02 3.400E+01  2.052E+01 2.096E+04
   36  3.1808E+01  4.553E+02 1.455E+03 1.910E+03 9.602E+02 3.538E+01  2.080E+01 2.096E+04
   35  3.4687E+01  4.582E+02 1.597E+03 2.056E+03 9.602E+02 3.677E+01  2.108E+01 2.096E+04
   34  3.7826E+01  4.611E+02 1.754E+03 2.215E+03 9.603E+02 3.818E+01  2.136E+01 2.095E+04
   33  4.1250E+01  4.638E+02 1.926E+03 2.390E+03 9.606E+02 3.961E+01  2.164E+01 2.095E+04
   32  4.4983E+01  4.666E+02 2.114E+03 2.581E+03 9.610E+02 4.106E+01  2.192E+01 2.095E+04
   31  4.9055E+01  4.693E+02 2.320E+03 2.790E+03 9.614E+02 4.252E+01  2.219E+01 2.095E+04
   30  5.3495E+01  4.719E+02 2.546E+03 3.018E+03 9.618E+02 4.399E+01  2.247E+01 2.095E+04
   29  5.8336E+01  4.745E+02 2.794E+03 3.268E+03 9.621E+02 4.547E+01  2.275E+01 2.095E+04
   28  6.3616E+01  4.771E+02 3.064E+03 3.541E+03 9.623E+02 4.696E+01  2.303E+01 2.095E+04
   27  6.9374E+01  4.796E+02 3.361E+03 3.840E+03 9.624E+02 4.846E+01  2.331E+01 2.095E+04
   26  7.5653E+01  4.821E+02 3.685E+03 4.167E+03 9.627E+02 4.997E+01  2.359E+01 2.095E+04
   25  8.2500E+01  4.845E+02 4.039E+03 4.524E+03 9.633E+02 5.149E+01  2.387E+01 2.095E+04
   24  8.9967E+01  4.869E+02 4.427E+03 4.914E+03 9.642E+02 5.302E+01  2.415E+01 2.095E+04
   23  9.8110E+01  4.893E+02 4.851E+03 5.341E+03 9.650E+02 5.455E+01  2.443E+01 2.095E+04
   22  1.0699E+02  4.917E+02 5.315E+03 5.806E+03 9.655E+02 5.609E+01  2.471E+01 2.095E+04
   21  1.1667E+02  4.940E+02 5.821E+03 6.315E+03 9.657E+02 5.763E+01  2.499E+01 2.095E+04
   20  1.2723E+02  4.963E+02 6.375E+03 6.871E+03 9.656E+02 5.918E+01  2.528E+01 2.095E+04
   19  1.3875E+02  4.985E+02 6.980E+03 7.478E+03 9.654E+02 6.073E+01  2.556E+01 2.095E+04
   18  1.5131E+02  5.007E+02 7.641E+03 8.141E+03 9.652E+02 6.229E+01  2.584E+01 2.095E+04
   17  1.6500E+02  5.029E+02 8.363E+03 8.865E+03 9.651E+02 6.384E+01  2.612E+01 2.095E+04
   16  1.7993E+02  5.051E+02 9.151E+03 9.656E+03 9.651E+02 6.540E+01  2.640E+01 2.095E+04
   15  1.9622E+02  5.073E+02 1.001E+04 1.052E+04 9.650E+02 6.696E+01  2.668E+01 2.095E+04
   14  2.1398E+02  5.094E+02 1.095E+04 1.146E+04 9.648E+02 6.852E+01  2.696E+01 2.095E+04
   13  2.3335E+02  5.115E+02 1.198E+04 1.249E+04 9.646E+02 7.008E+01  2.724E+01 2.095E+04
   12  2.5446E+02  5.136E+02 1.310E+04 1.361E+04 9.642E+02 7.164E+01  2.752E+01 2.095E+04
   11  2.7750E+02  5.157E+02 1.432E+04 1.484E+04 9.638E+02 7.320E+01  2.781E+01 2.095E+04
   10  3.0261E+02  5.177E+02 1.566E+04 1.618E+04 9.634E+02 7.476E+01  2.809E+01 2.095E+04
    9  3.3000E+02  5.197E+02 1.712E+04 1.764E+04 9.629E+02 7.632E+01  2.837E+01 2.095E+04
    8  3.5987E+02  5.218E+02 1.871E+04 1.923E+04 9.624E+02 7.788E+01  2.865E+01 2.095E+04
    7  3.9244E+02  5.238E+02 2.045E+04 2.097E+04 9.619E+02 7.944E+01  2.893E+01 2.095E+04
    6  4.2796E+02  5.257E+02 2.235E+04 2.287E+04 9.614E+02 8.100E+01  2.921E+01 2.095E+04
    5  4.6669E+02  5.277E+02 2.441E+04 2.494E+04 9.608E+02 8.256E+01  2.949E+01 2.095E+04
    4  5.0893E+02  5.297E+02 2.667E+04 2.720E+04 9.604E+02 8.412E+01  2.978E+01 2.095E+04
    3  5.5499E+02  5.316E+02 2.913E+04 2.967E+04 9.599E+02 8.567E+01  3.006E+01 2.095E+04
    2  6.0522E+02  5.335E+02 3.182E+04 3.236E+04 9.595E+02 8.723E+01  3.034E+01 2.095E+04
    1  6.6000E+02  5.355E+02 3.475E+04 3.529E+04 9.591E+02 8.879E+01  3.062E+01 2.095E+04
1proton      range table for material    1 (condensed)                                                              print table 85

 particle substeps per energy step =  13,  default =  13.  mean ionization energy = 8.23000E+02 ev.

         energy           stopping power           range   radiation   beta**2   density   rad/col   drange    dyield
    n              collision radiation   total               yield                corr
          mev      mev cm2/g mev cm2/g mev cm2/g   g/cm2                        mev cm2/g             g/cm2
 
  155  1.0586E-03  1.227E+01 0.000E+00 1.227E+01 4.854E-05 0.000E+00  2.256E-06 0.000E+00 0.000E+00 7.309E-06 0.000E+00
  154  1.1544E-03  1.278E+01 0.000E+00 1.278E+01 5.619E-05 0.000E+00  2.461E-06 0.000E+00 0.000E+00 7.648E-06 0.000E+00
  153  1.2589E-03  1.332E+01 0.000E+00 1.332E+01 6.419E-05 0.000E+00  2.683E-06 0.000E+00 0.000E+00 8.003E-06 0.000E+00
  152  1.3728E-03  1.389E+01 0.000E+00 1.389E+01 7.256E-05 0.000E+00  2.926E-06 0.000E+00 0.000E+00 8.375E-06 0.000E+00
  151  1.4970E-03  1.447E+01 0.000E+00 1.447E+01 8.133E-05 0.000E+00  3.191E-06 0.000E+00 0.000E+00 8.763E-06 0.000E+00
  150  1.6325E-03  1.508E+01 0.000E+00 1.508E+01 9.050E-05 0.000E+00  3.480E-06 0.000E+00 0.000E+00 9.170E-06 0.000E+00
  149  1.7803E-03  1.572E+01 0.000E+00 1.572E+01 1.001E-04 0.000E+00  3.795E-06 0.000E+00 0.000E+00 9.595E-06 0.000E+00
  148  1.9414E-03  1.638E+01 0.000E+00 1.638E+01 1.101E-04 0.000E+00  4.138E-06 0.000E+00 0.000E+00 1.004E-05 0.000E+00
  147  2.1171E-03  1.707E+01 0.000E+00 1.707E+01 1.206E-04 0.000E+00  4.513E-06 0.000E+00 0.000E+00 1.050E-05 0.000E+00
  146  2.3087E-03  1.780E+01 0.000E+00 1.780E+01 1.316E-04 0.000E+00  4.921E-06 0.000E+00 0.000E+00 1.099E-05 0.000E+00
  145  2.5177E-03  1.855E+01 0.000E+00 1.855E+01 1.431E-04 0.000E+00  5.367E-06 0.000E+00 0.000E+00 1.150E-05 0.000E+00
  144  2.7456E-03  1.933E+01 0.000E+00 1.933E+01 1.552E-04 0.000E+00  5.852E-06 0.000E+00 0.000E+00 1.203E-05 0.000E+00
  143  2.9941E-03  2.015E+01 0.000E+00 2.015E+01 1.677E-04 0.000E+00  6.382E-06 0.000E+00 0.000E+00 1.259E-05 0.000E+00
  142  3.2651E-03  2.101E+01 0.000E+00 2.101E+01 1.809E-04 0.000E+00  6.960E-06 0.000E+00 0.000E+00 1.317E-05 0.000E+00
  141  3.5606E-03  2.190E+01 0.000E+00 2.190E+01 1.947E-04 0.000E+00  7.590E-06 0.000E+00 0.000E+00 1.378E-05 0.000E+00
  140  3.8828E-03  2.283E+01 0.000E+00 2.283E+01 2.091E-04 0.000E+00  8.276E-06 0.000E+00 0.000E+00 1.441E-05 0.000E+00
  139  4.2343E-03  2.380E+01 0.000E+00 2.380E+01 2.242E-04 0.000E+00  9.026E-06 0.000E+00 0.000E+00 1.507E-05 0.000E+00
  138  4.6175E-03  2.481E+01 0.000E+00 2.481E+01 2.399E-04 0.000E+00  9.842E-06 0.000E+00 0.000E+00 1.577E-05 0.000E+00
  137  5.0354E-03  2.587E+01 0.000E+00 2.587E+01 2.564E-04 0.000E+00  1.073E-05 0.000E+00 0.000E+00 1.649E-05 0.000E+00
  136  5.4911E-03  2.697E+01 0.000E+00 2.697E+01 2.737E-04 0.000E+00  1.170E-05 0.000E+00 0.000E+00 1.725E-05 0.000E+00
  135  5.9881E-03  2.812E+01 0.000E+00 2.812E+01 2.917E-04 0.000E+00  1.276E-05 0.000E+00 0.000E+00 1.804E-05 0.000E+00
  134  6.5301E-03  2.932E+01 0.000E+00 2.932E+01 3.106E-04 0.000E+00  1.392E-05 0.000E+00 0.000E+00 1.887E-05 0.000E+00
  133  7.1211E-03  3.057E+01 0.000E+00 3.057E+01 3.303E-04 0.000E+00  1.518E-05 0.000E+00 0.000E+00 1.974E-05 0.000E+00
  132  7.7656E-03  3.188E+01 0.000E+00 3.188E+01 3.510E-04 0.000E+00  1.655E-05 0.000E+00 0.000E+00 2.064E-05 0.000E+00
  131  8.4685E-03  3.324E+01 0.000E+00 3.324E+01 3.726E-04 0.000E+00  1.805E-05 0.000E+00 0.000E+00 2.159E-05 0.000E+00
  130  9.2350E-03  3.467E+01 0.000E+00 3.467E+01 3.951E-04 0.000E+00  1.968E-05 0.000E+00 0.000E+00 2.257E-05 0.000E+00
  129  1.0071E-02  3.622E+01 0.000E+00 3.622E+01 4.187E-04 0.000E+00  2.147E-05 0.000E+00 0.000E+00 2.360E-05 0.000E+00
  128  1.0982E-02  3.816E+01 0.000E+00 3.816E+01 4.433E-04 0.000E+00  2.341E-05 0.000E+00 0.000E+00 2.451E-05 0.000E+00
  127  1.1976E-02  4.017E+01 0.000E+00 4.017E+01 4.686E-04 0.000E+00  2.553E-05 0.000E+00 0.000E+00 2.538E-05 0.000E+00
  126  1.3060E-02  4.225E+01 0.000E+00 4.225E+01 4.949E-04 0.000E+00  2.784E-05 0.000E+00 0.000E+00 2.630E-05 0.000E+00
  125  1.4242E-02  4.441E+01 0.000E+00 4.441E+01 5.222E-04 0.000E+00  3.036E-05 0.000E+00 0.000E+00 2.728E-05 0.000E+00
  124  1.5531E-02  4.662E+01 0.000E+00 4.662E+01 5.505E-04 0.000E+00  3.311E-05 0.000E+00 0.000E+00 2.832E-05 0.000E+00
  123  1.6937E-02  4.890E+01 0.000E+00 4.890E+01 5.800E-04 0.000E+00  3.610E-05 0.000E+00 0.000E+00 2.943E-05 0.000E+00
  122  1.8470E-02  5.123E+01 0.000E+00 5.123E+01 6.106E-04 0.000E+00  3.937E-05 0.000E+00 0.000E+00 3.062E-05 0.000E+00
  121  2.0142E-02  5.361E+01 0.000E+00 5.361E+01 6.425E-04 0.000E+00  4.293E-05 0.000E+00 0.000E+00 3.189E-05 0.000E+00
  120  2.1965E-02  5.603E+01 0.000E+00 5.603E+01 6.757E-04 0.000E+00  4.682E-05 0.000E+00 0.000E+00 3.325E-05 0.000E+00
  119  2.3953E-02  5.849E+01 0.000E+00 5.849E+01 7.104E-04 0.000E+00  5.105E-05 0.000E+00 0.000E+00 3.471E-05 0.000E+00
  118  2.6120E-02  6.097E+01 0.000E+00 6.097E+01 7.467E-04 0.000E+00  5.568E-05 0.000E+00 0.000E+00 3.629E-05 0.000E+00
  117  2.8485E-02  6.346E+01 0.000E+00 6.346E+01 7.847E-04 0.000E+00  6.071E-05 0.000E+00 0.000E+00 3.799E-05 0.000E+00
  116  3.1063E-02  6.596E+01 0.000E+00 6.596E+01 8.246E-04 0.000E+00  6.621E-05 0.000E+00 0.000E+00 3.983E-05 0.000E+00
  115  3.3874E-02  6.845E+01 0.000E+00 6.845E+01 8.664E-04 0.000E+00  7.220E-05 0.000E+00 0.000E+00 4.183E-05 0.000E+00
  114  3.6940E-02  7.092E+01 0.000E+00 7.092E+01 9.104E-04 0.000E+00  7.874E-05 0.000E+00 0.000E+00 4.399E-05 0.000E+00
  113  4.0283E-02  7.336E+01 0.000E+00 7.336E+01 9.567E-04 0.000E+00  8.586E-05 0.000E+00 0.000E+00 4.633E-05 0.000E+00
  112  4.3929E-02  7.575E+01 0.000E+00 7.575E+01 1.006E-03 0.000E+00  9.363E-05 0.000E+00 0.000E+00 4.889E-05 0.000E+00
  111  4.7905E-02  7.809E+01 0.000E+00 7.809E+01 1.057E-03 0.000E+00  1.021E-04 0.000E+00 0.000E+00 5.168E-05 0.000E+00
  110  5.2241E-02  8.035E+01 0.000E+00 8.035E+01 1.112E-03 0.000E+00  1.113E-04 0.000E+00 0.000E+00 5.472E-05 0.000E+00
  109  5.6969E-02  8.252E+01 0.000E+00 8.252E+01 1.170E-03 0.000E+00  1.214E-04 0.000E+00 0.000E+00 5.805E-05 0.000E+00
  108  6.2125E-02  8.459E+01 0.000E+00 8.459E+01 1.232E-03 0.000E+00  1.324E-04 0.000E+00 0.000E+00 6.170E-05 0.000E+00
  107  6.7748E-02  8.654E+01 0.000E+00 8.654E+01 1.297E-03 0.000E+00  1.444E-04 0.000E+00 0.000E+00 6.570E-05 0.000E+00
  106  7.3880E-02  8.835E+01 0.000E+00 8.835E+01 1.368E-03 0.000E+00  1.575E-04 0.000E+00 0.000E+00 7.010E-05 0.000E+00
  105  8.0566E-02  9.003E+01 0.000E+00 9.003E+01 1.442E-03 0.000E+00  1.717E-04 0.000E+00 0.000E+00 7.495E-05 0.000E+00
  104  8.7858E-02  9.154E+01 0.000E+00 9.154E+01 1.523E-03 0.000E+00  1.873E-04 0.000E+00 0.000E+00 8.030E-05 0.000E+00
  103  9.5810E-02  9.288E+01 0.000E+00 9.288E+01 1.609E-03 0.000E+00  2.042E-04 0.000E+00 0.000E+00 8.621E-05 0.000E+00
  102  1.0448E-01  9.404E+01 0.000E+00 9.404E+01 1.702E-03 0.000E+00  2.227E-04 0.000E+00 0.000E+00 9.276E-05 0.000E+00
  101  1.1394E-01  9.502E+01 0.000E+00 9.502E+01 1.802E-03 0.000E+00  2.428E-04 0.000E+00 0.000E+00 1.000E-04 0.000E+00
  100  1.2425E-01  9.579E+01 0.000E+00 9.579E+01 1.910E-03 0.000E+00  2.648E-04 0.000E+00 0.000E+00 1.081E-04 0.000E+00
   99  1.3550E-01  9.636E+01 0.000E+00 9.636E+01 2.027E-03 0.000E+00  2.888E-04 0.000E+00 0.000E+00 1.170E-04 0.000E+00
   98  1.4776E-01  9.673E+01 0.000E+00 9.673E+01 2.154E-03 0.000E+00  3.149E-04 0.000E+00 0.000E+00 1.270E-04 0.000E+00
   97  1.6113E-01  9.688E+01 0.000E+00 9.688E+01 2.292E-03 0.000E+00  3.434E-04 0.000E+00 0.000E+00 1.381E-04 0.000E+00
   96  1.7572E-01  9.682E+01 0.000E+00 9.682E+01 2.443E-03 0.000E+00  3.744E-04 0.000E+00 0.000E+00 1.506E-04 0.000E+00
   95  1.9162E-01  9.655E+01 0.000E+00 9.655E+01 2.607E-03 0.000E+00  4.083E-04 0.000E+00 0.000E+00 1.645E-04 0.000E+00
   94  2.0896E-01  9.608E+01 0.000E+00 9.608E+01 2.787E-03 0.000E+00  4.453E-04 0.000E+00 0.000E+00 1.800E-04 0.000E+00
   93  2.2788E-01  9.540E+01 0.000E+00 9.540E+01 2.985E-03 0.000E+00  4.856E-04 0.000E+00 0.000E+00 1.975E-04 0.000E+00
   92  2.4850E-01  9.453E+01 0.000E+00 9.453E+01 3.202E-03 0.000E+00  5.295E-04 0.000E+00 0.000E+00 2.172E-04 0.000E+00
   91  2.7099E-01  9.348E+01 0.000E+00 9.348E+01 3.441E-03 0.000E+00  5.774E-04 0.000E+00 0.000E+00 2.392E-04 0.000E+00
   90  2.9552E-01  9.225E+01 0.000E+00 9.225E+01 3.705E-03 0.000E+00  6.296E-04 0.000E+00 0.000E+00 2.641E-04 0.000E+00
   89  3.2227E-01  9.085E+01 0.000E+00 9.085E+01 3.997E-03 0.000E+00  6.866E-04 0.000E+00 0.000E+00 2.922E-04 0.000E+00
   88  3.5143E-01  8.930E+01 0.000E+00 8.930E+01 4.321E-03 0.000E+00  7.487E-04 0.000E+00 0.000E+00 3.238E-04 0.000E+00
   87  3.8324E-01  8.761E+01 0.000E+00 8.761E+01 4.681E-03 0.000E+00  8.164E-04 0.000E+00 0.000E+00 3.596E-04 0.000E+00
   86  4.1793E-01  8.579E+01 0.000E+00 8.579E+01 5.081E-03 0.000E+00  8.902E-04 0.000E+00 0.000E+00 4.001E-04 0.000E+00
   85  4.5575E-01  8.386E+01 0.000E+00 8.386E+01 5.527E-03 0.000E+00  9.708E-04 0.000E+00 0.000E+00 4.460E-04 0.000E+00
   84  4.9700E-01  8.184E+01 0.000E+00 8.184E+01 6.025E-03 0.000E+00  1.059E-03 0.000E+00 0.000E+00 4.979E-04 0.000E+00
   83  5.4198E-01  7.973E+01 0.000E+00 7.973E+01 6.582E-03 0.000E+00  1.154E-03 0.000E+00 0.000E+00 5.569E-04 0.000E+00
   82  5.9104E-01  7.755E+01 0.000E+00 7.755E+01 7.206E-03 0.000E+00  1.259E-03 0.000E+00 0.000E+00 6.239E-04 0.000E+00
   81  6.4453E-01  7.531E+01 0.000E+00 7.531E+01 7.906E-03 0.000E+00  1.372E-03 0.000E+00 0.000E+00 7.001E-04 0.000E+00
   80  7.0287E-01  7.304E+01 0.000E+00 7.304E+01 8.692E-03 0.000E+00  1.497E-03 0.000E+00 0.000E+00 7.867E-04 0.000E+00
   79  7.6648E-01  7.073E+01 0.000E+00 7.073E+01 9.577E-03 0.000E+00  1.632E-03 0.000E+00 0.000E+00 8.852E-04 0.000E+00
   78  8.3585E-01  6.840E+01 0.000E+00 6.840E+01 1.058E-02 0.000E+00  1.779E-03 0.000E+00 0.000E+00 9.976E-04 0.000E+00
   77  9.1150E-01  6.606E+01 0.000E+00 6.606E+01 1.170E-02 0.000E+00  1.940E-03 0.000E+00 0.000E+00 1.126E-03 0.000E+00
   76  9.9400E-01  6.373E+01 0.000E+00 6.373E+01 1.297E-02 0.000E+00  2.115E-03 0.000E+00 0.000E+00 1.272E-03 0.000E+00
   75  1.0840E+00  6.140E+01 0.000E+00 6.140E+01 1.441E-02 0.000E+00  2.307E-03 0.000E+00 0.000E+00 1.438E-03 0.000E+00
   74  1.1821E+00  5.910E+01 0.000E+00 5.910E+01 1.604E-02 0.000E+00  2.515E-03 0.000E+00 0.000E+00 1.629E-03 0.000E+00
   73  1.2891E+00  5.682E+01 0.000E+00 5.682E+01 1.789E-02 0.000E+00  2.742E-03 0.000E+00 0.000E+00 1.847E-03 0.000E+00
   72  1.4057E+00  5.437E+01 0.000E+00 5.437E+01 1.999E-02 0.000E+00  2.990E-03 0.000E+00 0.000E+00 2.099E-03 0.000E+00
   71  1.5330E+00  5.195E+01 0.000E+00 5.195E+01 2.238E-02 0.000E+00  3.260E-03 0.000E+00 0.000E+00 2.395E-03 0.000E+00
   70  1.6717E+00  4.961E+01 0.000E+00 4.961E+01 2.511E-02 0.000E+00  3.554E-03 0.000E+00 0.000E+00 2.734E-03 0.000E+00
   69  1.8230E+00  4.734E+01 0.000E+00 4.734E+01 2.824E-02 0.000E+00  3.875E-03 0.000E+00 0.000E+00 3.123E-03 0.000E+00
   68  1.9880E+00  4.516E+01 0.000E+00 4.516E+01 3.181E-02 0.000E+00  4.224E-03 0.000E+00 0.000E+00 3.570E-03 0.000E+00
   67  2.1679E+00  4.305E+01 0.000E+00 4.305E+01 3.589E-02 0.000E+00  4.605E-03 0.000E+00 0.000E+00 4.082E-03 0.000E+00
   66  2.3642E+00  4.099E+01 0.000E+00 4.099E+01 4.056E-02 0.000E+00  5.020E-03 0.000E+00 0.000E+00 4.673E-03 0.000E+00
   65  2.5781E+00  3.902E+01 0.000E+00 3.902E+01 4.592E-02 0.000E+00  5.473E-03 0.000E+00 0.000E+00 5.352E-03 0.000E+00
   64  2.8115E+00  3.711E+01 0.000E+00 3.711E+01 5.205E-02 0.000E+00  5.966E-03 0.000E+00 0.000E+00 6.134E-03 0.000E+00
   63  3.0659E+00  3.528E+01 0.000E+00 3.528E+01 5.909E-02 0.000E+00  6.503E-03 0.000E+00 0.000E+00 7.036E-03 0.000E+00
   62  3.3434E+00  3.354E+01 0.000E+00 3.354E+01 6.715E-02 0.000E+00  7.089E-03 0.000E+00 0.000E+00 8.070E-03 0.000E+00
   61  3.6460E+00  3.187E+01 0.000E+00 3.187E+01 7.641E-02 0.000E+00  7.727E-03 0.000E+00 0.000E+00 9.259E-03 0.000E+00
   60  3.9760E+00  3.026E+01 0.000E+00 3.026E+01 8.704E-02 0.000E+00  8.422E-03 0.000E+00 0.000E+00 1.063E-02 0.000E+00
   59  4.3359E+00  2.872E+01 0.000E+00 2.872E+01 9.926E-02 0.000E+00  9.179E-03 0.000E+00 0.000E+00 1.221E-02 0.000E+00
   58  4.7283E+00  2.725E+01 0.000E+00 2.725E+01 1.133E-01 0.000E+00  1.000E-02 0.000E+00 0.000E+00 1.404E-02 0.000E+00
   57  5.1562E+00  2.585E+01 0.000E+00 2.585E+01 1.294E-01 0.000E+00  1.090E-02 0.000E+00 0.000E+00 1.613E-02 0.000E+00
   56  5.6229E+00  2.458E+01 0.000E+00 2.458E+01 1.480E-01 0.000E+00  1.188E-02 0.000E+00 0.000E+00 1.852E-02 0.000E+00
   55  6.1318E+00  2.338E+01 0.000E+00 2.338E+01 1.692E-01 0.000E+00  1.294E-02 0.000E+00 0.000E+00 2.124E-02 0.000E+00
   54  6.6868E+00  2.223E+01 0.000E+00 2.223E+01 1.935E-01 0.000E+00  1.410E-02 0.000E+00 0.000E+00 2.434E-02 0.000E+00
   53  7.2920E+00  2.110E+01 0.000E+00 2.110E+01 2.215E-01 0.000E+00  1.536E-02 0.000E+00 0.000E+00 2.795E-02 0.000E+00
   52  7.9520E+00  2.002E+01 0.000E+00 2.002E+01 2.536E-01 0.000E+00  1.674E-02 0.000E+00 0.000E+00 3.213E-02 0.000E+00
   51  8.6717E+00  1.897E+01 0.000E+00 1.897E+01 2.906E-01 0.000E+00  1.823E-02 0.000E+00 0.000E+00 3.695E-02 0.000E+00
   50  9.4566E+00  1.797E+01 0.000E+00 1.797E+01 3.331E-01 0.000E+00  1.986E-02 0.000E+00 0.000E+00 4.253E-02 0.000E+00
   49  1.0312E+01  1.700E+01 0.000E+00 1.700E+01 3.821E-01 0.000E+00  2.162E-02 0.000E+00 0.000E+00 4.899E-02 0.000E+00
   48  1.1246E+01  1.609E+01 0.000E+00 1.609E+01 4.386E-01 0.000E+00  2.355E-02 0.000E+00 0.000E+00 5.647E-02 0.000E+00
   47  1.2264E+01  1.520E+01 0.000E+00 1.520E+01 5.037E-01 0.000E+00  2.564E-02 0.000E+00 0.000E+00 6.511E-02 0.000E+00
   46  1.3374E+01  1.436E+01 0.000E+00 1.436E+01 5.788E-01 0.000E+00  2.791E-02 0.000E+00 0.000E+00 7.515E-02 0.000E+00
   45  1.4584E+01  1.357E+01 0.000E+00 1.357E+01 6.656E-01 0.000E+00  3.038E-02 0.000E+00 0.000E+00 8.676E-02 0.000E+00
   44  1.5904E+01  1.280E+01 0.000E+00 1.280E+01 7.658E-01 0.000E+00  3.306E-02 0.000E+00 0.000E+00 1.002E-01 0.000E+00
   43  1.7343E+01  1.207E+01 0.000E+00 1.207E+01 8.817E-01 0.000E+00  3.597E-02 0.000E+00 0.000E+00 1.159E-01 0.000E+00
   42  1.8913E+01  1.138E+01 0.000E+00 1.138E+01 1.016E+00 0.000E+00  3.913E-02 0.000E+00 0.000E+00 1.339E-01 0.000E+00
   41  2.0625E+01  1.073E+01 0.000E+00 1.073E+01 1.171E+00 0.000E+00  4.256E-02 0.000E+00 0.000E+00 1.550E-01 0.000E+00
   40  2.2492E+01  1.011E+01 0.000E+00 1.011E+01 1.350E+00 0.000E+00  4.627E-02 0.000E+00 0.000E+00 1.793E-01 0.000E+00
   39  2.4527E+01  9.521E+00 0.000E+00 9.521E+00 1.558E+00 0.000E+00  5.030E-02 0.000E+00 0.000E+00 2.076E-01 0.000E+00
   38  2.6747E+01  8.968E+00 0.000E+00 8.968E+00 1.798E+00 0.000E+00  5.467E-02 0.000E+00 0.000E+00 2.403E-01 0.000E+00
   37  2.9168E+01  8.441E+00 0.000E+00 8.441E+00 2.076E+00 0.000E+00  5.939E-02 0.000E+00 0.000E+00 2.784E-01 0.000E+00
   36  3.1808E+01  7.942E+00 0.000E+00 7.942E+00 2.399E+00 0.000E+00  6.450E-02 0.000E+00 0.000E+00 3.226E-01 0.000E+00
   35  3.4687E+01  7.473E+00 0.000E+00 7.473E+00 2.773E+00 0.000E+00  7.003E-02 0.000E+00 0.000E+00 3.739E-01 0.000E+00
   34  3.7826E+01  7.029E+00 0.000E+00 7.029E+00 3.206E+00 0.000E+00  7.600E-02 0.000E+00 0.000E+00 4.334E-01 0.000E+00
   33  4.1250E+01  6.611E+00 0.000E+00 6.611E+00 3.709E+00 0.000E+00  8.245E-02 0.000E+00 0.000E+00 5.025E-01 0.000E+00
   32  4.4983E+01  6.218E+00 0.000E+00 6.218E+00 4.291E+00 0.000E+00  8.941E-02 0.000E+00 0.000E+00 5.827E-01 0.000E+00
   31  4.9055E+01  5.852E+00 0.000E+00 5.852E+00 4.967E+00 0.000E+00  9.690E-02 0.000E+00 0.000E+00 6.751E-01 0.000E+00
   30  5.3495E+01  5.503E+00 0.000E+00 5.503E+00 5.749E+00 0.000E+00  1.050E-01 0.000E+00 0.000E+00 7.829E-01 0.000E+00
   29  5.8336E+01  5.177E+00 0.000E+00 5.177E+00 6.657E+00 0.000E+00  1.136E-01 0.000E+00 0.000E+00 9.077E-01 0.000E+00
   28  6.3616E+01  4.870E+00 0.000E+00 4.870E+00 7.709E+00 0.000E+00  1.230E-01 0.000E+00 0.000E+00 1.052E+00 0.000E+00
   27  6.9374E+01  4.582E+00 0.000E+00 4.582E+00 8.929E+00 0.000E+00  1.330E-01 0.000E+00 0.000E+00 1.220E+00 0.000E+00
   26  7.5653E+01  4.313E+00 0.000E+00 4.313E+00 1.034E+01 0.000E+00  1.437E-01 0.000E+00 0.000E+00 1.413E+00 0.000E+00
   25  8.2500E+01  4.061E+00 0.000E+00 4.061E+00 1.198E+01 0.000E+00  1.551E-01 0.000E+00 0.000E+00 1.637E+00 0.000E+00
   24  8.9967E+01  3.825E+00 0.000E+00 3.825E+00 1.388E+01 0.000E+00  1.673E-01 0.000E+00 0.000E+00 1.896E+00 0.000E+00
   23  9.8110E+01  3.605E+00 0.000E+00 3.605E+00 1.607E+01 0.000E+00  1.804E-01 0.000E+00 0.000E+00 2.194E+00 0.000E+00
   22  1.0699E+02  3.399E+00 0.000E+00 3.399E+00 1.861E+01 0.000E+00  1.942E-01 0.000E+00 0.000E+00 2.538E+00 0.000E+00
   21  1.1667E+02  3.207E+00 0.000E+00 3.207E+00 2.154E+01 0.000E+00  2.090E-01 0.000E+00 0.000E+00 2.935E+00 0.000E+00
   20  1.2723E+02  3.028E+00 0.000E+00 3.028E+00 2.493E+01 0.000E+00  2.246E-01 0.000E+00 0.000E+00 3.391E+00 0.000E+00
   19  1.3875E+02  2.862E+00 0.000E+00 2.862E+00 2.885E+01 0.000E+00  2.411E-01 0.000E+00 0.000E+00 3.914E+00 0.000E+00
   18  1.5131E+02  2.707E+00 0.000E+00 2.707E+00 3.336E+01 0.000E+00  2.584E-01 0.000E+00 0.000E+00 4.515E+00 0.000E+00
   17  1.6500E+02  2.563E+00 0.000E+00 2.563E+00 3.857E+01 0.000E+00  2.767E-01 0.000E+00 0.000E+00 5.203E+00 0.000E+00
   16  1.7993E+02  2.429E+00 0.000E+00 2.429E+00 4.455E+01 0.000E+00  2.959E-01 0.000E+00 0.000E+00 5.988E+00 0.000E+00
   15  1.9622E+02  2.305E+00 0.000E+00 2.305E+00 5.144E+01 0.000E+00  3.160E-01 0.000E+00 0.000E+00 6.886E+00 0.000E+00
   14  2.1398E+02  2.190E+00 0.000E+00 2.190E+00 5.935E+01 0.000E+00  3.369E-01 0.000E+00 0.000E+00 7.908E+00 0.000E+00
   13  2.3335E+02  2.084E+00 0.000E+00 2.084E+00 6.842E+01 0.000E+00  3.587E-01 0.000E+00 0.000E+00 9.071E+00 0.000E+00
   12  2.5446E+02  1.986E+00 0.000E+00 1.986E+00 7.881E+01 0.000E+00  3.812E-01 0.000E+00 0.000E+00 1.039E+01 0.000E+00
   11  2.7750E+02  1.895E+00 0.000E+00 1.895E+00 9.069E+01 0.000E+00  4.044E-01 0.000E+00 0.000E+00 1.188E+01 0.000E+00
   10  3.0261E+02  1.811E+00 0.000E+00 1.811E+00 1.043E+02 0.000E+00  4.283E-01 0.000E+00 0.000E+00 1.356E+01 0.000E+00
    9  3.3000E+02  1.734E+00 0.000E+00 1.734E+00 1.197E+02 0.000E+00  4.527E-01 0.000E+00 0.000E+00 1.546E+01 0.000E+00
    8  3.5987E+02  1.664E+00 0.000E+00 1.664E+00 1.373E+02 0.000E+00  4.776E-01 0.000E+00 0.000E+00 1.759E+01 0.000E+00
    7  3.9244E+02  1.599E+00 0.000E+00 1.599E+00 1.573E+02 0.000E+00  5.028E-01 0.000E+00 0.000E+00 1.998E+01 0.000E+00
    6  4.2796E+02  1.540E+00 0.000E+00 1.540E+00 1.799E+02 0.000E+00  5.284E-01 0.000E+00 0.000E+00 2.265E+01 0.000E+00
    5  4.6669E+02  1.486E+00 0.000E+00 1.486E+00 2.055E+02 0.000E+00  5.540E-01 0.000E+00 0.000E+00 2.562E+01 0.000E+00
    4  5.0893E+02  1.437E+00 0.000E+00 1.437E+00 2.345E+02 0.000E+00  5.797E-01 0.000E+00 0.000E+00 2.891E+01 0.000E+00
    3  5.5499E+02  1.393E+00 0.000E+00 1.393E+00 2.670E+02 0.000E+00  6.052E-01 0.000E+00 0.000E+00 3.257E+01 0.000E+00
    2  6.0522E+02  1.353E+00 0.000E+00 1.353E+00 3.036E+02 0.000E+00  6.305E-01 0.000E+00 0.000E+00 3.660E+01 0.000E+00
    1  6.6000E+02  1.318E+00 0.000E+00 1.318E+00 3.447E+02 0.000E+00  6.554E-01 0.000E+00 0.000E+00 4.103E+01 0.000E+00


 decimal words of dynamically allocated storage

     general                  0
     tallies               3888
     bank               1867777
     cross sections       45772

     total                    0     =           0 bytes

 ***********************************************************************************************************************
 dump no.    1 on file runtpe     nps =           0   coll =              0     ctm =        0.00     nrn =              0


         7 warning messages so far.
1   starting mcrun.       dynamic storage =         0 words,          0 bytes.      cp0 =  0.01         print table 110

      c MCNPX test problem                                                            


     nps    x          y          z       cell   surf     u          v          w        energy     weight      time  
 
      1  9.613E-01 -1.122E+00  0.000E+00     1      2  0.000E+00  0.000E+00  1.000E+00  5.000E+02  1.000E+00  0.000E+00
      2 -2.809E-02  5.755E-03  0.000E+00     1      2  0.000E+00  0.000E+00  1.000E+00  5.000E+02  1.000E+00  0.000E+00
      3  1.414E+00  1.612E-01  0.000E+00     1      2  0.000E+00  0.000E+00  1.000E+00  5.000E+02  1.000E+00  0.000E+00
      4  7.600E-01  8.524E-02  0.000E+00     1      2  0.000E+00  0.000E+00  1.000E+00  5.000E+02  1.000E+00  0.000E+00
      5  2.567E-01 -2.081E-02  0.000E+00     1      2  0.000E+00  0.000E+00  1.000E+00  5.000E+02  1.000E+00  0.000E+00
      6  4.634E-01 -7.581E-01  0.000E+00     1      2  0.000E+00  0.000E+00  1.000E+00  5.000E+02  1.000E+00  0.000E+00
      7  5.513E-01  8.609E-01  0.000E+00     1      2  0.000E+00  0.000E+00  1.000E+00  5.000E+02  1.000E+00  0.000E+00
      8 -9.846E-02  1.276E+00  0.000E+00     1      2  0.000E+00  0.000E+00  1.000E+00  5.000E+02  1.000E+00  0.000E+00
      9 -1.295E+00  9.149E-01  0.000E+00     1      2  0.000E+00  0.000E+00  1.000E+00  5.000E+02  1.000E+00  0.000E+00
     10  4.952E-01 -5.601E-01  0.000E+00     1      2  0.000E+00  0.000E+00  1.000E+00  5.000E+02  1.000E+00  0.000E+00
     11 -5.750E-01  1.954E-01  0.000E+00     1      2  0.000E+00  0.000E+00  1.000E+00  5.000E+02  1.000E+00  0.000E+00
     12 -6.577E-01 -4.282E-01  0.000E+00     1      2  0.000E+00  0.000E+00  1.000E+00  5.000E+02  1.000E+00  0.000E+00
     13 -2.389E-01 -3.695E-01  0.000E+00     1      2  0.000E+00  0.000E+00  1.000E+00  5.000E+02  1.000E+00  0.000E+00
     14  4.304E-02  6.748E-01  0.000E+00     1      2  0.000E+00  0.000E+00  1.000E+00  5.000E+02  1.000E+00  0.000E+00
     15  1.934E+00 -5.187E-02  0.000E+00     1      2  0.000E+00  0.000E+00  1.000E+00  5.000E+02  1.000E+00  0.000E+00
     16  1.643E+00 -1.138E+00  0.000E+00     1      2  0.000E+00  0.000E+00  1.000E+00  5.000E+02  1.000E+00  0.000E+00
     17 -8.291E-02 -4.772E-02  0.000E+00     1      2  0.000E+00  0.000E+00  1.000E+00  5.000E+02  1.000E+00  0.000E+00
     18 -7.834E-01  1.028E+00  0.000E+00     1      2  0.000E+00  0.000E+00  1.000E+00  5.000E+02  1.000E+00  0.000E+00
     19 -9.306E-01 -1.983E-02  0.000E+00     1      2  0.000E+00  0.000E+00  1.000E+00  5.000E+02  1.000E+00  0.000E+00
     20  7.101E-01  1.525E+00  0.000E+00     1      2  0.000E+00  0.000E+00  1.000E+00  5.000E+02  1.000E+00  0.000E+00
     21 -1.629E+00 -1.113E-01  0.000E+00     1      2  0.000E+00  0.000E+00  1.000E+00  5.000E+02  1.000E+00  0.000E+00
     22 -7.763E-01  2.433E-01  0.000E+00     1      2  0.000E+00  0.000E+00  1.000E+00  5.000E+02  1.000E+00  0.000E+00
     23 -1.202E+00  8.879E-01  0.000E+00     1      2  0.000E+00  0.000E+00  1.000E+00  5.000E+02  1.000E+00  0.000E+00
     24  7.351E-01  1.018E+00  0.000E+00     1      2  0.000E+00  0.000E+00  1.000E+00  5.000E+02  1.000E+00  0.000E+00
     25  1.389E+00 -3.969E-01  0.000E+00     1      2  0.000E+00  0.000E+00  1.000E+00  5.000E+02  1.000E+00  0.000E+00
     26 -7.993E-02  5.915E-01  0.000E+00     1      2  0.000E+00  0.000E+00  1.000E+00  5.000E+02  1.000E+00  0.000E+00
     27 -8.127E-01 -1.265E+00  0.000E+00     1      2  0.000E+00  0.000E+00  1.000E+00  5.000E+02  1.000E+00  0.000E+00
     28  2.638E-01  9.237E-02  0.000E+00     1      2  0.000E+00  0.000E+00  1.000E+00  5.000E+02  1.000E+00  0.000E+00
     29 -5.404E-01  1.948E-01  0.000E+00     1      2  0.000E+00  0.000E+00  1.000E+00  5.000E+02  1.000E+00  0.000E+00
     30 -3.607E-03  2.394E-02  0.000E+00     1      2  0.000E+00  0.000E+00  1.000E+00  5.000E+02  1.000E+00  0.000E+00
     31 -8.012E-01  1.017E+00  0.000E+00     1      2  0.000E+00  0.000E+00  1.000E+00  5.000E+02  1.000E+00  0.000E+00
     32  2.892E-01  6.967E-01  0.000E+00     1      2  0.000E+00  0.000E+00  1.000E+00  5.000E+02  1.000E+00  0.000E+00
     33  2.470E-01  7.574E-01  0.000E+00     1      2  0.000E+00  0.000E+00  1.000E+00  5.000E+02  1.000E+00  0.000E+00
     34 -9.871E-01  1.480E+00  0.000E+00     1      2  0.000E+00  0.000E+00  1.000E+00  5.000E+02  1.000E+00  0.000E+00
     35 -8.464E-01 -1.372E+00  0.000E+00     1      2  0.000E+00  0.000E+00  1.000E+00  5.000E+02  1.000E+00  0.000E+00
     36 -1.756E-01  8.495E-02  0.000E+00     1      2  0.000E+00  0.000E+00  1.000E+00  5.000E+02  1.000E+00  0.000E+00
     37  5.062E-03 -2.267E-03  0.000E+00     1      2  0.000E+00  0.000E+00  1.000E+00  5.000E+02  1.000E+00  0.000E+00
     38  3.185E-01  1.102E+00  0.000E+00     1      2  0.000E+00  0.000E+00  1.000E+00  5.000E+02  1.000E+00  0.000E+00
     39  6.179E-01  1.479E-01  0.000E+00     1      2  0.000E+00  0.000E+00  1.000E+00  5.000E+02  1.000E+00  0.000E+00
     40  5.250E-02 -4.158E-01  0.000E+00     1      2  0.000E+00  0.000E+00  1.000E+00  5.000E+02  1.000E+00  0.000E+00
     41 -2.528E-01  4.632E-01  0.000E+00     1      2  0.000E+00  0.000E+00  1.000E+00  5.000E+02  1.000E+00  0.000E+00
     42  1.721E-01  1.579E-01  0.000E+00     1      2  0.000E+00  0.000E+00  1.000E+00  5.000E+02  1.000E+00  0.000E+00
     43  7.265E-01 -1.448E+00  0.000E+00     1      2  0.000E+00  0.000E+00  1.000E+00  5.000E+02  1.000E+00  0.000E+00
     44 -1.435E+00  6.575E-01  0.000E+00     1      2  0.000E+00  0.000E+00  1.000E+00  5.000E+02  1.000E+00  0.000E+00
     45 -6.663E-01  4.286E-01  0.000E+00     1      2  0.000E+00  0.000E+00  1.000E+00  5.000E+02  1.000E+00  0.000E+00
     46 -1.940E-01  2.378E-01  0.000E+00     1      2  0.000E+00  0.000E+00  1.000E+00  5.000E+02  1.000E+00  0.000E+00
     47  6.276E-02 -1.769E+00  0.000E+00     1      2  0.000E+00  0.000E+00  1.000E+00  5.000E+02  1.000E+00  0.000E+00
     48 -1.844E+00 -5.005E-02  0.000E+00     1      2  0.000E+00  0.000E+00  1.000E+00  5.000E+02  1.000E+00  0.000E+00
     49  1.043E+00  1.002E+00  0.000E+00     1      2  0.000E+00  0.000E+00  1.000E+00  5.000E+02  1.000E+00  0.000E+00
     50 -3.198E-01 -1.168E-01  0.000E+00     1      2  0.000E+00  0.000E+00  1.000E+00  5.000E+02  1.000E+00  0.000E+00
      66 ia=204 iq= 81 iap=  0 izp=  0 ixa1=204 ixq1= 82 ixa2=  0 ixq2=  0
 cascade      66 stopped at isedt 2  (kcan= 1)
     270 ia=203 iq= 81 iap=  0 izp=  0 ixa1=203 ixq1= 80 ixa2=  0 ixq2=  0
 cascade     270 stopped at isedt 2  (kcan= 1)
     288 ia=206 iq= 82 iap=  0 izp=  0 ixa1=206 ixq1= 81 ixa2=  0 ixq2=  0
 cascade     288 stopped at isedt 2  (kcan= 1)
     325 ia=200 iq= 80 iap=  0 izp=  0 ixa1=200 ixq1= 81 ixa2=  0 ixq2=  0
 cascade     325 stopped at isedt 2  (kcan= 1)
     421 ia=205 iq= 82 iap=  0 izp=  0 ixa1=205 ixq1= 83 ixa2=  0 ixq2=  0
 cascade     421 stopped at isedt 2  (kcan= 1)
     509 ia=205 iq= 82 iap=  0 izp=  0 ixa1=205 ixq1= 81 ixa2=  0 ixq2=  0
 cascade     509 stopped at isedt 2  (kcan= 1)
     608 ia=204 iq= 81 iap=  0 izp=  0 ixa1=204 ixq1= 82 ixa2=  0 ixq2=  0
 cascade     608 stopped at isedt 2  (kcan= 1)
     630 ia=207 iq= 83 iap=  0 izp=  0 ixa1=207 ixq1= 82 ixa2=  0 ixq2=  0
 cascade     630 stopped at isedt 2  (kcan= 1)
     826 ia=205 iq= 82 iap=  0 izp=  0 ixa1=205 ixq1= 81 ixa2=  0 ixq2=  0
 cascade     826 stopped at isedt 2  (kcan= 1)
     967 ia=207 iq= 82 iap=  0 izp=  0 ixa1=207 ixq1= 81 ixa2=  0 ixq2=  0
 cascade     967 stopped at isedt 2  (kcan= 1)
    1295 ia=202 iq= 81 iap=  0 izp=  0 ixa1=202 ixq1= 82 ixa2=  0 ixq2=  0
 cascade    1295 stopped at isedt 2  (kcan= 1)
    1389 ia=207 iq= 84 iap=  0 izp=  0 ixa1=207 ixq1= 83 ixa2=  0 ixq2=  0
 cascade    1389 stopped at isedt 2  (kcan= 1)
    1390 ia=202 iq= 81 iap=  0 izp=  0 ixa1=202 ixq1= 82 ixa2=  0 ixq2=  0
 cascade    1390 stopped at isedt 2  (kcan= 1)
    1643 ia=205 iq= 83 iap=  0 izp=  0 ixa1=205 ixq1= 82 ixa2=  0 ixq2=  0
 cascade    1643 stopped at isedt 2  (kcan= 1)
    1890 ia=204 iq= 82 iap=  0 izp=  0 ixa1=204 ixq1= 83 ixa2=  0 ixq2=  0
 cascade    1890 stopped at isedt 2  (kcan= 1)
    2023 ia=206 iq= 83 iap=  0 izp=  0 ixa1=206 ixq1= 82 ixa2=  0 ixq2=  0
 cascade    2023 stopped at isedt 2  (kcan= 1)
    2169 ia=205 iq= 82 iap=  0 izp=  0 ixa1=205 ixq1= 81 ixa2=  0 ixq2=  0
 cascade    2169 stopped at isedt 2  (kcan= 1)
    2173 ia=208 iq= 83 iap=  0 izp=  0 ixa1=208 ixq1= 82 ixa2=  0 ixq2=  0
 cascade    2173 stopped at isedt 2  (kcan= 1)
    2201 ia=204 iq= 83 iap=  0 izp=  0 ixa1=204 ixq1= 84 ixa2=  0 ixq2=  0
 cascade    2201 stopped at isedt 2  (kcan= 1)
    2260 ia=207 iq= 84 iap=  0 izp=  0 ixa1=207 ixq1= 83 ixa2=  0 ixq2=  0
 cascade    2260 stopped at isedt 2  (kcan= 1)
    2384 ia=204 iq= 81 iap=  0 izp=  0 ixa1=204 ixq1= 82 ixa2=  0 ixq2=  0
 cascade    2384 stopped at isedt 2  (kcan= 1)
    2409 ia=206 iq= 81 iap=  0 izp=  0 ixa1=206 ixq1= 80 ixa2=  0 ixq2=  0
 cascade    2409 stopped at isedt 2  (kcan= 1)
    2437 ia=205 iq= 82 iap=  0 izp=  0 ixa1=205 ixq1= 81 ixa2=  0 ixq2=  0
 cascade    2437 stopped at isedt 2  (kcan= 1)
    2516 ia=205 iq= 82 iap=  0 izp=  0 ixa1=205 ixq1= 83 ixa2=  0 ixq2=  0
 cascade    2516 stopped at isedt 2  (kcan= 1)
    2516 ia=207 iq= 82 iap=  0 izp=  0 ixa1=207 ixq1= 81 ixa2=  0 ixq2=  0
 cascade    2516 stopped at isedt 2  (kcan= 1)
    2737 ia=204 iq= 82 iap=  0 izp=  0 ixa1=204 ixq1= 81 ixa2=  0 ixq2=  0
 cascade    2737 stopped at isedt 2  (kcan= 1)
    2752 ia=207 iq= 83 iap=  0 izp=  0 ixa1=207 ixq1= 84 ixa2=  0 ixq2=  0
 cascade    2752 stopped at isedt 2  (kcan= 1)
    2887 ia=205 iq= 82 iap=  0 izp=  0 ixa1=205 ixq1= 81 ixa2=  0 ixq2=  0
 cascade    2887 stopped at isedt 2  (kcan= 1)
    2904 ia=206 iq= 82 iap=  0 izp=  0 ixa1=206 ixq1= 81 ixa2=  0 ixq2=  0
 cascade    2904 stopped at isedt 2  (kcan= 1)
    3097 ia=204 iq= 83 iap=  0 izp=  0 ixa1=204 ixq1= 82 ixa2=  0 ixq2=  0
 cascade    3097 stopped at isedt 2  (kcan= 1)
    3147 ia=207 iq= 82 iap=  0 izp=  0 ixa1=207 ixq1= 83 ixa2=  0 ixq2=  0
 cascade    3147 stopped at isedt 2  (kcan= 1)
    3154 ia=204 iq= 82 iap=  0 izp=  0 ixa1=204 ixq1= 83 ixa2=  0 ixq2=  0
 cascade    3154 stopped at isedt 2  (kcan= 1)
    3172 ia=207 iq= 82 iap=  0 izp=  0 ixa1=207 ixq1= 81 ixa2=  0 ixq2=  0
 cascade    3172 stopped at isedt 2  (kcan= 1)
    3342 ia=203 iq= 82 iap=  0 izp=  0 ixa1=203 ixq1= 81 ixa2=  0 ixq2=  0
 cascade    3342 stopped at isedt 2  (kcan= 1)
    3513 ia=207 iq= 83 iap=  0 izp=  0 ixa1=207 ixq1= 82 ixa2=  0 ixq2=  0
 cascade    3513 stopped at isedt 2  (kcan= 1)
    3627 ia=205 iq= 83 iap=  0 izp=  0 ixa1=205 ixq1= 82 ixa2=  0 ixq2=  0
 cascade    3627 stopped at isedt 2  (kcan= 1)
    3627 ia=205 iq= 81 iap=  0 izp=  0 ixa1=205 ixq1= 80 ixa2=  0 ixq2=  0
 cascade    3627 stopped at isedt 2  (kcan= 1)
    3691 ia=204 iq= 80 iap=  0 izp=  0 ixa1=204 ixq1= 79 ixa2=  0 ixq2=  0
 cascade    3691 stopped at isedt 2  (kcan= 1)
    3735 ia=206 iq= 83 iap=  0 izp=  0 ixa1=206 ixq1= 84 ixa2=  0 ixq2=  0
 cascade    3735 stopped at isedt 2  (kcan= 1)
    3882 ia=206 iq= 80 iap=  0 izp=  0 ixa1=206 ixq1= 81 ixa2=  0 ixq2=  0
 cascade    3882 stopped at isedt 2  (kcan= 1)
    3989 ia=202 iq= 80 iap=  0 izp=  0 ixa1=202 ixq1= 81 ixa2=  0 ixq2=  0
 cascade    3989 stopped at isedt 2  (kcan= 1)
    3992 ia=207 iq= 81 iap=  0 izp=  0 ixa1=207 ixq1= 82 ixa2=  0 ixq2=  0
 cascade    3992 stopped at isedt 2  (kcan= 1)
    4049 ia=205 iq= 82 iap=  0 izp=  0 ixa1=205 ixq1= 81 ixa2=  0 ixq2=  0
 cascade    4049 stopped at isedt 2  (kcan= 1)
    4280 ia=206 iq= 82 iap=  0 izp=  0 ixa1=206 ixq1= 81 ixa2=  0 ixq2=  0
 cascade    4280 stopped at isedt 2  (kcan= 1)
    4319 ia=204 iq= 81 iap=  0 izp=  0 ixa1=204 ixq1= 80 ixa2=  0 ixq2=  0
 cascade    4319 stopped at isedt 2  (kcan= 1)
    4331 ia=204 iq= 83 iap=  0 izp=  0 ixa1=204 ixq1= 82 ixa2=  0 ixq2=  0
 cascade    4331 stopped at isedt 2  (kcan= 1)
    4397 ia=205 iq= 83 iap=  0 izp=  0 ixa1=205 ixq1= 82 ixa2=  0 ixq2=  0
 cascade    4397 stopped at isedt 2  (kcan= 1)
    4509 ia=203 iq= 81 iap=  0 izp=  0 ixa1=203 ixq1= 82 ixa2=  0 ixq2=  0
 cascade    4509 stopped at isedt 2  (kcan= 1)
    4525 ia=205 iq= 82 iap=  0 izp=  0 ixa1=205 ixq1= 81 ixa2=  0 ixq2=  0
 cascade    4525 stopped at isedt 2  (kcan= 1)
    4534 ia=206 iq= 82 iap=  0 izp=  0 ixa1=206 ixq1= 81 ixa2=  0 ixq2=  0
 cascade    4534 stopped at isedt 2  (kcan= 1)
    4623 ia=206 iq= 82 iap=  0 izp=  0 ixa1=206 ixq1= 83 ixa2=  0 ixq2=  0
 cascade    4623 stopped at isedt 2  (kcan= 1)
    4693 ia=208 iq= 84 iap=  0 izp=  0 ixa1=208 ixq1= 85 ixa2=  0 ixq2=  0
 cascade    4693 stopped at isedt 2  (kcan= 1)
    4799 ia=204 iq= 80 iap=  0 izp=  0 ixa1=204 ixq1= 81 ixa2=  0 ixq2=  0
 cascade    4799 stopped at isedt 2  (kcan= 1)
    4864 ia=206 iq= 83 iap=  0 izp=  0 ixa1=206 ixq1= 82 ixa2=  0 ixq2=  0
 cascade    4864 stopped at isedt 2  (kcan= 1)
    4894 ia=202 iq= 81 iap=  0 izp=  0 ixa1=202 ixq1= 80 ixa2=  0 ixq2=  0
 cascade    4894 stopped at isedt 2  (kcan= 1)
    4926 ia=204 iq= 83 iap=  0 izp=  0 ixa1=204 ixq1= 82 ixa2=  0 ixq2=  0
 cascade    4926 stopped at isedt 2  (kcan= 1)
    4938 ia=204 iq= 81 iap=  0 izp=  0 ixa1=204 ixq1= 80 ixa2=  0 ixq2=  0
 cascade    4938 stopped at isedt 2  (kcan= 1)
    4988 ia=207 iq= 83 iap=  0 izp=  0 ixa1=207 ixq1= 82 ixa2=  0 ixq2=  0
 cascade    4988 stopped at isedt 2  (kcan= 1)
    5137 ia=202 iq= 79 iap=  0 izp=  0 ixa1=202 ixq1= 80 ixa2=  0 ixq2=  0
 cascade    5137 stopped at isedt 2  (kcan= 1)
    5139 ia=204 iq= 82 iap=  0 izp=  0 ixa1=204 ixq1= 81 ixa2=  0 ixq2=  0
 cascade    5139 stopped at isedt 2  (kcan= 1)
    5219 ia=208 iq= 83 iap=  0 izp=  0 ixa1=208 ixq1= 82 ixa2=  0 ixq2=  0
 cascade    5219 stopped at isedt 2  (kcan= 1)
    5242 ia=205 iq= 81 iap=  0 izp=  0 ixa1=205 ixq1= 80 ixa2=  0 ixq2=  0
 cascade    5242 stopped at isedt 2  (kcan= 1)
    5466 ia=205 iq= 82 iap=  0 izp=  0 ixa1=205 ixq1= 81 ixa2=  0 ixq2=  0
 cascade    5466 stopped at isedt 2  (kcan= 1)
    5559 ia=201 iq= 80 iap=  0 izp=  0 ixa1=201 ixq1= 79 ixa2=  0 ixq2=  0
 cascade    5559 stopped at isedt 2  (kcan= 1)
    5580 ia=206 iq= 82 iap=  0 izp=  0 ixa1=206 ixq1= 81 ixa2=  0 ixq2=  0
 cascade    5580 stopped at isedt 2  (kcan= 1)
    5703 ia=203 iq= 82 iap=  0 izp=  0 ixa1=203 ixq1= 83 ixa2=  0 ixq2=  0
 cascade    5703 stopped at isedt 2  (kcan= 1)
    5729 ia=208 iq= 84 iap=  0 izp=  0 ixa1=208 ixq1= 83 ixa2=  0 ixq2=  0
 cascade    5729 stopped at isedt 2  (kcan= 1)
    6077 ia=206 iq= 83 iap=  0 izp=  0 ixa1=206 ixq1= 82 ixa2=  0 ixq2=  0
 cascade    6077 stopped at isedt 2  (kcan= 1)
    6113 ia=207 iq= 82 iap=  0 izp=  0 ixa1=207 ixq1= 83 ixa2=  0 ixq2=  0
 cascade    6113 stopped at isedt 2  (kcan= 1)
    6121 ia=204 iq= 82 iap=  0 izp=  0 ixa1=204 ixq1= 83 ixa2=  0 ixq2=  0
 cascade    6121 stopped at isedt 2  (kcan= 1)
    6255 ia=208 iq= 81 iap=  0 izp=  0 ixa1=208 ixq1= 82 ixa2=  0 ixq2=  0
 cascade    6255 stopped at isedt 2  (kcan= 1)
    6418 ia=206 iq= 84 iap=  0 izp=  0 ixa1=206 ixq1= 83 ixa2=  0 ixq2=  0
 cascade    6418 stopped at isedt 2  (kcan= 1)
    6463 ia=205 iq= 84 iap=  0 izp=  0 ixa1=205 ixq1= 83 ixa2=  0 ixq2=  0
 cascade    6463 stopped at isedt 2  (kcan= 1)
    6575 ia=207 iq= 82 iap=  0 izp=  0 ixa1=207 ixq1= 83 ixa2=  0 ixq2=  0
 cascade    6575 stopped at isedt 2  (kcan= 1)
    6620 ia=205 iq= 82 iap=  0 izp=  0 ixa1=205 ixq1= 83 ixa2=  0 ixq2=  0
 cascade    6620 stopped at isedt 2  (kcan= 1)
    6706 ia=206 iq= 83 iap=  0 izp=  0 ixa1=206 ixq1= 84 ixa2=  0 ixq2=  0
 cascade    6706 stopped at isedt 2  (kcan= 1)
    6786 ia=206 iq= 83 iap=  0 izp=  0 ixa1=206 ixq1= 82 ixa2=  0 ixq2=  0
 cascade    6786 stopped at isedt 2  (kcan= 1)
    6832 ia=207 iq= 83 iap=  0 izp=  0 ixa1=207 ixq1= 82 ixa2=  0 ixq2=  0
 cascade    6832 stopped at isedt 2  (kcan= 1)
    6847 ia=206 iq= 83 iap=  0 izp=  0 ixa1=206 ixq1= 82 ixa2=  0 ixq2=  0
 cascade    6847 stopped at isedt 2  (kcan= 1)
    6980 ia=207 iq= 84 iap=  0 izp=  0 ixa1=207 ixq1= 83 ixa2=  0 ixq2=  0
 cascade    6980 stopped at isedt 2  (kcan= 1)
    7245 ia=208 iq= 82 iap=  0 izp=  0 ixa1=208 ixq1= 83 ixa2=  0 ixq2=  0
 cascade    7245 stopped at isedt 2  (kcan= 1)
    7395 ia=205 iq= 83 iap=  0 izp=  0 ixa1=205 ixq1= 82 ixa2=  0 ixq2=  0
 cascade    7395 stopped at isedt 2  (kcan= 1)
    7500 ia=208 iq= 84 iap=  0 izp=  0 ixa1=208 ixq1= 83 ixa2=  0 ixq2=  0
 cascade    7500 stopped at isedt 2  (kcan= 1)
    7552 ia=207 iq= 83 iap=  0 izp=  0 ixa1=207 ixq1= 82 ixa2=  0 ixq2=  0
 cascade    7552 stopped at isedt 2  (kcan= 1)
    7583 ia=206 iq= 83 iap=  0 izp=  0 ixa1=206 ixq1= 82 ixa2=  0 ixq2=  0
 cascade    7583 stopped at isedt 2  (kcan= 1)
    7642 ia=204 iq= 83 iap=  0 izp=  0 ixa1=204 ixq1= 82 ixa2=  0 ixq2=  0
 cascade    7642 stopped at isedt 2  (kcan= 1)
    7726 ia=205 iq= 83 iap=  0 izp=  0 ixa1=205 ixq1= 82 ixa2=  0 ixq2=  0
 cascade    7726 stopped at isedt 2  (kcan= 1)
    8077 ia=205 iq= 80 iap=  0 izp=  0 ixa1=205 ixq1= 81 ixa2=  0 ixq2=  0
 cascade    8077 stopped at isedt 2  (kcan= 1)
    8080 ia=206 iq= 83 iap=  0 izp=  0 ixa1=206 ixq1= 82 ixa2=  0 ixq2=  0
 cascade    8080 stopped at isedt 2  (kcan= 1)
    8215 ia=203 iq= 80 iap=  0 izp=  0 ixa1=203 ixq1= 81 ixa2=  0 ixq2=  0
 cascade    8215 stopped at isedt 2  (kcan= 1)
    8268 ia=206 iq= 83 iap=  0 izp=  0 ixa1=206 ixq1= 82 ixa2=  0 ixq2=  0
 cascade    8268 stopped at isedt 2  (kcan= 1)
    8317 ia=202 iq= 83 iap=  0 izp=  0 ixa1=202 ixq1= 84 ixa2=  0 ixq2=  0
 cascade    8317 stopped at isedt 2  (kcan= 1)
    8367 ia=204 iq= 82 iap=  0 izp=  0 ixa1=204 ixq1= 83 ixa2=  0 ixq2=  0
 cascade    8367 stopped at isedt 2  (kcan= 1)
    8478 ia=208 iq= 83 iap=  0 izp=  0 ixa1=208 ixq1= 82 ixa2=  0 ixq2=  0
 cascade    8478 stopped at isedt 2  (kcan= 1)
    8488 ia=204 iq= 82 iap=  0 izp=  0 ixa1=204 ixq1= 81 ixa2=  0 ixq2=  0
 cascade    8488 stopped at isedt 2  (kcan= 1)
    8607 ia=207 iq= 82 iap=  0 izp=  0 ixa1=207 ixq1= 81 ixa2=  0 ixq2=  0
 cascade    8607 stopped at isedt 2  (kcan= 1)
    8674 ia=203 iq= 83 iap=  0 izp=  0 ixa1=203 ixq1= 82 ixa2=  0 ixq2=  0
 cascade    8674 stopped at isedt 2  (kcan= 1)
    9103 ia=203 iq= 80 iap=  0 izp=  0 ixa1=203 ixq1= 81 ixa2=  0 ixq2=  0
 cascade    9103 stopped at isedt 2  (kcan= 1)
    9196 ia=205 iq= 81 iap=  0 izp=  0 ixa1=205 ixq1= 80 ixa2=  0 ixq2=  0
 cascade    9196 stopped at isedt 2  (kcan= 1)
    9335 ia=207 iq= 82 iap=  0 izp=  0 ixa1=207 ixq1= 81 ixa2=  0 ixq2=  0
 cascade    9335 stopped at isedt 2  (kcan= 1)
    9453 ia=206 iq= 81 iap=  0 izp=  0 ixa1=206 ixq1= 80 ixa2=  0 ixq2=  0
 cascade    9453 stopped at isedt 2  (kcan= 1)
    9513 ia=203 iq= 82 iap=  0 izp=  0 ixa1=203 ixq1= 81 ixa2=  0 ixq2=  0
 cascade    9513 stopped at isedt 2  (kcan= 1)
    9556 ia=205 iq= 83 iap=  0 izp=  0 ixa1=205 ixq1= 82 ixa2=  0 ixq2=  0
 cascade    9556 stopped at isedt 2  (kcan= 1)
    9574 ia=206 iq= 82 iap=  0 izp=  0 ixa1=206 ixq1= 83 ixa2=  0 ixq2=  0
 cascade    9574 stopped at isedt 2  (kcan= 1)
    9796 ia=203 iq= 80 iap=  0 izp=  0 ixa1=203 ixq1= 79 ixa2=  0 ixq2=  0
 cascade    9796 stopped at isedt 2  (kcan= 1)
    9970 ia=207 iq= 82 iap=  0 izp=  0 ixa1=207 ixq1= 81 ixa2=  0 ixq2=  0
 cascade    9970 stopped at isedt 2  (kcan= 1)
   10097 ia=205 iq= 82 iap=  0 izp=  0 ixa1=205 ixq1= 81 ixa2=  0 ixq2=  0
 cascade   10097 stopped at isedt 2  (kcan= 1)
   10207 ia=204 iq= 82 iap=  0 izp=  0 ixa1=204 ixq1= 83 ixa2=  0 ixq2=  0
 cascade   10207 stopped at isedt 2  (kcan= 1)
   10335 ia=207 iq= 82 iap=  0 izp=  0 ixa1=207 ixq1= 81 ixa2=  0 ixq2=  0
 cascade   10335 stopped at isedt 2  (kcan= 1)
   10450 ia=207 iq= 82 iap=  0 izp=  0 ixa1=207 ixq1= 83 ixa2=  0 ixq2=  0
 cascade   10450 stopped at isedt 2  (kcan= 1)
   10584 ia=204 iq= 82 iap=  0 izp=  0 ixa1=204 ixq1= 81 ixa2=  0 ixq2=  0
 cascade   10584 stopped at isedt 2  (kcan= 1)
   10640 ia=204 iq= 82 iap=  0 izp=  0 ixa1=204 ixq1= 81 ixa2=  0 ixq2=  0
 cascade   10640 stopped at isedt 2  (kcan= 1)
   10724 ia=204 iq= 82 iap=  0 izp=  0 ixa1=204 ixq1= 81 ixa2=  0 ixq2=  0
 cascade   10724 stopped at isedt 2  (kcan= 1)
   10816 ia=204 iq= 81 iap=  0 izp=  0 ixa1=204 ixq1= 82 ixa2=  0 ixq2=  0
 cascade   10816 stopped at isedt 2  (kcan= 1)
   11070 ia=205 iq= 81 iap=  0 izp=  0 ixa1=205 ixq1= 82 ixa2=  0 ixq2=  0
 cascade   11070 stopped at isedt 2  (kcan= 1)
   11245 ia=207 iq= 83 iap=  0 izp=  0 ixa1=207 ixq1= 82 ixa2=  0 ixq2=  0
 cascade   11245 stopped at isedt 2  (kcan= 1)
   11300 ia=204 iq= 81 iap=  0 izp=  0 ixa1=204 ixq1= 80 ixa2=  0 ixq2=  0
 cascade   11300 stopped at isedt 2  (kcan= 1)
   11517 ia=205 iq= 80 iap=  0 izp=  0 ixa1=205 ixq1= 81 ixa2=  0 ixq2=  0
 cascade   11517 stopped at isedt 2  (kcan= 1)
   11632 ia=206 iq= 83 iap=  0 izp=  0 ixa1=206 ixq1= 82 ixa2=  0 ixq2=  0
 cascade   11632 stopped at isedt 2  (kcan= 1)
   11632 ia=207 iq= 83 iap=  0 izp=  0 ixa1=207 ixq1= 82 ixa2=  0 ixq2=  0
 cascade   11632 stopped at isedt 2  (kcan= 1)
   11768 ia=207 iq= 83 iap=  0 izp=  0 ixa1=207 ixq1= 82 ixa2=  0 ixq2=  0
 cascade   11768 stopped at isedt 2  (kcan= 1)
   11779 ia=206 iq= 81 iap=  0 izp=  0 ixa1=206 ixq1= 82 ixa2=  0 ixq2=  0
 cascade   11779 stopped at isedt 2  (kcan= 1)
   11834 ia=204 iq= 82 iap=  0 izp=  0 ixa1=204 ixq1= 81 ixa2=  0 ixq2=  0
 cascade   11834 stopped at isedt 2  (kcan= 1)
   11846 ia=206 iq= 82 iap=  0 izp=  0 ixa1=206 ixq1= 81 ixa2=  0 ixq2=  0
 cascade   11846 stopped at isedt 2  (kcan= 1)
   12199 ia=205 iq= 83 iap=  0 izp=  0 ixa1=205 ixq1= 82 ixa2=  0 ixq2=  0
 cascade   12199 stopped at isedt 2  (kcan= 1)
   12216 ia=206 iq= 82 iap=  0 izp=  0 ixa1=206 ixq1= 81 ixa2=  0 ixq2=  0
 cascade   12216 stopped at isedt 2  (kcan= 1)
   12566 ia=208 iq= 83 iap=  0 izp=  0 ixa1=208 ixq1= 82 ixa2=  0 ixq2=  0
 cascade   12566 stopped at isedt 2  (kcan= 1)
   12645 ia=205 iq= 82 iap=  0 izp=  0 ixa1=205 ixq1= 81 ixa2=  0 ixq2=  0
 cascade   12645 stopped at isedt 2  (kcan= 1)
   12700 ia=205 iq= 81 iap=  0 izp=  0 ixa1=205 ixq1= 80 ixa2=  0 ixq2=  0
 cascade   12700 stopped at isedt 2  (kcan= 1)
   12729 ia=205 iq= 80 iap=  0 izp=  0 ixa1=204 ixq1= 79 ixa2=  0 ixq2=  0
 cascade   12729 stopped at isedt 2  (kcan= 1)
   12813 ia=208 iq= 83 iap=  0 izp=  0 ixa1=208 ixq1= 82 ixa2=  0 ixq2=  0
 cascade   12813 stopped at isedt 2  (kcan= 1)
   12838 ia=206 iq= 81 iap=  0 izp=  0 ixa1=206 ixq1= 82 ixa2=  0 ixq2=  0
 cascade   12838 stopped at isedt 2  (kcan= 1)
   12861 ia=206 iq= 83 iap=  0 izp=  0 ixa1=206 ixq1= 82 ixa2=  0 ixq2=  0
 cascade   12861 stopped at isedt 2  (kcan= 1)
   13026 ia=207 iq= 83 iap=  0 izp=  0 ixa1=207 ixq1= 82 ixa2=  0 ixq2=  0
 cascade   13026 stopped at isedt 2  (kcan= 1)
   13051 ia=203 iq= 82 iap=  0 izp=  0 ixa1=203 ixq1= 83 ixa2=  0 ixq2=  0
 cascade   13051 stopped at isedt 2  (kcan= 1)
   13080 ia=204 iq= 81 iap=  0 izp=  0 ixa1=204 ixq1= 80 ixa2=  0 ixq2=  0
 cascade   13080 stopped at isedt 2  (kcan= 1)
   13095 ia=200 iq= 81 iap=  0 izp=  0 ixa1=200 ixq1= 82 ixa2=  0 ixq2=  0
 cascade   13095 stopped at isedt 2  (kcan= 1)
   13098 ia=205 iq= 82 iap=  0 izp=  0 ixa1=205 ixq1= 83 ixa2=  0 ixq2=  0
 cascade   13098 stopped at isedt 2  (kcan= 1)
   13136 ia=205 iq= 83 iap=  0 izp=  0 ixa1=205 ixq1= 82 ixa2=  0 ixq2=  0
 cascade   13136 stopped at isedt 2  (kcan= 1)
   13224 ia=204 iq= 82 iap=  0 izp=  0 ixa1=204 ixq1= 81 ixa2=  0 ixq2=  0
 cascade   13224 stopped at isedt 2  (kcan= 1)
   13269 ia=204 iq= 81 iap=  0 izp=  0 ixa1=204 ixq1= 80 ixa2=  0 ixq2=  0
 cascade   13269 stopped at isedt 2  (kcan= 1)
   13386 ia=202 iq= 82 iap=  0 izp=  0 ixa1=202 ixq1= 83 ixa2=  0 ixq2=  0
 cascade   13386 stopped at isedt 2  (kcan= 1)
   13650 ia=202 iq= 81 iap=  0 izp=  0 ixa1=202 ixq1= 82 ixa2=  0 ixq2=  0
 cascade   13650 stopped at isedt 2  (kcan= 1)
   13791 ia=202 iq= 82 iap=  0 izp=  0 ixa1=202 ixq1= 81 ixa2=  0 ixq2=  0
 cascade   13791 stopped at isedt 2  (kcan= 1)
   13854 ia=206 iq= 83 iap=  0 izp=  0 ixa1=206 ixq1= 84 ixa2=  0 ixq2=  0
 cascade   13854 stopped at isedt 2  (kcan= 1)
   14021 ia=207 iq= 83 iap=  0 izp=  0 ixa1=207 ixq1= 82 ixa2=  0 ixq2=  0
 cascade   14021 stopped at isedt 2  (kcan= 1)
   14029 ia=203 iq= 80 iap=  0 izp=  0 ixa1=203 ixq1= 79 ixa2=  0 ixq2=  0
 cascade   14029 stopped at isedt 2  (kcan= 1)
   14070 ia=202 iq= 79 iap=  0 izp=  0 ixa1=202 ixq1= 78 ixa2=  0 ixq2=  0
 cascade   14070 stopped at isedt 2  (kcan= 1)
   14446 ia=206 iq= 81 iap=  0 izp=  0 ixa1=206 ixq1= 82 ixa2=  0 ixq2=  0
 cascade   14446 stopped at isedt 2  (kcan= 1)
   14584 ia=208 iq= 83 iap=  0 izp=  0 ixa1=208 ixq1= 82 ixa2=  0 ixq2=  0
 cascade   14584 stopped at isedt 2  (kcan= 1)
   14673 ia=205 iq= 83 iap=  0 izp=  0 ixa1=205 ixq1= 84 ixa2=  0 ixq2=  0
 cascade   14673 stopped at isedt 2  (kcan= 1)
   14684 ia=203 iq= 81 iap=  0 izp=  0 ixa1=203 ixq1= 80 ixa2=  0 ixq2=  0
 cascade   14684 stopped at isedt 2  (kcan= 1)
   15122 ia=205 iq= 82 iap=  0 izp=  0 ixa1=205 ixq1= 83 ixa2=  0 ixq2=  0
 cascade   15122 stopped at isedt 2  (kcan= 1)
   15160 ia=205 iq= 83 iap=  0 izp=  0 ixa1=205 ixq1= 82 ixa2=  0 ixq2=  0
 cascade   15160 stopped at isedt 2  (kcan= 1)
   15188 ia=205 iq= 82 iap=  0 izp=  0 ixa1=205 ixq1= 81 ixa2=  0 ixq2=  0
 cascade   15188 stopped at isedt 2  (kcan= 1)
   15234 ia=206 iq= 82 iap=  0 izp=  0 ixa1=206 ixq1= 81 ixa2=  0 ixq2=  0
 cascade   15234 stopped at isedt 2  (kcan= 1)
   15234 ia=204 iq= 82 iap=  0 izp=  0 ixa1=204 ixq1= 83 ixa2=  0 ixq2=  0
 cascade   15234 stopped at isedt 2  (kcan= 1)
   15456 ia=205 iq= 82 iap=  0 izp=  0 ixa1=205 ixq1= 81 ixa2=  0 ixq2=  0
 cascade   15456 stopped at isedt 2  (kcan= 1)
   15625 ia=205 iq= 82 iap=  0 izp=  0 ixa1=205 ixq1= 81 ixa2=  0 ixq2=  0
 cascade   15625 stopped at isedt 2  (kcan= 1)
   15695 ia=205 iq= 82 iap=  0 izp=  0 ixa1=205 ixq1= 81 ixa2=  0 ixq2=  0
 cascade   15695 stopped at isedt 2  (kcan= 1)
   15698 ia=205 iq= 83 iap=  0 izp=  0 ixa1=205 ixq1= 82 ixa2=  0 ixq2=  0
 cascade   15698 stopped at isedt 2  (kcan= 1)
   15793 ia=206 iq= 81 iap=  0 izp=  0 ixa1=206 ixq1= 80 ixa2=  0 ixq2=  0
 cascade   15793 stopped at isedt 2  (kcan= 1)
   15803 ia=208 iq= 83 iap=  0 izp=  0 ixa1=208 ixq1= 84 ixa2=  0 ixq2=  0
 cascade   15803 stopped at isedt 2  (kcan= 1)
   15935 ia=203 iq= 82 iap=  0 izp=  0 ixa1=203 ixq1= 81 ixa2=  0 ixq2=  0
 cascade   15935 stopped at isedt 2  (kcan= 1)
   16158 ia=207 iq= 81 iap=  0 izp=  0 ixa1=207 ixq1= 82 ixa2=  0 ixq2=  0
 cascade   16158 stopped at isedt 2  (kcan= 1)
   16223 ia=202 iq= 81 iap=  0 izp=  0 ixa1=202 ixq1= 80 ixa2=  0 ixq2=  0
 cascade   16223 stopped at isedt 2  (kcan= 1)
   16344 ia=203 iq= 82 iap=  0 izp=  0 ixa1=203 ixq1= 83 ixa2=  0 ixq2=  0
 cascade   16344 stopped at isedt 2  (kcan= 1)
   16359 ia=207 iq= 81 iap=  0 izp=  0 ixa1=207 ixq1= 82 ixa2=  0 ixq2=  0
 cascade   16359 stopped at isedt 2  (kcan= 1)
   16392 ia=206 iq= 82 iap=  0 izp=  0 ixa1=206 ixq1= 81 ixa2=  0 ixq2=  0
 cascade   16392 stopped at isedt 2  (kcan= 1)
   16459 ia=204 iq= 83 iap=  0 izp=  0 ixa1=204 ixq1= 82 ixa2=  0 ixq2=  0
 cascade   16459 stopped at isedt 2  (kcan= 1)
   16704 ia=205 iq= 82 iap=  0 izp=  0 ixa1=205 ixq1= 81 ixa2=  0 ixq2=  0
 cascade   16704 stopped at isedt 2  (kcan= 1)
   16704 ia=206 iq= 81 iap=  0 izp=  0 ixa1=206 ixq1= 82 ixa2=  0 ixq2=  0
 cascade   16704 stopped at isedt 2  (kcan= 1)
   17030 ia=203 iq= 82 iap=  0 izp=  0 ixa1=203 ixq1= 81 ixa2=  0 ixq2=  0
 cascade   17030 stopped at isedt 2  (kcan= 1)
   17158 ia=204 iq= 82 iap=  0 izp=  0 ixa1=204 ixq1= 83 ixa2=  0 ixq2=  0
 cascade   17158 stopped at isedt 2  (kcan= 1)
   17257 ia=204 iq= 82 iap=  0 izp=  0 ixa1=204 ixq1= 81 ixa2=  0 ixq2=  0
 cascade   17257 stopped at isedt 2  (kcan= 1)
   17307 ia=207 iq= 82 iap=  0 izp=  0 ixa1=207 ixq1= 83 ixa2=  0 ixq2=  0
 cascade   17307 stopped at isedt 2  (kcan= 1)
   17455 ia=201 iq= 82 iap=  0 izp=  0 ixa1=201 ixq1= 81 ixa2=  0 ixq2=  0
 cascade   17455 stopped at isedt 2  (kcan= 1)
   17455 ia=204 iq= 82 iap=  0 izp=  0 ixa1=204 ixq1= 81 ixa2=  0 ixq2=  0
 cascade   17455 stopped at isedt 2  (kcan= 1)
   17571 ia=204 iq= 81 iap=  0 izp=  0 ixa1=204 ixq1= 82 ixa2=  0 ixq2=  0
 cascade   17571 stopped at isedt 2  (kcan= 1)
   17676 ia=208 iq= 82 iap=  0 izp=  0 ixa1=208 ixq1= 81 ixa2=  0 ixq2=  0
 cascade   17676 stopped at isedt 2  (kcan= 1)
   17719 ia=203 iq= 80 iap=  0 izp=  0 ixa1=203 ixq1= 79 ixa2=  0 ixq2=  0
 cascade   17719 stopped at isedt 2  (kcan= 1)
   17744 ia=205 iq= 83 iap=  0 izp=  0 ixa1=205 ixq1= 82 ixa2=  0 ixq2=  0
 cascade   17744 stopped at isedt 2  (kcan= 1)
   17896 ia=201 iq= 81 iap=  0 izp=  0 ixa1=201 ixq1= 82 ixa2=  0 ixq2=  0
 cascade   17896 stopped at isedt 2  (kcan= 1)
   18006 ia=205 iq= 80 iap=  0 izp=  0 ixa1=205 ixq1= 81 ixa2=  0 ixq2=  0
 cascade   18006 stopped at isedt 2  (kcan= 1)
   18021 ia=208 iq= 82 iap=  0 izp=  0 ixa1=208 ixq1= 83 ixa2=  0 ixq2=  0
 cascade   18021 stopped at isedt 2  (kcan= 1)
   18040 ia=204 iq= 83 iap=  0 izp=  0 ixa1=204 ixq1= 82 ixa2=  0 ixq2=  0
 cascade   18040 stopped at isedt 2  (kcan= 1)
   18151 ia=208 iq= 84 iap=  0 izp=  0 ixa1=208 ixq1= 83 ixa2=  0 ixq2=  0
 cascade   18151 stopped at isedt 2  (kcan= 1)
   18300 ia=205 iq= 82 iap=  0 izp=  0 ixa1=205 ixq1= 81 ixa2=  0 ixq2=  0
 cascade   18300 stopped at isedt 2  (kcan= 1)
   18342 ia=207 iq= 82 iap=  0 izp=  0 ixa1=207 ixq1= 81 ixa2=  0 ixq2=  0
 cascade   18342 stopped at isedt 2  (kcan= 1)
   18529 ia=209 iq= 83 iap=  0 izp=  0 ixa1=209 ixq1= 84 ixa2=  0 ixq2=  0
 cascade   18529 stopped at isedt 2  (kcan= 1)
   18603 ia=206 iq= 81 iap=  0 izp=  0 ixa1=206 ixq1= 80 ixa2=  0 ixq2=  0
 cascade   18603 stopped at isedt 2  (kcan= 1)
   18846 ia=204 iq= 83 iap=  0 izp=  0 ixa1=204 ixq1= 82 ixa2=  0 ixq2=  0
 cascade   18846 stopped at isedt 2  (kcan= 1)
   18924 ia=206 iq= 82 iap=  0 izp=  0 ixa1=206 ixq1= 81 ixa2=  0 ixq2=  0
 cascade   18924 stopped at isedt 2  (kcan= 1)
   18945 ia=208 iq= 83 iap=  0 izp=  0 ixa1=208 ixq1= 82 ixa2=  0 ixq2=  0
 cascade   18945 stopped at isedt 2  (kcan= 1)
   19040 ia=207 iq= 83 iap=  0 izp=  0 ixa1=207 ixq1= 82 ixa2=  0 ixq2=  0
 cascade   19040 stopped at isedt 2  (kcan= 1)
   19061 ia=204 iq= 82 iap=  0 izp=  0 ixa1=204 ixq1= 81 ixa2=  0 ixq2=  0
 cascade   19061 stopped at isedt 2  (kcan= 1)
   19130 ia=205 iq= 82 iap=  0 izp=  0 ixa1=205 ixq1= 81 ixa2=  0 ixq2=  0
 cascade   19130 stopped at isedt 2  (kcan= 1)
   19146 ia=203 iq= 81 iap=  0 izp=  0 ixa1=203 ixq1= 80 ixa2=  0 ixq2=  0
 cascade   19146 stopped at isedt 2  (kcan= 1)
   19196 ia=203 iq= 82 iap=  0 izp=  0 ixa1=203 ixq1= 81 ixa2=  0 ixq2=  0
 cascade   19196 stopped at isedt 2  (kcan= 1)
   19212 ia=204 iq= 83 iap=  0 izp=  0 ixa1=204 ixq1= 82 ixa2=  0 ixq2=  0
 cascade   19212 stopped at isedt 2  (kcan= 1)
   19532 ia=207 iq= 83 iap=  0 izp=  0 ixa1=207 ixq1= 82 ixa2=  0 ixq2=  0
 cascade   19532 stopped at isedt 2  (kcan= 1)
   19799 ia=205 iq= 82 iap=  0 izp=  0 ixa1=205 ixq1= 81 ixa2=  0 ixq2=  0
 cascade   19799 stopped at isedt 2  (kcan= 1)
   20082 ia=205 iq= 82 iap=  0 izp=  0 ixa1=205 ixq1= 81 ixa2=  0 ixq2=  0
 cascade   20082 stopped at isedt 2  (kcan= 1)
   20182 ia=205 iq= 83 iap=  0 izp=  0 ixa1=205 ixq1= 82 ixa2=  0 ixq2=  0
 cascade   20182 stopped at isedt 2  (kcan= 1)
   20304 ia=205 iq= 81 iap=  0 izp=  0 ixa1=205 ixq1= 80 ixa2=  0 ixq2=  0
 cascade   20304 stopped at isedt 2  (kcan= 1)
   20555 ia=205 iq= 83 iap=  0 izp=  0 ixa1=205 ixq1= 82 ixa2=  0 ixq2=  0
 cascade   20555 stopped at isedt 2  (kcan= 1)
   20745 ia=206 iq= 81 iap=  0 izp=  0 ixa1=206 ixq1= 82 ixa2=  0 ixq2=  0
 cascade   20745 stopped at isedt 2  (kcan= 1)
   20751 ia=205 iq= 82 iap=  0 izp=  0 ixa1=205 ixq1= 81 ixa2=  0 ixq2=  0
 cascade   20751 stopped at isedt 2  (kcan= 1)
   20850 ia=201 iq= 80 iap=  0 izp=  0 ixa1=201 ixq1= 81 ixa2=  0 ixq2=  0
 cascade   20850 stopped at isedt 2  (kcan= 1)
   21029 ia=206 iq= 83 iap=  0 izp=  0 ixa1=206 ixq1= 82 ixa2=  0 ixq2=  0
 cascade   21029 stopped at isedt 2  (kcan= 1)
   21059 ia=206 iq= 82 iap=  0 izp=  0 ixa1=206 ixq1= 83 ixa2=  0 ixq2=  0
 cascade   21059 stopped at isedt 2  (kcan= 1)
   21085 ia=203 iq= 83 iap=  0 izp=  0 ixa1=203 ixq1= 82 ixa2=  0 ixq2=  0
 cascade   21085 stopped at isedt 2  (kcan= 1)
   21111 ia=205 iq= 81 iap=  0 izp=  0 ixa1=205 ixq1= 80 ixa2=  0 ixq2=  0
 cascade   21111 stopped at isedt 2  (kcan= 1)
   21290 ia=200 iq= 82 iap=  0 izp=  0 ixa1=200 ixq1= 83 ixa2=  0 ixq2=  0
 cascade   21290 stopped at isedt 2  (kcan= 1)
   21424 ia=202 iq= 79 iap=  0 izp=  0 ixa1=202 ixq1= 80 ixa2=  0 ixq2=  0
 cascade   21424 stopped at isedt 2  (kcan= 1)
   21600 ia=207 iq= 82 iap=  0 izp=  0 ixa1=207 ixq1= 83 ixa2=  0 ixq2=  0
 cascade   21600 stopped at isedt 2  (kcan= 1)
   21704 ia=205 iq= 83 iap=  0 izp=  0 ixa1=205 ixq1= 84 ixa2=  0 ixq2=  0
 cascade   21704 stopped at isedt 2  (kcan= 1)
   21875 ia=205 iq= 83 iap=  0 izp=  0 ixa1=205 ixq1= 82 ixa2=  0 ixq2=  0
 cascade   21875 stopped at isedt 2  (kcan= 1)
   21875 ia=206 iq= 82 iap=  0 izp=  0 ixa1=206 ixq1= 81 ixa2=  0 ixq2=  0
 cascade   21875 stopped at isedt 2  (kcan= 1)
   21899 ia=204 iq= 81 iap=  0 izp=  0 ixa1=204 ixq1= 80 ixa2=  0 ixq2=  0
 cascade   21899 stopped at isedt 2  (kcan= 1)
   21976 ia=206 iq= 82 iap=  0 izp=  0 ixa1=206 ixq1= 81 ixa2=  0 ixq2=  0
 cascade   21976 stopped at isedt 2  (kcan= 1)
   22024 ia=207 iq= 82 iap=  0 izp=  0 ixa1=207 ixq1= 81 ixa2=  0 ixq2=  0
 cascade   22024 stopped at isedt 2  (kcan= 1)
   22108 ia=207 iq= 82 iap=  0 izp=  0 ixa1=207 ixq1= 83 ixa2=  0 ixq2=  0
 cascade   22108 stopped at isedt 2  (kcan= 1)
   22287 ia=203 iq= 82 iap=  0 izp=  0 ixa1=203 ixq1= 81 ixa2=  0 ixq2=  0
 cascade   22287 stopped at isedt 2  (kcan= 1)
   22348 ia=206 iq= 83 iap=  0 izp=  0 ixa1=206 ixq1= 82 ixa2=  0 ixq2=  0
 cascade   22348 stopped at isedt 2  (kcan= 1)
   22462 ia=203 iq= 82 iap=  0 izp=  0 ixa1=203 ixq1= 81 ixa2=  0 ixq2=  0
 cascade   22462 stopped at isedt 2  (kcan= 1)
   22545 ia=207 iq= 83 iap=  0 izp=  0 ixa1=207 ixq1= 82 ixa2=  0 ixq2=  0
 cascade   22545 stopped at isedt 2  (kcan= 1)
   22669 ia=201 iq= 83 iap=  0 izp=  0 ixa1=201 ixq1= 82 ixa2=  0 ixq2=  0
 cascade   22669 stopped at isedt 2  (kcan= 1)
   22802 ia=206 iq= 83 iap=  0 izp=  0 ixa1=206 ixq1= 82 ixa2=  0 ixq2=  0
 cascade   22802 stopped at isedt 2  (kcan= 1)
   22993 ia=204 iq= 82 iap=  0 izp=  0 ixa1=204 ixq1= 81 ixa2=  0 ixq2=  0
 cascade   22993 stopped at isedt 2  (kcan= 1)
   23161 ia=208 iq= 83 iap=  0 izp=  0 ixa1=208 ixq1= 82 ixa2=  0 ixq2=  0
 cascade   23161 stopped at isedt 2  (kcan= 1)
   23206 ia=205 iq= 83 iap=  0 izp=  0 ixa1=205 ixq1= 82 ixa2=  0 ixq2=  0
 cascade   23206 stopped at isedt 2  (kcan= 1)
   23226 ia=202 iq= 81 iap=  0 izp=  0 ixa1=202 ixq1= 80 ixa2=  0 ixq2=  0
 cascade   23226 stopped at isedt 2  (kcan= 1)
   23240 ia=204 iq= 82 iap=  0 izp=  0 ixa1=204 ixq1= 81 ixa2=  0 ixq2=  0
 cascade   23240 stopped at isedt 2  (kcan= 1)
1problem summary                                                                                                       

      run terminated when it had used    1 minutes of computer time.
+                                                                                                     05/05/19 17:25:50
      c MCNPX test problem                                                                 probid =   05/05/19 17:24:50

 neutron creation       tracks   weight        energy            neutron loss           tracks   weight        energy
                                 (per source particle)                                           (per source particle)

 source                   0    0.            0.                  escape              227501    9.6001E+00    3.6435E+01
 nucl. interaction   237632    1.0069E+01    1.3449E+02          energy cutoff            0    0.            0.        
 particle decay           0    0.            0.                  time cutoff              0    0.            0.        
 weight window            0    0.            0.                  weight window            0    0.            0.        
 cell importance          0    0.            0.                  cell importance          0    0.            0.        
 weight cutoff            0    0.            0.                  weight cutoff            0    0.            0.        
 energy importance        0    0.            0.                  energy importance        0    0.            0.        
 dxtran                   0    0.            0.                  dxtran                   0    0.            0.        
 forced collisions        0    0.            0.                  forced collisions        0    0.            0.        
 exp. transform           0    0.            0.                  exp. transform           0    0.            0.        
 upscattering             0    0.            1.7797E-13          downscattering           0    0.            1.1176E+01
 *photonuclear            0    0.            0.                  capture                  0    3.9059E-02    3.3569E-02
 (n,xn)               27638    1.1705E+00    2.3710E+00          loss to (n,xn)       13373    5.6638E-01    7.8818E+00
 prompt fission           0    0.            0.                  loss to fission          0    0.            0.        
 delayed fission          0    0.            0.                  nucl. interaction    24396    1.0337E+00    8.1334E+01
 *prompt photofiss        0    0.            0.                  particle decay           0    0.            0.        
 tabular boundary        19    8.0505E-04    1.6059E-02          tabular boundary        19    8.0505E-04    1.6059E-02
 tabular sampling         0    0.            0.                                                                        
     total           265289    1.1240E+01    1.3688E+02              total           265289    1.1240E+01    1.3688E+02

   number of neutrons banked                  251916        average time of (shakes)              cutoffs
   neutron tracks per source particle     1.1241E+01          escape            7.3854E+00          tco   1.0000E+34
   neutron collisions per source particle 9.0667E+01          capture           6.6606E+00          eco   0.0000E+00
   total neutron collisions                  2139842          capture or escape 7.3825E+00          wc1  -5.0000E-01
   net multiplication              0.0000E+00 0.0000          any termination   6.3452E+00          wc2  -2.5000E-01

 photon creation        tracks   weight        energy            photon loss            tracks   weight        energy
                                 (per source particle)                                           (per source particle)

 source                   0    0.            0.                  escape                9317    4.1797E-01    6.2054E-01
 nucl. interaction   126582    5.3634E+00    6.1878E+00          energy cutoff            0    0.            4.9514E-03
 particle decay           0    0.            0.                  time cutoff              0    0.            0.        
 weight window            0    0.            0.                  weight window            0    0.            0.        
 cell importance          0    0.            0.                  cell importance          0    0.            0.        
 weight cutoff            0    0.            0.                  weight cutoff            0    0.            0.        
 energy importance        0    0.            0.                  energy importance        0    0.            0.        
 dxtran                   0    0.            0.                  dxtran                   0    0.            0.        
 forced collisions        0    0.            0.                  forced collisions        0    0.            0.        
 exp. transform           0    0.            0.                  exp. transform           0    0.            0.        
 from neutrons       218689    9.8700E+00    1.2558E+01          compton scatter          0    0.            8.1058E+00
 bremsstrahlung      519169    2.3319E+01    1.3356E+00          capture            1436093    6.3995E+01    1.0143E+01
 p-annihilation       45688    2.0927E+00    1.0694E+00          pair production      22844    1.0464E+00    3.4886E+00
 *photonuclear            0    0.            0.                  *photonuclear abs        0    0.            0.        
 electron x-rays          0    0.            0.                  *loss to photofis        0    0.            0.        
 1st fluorescence    469560    2.0879E+01    1.1682E+00                                                                
 2nd fluorescence     88566    3.9341E+00    4.4328E-02                                                                
 (gamma,xgamma)           0    0.            0.                                                                        
 tabular sampling         0    0.            0.                                                                        
 *prompt photofiss        0    0.            0.                                                                        
     total          1468254    6.5459E+01    2.2363E+01              total          1468254    6.5459E+01    2.2363E+01

  number of photons banked                    975850        average time of (shakes)              cutoffs
   photon tracks per source particle      6.2212E+01          escape            1.1311E+02          tco   1.0000E+34
   photon collisions per source particle  8.2185E+01          capture           1.0094E+02          eco   1.0000E-03
   total photon collisions                   1939648          capture or escape 1.0102E+02          wc1  -5.0000E-01
                                                              any termination   9.9406E+01          wc2  -2.5000E-01

 proton creation        tracks   weight        energy            proton loss            tracks   weight        energy
                                 (per source particle)                                           (per source particle)

 source               23601    1.0000E+00    5.0000E+02          escape                 116    4.9150E-03    3.5241E-01
 nucl. interaction    33126    1.4036E+00    1.0354E+02          energy cutoff        38337    1.6244E+00    1.6244E+00
 particle decay           0    0.            0.                  time cutoff              0    0.            0.        
 weight window            0    0.            0.                  weight window            0    0.            0.        
 cell importance          0    0.            0.                  cell importance          0    0.            0.        
 weight cutoff            0    0.            0.                  weight cutoff            0    0.            0.        
 energy importance        0    0.            0.                  energy importance        0    0.            0.        
 dxtran                   0    0.            0.                  dxtran                   0    0.            0.        
 forced collisions        0    0.            0.                  forced collisions        0    0.            0.        
 exp. transform           0    0.            0.                  exp. transform           0    0.            0.        
 tabular sampling         0    0.            0.                  multiple scatter         0    0.            3.5494E+02
                                                                 bremsstrahlung           0    0.            0.        
 photonuclear             0    0.            0.                  nucl. interaction    18274    7.7429E-01    2.4659E+02
 elastic recoil           0    0.            0.                  elastic scatter          0    0.            2.8226E-02
                                                                 particle decay           0    0.            0.        
                                                                 capture                  0    0.            0.        
 (gamma,xgen_chg)         0    0.            0.                  tabular sampling         0    0.            0.        
     total            56727    2.4036E+00    6.0354E+02              total            56727    2.4036E+00    6.0354E+02

   number of particles banked                  33126                                              cutoffs
   particle tracks per source particle    2.4036E+00                                                tco   1.0000E+34
   particle substeps per source particle  1.0545E+03                                                eco   1.0000E+00
   total particle  substeps                 24886774                                                wc1   0.0000E+00
                                                                                                    wc2   0.0000E+00

 computer time so far in this run     1.00 minutes            maximum number ever in bank        41
 computer time in mcrun               1.00 minutes            bank overflows to backup file       0
 source particles per minute            2.3651E+04            dynamic storage         0 words,          0 bytes.
 random numbers generated                349108532            most random numbers used was    66186 in history    14029

 range of sampled source weights = 1.0000E+00 to 1.0000E+00
1source distribution frequency tables                                                                   print table 170

 the expected values below do not include the effect of the rejection loop which samples position.


 source distribution   1  for rad

                                         number                                       weight
             source
   n          value         sampled      expected  sampled/expected      sampled      expected  sampled/expected

   1      2.00000E+00      1.0000E+00   1.0000E+00   1.0000E+00         1.0000E+00   1.0000E+00   1.0000E+00
 total                     1.0000E+00   1.0000E+00   1.0000E+00         1.0000E+00   1.0000E+00   1.0000E+00
1neutron     activity in each cell                                                                      print table 126

                 tracks     population   collisions   collisions     number        flux        average      average
        cell    entering                               * weight     weighted     weighted   track weight   track mfp
                                                    (per history)    energy       energy     (relative)      (cm)

     1     1           0       251916      2139842    9.0224E+01   9.2371E-01   4.4394E+00   9.9567E-01   5.1408E+00
     2     2      227501       227501            0    0.0000E+00   1.0309E+00   3.7675E+00   9.9583E-01   0.0000E+00

     total        227501       479417      2139842    9.0224E+01
1photon      activity in each cell                                                                      print table 126

                 tracks     population   collisions   collisions     number        flux        average      average
        cell    entering                               * weight     weighted     weighted   track weight   track mfp
                                                    (per history)    energy       energy     (relative)      (cm)

     1     1           0       975850      1939648    8.6422E+01   1.3664E+00   1.3664E+00   1.0533E+00   1.2210E+00
     2     2        9317         9317            0    0.0000E+00   1.4816E+00   1.4816E+00   1.0587E+00   0.0000E+00

     total          9317       985167      1939648    8.6422E+01
1proton      activity in each cell                                                                      print table 126

                 tracks     population    substeps     substeps      number        flux        average      average
        cell    entering                               * weight     weighted     weighted   track weight   track mfp
                                                    (per history)    energy       energy     (relative)      (cm)

     1     1       23601        56727     24886658    1.0545E+03   2.8003E+02   3.2088E+02   1.0000E+00   1.1373E-01
     2     2         116          116          116    4.9150E-03   4.7755E+01   7.0845E+01   1.0000E+00   0.0000E+00

     total         23717        56843     24886774    1.0545E+03
1neutron  weight balance in each cell                                                                   print table 130

        cell index        1           2
       cell number        1           2       total                                                                             

 external events:
 entering           0.0000E+00  9.6001E+00  9.6001E+00
 source             0.0000E+00  0.0000E+00  0.0000E+00
 energy cutoff      0.0000E+00  0.0000E+00  0.0000E+00
 time cutoff        0.0000E+00  0.0000E+00  0.0000E+00
 exiting           -9.6001E+00 -9.6001E+00 -1.9200E+01
                    ----------  ----------  ----------
             total -9.6001E+00  0.0000E+00 -9.6001E+00

 variance reduction events:
 weight window      0.0000E+00  0.0000E+00  0.0000E+00
 cell importance    0.0000E+00  0.0000E+00  0.0000E+00
 weight cutoff      0.0000E+00  0.0000E+00  0.0000E+00
 energy importance  0.0000E+00  0.0000E+00  0.0000E+00
 dxtran             0.0000E+00  0.0000E+00  0.0000E+00
 forced collisions  0.0000E+00  0.0000E+00  0.0000E+00
 exp. transform     0.0000E+00  0.0000E+00  0.0000E+00
                    ----------  ----------  ----------
             total  0.0000E+00  0.0000E+00  0.0000E+00

 physical events:
 capture           -3.9059E-02  0.0000E+00 -3.9059E-02
 (n,xn)             1.1705E+00  0.0000E+00  1.1705E+00
 loss to (n,xn)    -5.6638E-01  0.0000E+00 -5.6638E-01
 fission            0.0000E+00  0.0000E+00  0.0000E+00
 loss to fission    0.0000E+00  0.0000E+00  0.0000E+00
 photonuclear       0.0000E+00  0.0000E+00  0.0000E+00
 nucl. interaction  9.0350E+00  0.0000E+00  9.0350E+00
 tabular boundary   0.0000E+00  0.0000E+00  0.0000E+00
 particle decay     0.0000E+00  0.0000E+00  0.0000E+00
 tabular sampling   0.0000E+00  0.0000E+00  0.0000E+00
 photofission       0.0000E+00  0.0000E+00  0.0000E+00
                    ----------  ----------  ----------
             total  9.6001E+00  0.0000E+00  9.6001E+00
1photon   weight balance in each cell                                                                   print table 130

        cell index        1           2
       cell number        1           2       total                                                                             

 external events:
 entering           0.0000E+00  4.1797E-01  4.1797E-01
 source             0.0000E+00  0.0000E+00  0.0000E+00
 energy cutoff      0.0000E+00  0.0000E+00  0.0000E+00
 time cutoff        0.0000E+00  0.0000E+00  0.0000E+00
 exiting           -4.1797E-01 -4.1797E-01 -8.3594E-01
                    ----------  ----------  ----------
             total -4.1797E-01  0.0000E+00 -4.1797E-01

 variance reduction events:
 weight window      0.0000E+00  0.0000E+00  0.0000E+00
 cell importance    0.0000E+00  0.0000E+00  0.0000E+00
 weight cutoff      0.0000E+00  0.0000E+00  0.0000E+00
 energy importance  0.0000E+00  0.0000E+00  0.0000E+00
 dxtran             0.0000E+00  0.0000E+00  0.0000E+00
 forced collisions  0.0000E+00  0.0000E+00  0.0000E+00
 exp. transform     0.0000E+00  0.0000E+00  0.0000E+00
                    ----------  ----------  ----------
             total  0.0000E+00  0.0000E+00  0.0000E+00

 physical events:
 from neutrons      9.8700E+00  0.0000E+00  9.8700E+00
 bremsstrahlung     2.3319E+01  0.0000E+00  2.3319E+01
 capture           -6.3995E+01  0.0000E+00 -6.3995E+01
 p-annihilation     2.0927E+00  0.0000E+00  2.0927E+00
 pair production   -1.0464E+00  0.0000E+00 -1.0464E+00
 photonuclear       0.0000E+00  0.0000E+00  0.0000E+00
 photonuclear abs   0.0000E+00  0.0000E+00  0.0000E+00
 electron x-rays    0.0000E+00  0.0000E+00  0.0000E+00
 flourescence       2.4814E+01  0.0000E+00  2.4814E+01
 particle decay     0.0000E+00  0.0000E+00  0.0000E+00
 nucl. interaction  5.3634E+00  0.0000E+00  5.3634E+00
 tabular sampling   0.0000E+00  0.0000E+00  0.0000E+00
 photofission       0.0000E+00  0.0000E+00  0.0000E+00
 loss to photofiss  0.0000E+00  0.0000E+00  0.0000E+00
                    ----------  ----------  ----------
             total  4.1797E-01  0.0000E+00  4.1797E-01
1proton   weight balance in each cell                                                                   print table 130

        cell index        1           2
       cell number        1           2       total                                                                             

 external events:
 entering           0.0000E+00  4.9150E-03  4.9150E-03
 source             1.0000E+00  0.0000E+00  1.0000E+00
 energy cutoff     -1.6244E+00  0.0000E+00 -1.6244E+00
 time cutoff        0.0000E+00  0.0000E+00  0.0000E+00
 exiting           -4.9150E-03 -4.9150E-03 -9.8301E-03
                    ----------  ----------  ----------
             total -6.2930E-01  0.0000E+00 -6.2930E-01

 variance reduction events:
 weight window      0.0000E+00  0.0000E+00  0.0000E+00
 cell importance    0.0000E+00  0.0000E+00  0.0000E+00
 weight cutoff      0.0000E+00  0.0000E+00  0.0000E+00
 energy importance  0.0000E+00  0.0000E+00  0.0000E+00
                    ----------  ----------  ----------
             total  0.0000E+00  0.0000E+00  0.0000E+00

 physical events:
 nucl. interaction  6.2930E-01  0.0000E+00  6.2930E-01
 particle decay     0.0000E+00  0.0000E+00  0.0000E+00
 photonuclear       0.0000E+00  0.0000E+00  0.0000E+00
 tabular sampling   0.0000E+00  0.0000E+00  0.0000E+00
 capture            0.0000E+00  0.0000E+00  0.0000E+00
 gamma,xgen_chg     0.0000E+00  0.0000E+00  0.0000E+00
                    ----------  ----------  ----------
             total  6.2930E-01  0.0000E+00  6.2930E-01
1neutron activity of each nuclide in each cell, per source particle                                     print table 140

   cell  cell   nuclides     atom       total  collisions   wgt. lost   wgt. gain   wgt. gain     photons  photon wgt  avg photon
  index  name            fraction  collisions    * weight  to capture  by fission   by (n,xn)    produced    produced      energy

      1     1  82000.50c 1.00E+00     2090838  8.8148E+01  3.9059E-02  0.0000E+00  6.0417E-01      218689  9.8700E+00  1.2723E+00

        total                         2090838  8.8148E+01  3.9059E-02  0.0000E+00  6.0417E-01      218689  9.8700E+00  1.2723E+00


  total over all cells by nuclide       total  collisions   wgt. lost   wgt. gain   wgt. gain     photons  photon wgt  avg photon
                                   collisions    * weight  to capture  by fission   by (n,xn)    produced    produced      energy

               82000.50c              2090838  8.8148E+01  3.9059E-02  0.0000E+00  6.0417E-01      218689  9.8700E+00  1.2723E+00
1photoatomic activity of each nuclide in each cell, per source particle                                 print table 140

   cell  cell   nuclides     atom       total  collisions   wgt. lost
  index  name            fraction  collisions    * weight  to capture

      1     1  82000.04p 1.00E+00     1939648  8.6422E+01  6.3995E+01

        total                         1939648  8.6422E+01  6.3995E+01


  total over all cells by nuclide       total  collisions   wgt. lost
                                   collisions    * weight  to capture

               82000.04p              1939648  8.6422E+01  6.3995E+01
1summary of photons produced in neutron collisions

        cell      number of      weight per     energy per     avg photon      mev/gm per    weight/neut    energy/neut
                   photons       source neut    source neut      energy       source neut     collision      collision

     1     1        218689       9.87001E+00    1.25576E+01    1.27230E+00    1.76868E-05    1.09394E-01    1.39182E-01
     2     2             0       0.00000E+00    0.00000E+00    0.00000E+00    0.00000E+00    0.00000E+00    0.00000E+00
     3     3             0       0.00000E+00    0.00000E+00    0.00000E+00    0.00000E+00    0.00000E+00    0.00000E+00
       total        218689       9.87001E+00    1.25576E+01    1.27230E+00


  energy      number of        number       cum number      weight of       weight       cum weight
 interval      photons        frequency    distribution      photons       frequency    distribution
 
   20.000             0      0.00000E+00    0.00000E+00    0.00000E+00    0.00000E+00    0.00000E+00
   15.000             0      0.00000E+00    0.00000E+00    0.00000E+00    0.00000E+00    0.00000E+00
   10.000           110      5.02997E-04    5.02997E-04    5.30381E-03    5.37366E-04    5.37366E-04
    9.000           145      6.63042E-04    1.16604E-03    7.16633E-03    7.26071E-04    1.26344E-03
    8.000           165      7.54496E-04    1.92054E-03    7.88665E-03    7.99052E-04    2.06249E-03
    7.000           373      1.70562E-03    3.62615E-03    1.67419E-02    1.69624E-03    3.75873E-03
    6.000           804      3.67645E-03    7.30261E-03    3.86847E-02    3.91942E-03    7.67815E-03
    5.000          1757      8.03424E-03    1.53368E-02    8.92579E-02    9.04335E-03    1.67215E-02
    4.000          3694      1.68916E-02    3.22284E-02    1.84972E-01    1.87408E-02    3.54623E-02
    3.000          5186      2.37140E-02    5.59425E-02    2.54431E-01    2.57782E-02    6.12406E-02
    2.000         29564      1.35187E-01    1.91130E-01    1.37928E+00    1.39745E-01    2.00986E-01
    1.000         25538      1.16778E-01    3.07908E-01    1.17991E+00    1.19545E-01    3.20531E-01
    0.500        132667      6.06647E-01    9.14554E-01    5.86204E+00    5.93925E-01    9.14455E-01
    0.100         18686      8.54455E-02    1.00000E+00    8.44328E-01    8.55448E-02    1.00000E+00
    0.010             0      0.00000E+00    1.00000E+00    0.00000E+00    0.00000E+00    1.00000E+00
    0.000             0      0.00000E+00    1.00000E+00    0.00000E+00    0.00000E+00    1.00000E+00

   total         218689      1.00000E+00                   9.87001E+00    1.00000E+00
1tally   1        nps =    23601
+                                   Neutron current integrated over surface 4 (unit:particles)                 
           tally type 1    number of particles crossing a surface.                        
           particle(s): photon     
 
 surface  4                                                                                                            
      energy
    0.0000E+00   0.00000E+00 0.0000
    1.0891E-01   4.38180E-03 0.1081
    2.1782E-01   2.53821E-03 0.1369
    3.2673E-01   8.74165E-03 0.0733
    4.3564E-01   1.57883E-02 0.0555
    5.4455E-01   4.40686E-02 0.0338
    6.5347E-01   3.56803E-02 0.0365
    7.6238E-01   2.57369E-02 0.0427
    8.7129E-01   4.44172E-02 0.0325
    9.8020E-01   2.60847E-02 0.0423
    1.0891E+00   1.44905E-02 0.0566
    1.1980E+00   1.20453E-02 0.0622
    1.3069E+00   9.95943E-03 0.0682
    1.4158E+00   1.09714E-02 0.0649
    1.5248E+00   9.91468E-03 0.0688
    1.6337E+00   9.53832E-03 0.0704
    1.7426E+00   1.11572E-02 0.0639
    1.8515E+00   9.93974E-03 0.0689
    1.9604E+00   7.92607E-03 0.0770
    2.0693E+00   6.21444E-03 0.0857
    2.1782E+00   6.63010E-03 0.0837
    2.2871E+00   5.82227E-03 0.0887
    2.3960E+00   6.25687E-03 0.0859
    2.5050E+00   7.43682E-03 0.0787
    2.6139E+00   1.61194E-02 0.0551
    2.7228E+00   1.75273E-02 0.0530
    2.8317E+00   6.02666E-03 0.0896
    2.9406E+00   3.28170E-03 0.1206
    3.0495E+00   2.62664E-03 0.1310
    3.1584E+00   2.52802E-03 0.1333
    3.2673E+00   2.88062E-03 0.1259
    3.3762E+00   2.50917E-03 0.1378
    3.4851E+00   2.06633E-03 0.1520
    3.5941E+00   2.04590E-03 0.1500
    3.7030E+00   1.72568E-03 0.1635
    3.8119E+00   2.30866E-03 0.1461
    3.9208E+00   1.69800E-03 0.1687
    4.0297E+00   1.85640E-03 0.1620
    4.1386E+00   1.60449E-03 0.1673
    4.2475E+00   1.52708E-03 0.1821
    4.3564E+00   7.90458E-04 0.2439
    4.4653E+00   1.42682E-03 0.1844
    4.5743E+00   1.09585E-03 0.2078
    4.6832E+00   7.80403E-04 0.2540
    4.7921E+00   9.57141E-04 0.2258
    4.9010E+00   7.02875E-04 0.2611
    5.0099E+00   4.31810E-04 0.3373
    5.1188E+00   1.00469E-03 0.2206
    5.2277E+00   5.30610E-04 0.2899
    5.3366E+00   5.90810E-04 0.2792
    5.4455E+00   7.48017E-04 0.2517
    5.5545E+00   4.45940E-04 0.3177
    5.6634E+00   2.59884E-04 0.4087
    5.7723E+00   4.02443E-04 0.3582
    5.8812E+00   4.07685E-04 0.3590
    5.9901E+00   3.18007E-04 0.3811
    6.0990E+00   2.77676E-04 0.4097
    6.2079E+00   1.49612E-04 0.5902
    6.3168E+00   2.72985E-04 0.4130
    6.4257E+00   0.00000E+00 0.0000
    6.5347E+00   1.69484E-04 0.5000
    6.6436E+00   1.43905E-04 0.5797
    6.7525E+00   1.88783E-04 0.5077
    6.8614E+00   3.07307E-04 0.3793
    6.9703E+00   5.28795E-05 1.0000
    7.0792E+00   8.47422E-05 0.7071
    7.1881E+00   4.26416E-05 1.0000
    7.2970E+00   4.23711E-05 1.0000
    7.4059E+00   4.23711E-05 1.0000
    7.5149E+00   2.65050E-04 0.4099
    7.6238E+00   6.50081E-05 1.0000
    7.7327E+00   4.23711E-05 1.0000
    7.8416E+00   4.23711E-05 1.0000
    7.9505E+00   0.00000E+00 0.0000
    8.0594E+00   0.00000E+00 0.0000
    8.1683E+00   0.00000E+00 0.0000
    8.2772E+00   0.00000E+00 0.0000
    8.3861E+00   5.38276E-05 1.0000
    8.4950E+00   0.00000E+00 0.0000
    8.6040E+00   4.23711E-05 1.0000
    8.7129E+00   0.00000E+00 0.0000
    8.8218E+00   1.17179E-04 0.7102
    8.9307E+00   0.00000E+00 0.0000
    9.0396E+00   0.00000E+00 0.0000
    9.1485E+00   1.07502E-04 0.7228
    9.2574E+00   0.00000E+00 0.0000
    9.3663E+00   4.23711E-05 1.0000
    9.4752E+00   0.00000E+00 0.0000
    9.5842E+00   5.38067E-05 1.0000
    9.6931E+00   6.46828E-05 1.0000
    9.8020E+00   0.00000E+00 0.0000
    9.9109E+00   1.50421E-04 0.5888
    1.0020E+01   4.23711E-05 1.0000
    1.0129E+01   0.00000E+00 0.0000
    1.0238E+01   9.61358E-05 0.7120
    1.0347E+01   0.00000E+00 0.0000
    1.0455E+01   4.23711E-05 1.0000
    1.0564E+01   0.00000E+00 0.0000
    1.0673E+01   0.00000E+00 0.0000
    1.0782E+01   0.00000E+00 0.0000
    1.0891E+01   0.00000E+00 0.0000
    1.1000E+01   0.00000E+00 0.0000
      total      4.17969E-01 0.0143
1analysis of the results in the tally fluctuation chart bin (tfc) for tally   1 with nps =     23601    print table 160


 normed average tally per history  = 4.17969E-01          unnormed average tally per history  = 4.17969E-01
 estimated tally relative error    = 0.0143               estimated variance of the variance  = 0.0005
 relative error from zero tallies  = 0.0116               relative error from nonzero scores  = 0.0084

 number of nonzero history tallies =        5653          efficiency for the nonzero tallies  = 0.2395
 history number of largest  tally  =       15918          largest  unnormalized history tally = 8.53387E+00
 (largest  tally)/(average tally)  = 2.04175E+01          (largest  tally)/(avg nonzero tally)= 4.89047E+00

 (confidence interval shift)/mean  = 0.0001               shifted confidence interval center  = 4.18026E-01


 if the largest  history score sampled so far were to occur on the next history, the tfc bin quantities would change as follows:

      estimated quantities           value at nps           value at nps+1           value(nps+1)/value(nps)-1.

      mean                            4.17969E-01             4.18313E-01                     0.000823
      relative error                  1.43358E-02             1.43470E-02                     0.000780
      variance of the variance        5.37485E-04             5.44277E-04                     0.012635
      shifted center                  4.18026E-01             4.18027E-01                     0.000001
      figure of merit                 4.87619E+03             4.86860E+03                    -0.001557

 the estimated slope of the 200 largest  tallies starting at  4.39697E+00 appears to be decreasing at least exponentially.
 the large score tail of the empirical history score probability density function appears to have no unsampled regions.


 ===================================================================================================================================

           results of 10 statistical checks for the estimated answer for the tally fluctuation chart (tfc) bin of tally   1

 tfc bin     --mean--      ---------relative error---------      ----variance of the variance----      --figure of merit--     -pdf-
 behavior    behavior      value   decrease   decrease rate      value   decrease   decrease rate       value     behavior     slope

 desired      random       <0.10      yes      1/sqrt(nps)       <0.10      yes        1/nps           constant    random      >3.00
 observed     random        0.01      yes          yes            0.00      yes         yes            constant    random      10.00
 passed?        yes          yes      yes          yes             yes      yes         yes               yes        yes         yes

 ===================================================================================================================================


 this tally meets the statistical criteria used to form confidence intervals: check the tally fluctuation chart to verify.
 the results in other bins associated with this tally may not meet these statistical criteria.

 estimated asymmetric confidence interval(1,2,3 sigma): 4.1203E-01 to 4.2402E-01; 4.0604E-01 to 4.3001E-01; 4.0005E-01 to 4.3600E-01
 estimated  symmetric confidence interval(1,2,3 sigma): 4.1198E-01 to 4.2396E-01; 4.0598E-01 to 4.2995E-01; 3.9999E-01 to 4.3594E-01

 fom = (histories/minute)*(f(x) signal-to-noise ratio)**2 = (2.365E+04)*( 4.541E-01)**2 = (2.365E+04)*(2.062E-01) = 4.876E+03
1unnormed tally density for tally   1            nonzero tally mean(m) = 1.745E+00   nps =     23601    print table 161

 abscissa              ordinate   log plot of tally probability density function in tally fluctuation chart bin(d=decade,slope=10.0)
  tally  number num den log den:d--------------------------d----------------------------d---------------------------d---------------
 1.26+00   3157 5.17-01  -0.287 ***************************|****************************|***************************|***************
 1.58+00    332 4.32-02  -1.365 ***************************|****************************|************               |               
 2.00+00      0 0.00+00   0.000                            |                            |                           |               
 2.51+00   1165 9.55-02  -1.020 ***************************|****************************|**********************     |               
 3.16+00    398 2.59-02  -1.586 ***************************|****************************|******                     |               
 3.98+00    222 1.15-02  -1.940 ***************************|*************************   |                           |               
 5.01+00    276 1.13-02  -1.945 ***************************|*************************   |                           |               
 6.31+00     77 2.51-03  -2.600 ***************************|*******                     |                           |               
 7.94+00     18 4.67-04  -3.331 **************             |                            |                           |               
 1.00+01      8 1.65-04  -3.783 *                          |                            |                           |               
  total    5653 2.40-01         d--------------------------d----------------------------d---------------------------d---------------


 cumulative tally number for tally   1           nonzero tally mean(m) = 1.745E+00   nps =     23601    print table 162

   abscissa     cum   ordinate    plot of the cumulative number of tallies in the tally fluctuation chart bin from 0 to 100 percent
    tally      number  cum pct:--------10--------20--------30--------40--------50--------60--------70--------80--------90-------100
 1.25893E+00     3157   55.846|*********|*********|*********|*********|*********|******   |         |         |         |         |
 1.58490E+00     3489   61.719|*********|*********|*********|*********|*********|*********|**       |         |         |         |
 1.99527E+00     3489   61.719|mmmmmmmmm|mmmmmmmmm|mmmmmmmmm|mmmmmmmmm|mmmmmmmmm|mmmmmmmmm|mm       |         |         |         |
 2.51188E+00     4654   82.328|*********|*********|*********|*********|*********|*********|*********|*********|**       |         |
 3.16228E+00     5052   89.368|*********|*********|*********|*********|*********|*********|*********|*********|*********|         |
 3.98108E+00     5274   93.296|*********|*********|*********|*********|*********|*********|*********|*********|*********|***      |
 5.01188E+00     5550   98.178|*********|*********|*********|*********|*********|*********|*********|*********|*********|******** |
 6.30959E+00     5627   99.540|*********|*********|*********|*********|*********|*********|*********|*********|*********|*********|
 7.94328E+00     5645   99.858|*********|*********|*********|*********|*********|*********|*********|*********|*********|*********|
 1.00000E+01     5653  100.000|*********|*********|*********|*********|*********|*********|*********|*********|*********|*********|
    total        5653  100.000:--------10--------20--------30--------40--------50--------60--------70--------80--------90-------100


 cumulative unnormed tally for tally   1         nonzero tally mean(m) = 1.745E+00   nps =     23601    print table 162

  abscissa     cum    ordinate                plot of the cumulative tally in the tally fluctuation chart bin from 0 to 100 percent
   tally    tally/nps  cum pct:--------10--------20--------30--------40--------50--------60--------70--------80--------90-------100
 1.259E+00  1.366E-01   32.682|*********|*********|*********|***      |         |         |         |         |         |         |
 1.585E+00  1.564E-01   37.425|*********|*********|*********|*******  |         |         |         |         |         |         |
 1.995E+00  1.564E-01   37.425|mmmmmmmmm|mmmmmmmmm|mmmmmmmmm|mmmmmmm  |         |         |         |         |         |         |
 2.512E+00  2.592E-01   62.023|*********|*********|*********|*********|*********|*********|**       |         |         |         |
 3.162E+00  3.091E-01   73.951|*********|*********|*********|*********|*********|*********|*********|****     |         |         |
 3.981E+00  3.412E-01   81.622|*********|*********|*********|*********|*********|*********|*********|*********|**       |         |
 5.012E+00  3.917E-01   93.704|*********|*********|*********|*********|*********|*********|*********|*********|*********|****     |
 6.310E+00  4.100E-01   98.094|*********|*********|*********|*********|*********|*********|*********|*********|*********|******** |
 7.943E+00  4.152E-01   99.334|*********|*********|*********|*********|*********|*********|*********|*********|*********|*********|
 1.000E+01  4.180E-01  100.000|*********|*********|*********|*********|*********|*********|*********|*********|*********|*********|
   total  4.17969E-01  100.000:--------10--------20--------30--------40--------50--------60--------70--------80--------90-------100
1status of the statistical checks used to form confidence intervals for the mean for each tally bin


 tally   result of statistical checks for the tfc bin (the first check not passed is listed) and error magnitude check for all bins

     1   passed the 10 statistical checks for the tally fluctuation chart bin result               
         missed all bin error check:   103 tally bins had    20 bins with zeros and    58 bins with relative errors exceeding 0.10


 the 10 statistical checks are only for the tally fluctuation chart bin and do not apply to other tally bins.

 the tally bins with zeros may or may not be correct: compare the source, cutoffs, multipliers, et cetera with the tally bins.

 warning.     1 of the   1 tallies had bins with relative errors greater than recommended.
1tally fluctuation charts                         

                       tally    1
       nps      mean     error   vov  slope    fom
      2000   4.3775E-01 0.0465 0.0054  4.2    5489
      4000   4.1943E-01 0.0344 0.0032  3.9    5091
      6000   4.1783E-01 0.0282 0.0023  3.4    5031
      8000   4.1613E-01 0.0247 0.0017  3.8    4935
     10000   4.1737E-01 0.0221 0.0014  4.5    4954
     12000   4.1962E-01 0.0201 0.0011 10.0    4952
     14000   4.1884E-01 0.0187 0.0010 10.0    4962
     16000   4.2089E-01 0.0175 0.0008 10.0    4958
     18000   4.2268E-01 0.0164 0.0007 10.0    4997
     20000   4.2073E-01 0.0156 0.0006 10.0    4969
     22000   4.1804E-01 0.0149 0.0006 10.0    4951
     23601   4.1797E-01 0.0143 0.0005 10.0    4876

 ***********************************************************************************************************************
 dump no.    2 on file runtpe     nps =       23601   coll =       28966264     ctm =        1.00     nrn =      349108532

1                    number of history tape records by particle (actually written)
0           proton    neutron      pi+      pi0      pi-      mu+      mu-  deuteron  triton      3He    alpha
 ncol = 1        0        0        0        0        0        0        0        0        0        0        0

 ncol = 2    32900    47199        0        0        0        0        0        0        0        0        0

 ncol = 3    38337        0        0        0        0        0        0        0        0        0        0

 ncol = 4        0        0        0        0        0        0        0        0        0        0        0

 ncol = 5        0        0        0        0        0        0        0        0        0        0        0

 ncol = 6      142     1805        0        0        0        0        0        0        0        0        0

 ncol = 7        0        0        0        0        0        0        0        0        0        0        0

 ncol = 8        0        0        0        0        0        0        0        0        0        0        0

0               K+    K0 long  K0 short    K-      p-bar     n-bar  total

 ncol = 1        0        0        0        0        0        0        0

 ncol = 2        0        0        0        0        0        0    80099

 ncol = 3        0        0        0        0        0        0    38337

 ncol = 4        0        0        0        0        0        0        0

 ncol = 5        0        0        0        0        0        0        0

 ncol = 6        0        0        0        0        0        0     1947

 ncol = 7        0        0        0        0        0        0        0

 ncol = 8        0        0        0        0        0        0        0

0          weight of history tape records by particle (includes suppressed records)
0            proton      neutron     pi+         pi0         pi-         mu+         mu-     

 ncol = 1  0.0000E+00  0.0000E+00  0.0000E+00  0.0000E+00  0.0000E+00  0.0000E+00  0.0000E+00

 ncol = 2  3.2900E+04  4.7199E+04  0.0000E+00  0.0000E+00  0.0000E+00  0.0000E+00  0.0000E+00

 ncol = 3  3.8337E+04  0.0000E+00  0.0000E+00  0.0000E+00  0.0000E+00  0.0000E+00  0.0000E+00

 ncol = 4  0.0000E+00  0.0000E+00  0.0000E+00  0.0000E+00  0.0000E+00  0.0000E+00  0.0000E+00

 ncol = 5  0.0000E+00  0.0000E+00  0.0000E+00  0.0000E+00  0.0000E+00  0.0000E+00  0.0000E+00

 ncol = 6  1.4200E+02  1.8050E+03  0.0000E+00  0.0000E+00  0.0000E+00  0.0000E+00  0.0000E+00

 ncol = 7  0.0000E+00  0.0000E+00  0.0000E+00  0.0000E+00  0.0000E+00  0.0000E+00  0.0000E+00

 ncol = 8  0.0000E+00  0.0000E+00  0.0000E+00  0.0000E+00  0.0000E+00  0.0000E+00  0.0000E+00

0            K+          K0 long     K0 short    K-          p-bar       n-bar   

 ncol = 1  0.0000E+00  0.0000E+00  0.0000E+00  0.0000E+00  0.0000E+00  0.0000E+00

 ncol = 2  0.0000E+00  0.0000E+00  0.0000E+00  0.0000E+00  0.0000E+00  0.0000E+00

 ncol = 3  0.0000E+00  0.0000E+00  0.0000E+00  0.0000E+00  0.0000E+00  0.0000E+00

 ncol = 4  0.0000E+00  0.0000E+00  0.0000E+00  0.0000E+00  0.0000E+00  0.0000E+00

 ncol = 5  0.0000E+00  0.0000E+00  0.0000E+00  0.0000E+00  0.0000E+00  0.0000E+00

 ncol = 6  0.0000E+00  0.0000E+00  0.0000E+00  0.0000E+00  0.0000E+00  0.0000E+00

 ncol = 7  0.0000E+00  0.0000E+00  0.0000E+00  0.0000E+00  0.0000E+00  0.0000E+00

 ncol = 8  0.0000E+00  0.0000E+00  0.0000E+00  0.0000E+00  0.0000E+00  0.0000E+00

0number of fission events =    602     weight of fission per cascade =  0.0000E+00 (0.000)

 rejections for ex.lt.0 =     0 worst case =    0.00 mev
 renormalizations for ex.lt.0 =     0 worst case =   0.000 mev
 mean number of renormalization iterations =   0.00 mean final ex = 0.00000 mev
 number of renormalizations rejected =     0
 number of rejections for z.lt.0 or n.lt.0 =     0
 number of rejections for z.eq.0,n.gt.0 or n.eq.0,z.gt.0 =     0
 number of total disintegrations in cascad =     0

 bank overflows to backup file      0
 maximum ever in bank        0
 particles of each type banked:

         8 warning messages so far.


 run terminated when it had used    1 minutes of computer time.

 computer time =    1.01 minutes

 mcnpx    version 27e   Thu Mar 03 08:00:00 MST 2011                 05/05/19 17:25:50     probid =   05/05/19 17:24:50
