# Supplementary material for: Investigating the hard X-ray production via proton spallation on different materials to detect elements
Source: PLoS One. 2023 Aug 18;18(8):e0288287. doi: 10.1371/journal.pone.0288287 (PMC10438009; doi:10.1371/journal.pone.0288287)
Supplement: S1 File — (ZIP) [file pone.0288287.s001.zip › Investigation of Hard X-ray Production via Proton Spallation/program/lead-spallationf.txt]

1mcnpx    version 27e   ld=Thu Mar 03 08:00:00 MST 2011                05/06/19 13:23:42
 ***************************************************************************************   probid =   05/06/19 13:23:42
 i=ordi98-600M.txt o=spallationa.txt                                                                                     

 *************************************************************
 *                                                           *
 *                   MCNPX                                   *
 *                                                           *
 * Copyright 2007. Los Alamos National Security, LLC.        *
 * All rights reserved.                                      *
 *                                                           *
 * This material was produced under U.S. Government contract *
 * DE-AC52-06NA25396 for Los Alamos National Laboratory,     *
 * which is operated by Los Alamos National Security, LLC    *
 * for the U.S. Department of Energy. The Government is      *
 * granted for itself and others acting on its behalf a      *
 * paid-up, nonexclusive, irrevocable worldwide license in   *
 * this material to reproduce, prepare derivative works, and *
 * works, and perform publicly and display publicly.         *
 * Beginning five (5) years after June 1, 2006, subject to   *
 * additional five-year worldwide renewals, the Government   *
 * is granted for itself and others acting on its behalf     *
 * a paid-up, nonexclusive, irrevocable worldwide license    *
 * in this material to reproduce, prepare derivative works,  *
 * distribute copies to the public, perform publicly and     *
 * display publicly, and to permit others to do so.          *
 *                                                           *
 * NEITHER THE UNITED STATES NOR THE UNITED STATES           *
 * DEPARTMENT OF ENERGY, NOR LOS ALAMOS NATIONAL SECURITY,   *
 * LLC, NOR ANY OF THEIR EMPLOYEES, MAKES ANY WARRANTY,      *
 * EXPRESS OR IMPLIED, OR ASSUMES ANY LEGAL LIABILITY OR     *
 * RESPONSIBILITY FOR THE ACCURACY, COMPLETENESS, OR         *
 * USEFULNESS OF ANY INFORMATION, APPARATUS, PRODUCT, OR     *
 * PROCESS DISCLOSED, OR REPRESENTS THAT ITS USE WOULD NOT   *
 * INFRINGE PRIVATELY OWNED RIGHTS.                          *
 *                                                           *
 *************************************************************
    1-       c MCNPX test problem                                                            
    2-       c --------------------------------------------------                            
    3-       c 600 MeV protons on a cylindrical Pb target of 20 cm radius and                
    4-       c 50 cm thickness. Source uniformly distributed over circle of                  
    5-       c 2 cm radius. Tally of neutron current.                                        
    6-       c --------------------------------------------------                            
    7-       c Cells                                                                         
    8-       c --------------------------------------------------                            
    9-       1 1 -11.34 -1 2 -3                                                              
   10-       2 0 -4 (1:-2:3)                                                                 
   11-       3 0 4                                                                           
   12-                                                                                       
   13-       c --------------------------------------------------                            
   14-       c Surfaces                                                                      
   15-       c --------------------------------------------------                            
   16-       1 cz 20.0                                                                       
   17-       2 pz 0.0                                                                        
   18-       3 pz 50.0                                                                       
   19-       4 sz 25.0 50.0                                                                  
   20-                                                                                       
   21-       c --------------------------------------------------                            
   22-       c Materials                                                                     
   23-       c --------------------------------------------------                            
   24-       m1 82000 1                                                                      
   25-       c --------------------------------------------------                            
   26-       c Source                                                                        
   27-       c --------------------------------------------------                            
   28-       sdef par = h erg = 600 sur = 2 dir = 1 pos = 0 0 0 rad = d1                     
   29-       si1 0 2.0                                                                       
   30-       sp1 0 1                                                                         
   31-       c ssw 1 2 3 4 CEL 1                                                             
   32-       c --------------------------------------------------                            
   33-       c Options                                                                       
   34-       c --------------------------------------------------                            
   35-       imp:n 1 1 0                                                                     
   36-       imp:h 1 1 0                                                                     
   37-       imp:p 1 1 0                                                                     
   38-       phys:n 660                                                                      
   39-       phys:h 660                                                                      
   40-       phys:p 660                                                                      
   41-       mode n h p                                                                      
 warning.  photonuclear physics may be needed (phys:p).
   42-       histp 1                                                                         
   43-       lca 2 1 2                                                                       
   44-       c lca 7j -2 1                                                                   
   45-       c --------------------------------------------------                            
   46-       c Tallies                                                                       
   47-       c --------------------------------------------------                            
   48-       E0 0 100i 11                                                                    
   49-       FC1 Neutron current integrated over surface 4 (unit:particles)                  
   50-       F1:p 4                                                                          
   51-       c --------------------------------------------------                            
   52-       print                                                                           
   53-       c nps 2000                                                                      
   54-       ctme 1                                                                          
 
 warning.  total nu is now the default for fixed-source problems.
1source                                                                                                 print table 10

 values of defaulted or explicitly defined source variables

    cel        0.0000E+00
    sur        2.0000E+00
    erg        6.0000E+02
    tme        0.0000E+00
    dir        1.0000E+00
    pos        0.0000E+00   0.0000E+00   0.0000E+00
    x          0.0000E+00
    y          0.0000E+00
    z          0.0000E+00
    ext        0.0000E+00
    axs        0.0000E+00   0.0000E+00   0.0000E+00
    vec        0.0000E+00   0.0000E+00   0.0000E+00
    ccc        0.0000E+00
    nrm        1.0000E+00
    ara        0.0000E+00
    wgt        1.0000E+00
    eff        1.0000E-02
    par        9.0000E+00
    tr         0.0000E+00
    bem        0.0000E+00   0.0000E+00   0.0000E+00
    bap        0.0000E+00   0.0000E+00   0.0000E+00
    loc        0.0000E+00   0.0000E+00   0.0000E+00
 
 warning.  source variable rad is sampled uniformly.


 probability distribution   1 for source variable rad
 unbiased histogram distribution

 source        source           cumulative          probability
  entry         value           probability           of bin

    1       0.00000E+00        0.000000E+00        0.000000E+00
    2       2.00000E+00        1.000000E+00        1.000000E+00

     the mean of source distribution   1 is  1.0000E+00


 order of sampling source variables.
 par sur rad pos dir erg tme
1tally   1                                                                                              print table 30
+                                   Neutron current integrated over surface 4 (unit:particles)                 
           tally type 1    number of particles crossing a surface.                        
           particle(s): photon     
 
 warning.     1 energy bins of tally   1 are below energy cutoff.
 surfaces  4                                                                                                           

 energy bins
      1.00000E-03  to  0.00000E+00 mev   
      0.00000E+00  to  1.08911E-01 mev   
      1.08911E-01  to  2.17822E-01 mev   
      2.17822E-01  to  3.26733E-01 mev   
      3.26733E-01  to  4.35644E-01 mev   
      4.35644E-01  to  5.44554E-01 mev   
      5.44554E-01  to  6.53465E-01 mev   
      6.53465E-01  to  7.62376E-01 mev   
      7.62376E-01  to  8.71287E-01 mev   
      8.71287E-01  to  9.80198E-01 mev   
      9.80198E-01  to  1.08911E+00 mev   
      1.08911E+00  to  1.19802E+00 mev   
      1.19802E+00  to  1.30693E+00 mev   
      1.30693E+00  to  1.41584E+00 mev   
      1.41584E+00  to  1.52475E+00 mev   
      1.52475E+00  to  1.63366E+00 mev   
      1.63366E+00  to  1.74257E+00 mev   
      1.74257E+00  to  1.85149E+00 mev   
      1.85149E+00  to  1.96040E+00 mev   
      1.96040E+00  to  2.06931E+00 mev   
      2.06931E+00  to  2.17822E+00 mev   
      2.17822E+00  to  2.28713E+00 mev   
      2.28713E+00  to  2.39604E+00 mev   
      2.39604E+00  to  2.50495E+00 mev   
      2.50495E+00  to  2.61386E+00 mev   
      2.61386E+00  to  2.72277E+00 mev   
      2.72277E+00  to  2.83168E+00 mev   
      2.83168E+00  to  2.94059E+00 mev   
      2.94059E+00  to  3.04950E+00 mev   
      3.04950E+00  to  3.15842E+00 mev   
      3.15842E+00  to  3.26733E+00 mev   
      3.26733E+00  to  3.37624E+00 mev   
      3.37624E+00  to  3.48515E+00 mev   
      3.48515E+00  to  3.59406E+00 mev   
      3.59406E+00  to  3.70297E+00 mev   
      3.70297E+00  to  3.81188E+00 mev   
      3.81188E+00  to  3.92079E+00 mev   
      3.92079E+00  to  4.02970E+00 mev   
      4.02970E+00  to  4.13861E+00 mev   
      4.13861E+00  to  4.24752E+00 mev   
      4.24752E+00  to  4.35644E+00 mev   
      4.35644E+00  to  4.46535E+00 mev   
      4.46535E+00  to  4.57426E+00 mev   
      4.57426E+00  to  4.68317E+00 mev   
      4.68317E+00  to  4.79208E+00 mev   
      4.79208E+00  to  4.90099E+00 mev   
      4.90099E+00  to  5.00990E+00 mev   
      5.00990E+00  to  5.11881E+00 mev   
      5.11881E+00  to  5.22772E+00 mev   
      5.22772E+00  to  5.33663E+00 mev   
      5.33663E+00  to  5.44554E+00 mev   
      5.44554E+00  to  5.55446E+00 mev   
      5.55446E+00  to  5.66337E+00 mev   
      5.66337E+00  to  5.77228E+00 mev   
      5.77228E+00  to  5.88119E+00 mev   
      5.88119E+00  to  5.99010E+00 mev   
      5.99010E+00  to  6.09901E+00 mev   
      6.09901E+00  to  6.20792E+00 mev   
      6.20792E+00  to  6.31683E+00 mev   
      6.31683E+00  to  6.42574E+00 mev   
      6.42574E+00  to  6.53465E+00 mev   
      6.53465E+00  to  6.64356E+00 mev   
      6.64356E+00  to  6.75248E+00 mev   
      6.75248E+00  to  6.86139E+00 mev   
      6.86139E+00  to  6.97030E+00 mev   
      6.97030E+00  to  7.07921E+00 mev   
      7.07921E+00  to  7.18812E+00 mev   
      7.18812E+00  to  7.29703E+00 mev   
      7.29703E+00  to  7.40594E+00 mev   
      7.40594E+00  to  7.51485E+00 mev   
      7.51485E+00  to  7.62376E+00 mev   
      7.62376E+00  to  7.73267E+00 mev   
      7.73267E+00  to  7.84158E+00 mev   
      7.84158E+00  to  7.95050E+00 mev   
      7.95050E+00  to  8.05941E+00 mev   
      8.05941E+00  to  8.16832E+00 mev   
      8.16832E+00  to  8.27723E+00 mev   
      8.27723E+00  to  8.38614E+00 mev   
      8.38614E+00  to  8.49505E+00 mev   
      8.49505E+00  to  8.60396E+00 mev   
      8.60396E+00  to  8.71287E+00 mev   
      8.71287E+00  to  8.82178E+00 mev   
      8.82178E+00  to  8.93069E+00 mev   
      8.93069E+00  to  9.03960E+00 mev   
      9.03960E+00  to  9.14851E+00 mev   
      9.14851E+00  to  9.25743E+00 mev   
      9.25743E+00  to  9.36634E+00 mev   
      9.36634E+00  to  9.47525E+00 mev   
      9.47525E+00  to  9.58416E+00 mev   
      9.58416E+00  to  9.69307E+00 mev   
      9.69307E+00  to  9.80198E+00 mev   
      9.80198E+00  to  9.91089E+00 mev   
      9.91089E+00  to  1.00198E+01 mev   
      1.00198E+01  to  1.01287E+01 mev   
      1.01287E+01  to  1.02376E+01 mev   
      1.02376E+01  to  1.03465E+01 mev   
      1.03465E+01  to  1.04554E+01 mev   
      1.04554E+01  to  1.05644E+01 mev   
      1.05644E+01  to  1.06733E+01 mev   
      1.06733E+01  to  1.07822E+01 mev   
      1.07822E+01  to  1.08911E+01 mev   
      1.08911E+01  to  1.10000E+01 mev   
      total bin
 
 warning.  use models for the following missing data tables:
  82000.  h
1material composition                                                                                   print table 40

 material
  number     component nuclide, atom fraction

     1           82000, 1.00000000000E+00


 material
  number     component nuclide, mass fraction

     1           82000, 1.00000000000E+00


1LAHET physics options:                                                                                 print table 41

 lca    ielas   ipreq  iexisa  ichoic   jcoul  nexite   npidk   noact    icem    ilaq
 lca        2       1       2      23       1       1       0       1       0       0

 lcb    flenb(i),i=1,6                                                          ctofe       flim0
 lcb    3.4900E+03  3.4900E+03  2.4900E+03  2.4900E+03  8.0000E+02  8.0000E+02 -1.0000E+00 -1.0000E+00

 lea     ipht     icc  nobalc  nobale   ifbrk  ilvden   ievap   nofis
 lea        1       4       1       0       1       0       0       1

 leb    yzere       bzere       yzero       bzero
 leb    1.5000E+00  8.0000E+00  1.5000E+00  1.0000E+01


     history tape is file   histp   

1cell volumes and masses                                                                                print table 50

        cell     atom          gram         input       calculated                            reason volume
                density       density       volume        volume         mass       pieces    not calculated

     1     1  3.28395E-02   1.13000E+01   0.00000E+00   6.28319E+04   7.10000E+05      1                      
     2     2  0.00000E+00   0.00000E+00   0.00000E+00   4.60767E+05   0.00000E+00      1                      
     3     3  0.00000E+00   0.00000E+00   0.00000E+00   0.00000E+00   0.00000E+00      0      infinite        
1surface areas                                                                                          print table 50

         surface    input      calculated    reason area
                    area          area       not calculated

     1        1  0.00000E+00   6.28319E+03                   
     2        2  0.00000E+00   1.25664E+03                   
     3        3  0.00000E+00   1.25664E+03                   
     4        4  0.00000E+00   3.14159E+04                   
1cells                                                                                                  print table 60

                      atom        gram                                     neutron     photon      proton       photon wt
        cell  mat    density     density     volume       mass     pieces  importance  importance  importance  generation

     1     1    1  3.28395E-02 1.13000E+01 6.28319E+04 7.10000E+05      1  1.0000E+00  1.0000E+00  1.0000E+00  -1.000E+00
     2     2    0  0.00000E+00 0.00000E+00 4.60767E+05 0.00000E+00      1  1.0000E+00  1.0000E+00  1.0000E+00  -1.000E+00
     3     3    0  0.00000E+00 0.00000E+00 0.00000E+00 0.00000E+00      0  0.0000E+00  0.0000E+00  0.0000E+00  -1.000E+00

 total                                     5.23599E+05 7.10000E+05
1surfaces                                                                                               print table 70

         surface     trans  type   surface coefficients

     1      1                cz    2.0000000E+01
     2      2                pz    0.0000000E+00
     3      3                pz    5.0000000E+01
     4      4                sz    2.5000000E+01   5.0000000E+01


 random number control    0.830206021468160E+14
1  cell temperatures in mev for the free-gas thermal neutron treatment.                                 print table 72

   all non-zero importance cells with materials have a temperature for thermal neutrons of 2.5300E-08 mev.

    minimum source weight = 1.0000E+00    maximum source weight = 1.0000E+00

         5 warning messages so far.
1physical constants                                                                                     print table 98


   name                    value     description

   huge      1.0000000000000E+37     infinity
    pie      3.1415926535898E+00     pi
  euler      5.7721566490153E-01     euler constant
 avogad      6.0220434469282E+23     avogadro number (molecules/mole)
  aneut      1.0086649670000E+00     neutron mass (amu)
  avgdn      5.9703109000000E-01     avogadro number/neutron mass (1.e-24*molecules/mole/amu)
  slite      2.9979250000000E+02     speed of light (cm/shake)
 planck      4.1357320000000E-13     planck constant (mev shake)
  fscon      1.3703930000000E+02     inverse fine structure constant h*c/(2*pi*e**2)
 gpt(1)      9.3958000000000E+02     neutron mass (mev)
 gpt(3)      5.1100800000000E-01     electron mass (mev)


 fission q-values:     nuclide    q(mev)   nuclide    q(mev)
                         90232    171.91     91233    175.57
                         92233    180.84     92234    179.45
                         92235    180.88     92236    179.50
                         92237    180.40     92238    181.31
                         92239    180.40     92240    180.40
                         93237    183.67     94238    186.65
                         94239    189.44     94240    186.36
                         94241    188.99     94242    185.98
                         94243    187.48     95241    190.83
                         95242    190.54     95243    190.25
                         96242    190.49     96244    190.49
                         other    180.00


 the following compilation options were used:

     CHEAP
     DEC
     PLOT
     MCPLOT
     GKSSIM
     XLIB
     XS64
     CEM
     INCL
     HISTP
     MESHTAL
     RADIOG
     SPABI
     default datapath: c:\mcnpx\xs                                                                     
1cross-section tables                                                                                   print table 100

     table    length

                        tables from file rmccs                                                           

 no particle-production data for ipt=  9 from  82000.50c
  82000.50c   35685  njoy                                                                        ( 1382)     03/10/82  

                        tables from file mcplib04                                                        

  82000.04p   10086  ENDF/B-VI Release 8 Photoatomic Data for 82-PB                               mat8200      02/07/03

  total       45771

 any neutrons with energy greater than emax = 6.60000E+02 from the source or from a collision will be resampled.

 neutron cross sections outside the range from 0.0000E+00 to 6.6000E+02 mev are expunged.

 maximum photon energy set to  660.0 mev (maximum electron energy)
 warning.  "simple physics turned on for photons > e mev."             
 nps =         0     nrn =               0      e  = 6.6000E+02                     

                        tables from file el03                                                            

  82000.03e    2373                                                                                          6/6/98    

1particles and energy limits                                                                            print table 101

                         particle      maximum       smallest      largest       always        always
                         cutoff        particle      table         table         use table     use model
   particle type         energy        energy        maximum       maximum       below         above

    1  n  neutron       0.0000E+00    6.6000E+02    2.0000E+01    2.0000E+01    2.0000E+01    2.0000E+01
    2  p  photon        1.0000E-03    6.6000E+02    1.0000E+05    1.0000E+05    1.0000E+37    1.0000E+37
    3  e  electron      1.0000E-03    6.6000E+02    6.6000E+02    6.6000E+02    1.0000E+37    1.0000E+37
    9  h  proton        1.0000E+00    6.6000E+02    0.0000E+00    0.0000E+00    0.0000E+00    0.0000E+00


The following nuclides use physics models rather than data tables:

           82000.  h
 
 
 warning.  material    1 has been set to a conductor.
1range table for material    1 (condensed)                                                              print table 85

 electron substeps per energy step =  13,  default =  13.  mean ionization energy = 8.23000E+02 ev.

 density effect data
 conductor
   z =  82
    occ no, be(ev) pairs
       2.  88011.000       2.  15867.000       2.  15206.000       4.  13041.000       2.   3857.000       2.   3560.000
       4.   3072.000       4.   2592.000       6.   2490.000       2.    899.000       2.    769.000       4.    651.000
       4.    441.000       6.    419.000       6.    148.000       8.    144.000       2.    153.000       2.    111.000
       4.     90.000       4.     27.000       6.     25.000       2.     10.000      -2.      7.420
       plas(ev)       wt       tmin(mev)
       60.93460     1.75560     0.00000

         energy           stopping power           range   radiation   beta**2   density   rad/col   drange    dyield
    n              collision radiation   total               yield                corr
          mev      mev cm2/g mev cm2/g mev cm2/g   g/cm2                        mev cm2/g             g/cm2

  155  1.0586E-03  1.187E+01 4.466E-03 1.188E+01 5.566E-05 3.240E-05  4.130E-03 7.078E-04 3.762E-04 7.953E-06 3.430E-08
  154  1.1544E-03  1.322E+01 4.791E-03 1.323E+01 6.328E-05 6.023E-05  4.503E-03 7.084E-04 3.622E-04 7.617E-06 3.523E-08
  153  1.2589E-03  1.427E+01 5.139E-03 1.428E+01 7.086E-05 8.513E-05  4.909E-03 7.092E-04 3.601E-04 7.583E-06 3.764E-08
  152  1.3728E-03  1.506E+01 5.512E-03 1.506E+01 7.862E-05 1.081E-04  5.351E-03 7.100E-04 3.661E-04 7.755E-06 4.129E-08
  151  1.4970E-03  1.561E+01 5.909E-03 1.562E+01 8.671E-05 1.300E-04  5.833E-03 7.108E-04 3.785E-04 8.090E-06 4.619E-08
  150  1.6325E-03  1.597E+01 6.331E-03 1.598E+01 9.527E-05 1.514E-04  6.359E-03 7.118E-04 3.963E-04 8.567E-06 5.243E-08
  149  1.7803E-03  1.617E+01 6.778E-03 1.618E+01 1.045E-04 1.726E-04  6.931E-03 7.128E-04 4.192E-04 9.182E-06 6.019E-08
  148  1.9414E-03  1.622E+01 7.251E-03 1.623E+01 1.144E-04 1.942E-04  7.555E-03 7.139E-04 4.469E-04 9.937E-06 6.972E-08
  147  2.1171E-03  1.616E+01 7.751E-03 1.617E+01 1.252E-04 2.165E-04  8.235E-03 7.151E-04 4.797E-04 1.084E-05 8.134E-08
  146  2.3087E-03  1.600E+01 8.279E-03 1.600E+01 1.371E-04 2.399E-04  8.975E-03 7.165E-04 5.175E-04 1.191E-05 9.546E-08
  145  2.5177E-03  1.575E+01 8.833E-03 1.576E+01 1.503E-04 2.647E-04  9.782E-03 7.179E-04 5.608E-04 1.315E-05 1.126E-07
  144  2.7456E-03  1.544E+01 9.413E-03 1.545E+01 1.649E-04 2.912E-04  1.066E-02 7.195E-04 6.098E-04 1.460E-05 1.333E-07
  143  2.9941E-03  1.507E+01 1.002E-02 1.508E+01 1.812E-04 3.199E-04  1.162E-02 7.212E-04 6.650E-04 1.628E-05 1.583E-07
  142  3.2651E-03  1.466E+01 1.065E-02 1.467E+01 1.994E-04 3.511E-04  1.266E-02 7.231E-04 7.269E-04 1.822E-05 1.884E-07
  141  3.5606E-03  1.421E+01 1.131E-02 1.422E+01 2.199E-04 3.851E-04  1.379E-02 7.252E-04 7.959E-04 2.046E-05 2.248E-07
  140  3.8828E-03  1.374E+01 1.199E-02 1.375E+01 2.429E-04 4.223E-04  1.503E-02 7.274E-04 8.728E-04 2.304E-05 2.686E-07
  139  4.2343E-03  1.325E+01 1.270E-02 1.327E+01 2.689E-04 4.632E-04  1.637E-02 7.299E-04 9.582E-04 2.602E-05 3.214E-07
  138  4.6175E-03  1.275E+01 1.343E-02 1.277E+01 2.984E-04 5.081E-04  1.783E-02 7.326E-04 1.053E-03 2.945E-05 3.849E-07
  137  5.0354E-03  1.225E+01 1.417E-02 1.226E+01 3.318E-04 5.575E-04  1.942E-02 7.355E-04 1.157E-03 3.341E-05 4.612E-07
  136  5.4911E-03  1.174E+01 1.494E-02 1.175E+01 3.698E-04 6.119E-04  2.115E-02 7.387E-04 1.272E-03 3.797E-05 5.529E-07
  135  5.9881E-03  1.123E+01 1.572E-02 1.125E+01 4.130E-04 6.719E-04  2.303E-02 7.422E-04 1.399E-03 4.323E-05 6.629E-07
  134  6.5301E-03  1.073E+01 1.651E-02 1.075E+01 4.623E-04 7.378E-04  2.508E-02 7.460E-04 1.538E-03 4.930E-05 7.948E-07
  133  7.1211E-03  1.024E+01 1.731E-02 1.026E+01 5.186E-04 8.103E-04  2.730E-02 7.502E-04 1.691E-03 5.629E-05 9.526E-07
  132  7.7656E-03  9.760E+00 1.812E-02 9.778E+00 5.830E-04 8.900E-04  2.971E-02 7.547E-04 1.857E-03 6.437E-05 1.141E-06
  131  8.4685E-03  9.290E+00 1.894E-02 9.309E+00 6.566E-04 9.775E-04  3.234E-02 7.597E-04 2.039E-03 7.370E-05 1.366E-06
  130  9.2350E-03  8.833E+00 1.976E-02 8.853E+00 7.411E-04 1.073E-03  3.519E-02 7.651E-04 2.237E-03 8.446E-05 1.635E-06
  129  1.0071E-02  8.391E+00 2.058E-02 8.412E+00 8.380E-04 1.179E-03  3.828E-02 7.710E-04 2.453E-03 9.690E-05 1.956E-06
  128  1.0982E-02  7.964E+00 2.141E-02 7.986E+00 9.493E-04 1.294E-03  4.164E-02 7.775E-04 2.688E-03 1.113E-04 2.337E-06
  127  1.1976E-02  7.553E+00 2.223E-02 7.575E+00 1.077E-03 1.419E-03  4.528E-02 7.846E-04 2.944E-03 1.279E-04 2.791E-06
  126  1.3060E-02  7.158E+00 2.306E-02 7.181E+00 1.224E-03 1.557E-03  4.922E-02 7.923E-04 3.221E-03 1.470E-04 3.331E-06
  125  1.4242E-02  6.779E+00 2.388E-02 6.803E+00 1.393E-03 1.706E-03  5.350E-02 8.008E-04 3.523E-03 1.692E-04 3.973E-06
  124  1.5531E-02  6.417E+00 2.470E-02 6.442E+00 1.588E-03 1.869E-03  5.812E-02 8.101E-04 3.849E-03 1.948E-04 4.734E-06
  123  1.6937E-02  6.071E+00 2.552E-02 6.097E+00 1.813E-03 2.047E-03  6.313E-02 8.202E-04 4.203E-03 2.244E-04 5.638E-06
  122  1.8470E-02  5.742E+00 2.633E-02 5.768E+00 2.071E-03 2.240E-03  6.855E-02 8.313E-04 4.586E-03 2.586E-04 6.708E-06
  121  2.0142E-02  5.428E+00 2.714E-02 5.455E+00 2.369E-03 2.450E-03  7.440E-02 8.435E-04 5.001E-03 2.982E-04 7.976E-06
  120  2.1965E-02  5.130E+00 2.795E-02 5.158E+00 2.713E-03 2.679E-03  8.072E-02 8.568E-04 5.449E-03 3.439E-04 9.476E-06
  119  2.3953E-02  4.847E+00 2.876E-02 4.876E+00 3.110E-03 2.926E-03  8.754E-02 8.714E-04 5.933E-03 3.966E-04 1.125E-05
  118  2.6120E-02  4.579E+00 2.957E-02 4.609E+00 3.567E-03 3.194E-03  9.489E-02 8.875E-04 6.457E-03 4.575E-04 1.335E-05
  117  2.8485E-02  4.326E+00 3.038E-02 4.356E+00 4.095E-03 3.485E-03  1.028E-01 9.050E-04 7.023E-03 5.279E-04 1.583E-05
  116  3.1063E-02  4.087E+00 3.120E-02 4.118E+00 4.704E-03 3.799E-03  1.113E-01 9.243E-04 7.635E-03 6.090E-04 1.876E-05
  115  3.3874E-02  3.861E+00 3.203E-02 3.893E+00 5.407E-03 4.140E-03  1.205E-01 9.455E-04 8.296E-03 7.026E-04 2.222E-05
  114  3.6940E-02  3.648E+00 3.286E-02 3.680E+00 6.217E-03 4.508E-03  1.303E-01 9.687E-04 9.010E-03 8.104E-04 2.630E-05
  113  4.0283E-02  3.447E+00 3.372E-02 3.481E+00 7.152E-03 4.907E-03  1.408E-01 9.943E-04 9.782E-03 9.347E-04 3.112E-05
  112  4.3929E-02  3.258E+00 3.459E-02 3.293E+00 8.230E-03 5.338E-03  1.521E-01 1.022E-03 1.062E-02 1.078E-03 3.681E-05
  111  4.7905E-02  3.081E+00 3.548E-02 3.116E+00 9.472E-03 5.803E-03  1.641E-01 1.053E-03 1.152E-02 1.242E-03 4.352E-05
  110  5.2241E-02  2.914E+00 3.640E-02 2.951E+00 1.090E-02 6.306E-03  1.769E-01 1.088E-03 1.249E-02 1.431E-03 5.143E-05
  109  5.6969E-02  2.758E+00 3.736E-02 2.795E+00 1.255E-02 6.849E-03  1.905E-01 1.125E-03 1.355E-02 1.647E-03 6.077E-05
  108  6.2125E-02  2.612E+00 3.834E-02 2.650E+00 1.444E-02 7.436E-03  2.050E-01 1.167E-03 1.468E-02 1.895E-03 7.176E-05
  107  6.7748E-02  2.475E+00 3.934E-02 2.514E+00 1.662E-02 8.068E-03  2.204E-01 1.213E-03 1.590E-02 2.180E-03 8.467E-05
  106  7.3880E-02  2.347E+00 4.037E-02 2.387E+00 1.913E-02 8.750E-03  2.367E-01 1.263E-03 1.720E-02 2.504E-03 9.983E-05
  105  8.0566E-02  2.227E+00 4.145E-02 2.269E+00 2.200E-02 9.484E-03  2.538E-01 1.320E-03 1.861E-02 2.875E-03 1.176E-04
  104  8.7858E-02  2.116E+00 4.258E-02 2.159E+00 2.530E-02 1.027E-02  2.719E-01 1.382E-03 2.012E-02 3.297E-03 1.385E-04
  103  9.5810E-02  2.012E+00 4.375E-02 2.056E+00 2.908E-02 1.112E-02  2.908E-01 1.451E-03 2.174E-02 3.777E-03 1.630E-04
  102  1.0448E-01  1.916E+00 4.495E-02 1.961E+00 3.340E-02 1.203E-02  3.107E-01 1.528E-03 2.346E-02 4.321E-03 1.917E-04
  101  1.1394E-01  1.826E+00 4.619E-02 1.872E+00 3.834E-02 1.301E-02  3.314E-01 1.613E-03 2.529E-02 4.938E-03 2.251E-04
  100  1.2425E-01  1.743E+00 4.746E-02 1.790E+00 4.397E-02 1.406E-02  3.529E-01 1.709E-03 2.723E-02 5.636E-03 2.639E-04
   99  1.3550E-01  1.666E+00 4.877E-02 1.715E+00 5.039E-02 1.517E-02  3.752E-01 1.815E-03 2.928E-02 6.422E-03 3.090E-04
   98  1.4776E-01  1.594E+00 5.012E-02 1.645E+00 5.770E-02 1.636E-02  3.983E-01 1.933E-03 3.143E-02 7.307E-03 3.614E-04
   97  1.6113E-01  1.529E+00 5.153E-02 1.580E+00 6.600E-02 1.762E-02  4.220E-01 2.065E-03 3.371E-02 8.300E-03 4.219E-04
   96  1.7572E-01  1.468E+00 5.301E-02 1.521E+00 7.541E-02 1.896E-02  4.463E-01 2.213E-03 3.611E-02 9.411E-03 4.920E-04
   95  1.9162E-01  1.412E+00 5.456E-02 1.467E+00 8.606E-02 2.037E-02  4.711E-01 2.377E-03 3.863E-02 1.065E-02 5.730E-04
   94  2.0896E-01  1.361E+00 5.621E-02 1.417E+00 9.810E-02 2.187E-02  4.962E-01 2.562E-03 4.129E-02 1.203E-02 6.665E-04
   93  2.2788E-01  1.315E+00 5.796E-02 1.372E+00 1.117E-01 2.345E-02  5.217E-01 2.767E-03 4.409E-02 1.357E-02 7.745E-04
   92  2.4850E-01  1.272E+00 5.983E-02 1.332E+00 1.269E-01 2.513E-02  5.473E-01 2.997E-03 4.704E-02 1.526E-02 8.989E-04
   91  2.7099E-01  1.233E+00 6.184E-02 1.295E+00 1.441E-01 2.689E-02  5.730E-01 3.253E-03 5.014E-02 1.713E-02 1.042E-03
   90  2.9552E-01  1.198E+00 6.400E-02 1.262E+00 1.632E-01 2.874E-02  5.986E-01 3.538E-03 5.342E-02 1.919E-02 1.208E-03
   89  3.2227E-01  1.167E+00 6.634E-02 1.233E+00 1.847E-01 3.069E-02  6.239E-01 3.854E-03 5.687E-02 2.145E-02 1.398E-03
   88  3.5143E-01  1.138E+00 6.888E-02 1.207E+00 2.086E-01 3.275E-02  6.489E-01 4.205E-03 6.051E-02 2.392E-02 1.617E-03
   87  3.8324E-01  1.113E+00 7.165E-02 1.185E+00 2.352E-01 3.491E-02  6.735E-01 4.593E-03 6.437E-02 2.661E-02 1.870E-03
   86  4.1793E-01  1.091E+00 7.467E-02 1.165E+00 2.648E-01 3.718E-02  6.974E-01 5.021E-03 6.846E-02 2.953E-02 2.160E-03
   85  4.5575E-01  1.071E+00 7.798E-02 1.149E+00 2.974E-01 3.957E-02  7.206E-01 5.492E-03 7.280E-02 3.270E-02 2.496E-03
   84  4.9700E-01  1.054E+00 8.162E-02 1.136E+00 3.336E-01 4.209E-02  7.430E-01 6.010E-03 7.742E-02 3.612E-02 2.882E-03
   83  5.4198E-01  1.040E+00 8.561E-02 1.125E+00 3.734E-01 4.473E-02  7.645E-01 6.578E-03 8.235E-02 3.980E-02 3.328E-03
   82  5.9104E-01  1.027E+00 9.001E-02 1.117E+00 4.171E-01 4.752E-02  7.850E-01 7.200E-03 8.761E-02 4.376E-02 3.842E-03
   81  6.4453E-01  1.017E+00 9.485E-02 1.112E+00 4.651E-01 5.046E-02  8.044E-01 7.880E-03 9.325E-02 4.800E-02 4.436E-03
   80  7.0287E-01  1.009E+00 1.002E-01 1.109E+00 5.177E-01 5.356E-02  8.228E-01 8.620E-03 9.930E-02 5.253E-02 5.123E-03
   79  7.6648E-01  1.003E+00 1.061E-01 1.109E+00 5.750E-01 5.684E-02  8.400E-01 9.427E-03 1.058E-01 5.737E-02 5.917E-03
   78  8.3585E-01  9.982E-01 1.126E-01 1.111E+00 6.375E-01 6.030E-02  8.561E-01 1.030E-02 1.128E-01 6.252E-02 6.836E-03
   77  9.1150E-01  9.953E-01 1.198E-01 1.115E+00 7.055E-01 6.396E-02  8.710E-01 1.126E-02 1.204E-01 6.798E-02 7.900E-03
   76  9.9400E-01  9.938E-01 1.278E-01 1.122E+00 7.793E-01 6.784E-02  8.847E-01 1.229E-02 1.286E-01 7.378E-02 9.133E-03
   75  1.0840E+00  9.938E-01 1.366E-01 1.130E+00 8.592E-01 7.195E-02  8.974E-01 1.341E-02 1.374E-01 7.991E-02 1.056E-02
   74  1.1821E+00  9.951E-01 1.463E-01 1.141E+00 9.456E-01 7.631E-02  9.089E-01 1.462E-02 1.470E-01 8.638E-02 1.221E-02
   73  1.2891E+00  9.975E-01 1.570E-01 1.154E+00 1.039E+00 8.094E-02  9.194E-01 1.593E-02 1.574E-01 9.321E-02 1.413E-02
   72  1.4057E+00  1.001E+00 1.688E-01 1.170E+00 1.139E+00 8.586E-02  9.289E-01 1.735E-02 1.686E-01 1.004E-01 1.635E-02
   71  1.5330E+00  1.005E+00 1.818E-01 1.187E+00 1.247E+00 9.107E-02  9.375E-01 1.888E-02 1.809E-01 1.080E-01 1.892E-02
   70  1.6717E+00  1.011E+00 1.962E-01 1.207E+00 1.363E+00 9.662E-02  9.452E-01 2.053E-02 1.942E-01 1.159E-01 2.191E-02
   69  1.8230E+00  1.017E+00 2.121E-01 1.229E+00 1.487E+00 1.025E-01  9.521E-01 2.231E-02 2.086E-01 1.242E-01 2.536E-02
   68  1.9880E+00  1.024E+00 2.297E-01 1.253E+00 1.620E+00 1.088E-01  9.582E-01 2.423E-02 2.244E-01 1.329E-01 2.936E-02
   67  2.1679E+00  1.031E+00 2.490E-01 1.280E+00 1.762E+00 1.154E-01  9.636E-01 2.630E-02 2.415E-01 1.421E-01 3.399E-02
   66  2.3642E+00  1.039E+00 2.703E-01 1.309E+00 1.914E+00 1.225E-01  9.684E-01 2.854E-02 2.602E-01 1.516E-01 3.935E-02
   65  2.5781E+00  1.047E+00 2.938E-01 1.341E+00 2.075E+00 1.300E-01  9.726E-01 3.094E-02 2.806E-01 1.615E-01 4.554E-02
   64  2.8115E+00  1.056E+00 3.198E-01 1.376E+00 2.247E+00 1.379E-01  9.763E-01 3.351E-02 3.028E-01 1.718E-01 5.268E-02
   63  3.0659E+00  1.065E+00 3.483E-01 1.414E+00 2.430E+00 1.464E-01  9.796E-01 3.627E-02 3.270E-01 1.825E-01 6.093E-02
   62  3.3434E+00  1.075E+00 3.798E-01 1.454E+00 2.623E+00 1.553E-01  9.824E-01 3.922E-02 3.535E-01 1.935E-01 7.044E-02
   61  3.6460E+00  1.084E+00 4.146E-01 1.499E+00 2.828E+00 1.647E-01  9.849E-01 4.236E-02 3.824E-01 2.049E-01 8.138E-02
   60  3.9760E+00  1.094E+00 4.528E-01 1.547E+00 3.045E+00 1.747E-01  9.870E-01 4.569E-02 4.139E-01 2.167E-01 9.396E-02
   59  4.3359E+00  1.104E+00 4.950E-01 1.599E+00 3.274E+00 1.852E-01  9.889E-01 4.921E-02 4.484E-01 2.288E-01 1.084E-01
   58  4.7283E+00  1.114E+00 5.415E-01 1.655E+00 3.515E+00 1.962E-01  9.905E-01 5.293E-02 4.862E-01 2.412E-01 1.250E-01
   57  5.1562E+00  1.124E+00 5.928E-01 1.717E+00 3.769E+00 2.079E-01  9.919E-01 5.682E-02 5.274E-01 2.538E-01 1.439E-01
   56  5.6229E+00  1.134E+00 6.493E-01 1.783E+00 4.035E+00 2.201E-01  9.931E-01 6.091E-02 5.725E-01 2.667E-01 1.656E-01
   55  6.1318E+00  1.144E+00 7.115E-01 1.856E+00 4.315E+00 2.328E-01  9.941E-01 6.517E-02 6.219E-01 2.797E-01 1.903E-01
   54  6.6868E+00  1.154E+00 7.802E-01 1.934E+00 4.608E+00 2.462E-01  9.950E-01 6.962E-02 6.759E-01 2.929E-01 2.184E-01
   53  7.2920E+00  1.164E+00 8.558E-01 2.020E+00 4.914E+00 2.600E-01  9.957E-01 7.425E-02 7.349E-01 3.061E-01 2.503E-01
   52  7.9520E+00  1.174E+00 9.390E-01 2.114E+00 5.233E+00 2.745E-01  9.964E-01 7.905E-02 7.995E-01 3.194E-01 2.865E-01
   51  8.6717E+00  1.184E+00 1.031E+00 2.215E+00 5.566E+00 2.895E-01  9.969E-01 8.402E-02 8.702E-01 3.326E-01 3.274E-01
   50  9.4566E+00  1.194E+00 1.132E+00 2.326E+00 5.912E+00 3.050E-01  9.974E-01 8.917E-02 9.476E-01 3.457E-01 3.736E-01
   49  1.0312E+01  1.204E+00 1.243E+00 2.447E+00 6.270E+00 3.209E-01  9.978E-01 9.448E-02 1.032E+00 3.587E-01 4.257E-01
   48  1.1246E+01  1.214E+00 1.365E+00 2.579E+00 6.642E+00 3.373E-01  9.981E-01 9.996E-02 1.125E+00 3.714E-01 4.842E-01
   47  1.2264E+01  1.224E+00 1.500E+00 2.724E+00 7.026E+00 3.542E-01  9.984E-01 1.056E-01 1.226E+00 3.840E-01 5.498E-01
   46  1.3374E+01  1.233E+00 1.648E+00 2.881E+00 7.422E+00 3.714E-01  9.986E-01 1.114E-01 1.336E+00 3.962E-01 6.232E-01
   45  1.4584E+01  1.243E+00 1.811E+00 3.054E+00 7.830E+00 3.889E-01  9.989E-01 1.174E-01 1.457E+00 4.080E-01 7.052E-01
   44  1.5904E+01  1.252E+00 1.990E+00 3.242E+00 8.249E+00 4.067E-01  9.990E-01 1.235E-01 1.589E+00 4.195E-01 7.967E-01
   43  1.7343E+01  1.262E+00 2.187E+00 3.448E+00 8.680E+00 4.248E-01  9.992E-01 1.297E-01 1.733E+00 4.305E-01 8.984E-01
   42  1.8913E+01  1.271E+00 2.403E+00 3.674E+00 9.121E+00 4.430E-01  9.993E-01 1.361E-01 1.891E+00 4.410E-01 1.011E+00
   41  2.0625E+01  1.280E+00 2.641E+00 3.920E+00 9.572E+00 4.613E-01  9.994E-01 1.426E-01 2.063E+00 4.510E-01 1.137E+00
   40  2.2492E+01  1.289E+00 2.902E+00 4.190E+00 1.003E+01 4.798E-01  9.995E-01 1.493E-01 2.252E+00 4.605E-01 1.275E+00
   39  2.4527E+01  1.298E+00 3.188E+00 4.486E+00 1.050E+01 4.982E-01  9.996E-01 1.561E-01 2.457E+00 4.695E-01 1.429E+00
   38  2.6747E+01  1.306E+00 3.503E+00 4.809E+00 1.098E+01 5.166E-01  9.996E-01 1.630E-01 2.682E+00 4.779E-01 1.598E+00
   37  2.9168E+01  1.315E+00 3.848E+00 5.163E+00 1.147E+01 5.349E-01  9.997E-01 1.701E-01 2.927E+00 4.857E-01 1.784E+00
   36  3.1808E+01  1.323E+00 4.227E+00 5.550E+00 1.196E+01 5.530E-01  9.998E-01 1.773E-01 3.194E+00 4.931E-01 1.990E+00
   35  3.4687E+01  1.332E+00 4.642E+00 5.974E+00 1.246E+01 5.710E-01  9.998E-01 1.847E-01 3.486E+00 4.999E-01 2.215E+00
   34  3.7826E+01  1.340E+00 5.098E+00 6.438E+00 1.296E+01 5.887E-01  9.998E-01 1.922E-01 3.805E+00 5.061E-01 2.463E+00
   33  4.1250E+01  1.348E+00 5.597E+00 6.945E+00 1.348E+01 6.062E-01  9.999E-01 1.998E-01 4.152E+00 5.119E-01 2.736E+00
   32  4.4983E+01  1.356E+00 6.144E+00 7.500E+00 1.399E+01 6.233E-01  9.999E-01 2.076E-01 4.531E+00 5.172E-01 3.034E+00
   31  4.9055E+01  1.364E+00 6.743E+00 8.107E+00 1.452E+01 6.401E-01  9.999E-01 2.155E-01 4.945E+00 5.220E-01 3.361E+00
   30  5.3495E+01  1.371E+00 7.400E+00 8.771E+00 1.504E+01 6.565E-01  9.999E-01 2.235E-01 5.395E+00 5.264E-01 3.720E+00
   29  5.8336E+01  1.379E+00 8.119E+00 9.498E+00 1.557E+01 6.725E-01  9.999E-01 2.317E-01 5.887E+00 5.303E-01 4.112E+00
   28  6.3616E+01  1.386E+00 8.905E+00 1.029E+01 1.611E+01 6.881E-01  9.999E-01 2.400E-01 6.423E+00 5.339E-01 4.542E+00
   27  6.9374E+01  1.394E+00 9.767E+00 1.116E+01 1.664E+01 7.032E-01  9.999E-01 2.485E-01 7.007E+00 5.371E-01 5.011E+00
   26  7.5653E+01  1.401E+00 1.071E+01 1.211E+01 1.718E+01 7.179E-01  1.000E+00 2.570E-01 7.643E+00 5.400E-01 5.524E+00
   25  8.2500E+01  1.408E+00 1.174E+01 1.315E+01 1.773E+01 7.321E-01  1.000E+00 2.657E-01 8.337E+00 5.425E-01 6.085E+00
   24  8.9967E+01  1.415E+00 1.287E+01 1.428E+01 1.827E+01 7.458E-01  1.000E+00 2.744E-01 9.092E+00 5.448E-01 6.698E+00
   23  9.8110E+01  1.422E+00 1.410E+01 1.552E+01 1.882E+01 7.589E-01  1.000E+00 2.833E-01 9.914E+00 5.468E-01 7.367E+00
   22  1.0699E+02  1.429E+00 1.545E+01 1.687E+01 1.937E+01 7.716E-01  1.000E+00 2.923E-01 1.081E+01 5.485E-01 8.098E+00
   21  1.1667E+02  1.436E+00 1.692E+01 1.835E+01 1.992E+01 7.838E-01  1.000E+00 3.013E-01 1.178E+01 5.501E-01 8.896E+00
   20  1.2723E+02  1.442E+00 1.853E+01 1.997E+01 2.047E+01 7.955E-01  1.000E+00 3.105E-01 1.285E+01 5.514E-01 9.766E+00
   19  1.3875E+02  1.449E+00 2.028E+01 2.173E+01 2.102E+01 8.068E-01  1.000E+00 3.197E-01 1.400E+01 5.526E-01 1.072E+01
   18  1.5131E+02  1.455E+00 2.220E+01 2.366E+01 2.157E+01 8.175E-01  1.000E+00 3.290E-01 1.526E+01 5.536E-01 1.175E+01
   17  1.6500E+02  1.462E+00 2.430E+01 2.576E+01 2.213E+01 8.277E-01  1.000E+00 3.384E-01 1.663E+01 5.545E-01 1.289E+01
   16  1.7993E+02  1.468E+00 2.659E+01 2.806E+01 2.268E+01 8.375E-01  1.000E+00 3.478E-01 1.812E+01 5.552E-01 1.412E+01
   15  1.9622E+02  1.474E+00 2.910E+01 3.057E+01 2.324E+01 8.468E-01  1.000E+00 3.574E-01 1.974E+01 5.558E-01 1.547E+01
   14  2.1398E+02  1.480E+00 3.183E+01 3.331E+01 2.380E+01 8.557E-01  1.000E+00 3.669E-01 2.150E+01 5.564E-01 1.694E+01
   13  2.3335E+02  1.487E+00 3.481E+01 3.630E+01 2.435E+01 8.641E-01  1.000E+00 3.766E-01 2.342E+01 5.568E-01 1.854E+01
   12  2.5446E+02  1.493E+00 3.807E+01 3.956E+01 2.491E+01 8.722E-01  1.000E+00 3.863E-01 2.551E+01 5.571E-01 2.029E+01
   11  2.7750E+02  1.499E+00 4.163E+01 4.313E+01 2.547E+01 8.798E-01  1.000E+00 3.961E-01 2.778E+01 5.574E-01 2.220E+01
   10  3.0261E+02  1.505E+00 4.551E+01 4.701E+01 2.602E+01 8.870E-01  1.000E+00 4.060E-01 3.025E+01 5.576E-01 2.428E+01
    9  3.3000E+02  1.510E+00 4.975E+01 5.126E+01 2.658E+01 8.938E-01  1.000E+00 4.158E-01 3.294E+01 5.577E-01 2.655E+01
    8  3.5987E+02  1.516E+00 5.438E+01 5.589E+01 2.714E+01 9.003E-01  1.000E+00 4.258E-01 3.586E+01 5.578E-01 2.902E+01
    7  3.9244E+02  1.522E+00 5.943E+01 6.095E+01 2.770E+01 9.064E-01  1.000E+00 4.358E-01 3.904E+01 5.579E-01 3.172E+01
    6  4.2796E+02  1.528E+00 6.494E+01 6.647E+01 2.826E+01 9.122E-01  1.000E+00 4.458E-01 4.250E+01 5.579E-01 3.467E+01
    5  4.6669E+02  1.534E+00 7.095E+01 7.248E+01 2.881E+01 9.176E-01  1.000E+00 4.559E-01 4.627E+01 5.579E-01 3.788E+01
    4  5.0893E+02  1.539E+00 7.751E+01 7.905E+01 2.937E+01 9.228E-01  1.000E+00 4.660E-01 5.036E+01 5.578E-01 4.138E+01
    3  5.5499E+02  1.545E+00 8.467E+01 8.621E+01 2.993E+01 9.276E-01  1.000E+00 4.761E-01 5.480E+01 5.578E-01 4.520E+01
    2  6.0522E+02  1.551E+00 9.248E+01 9.403E+01 3.049E+01 9.322E-01  1.000E+00 4.863E-01 5.964E+01 5.577E-01 4.937E+01
    1  6.6000E+02  1.556E+00 1.010E+02 1.026E+02 3.104E+01 9.365E-01  1.000E+00 4.965E-01 6.491E+01 5.576E-01 5.391E+01

1electron secondary production for material    1                                                        print table 86

         energy           stopping power           brems   thick tgt   k x-ray   knock-on
    n              collision radiation   total               brems
          mev      mev barn  mev barn  mev barn    barn                 barn      barn
  155  1.0586E-03  4.085E+03 1.537E+00 4.087E+03 1.365E+04 3.173E-04  0.000E+00 0.000E+00
  154  1.1544E-03  4.551E+03 1.648E+00 4.552E+03 1.349E+04 6.176E-04  0.000E+00 0.000E+00
  153  1.2589E-03  4.911E+03 1.768E+00 4.913E+03 1.334E+04 9.133E-04  0.000E+00 0.000E+00
  152  1.3728E-03  5.180E+03 1.897E+00 5.182E+03 1.319E+04 1.212E-03  0.000E+00 0.000E+00
  151  1.4970E-03  5.372E+03 2.033E+00 5.374E+03 1.304E+04 1.521E-03  0.000E+00 0.000E+00
  150  1.6325E-03  5.496E+03 2.179E+00 5.499E+03 1.290E+04 1.844E-03  0.000E+00 0.000E+00
  149  1.7803E-03  5.564E+03 2.332E+00 5.566E+03 1.276E+04 2.186E-03  0.000E+00 0.000E+00
  148  1.9414E-03  5.583E+03 2.495E+00 5.585E+03 1.262E+04 2.552E-03  0.000E+00 0.000E+00
  147  2.1171E-03  5.560E+03 2.667E+00 5.563E+03 1.247E+04 2.948E-03  0.000E+00 1.336E+05
  146  2.3087E-03  5.504E+03 2.849E+00 5.507E+03 1.232E+04 3.377E-03  0.000E+00 2.786E+05
  145  2.5177E-03  5.419E+03 3.039E+00 5.423E+03 1.216E+04 3.844E-03  0.000E+00 3.757E+05
  144  2.7456E-03  5.312E+03 3.239E+00 5.315E+03 1.200E+04 4.357E-03  0.000E+00 4.407E+05
  143  2.9941E-03  5.185E+03 3.448E+00 5.188E+03 1.183E+04 4.921E-03  0.000E+00 4.834E+05
  142  3.2651E-03  5.043E+03 3.666E+00 5.047E+03 1.165E+04 5.543E-03  0.000E+00 5.100E+05
  141  3.5606E-03  4.890E+03 3.892E+00 4.894E+03 1.146E+04 6.230E-03  0.000E+00 5.247E+05
  140  3.8828E-03  4.728E+03 4.127E+00 4.732E+03 1.126E+04 6.991E-03  0.000E+00 5.305E+05
  139  4.2343E-03  4.560E+03 4.369E+00 4.565E+03 1.106E+04 7.835E-03  0.000E+00 5.294E+05
  138  4.6175E-03  4.388E+03 4.620E+00 4.393E+03 1.084E+04 8.772E-03  0.000E+00 5.231E+05
  137  5.0354E-03  4.214E+03 4.877E+00 4.219E+03 1.061E+04 9.813E-03  0.000E+00 5.126E+05
  136  5.4911E-03  4.040E+03 5.140E+00 4.045E+03 1.038E+04 1.097E-02  0.000E+00 4.991E+05
  135  5.9881E-03  3.866E+03 5.409E+00 3.871E+03 1.013E+04 1.226E-02  0.000E+00 4.832E+05
  134  6.5301E-03  3.694E+03 5.681E+00 3.699E+03 9.874E+03 1.369E-02  0.000E+00 4.657E+05
  133  7.1211E-03  3.524E+03 5.958E+00 3.530E+03 9.609E+03 1.529E-02  0.000E+00 4.469E+05
  132  7.7656E-03  3.358E+03 6.237E+00 3.365E+03 9.337E+03 1.706E-02  0.000E+00 4.273E+05
  131  8.4685E-03  3.197E+03 6.518E+00 3.203E+03 9.058E+03 1.903E-02  0.000E+00 4.074E+05
  130  9.2350E-03  3.040E+03 6.800E+00 3.046E+03 8.773E+03 2.122E-02  0.000E+00 3.872E+05
  129  1.0071E-02  2.887E+03 7.083E+00 2.894E+03 8.484E+03 2.365E-02  0.000E+00 3.672E+05
  128  1.0982E-02  2.740E+03 7.367E+00 2.748E+03 8.193E+03 2.634E-02  0.000E+00 3.474E+05
  127  1.1976E-02  2.599E+03 7.651E+00 2.607E+03 7.900E+03 2.933E-02  0.000E+00 3.281E+05
  126  1.3060E-02  2.463E+03 7.934E+00 2.471E+03 7.607E+03 3.264E-02  0.000E+00 3.093E+05
  125  1.4242E-02  2.333E+03 8.218E+00 2.341E+03 7.316E+03 3.631E-02  0.000E+00 2.911E+05
  124  1.5531E-02  2.208E+03 8.500E+00 2.217E+03 7.029E+03 4.037E-02  0.000E+00 2.736E+05
  123  1.6937E-02  2.089E+03 8.781E+00 2.098E+03 6.745E+03 4.487E-02  0.000E+00 2.569E+05
  122  1.8470E-02  1.976E+03 9.061E+00 1.985E+03 6.465E+03 4.983E-02  0.000E+00 2.409E+05
  121  2.0142E-02  1.868E+03 9.340E+00 1.877E+03 6.191E+03 5.531E-02  0.000E+00 2.257E+05
  120  2.1965E-02  1.765E+03 9.619E+00 1.775E+03 5.923E+03 6.137E-02  0.000E+00 2.113E+05
  119  2.3953E-02  1.668E+03 9.897E+00 1.678E+03 5.660E+03 6.804E-02  0.000E+00 1.977E+05
  118  2.6120E-02  1.576E+03 1.018E+01 1.586E+03 5.405E+03 7.540E-02  0.000E+00 1.848E+05
  117  2.8485E-02  1.489E+03 1.045E+01 1.499E+03 5.157E+03 8.350E-02  0.000E+00 1.727E+05
  116  3.1063E-02  1.406E+03 1.074E+01 1.417E+03 4.917E+03 9.242E-02  0.000E+00 1.614E+05
  115  3.3874E-02  1.328E+03 1.102E+01 1.339E+03 4.685E+03 1.022E-01  0.000E+00 1.508E+05
  114  3.6940E-02  1.255E+03 1.131E+01 1.266E+03 4.464E+03 1.130E-01  0.000E+00 1.408E+05
  113  4.0283E-02  1.186E+03 1.160E+01 1.198E+03 4.255E+03 1.248E-01  0.000E+00 1.315E+05
  112  4.3929E-02  1.121E+03 1.190E+01 1.133E+03 4.057E+03 1.379E-01  0.000E+00 1.229E+05
  111  4.7905E-02  1.060E+03 1.221E+01 1.072E+03 3.869E+03 1.522E-01  0.000E+00 1.148E+05
  110  5.2241E-02  1.003E+03 1.253E+01 1.015E+03 3.687E+03 1.679E-01  0.000E+00 1.073E+05
  109  5.6969E-02  9.490E+02 1.286E+01 9.619E+02 3.516E+03 1.851E-01  0.000E+00 1.003E+05
  108  6.2125E-02  8.987E+02 1.319E+01 9.119E+02 3.366E+03 2.041E-01  0.000E+00 9.383E+04
  107  6.7748E-02  8.516E+02 1.354E+01 8.651E+02 3.234E+03 2.250E-01  0.000E+00 8.783E+04
  106  7.3880E-02  8.076E+02 1.389E+01 8.215E+02 3.108E+03 2.480E-01  0.000E+00 8.226E+04
  105  8.0566E-02  7.665E+02 1.426E+01 7.807E+02 2.975E+03 2.734E-01  0.000E+00 7.711E+04
  104  8.7858E-02  7.281E+02 1.465E+01 7.428E+02 2.831E+03 3.013E-01  0.000E+00 7.235E+04
  103  9.5810E-02  6.924E+02 1.505E+01 7.075E+02 2.687E+03 3.315E-01  4.533E+00 6.795E+04
  102  1.0448E-01  6.592E+02 1.547E+01 6.747E+02 2.556E+03 3.645E-01  4.870E+00 6.388E+04
  101  1.1394E-01  6.283E+02 1.589E+01 6.442E+02 2.440E+03 4.003E-01  5.248E+00 6.014E+04
  100  1.2425E-01  5.997E+02 1.633E+01 6.160E+02 2.337E+03 4.394E-01  5.643E+00 5.668E+04
   99  1.3550E-01  5.732E+02 1.678E+01 5.900E+02 2.243E+03 4.822E-01  6.038E+00 5.350E+04
   98  1.4776E-01  5.487E+02 1.725E+01 5.659E+02 2.156E+03 5.289E-01  6.421E+00 5.057E+04
   97  1.6113E-01  5.260E+02 1.773E+01 5.438E+02 2.074E+03 5.799E-01  6.786E+00 4.787E+04
   96  1.7572E-01  5.052E+02 1.824E+01 5.234E+02 1.996E+03 6.355E-01  7.127E+00 4.540E+04
   95  1.9162E-01  4.860E+02 1.877E+01 5.048E+02 1.921E+03 6.962E-01  7.444E+00 4.312E+04
   94  2.0896E-01  4.684E+02 1.934E+01 4.877E+02 1.849E+03 7.621E-01  7.736E+00 4.104E+04
   93  2.2788E-01  4.523E+02 1.994E+01 4.723E+02 1.779E+03 8.336E-01  8.004E+00 3.913E+04
   92  2.4850E-01  4.377E+02 2.059E+01 4.582E+02 1.713E+03 9.110E-01  8.251E+00 3.738E+04
   91  2.7099E-01  4.243E+02 2.128E+01 4.456E+02 1.651E+03 9.948E-01  8.477E+00 3.577E+04
   90  2.9552E-01  4.123E+02 2.202E+01 4.343E+02 1.593E+03 1.085E+00  8.686E+00 3.431E+04
   89  3.2227E-01  4.014E+02 2.283E+01 4.242E+02 1.540E+03 1.183E+00  8.880E+00 3.297E+04
   88  3.5143E-01  3.917E+02 2.370E+01 4.154E+02 1.490E+03 1.288E+00  9.062E+00 3.175E+04
   87  3.8324E-01  3.830E+02 2.465E+01 4.077E+02 1.445E+03 1.402E+00  9.234E+00 3.064E+04
   86  4.1793E-01  3.753E+02 2.569E+01 4.010E+02 1.403E+03 1.524E+00  9.399E+00 2.963E+04
   85  4.5575E-01  3.686E+02 2.683E+01 3.954E+02 1.365E+03 1.655E+00  9.558E+00 2.871E+04
   84  4.9700E-01  3.627E+02 2.808E+01 3.908E+02 1.330E+03 1.797E+00  9.713E+00 2.788E+04
   83  5.4198E-01  3.577E+02 2.946E+01 3.872E+02 1.298E+03 1.949E+00  9.867E+00 2.713E+04
   82  5.9104E-01  3.535E+02 3.097E+01 3.845E+02 1.269E+03 2.112E+00  1.002E+01 2.645E+04
   81  6.4453E-01  3.500E+02 3.264E+01 3.826E+02 1.242E+03 2.287E+00  1.017E+01 2.583E+04
   80  7.0287E-01  3.472E+02 3.448E+01 3.817E+02 1.217E+03 2.475E+00  1.033E+01 2.528E+04
   79  7.6648E-01  3.450E+02 3.651E+01 3.815E+02 1.195E+03 2.676E+00  1.049E+01 2.478E+04
   78  8.3585E-01  3.435E+02 3.875E+01 3.822E+02 1.174E+03 2.891E+00  1.065E+01 2.433E+04
   77  9.1150E-01  3.425E+02 4.123E+01 3.837E+02 1.156E+03 3.121E+00  1.082E+01 2.393E+04
   76  9.9400E-01  3.420E+02 4.397E+01 3.859E+02 1.139E+03 3.367E+00  1.099E+01 2.357E+04
   75  1.0840E+00  3.420E+02 4.699E+01 3.890E+02 1.124E+03 3.630E+00  1.116E+01 2.325E+04
   74  1.1821E+00  3.424E+02 5.033E+01 3.927E+02 1.110E+03 3.910E+00  1.134E+01 2.297E+04
   73  1.2891E+00  3.432E+02 5.401E+01 3.972E+02 1.097E+03 4.209E+00  1.153E+01 2.271E+04
   72  1.4057E+00  3.444E+02 5.808E+01 4.025E+02 1.085E+03 4.528E+00  1.172E+01 2.249E+04
   71  1.5330E+00  3.460E+02 6.257E+01 4.085E+02 1.075E+03 4.867E+00  1.192E+01 2.229E+04
   70  1.6717E+00  3.478E+02 6.752E+01 4.153E+02 1.065E+03 5.227E+00  1.212E+01 2.212E+04
   69  1.8230E+00  3.499E+02 7.299E+01 4.229E+02 1.056E+03 5.610E+00  1.233E+01 2.196E+04
   68  1.9880E+00  3.522E+02 7.903E+01 4.313E+02 1.048E+03 6.016E+00  1.254E+01 2.183E+04
   67  2.1679E+00  3.548E+02 8.568E+01 4.405E+02 1.041E+03 6.448E+00  1.275E+01 2.171E+04
   66  2.3642E+00  3.575E+02 9.302E+01 4.505E+02 1.033E+03 6.904E+00  1.298E+01 2.161E+04
   65  2.5781E+00  3.604E+02 1.011E+02 4.615E+02 1.027E+03 7.388E+00  1.320E+01 2.152E+04
   64  2.8115E+00  3.634E+02 1.100E+02 4.734E+02 1.021E+03 7.899E+00  1.343E+01 2.144E+04
   63  3.0659E+00  3.665E+02 1.199E+02 4.864E+02 1.015E+03 8.439E+00  1.367E+01 2.137E+04
   62  3.3434E+00  3.698E+02 1.307E+02 5.005E+02 1.010E+03 9.008E+00  1.391E+01 2.131E+04
   61  3.6460E+00  3.731E+02 1.427E+02 5.157E+02 1.005E+03 9.608E+00  1.415E+01 2.126E+04
   60  3.9760E+00  3.764E+02 1.558E+02 5.323E+02 1.001E+03 1.024E+01  1.439E+01 2.121E+04
   59  4.3359E+00  3.798E+02 1.703E+02 5.502E+02 9.972E+02 1.090E+01  1.464E+01 2.118E+04
   58  4.7283E+00  3.833E+02 1.863E+02 5.696E+02 9.941E+02 1.160E+01  1.489E+01 2.114E+04
   57  5.1562E+00  3.867E+02 2.040E+02 5.907E+02 9.910E+02 1.233E+01  1.514E+01 2.111E+04
   56  5.6229E+00  3.902E+02 2.234E+02 6.136E+02 9.878E+02 1.310E+01  1.540E+01 2.109E+04
   55  6.1318E+00  3.937E+02 2.448E+02 6.386E+02 9.847E+02 1.390E+01  1.566E+01 2.107E+04
   54  6.6868E+00  3.972E+02 2.684E+02 6.656E+02 9.819E+02 1.474E+01  1.592E+01 2.105E+04
   53  7.2920E+00  4.007E+02 2.945E+02 6.951E+02 9.794E+02 1.561E+01  1.618E+01 2.104E+04
   52  7.9520E+00  4.041E+02 3.231E+02 7.273E+02 9.770E+02 1.652E+01  1.644E+01 2.102E+04
   51  8.6717E+00  4.076E+02 3.547E+02 7.623E+02 9.748E+02 1.746E+01  1.671E+01 2.101E+04
   50  9.4566E+00  4.110E+02 3.895E+02 8.005E+02 9.728E+02 1.844E+01  1.697E+01 2.100E+04
   49  1.0312E+01  4.144E+02 4.277E+02 8.421E+02 9.709E+02 1.945E+01  1.724E+01 2.100E+04
   48  1.1246E+01  4.178E+02 4.698E+02 8.876E+02 9.691E+02 2.050E+01  1.751E+01 2.099E+04
   47  1.2264E+01  4.211E+02 5.161E+02 9.372E+02 9.675E+02 2.158E+01  1.778E+01 2.098E+04
   46  1.3374E+01  4.244E+02 5.671E+02 9.915E+02 9.661E+02 2.269E+01  1.805E+01 2.098E+04
   45  1.4584E+01  4.277E+02 6.231E+02 1.051E+03 9.648E+02 2.384E+01  1.832E+01 2.097E+04
   44  1.5904E+01  4.309E+02 6.847E+02 1.116E+03 9.637E+02 2.502E+01  1.860E+01 2.097E+04
   43  1.7343E+01  4.341E+02 7.524E+02 1.186E+03 9.628E+02 2.622E+01  1.887E+01 2.097E+04
   42  1.8913E+01  4.372E+02 8.268E+02 1.264E+03 9.621E+02 2.745E+01  1.914E+01 2.096E+04
   41  2.0625E+01  4.404E+02 9.086E+02 1.349E+03 9.615E+02 2.871E+01  1.942E+01 2.096E+04
   40  2.2492E+01  4.434E+02 9.984E+02 1.442E+03 9.611E+02 3.000E+01  1.970E+01 2.096E+04
   39  2.4527E+01  4.465E+02 1.097E+03 1.544E+03 9.607E+02 3.131E+01  1.997E+01 2.096E+04
   38  2.6747E+01  4.495E+02 1.205E+03 1.655E+03 9.605E+02 3.265E+01  2.025E+01 2.096E+04
   37  2.9168E+01  4.524E+02 1.324E+03 1.777E+03 9.603E+02 3.400E+01  2.052E+01 2.096E+04
   36  3.1808E+01  4.553E+02 1.455E+03 1.910E+03 9.602E+02 3.538E+01  2.080E+01 2.096E+04
   35  3.4687E+01  4.582E+02 1.597E+03 2.056E+03 9.602E+02 3.677E+01  2.108E+01 2.096E+04
   34  3.7826E+01  4.611E+02 1.754E+03 2.215E+03 9.603E+02 3.818E+01  2.136E+01 2.095E+04
   33  4.1250E+01  4.638E+02 1.926E+03 2.390E+03 9.606E+02 3.961E+01  2.164E+01 2.095E+04
   32  4.4983E+01  4.666E+02 2.114E+03 2.581E+03 9.610E+02 4.106E+01  2.192E+01 2.095E+04
   31  4.9055E+01  4.693E+02 2.320E+03 2.790E+03 9.614E+02 4.252E+01  2.219E+01 2.095E+04
   30  5.3495E+01  4.719E+02 2.546E+03 3.018E+03 9.618E+02 4.399E+01  2.247E+01 2.095E+04
   29  5.8336E+01  4.745E+02 2.794E+03 3.268E+03 9.621E+02 4.547E+01  2.275E+01 2.095E+04
   28  6.3616E+01  4.771E+02 3.064E+03 3.541E+03 9.623E+02 4.696E+01  2.303E+01 2.095E+04
   27  6.9374E+01  4.796E+02 3.361E+03 3.840E+03 9.624E+02 4.846E+01  2.331E+01 2.095E+04
   26  7.5653E+01  4.821E+02 3.685E+03 4.167E+03 9.627E+02 4.997E+01  2.359E+01 2.095E+04
   25  8.2500E+01  4.845E+02 4.039E+03 4.524E+03 9.633E+02 5.149E+01  2.387E+01 2.095E+04
   24  8.9967E+01  4.869E+02 4.427E+03 4.914E+03 9.642E+02 5.302E+01  2.415E+01 2.095E+04
   23  9.8110E+01  4.893E+02 4.851E+03 5.341E+03 9.650E+02 5.455E+01  2.443E+01 2.095E+04
   22  1.0699E+02  4.917E+02 5.315E+03 5.806E+03 9.655E+02 5.609E+01  2.471E+01 2.095E+04
   21  1.1667E+02  4.940E+02 5.821E+03 6.315E+03 9.657E+02 5.763E+01  2.499E+01 2.095E+04
   20  1.2723E+02  4.963E+02 6.375E+03 6.871E+03 9.656E+02 5.918E+01  2.528E+01 2.095E+04
   19  1.3875E+02  4.985E+02 6.980E+03 7.478E+03 9.654E+02 6.073E+01  2.556E+01 2.095E+04
   18  1.5131E+02  5.007E+02 7.641E+03 8.141E+03 9.652E+02 6.229E+01  2.584E+01 2.095E+04
   17  1.6500E+02  5.029E+02 8.363E+03 8.865E+03 9.651E+02 6.384E+01  2.612E+01 2.095E+04
   16  1.7993E+02  5.051E+02 9.151E+03 9.656E+03 9.651E+02 6.540E+01  2.640E+01 2.095E+04
   15  1.9622E+02  5.073E+02 1.001E+04 1.052E+04 9.650E+02 6.696E+01  2.668E+01 2.095E+04
   14  2.1398E+02  5.094E+02 1.095E+04 1.146E+04 9.648E+02 6.852E+01  2.696E+01 2.095E+04
   13  2.3335E+02  5.115E+02 1.198E+04 1.249E+04 9.646E+02 7.008E+01  2.724E+01 2.095E+04
   12  2.5446E+02  5.136E+02 1.310E+04 1.361E+04 9.642E+02 7.164E+01  2.752E+01 2.095E+04
   11  2.7750E+02  5.157E+02 1.432E+04 1.484E+04 9.638E+02 7.320E+01  2.781E+01 2.095E+04
   10  3.0261E+02  5.177E+02 1.566E+04 1.618E+04 9.634E+02 7.476E+01  2.809E+01 2.095E+04
    9  3.3000E+02  5.197E+02 1.712E+04 1.764E+04 9.629E+02 7.632E+01  2.837E+01 2.095E+04
    8  3.5987E+02  5.218E+02 1.871E+04 1.923E+04 9.624E+02 7.788E+01  2.865E+01 2.095E+04
    7  3.9244E+02  5.238E+02 2.045E+04 2.097E+04 9.619E+02 7.944E+01  2.893E+01 2.095E+04
    6  4.2796E+02  5.257E+02 2.235E+04 2.287E+04 9.614E+02 8.100E+01  2.921E+01 2.095E+04
    5  4.6669E+02  5.277E+02 2.441E+04 2.494E+04 9.608E+02 8.256E+01  2.949E+01 2.095E+04
    4  5.0893E+02  5.297E+02 2.667E+04 2.720E+04 9.604E+02 8.412E+01  2.978E+01 2.095E+04
    3  5.5499E+02  5.316E+02 2.913E+04 2.967E+04 9.599E+02 8.567E+01  3.006E+01 2.095E+04
    2  6.0522E+02  5.335E+02 3.182E+04 3.236E+04 9.595E+02 8.723E+01  3.034E+01 2.095E+04
    1  6.6000E+02  5.355E+02 3.475E+04 3.529E+04 9.591E+02 8.879E+01  3.062E+01 2.095E+04
1proton      range table for material    1 (condensed)                                                              print table 85

 particle substeps per energy step =  13,  default =  13.  mean ionization energy = 8.23000E+02 ev.

         energy           stopping power           range   radiation   beta**2   density   rad/col   drange    dyield
    n              collision radiation   total               yield                corr
          mev      mev cm2/g mev cm2/g mev cm2/g   g/cm2                        mev cm2/g             g/cm2
 
  155  1.0586E-03  1.227E+01 0.000E+00 1.227E+01 4.854E-05 0.000E+00  2.256E-06 0.000E+00 0.000E+00 7.309E-06 0.000E+00
  154  1.1544E-03  1.278E+01 0.000E+00 1.278E+01 5.619E-05 0.000E+00  2.461E-06 0.000E+00 0.000E+00 7.648E-06 0.000E+00
  153  1.2589E-03  1.332E+01 0.000E+00 1.332E+01 6.419E-05 0.000E+00  2.683E-06 0.000E+00 0.000E+00 8.003E-06 0.000E+00
  152  1.3728E-03  1.389E+01 0.000E+00 1.389E+01 7.256E-05 0.000E+00  2.926E-06 0.000E+00 0.000E+00 8.375E-06 0.000E+00
  151  1.4970E-03  1.447E+01 0.000E+00 1.447E+01 8.133E-05 0.000E+00  3.191E-06 0.000E+00 0.000E+00 8.763E-06 0.000E+00
  150  1.6325E-03  1.508E+01 0.000E+00 1.508E+01 9.050E-05 0.000E+00  3.480E-06 0.000E+00 0.000E+00 9.170E-06 0.000E+00
  149  1.7803E-03  1.572E+01 0.000E+00 1.572E+01 1.001E-04 0.000E+00  3.795E-06 0.000E+00 0.000E+00 9.595E-06 0.000E+00
  148  1.9414E-03  1.638E+01 0.000E+00 1.638E+01 1.101E-04 0.000E+00  4.138E-06 0.000E+00 0.000E+00 1.004E-05 0.000E+00
  147  2.1171E-03  1.707E+01 0.000E+00 1.707E+01 1.206E-04 0.000E+00  4.513E-06 0.000E+00 0.000E+00 1.050E-05 0.000E+00
  146  2.3087E-03  1.780E+01 0.000E+00 1.780E+01 1.316E-04 0.000E+00  4.921E-06 0.000E+00 0.000E+00 1.099E-05 0.000E+00
  145  2.5177E-03  1.855E+01 0.000E+00 1.855E+01 1.431E-04 0.000E+00  5.367E-06 0.000E+00 0.000E+00 1.150E-05 0.000E+00
  144  2.7456E-03  1.933E+01 0.000E+00 1.933E+01 1.552E-04 0.000E+00  5.852E-06 0.000E+00 0.000E+00 1.203E-05 0.000E+00
  143  2.9941E-03  2.015E+01 0.000E+00 2.015E+01 1.677E-04 0.000E+00  6.382E-06 0.000E+00 0.000E+00 1.259E-05 0.000E+00
  142  3.2651E-03  2.101E+01 0.000E+00 2.101E+01 1.809E-04 0.000E+00  6.960E-06 0.000E+00 0.000E+00 1.317E-05 0.000E+00
  141  3.5606E-03  2.190E+01 0.000E+00 2.190E+01 1.947E-04 0.000E+00  7.590E-06 0.000E+00 0.000E+00 1.378E-05 0.000E+00
  140  3.8828E-03  2.283E+01 0.000E+00 2.283E+01 2.091E-04 0.000E+00  8.276E-06 0.000E+00 0.000E+00 1.441E-05 0.000E+00
  139  4.2343E-03  2.380E+01 0.000E+00 2.380E+01 2.242E-04 0.000E+00  9.026E-06 0.000E+00 0.000E+00 1.507E-05 0.000E+00
  138  4.6175E-03  2.481E+01 0.000E+00 2.481E+01 2.399E-04 0.000E+00  9.842E-06 0.000E+00 0.000E+00 1.577E-05 0.000E+00
  137  5.0354E-03  2.587E+01 0.000E+00 2.587E+01 2.564E-04 0.000E+00  1.073E-05 0.000E+00 0.000E+00 1.649E-05 0.000E+00
  136  5.4911E-03  2.697E+01 0.000E+00 2.697E+01 2.737E-04 0.000E+00  1.170E-05 0.000E+00 0.000E+00 1.725E-05 0.000E+00
  135  5.9881E-03  2.812E+01 0.000E+00 2.812E+01 2.917E-04 0.000E+00  1.276E-05 0.000E+00 0.000E+00 1.804E-05 0.000E+00
  134  6.5301E-03  2.932E+01 0.000E+00 2.932E+01 3.106E-04 0.000E+00  1.392E-05 0.000E+00 0.000E+00 1.887E-05 0.000E+00
  133  7.1211E-03  3.057E+01 0.000E+00 3.057E+01 3.303E-04 0.000E+00  1.518E-05 0.000E+00 0.000E+00 1.974E-05 0.000E+00
  132  7.7656E-03  3.188E+01 0.000E+00 3.188E+01 3.510E-04 0.000E+00  1.655E-05 0.000E+00 0.000E+00 2.064E-05 0.000E+00
  131  8.4685E-03  3.324E+01 0.000E+00 3.324E+01 3.726E-04 0.000E+00  1.805E-05 0.000E+00 0.000E+00 2.159E-05 0.000E+00
  130  9.2350E-03  3.467E+01 0.000E+00 3.467E+01 3.951E-04 0.000E+00  1.968E-05 0.000E+00 0.000E+00 2.257E-05 0.000E+00
  129  1.0071E-02  3.622E+01 0.000E+00 3.622E+01 4.187E-04 0.000E+00  2.147E-05 0.000E+00 0.000E+00 2.360E-05 0.000E+00
  128  1.0982E-02  3.816E+01 0.000E+00 3.816E+01 4.433E-04 0.000E+00  2.341E-05 0.000E+00 0.000E+00 2.451E-05 0.000E+00
  127  1.1976E-02  4.017E+01 0.000E+00 4.017E+01 4.686E-04 0.000E+00  2.553E-05 0.000E+00 0.000E+00 2.538E-05 0.000E+00
  126  1.3060E-02  4.225E+01 0.000E+00 4.225E+01 4.949E-04 0.000E+00  2.784E-05 0.000E+00 0.000E+00 2.630E-05 0.000E+00
  125  1.4242E-02  4.441E+01 0.000E+00 4.441E+01 5.222E-04 0.000E+00  3.036E-05 0.000E+00 0.000E+00 2.728E-05 0.000E+00
  124  1.5531E-02  4.662E+01 0.000E+00 4.662E+01 5.505E-04 0.000E+00  3.311E-05 0.000E+00 0.000E+00 2.832E-05 0.000E+00
  123  1.6937E-02  4.890E+01 0.000E+00 4.890E+01 5.800E-04 0.000E+00  3.610E-05 0.000E+00 0.000E+00 2.943E-05 0.000E+00
  122  1.8470E-02  5.123E+01 0.000E+00 5.123E+01 6.106E-04 0.000E+00  3.937E-05 0.000E+00 0.000E+00 3.062E-05 0.000E+00
  121  2.0142E-02  5.361E+01 0.000E+00 5.361E+01 6.425E-04 0.000E+00  4.293E-05 0.000E+00 0.000E+00 3.189E-05 0.000E+00
  120  2.1965E-02  5.603E+01 0.000E+00 5.603E+01 6.757E-04 0.000E+00  4.682E-05 0.000E+00 0.000E+00 3.325E-05 0.000E+00
  119  2.3953E-02  5.849E+01 0.000E+00 5.849E+01 7.104E-04 0.000E+00  5.105E-05 0.000E+00 0.000E+00 3.471E-05 0.000E+00
  118  2.6120E-02  6.097E+01 0.000E+00 6.097E+01 7.467E-04 0.000E+00  5.568E-05 0.000E+00 0.000E+00 3.629E-05 0.000E+00
  117  2.8485E-02  6.346E+01 0.000E+00 6.346E+01 7.847E-04 0.000E+00  6.071E-05 0.000E+00 0.000E+00 3.799E-05 0.000E+00
  116  3.1063E-02  6.596E+01 0.000E+00 6.596E+01 8.246E-04 0.000E+00  6.621E-05 0.000E+00 0.000E+00 3.983E-05 0.000E+00
  115  3.3874E-02  6.845E+01 0.000E+00 6.845E+01 8.664E-04 0.000E+00  7.220E-05 0.000E+00 0.000E+00 4.183E-05 0.000E+00
  114  3.6940E-02  7.092E+01 0.000E+00 7.092E+01 9.104E-04 0.000E+00  7.874E-05 0.000E+00 0.000E+00 4.399E-05 0.000E+00
  113  4.0283E-02  7.336E+01 0.000E+00 7.336E+01 9.567E-04 0.000E+00  8.586E-05 0.000E+00 0.000E+00 4.633E-05 0.000E+00
  112  4.3929E-02  7.575E+01 0.000E+00 7.575E+01 1.006E-03 0.000E+00  9.363E-05 0.000E+00 0.000E+00 4.889E-05 0.000E+00
  111  4.7905E-02  7.809E+01 0.000E+00 7.809E+01 1.057E-03 0.000E+00  1.021E-04 0.000E+00 0.000E+00 5.168E-05 0.000E+00
  110  5.2241E-02  8.035E+01 0.000E+00 8.035E+01 1.112E-03 0.000E+00  1.113E-04 0.000E+00 0.000E+00 5.472E-05 0.000E+00
  109  5.6969E-02  8.252E+01 0.000E+00 8.252E+01 1.170E-03 0.000E+00  1.214E-04 0.000E+00 0.000E+00 5.805E-05 0.000E+00
  108  6.2125E-02  8.459E+01 0.000E+00 8.459E+01 1.232E-03 0.000E+00  1.324E-04 0.000E+00 0.000E+00 6.170E-05 0.000E+00
  107  6.7748E-02  8.654E+01 0.000E+00 8.654E+01 1.297E-03 0.000E+00  1.444E-04 0.000E+00 0.000E+00 6.570E-05 0.000E+00
  106  7.3880E-02  8.835E+01 0.000E+00 8.835E+01 1.368E-03 0.000E+00  1.575E-04 0.000E+00 0.000E+00 7.010E-05 0.000E+00
  105  8.0566E-02  9.003E+01 0.000E+00 9.003E+01 1.442E-03 0.000E+00  1.717E-04 0.000E+00 0.000E+00 7.495E-05 0.000E+00
  104  8.7858E-02  9.154E+01 0.000E+00 9.154E+01 1.523E-03 0.000E+00  1.873E-04 0.000E+00 0.000E+00 8.030E-05 0.000E+00
  103  9.5810E-02  9.288E+01 0.000E+00 9.288E+01 1.609E-03 0.000E+00  2.042E-04 0.000E+00 0.000E+00 8.621E-05 0.000E+00
  102  1.0448E-01  9.404E+01 0.000E+00 9.404E+01 1.702E-03 0.000E+00  2.227E-04 0.000E+00 0.000E+00 9.276E-05 0.000E+00
  101  1.1394E-01  9.502E+01 0.000E+00 9.502E+01 1.802E-03 0.000E+00  2.428E-04 0.000E+00 0.000E+00 1.000E-04 0.000E+00
  100  1.2425E-01  9.579E+01 0.000E+00 9.579E+01 1.910E-03 0.000E+00  2.648E-04 0.000E+00 0.000E+00 1.081E-04 0.000E+00
   99  1.3550E-01  9.636E+01 0.000E+00 9.636E+01 2.027E-03 0.000E+00  2.888E-04 0.000E+00 0.000E+00 1.170E-04 0.000E+00
   98  1.4776E-01  9.673E+01 0.000E+00 9.673E+01 2.154E-03 0.000E+00  3.149E-04 0.000E+00 0.000E+00 1.270E-04 0.000E+00
   97  1.6113E-01  9.688E+01 0.000E+00 9.688E+01 2.292E-03 0.000E+00  3.434E-04 0.000E+00 0.000E+00 1.381E-04 0.000E+00
   96  1.7572E-01  9.682E+01 0.000E+00 9.682E+01 2.443E-03 0.000E+00  3.744E-04 0.000E+00 0.000E+00 1.506E-04 0.000E+00
   95  1.9162E-01  9.655E+01 0.000E+00 9.655E+01 2.607E-03 0.000E+00  4.083E-04 0.000E+00 0.000E+00 1.645E-04 0.000E+00
   94  2.0896E-01  9.608E+01 0.000E+00 9.608E+01 2.787E-03 0.000E+00  4.453E-04 0.000E+00 0.000E+00 1.800E-04 0.000E+00
   93  2.2788E-01  9.540E+01 0.000E+00 9.540E+01 2.985E-03 0.000E+00  4.856E-04 0.000E+00 0.000E+00 1.975E-04 0.000E+00
   92  2.4850E-01  9.453E+01 0.000E+00 9.453E+01 3.202E-03 0.000E+00  5.295E-04 0.000E+00 0.000E+00 2.172E-04 0.000E+00
   91  2.7099E-01  9.348E+01 0.000E+00 9.348E+01 3.441E-03 0.000E+00  5.774E-04 0.000E+00 0.000E+00 2.392E-04 0.000E+00
   90  2.9552E-01  9.225E+01 0.000E+00 9.225E+01 3.705E-03 0.000E+00  6.296E-04 0.000E+00 0.000E+00 2.641E-04 0.000E+00
   89  3.2227E-01  9.085E+01 0.000E+00 9.085E+01 3.997E-03 0.000E+00  6.866E-04 0.000E+00 0.000E+00 2.922E-04 0.000E+00
   88  3.5143E-01  8.930E+01 0.000E+00 8.930E+01 4.321E-03 0.000E+00  7.487E-04 0.000E+00 0.000E+00 3.238E-04 0.000E+00
   87  3.8324E-01  8.761E+01 0.000E+00 8.761E+01 4.681E-03 0.000E+00  8.164E-04 0.000E+00 0.000E+00 3.596E-04 0.000E+00
   86  4.1793E-01  8.579E+01 0.000E+00 8.579E+01 5.081E-03 0.000E+00  8.902E-04 0.000E+00 0.000E+00 4.001E-04 0.000E+00
   85  4.5575E-01  8.386E+01 0.000E+00 8.386E+01 5.527E-03 0.000E+00  9.708E-04 0.000E+00 0.000E+00 4.460E-04 0.000E+00
   84  4.9700E-01  8.184E+01 0.000E+00 8.184E+01 6.025E-03 0.000E+00  1.059E-03 0.000E+00 0.000E+00 4.979E-04 0.000E+00
   83  5.4198E-01  7.973E+01 0.000E+00 7.973E+01 6.582E-03 0.000E+00  1.154E-03 0.000E+00 0.000E+00 5.569E-04 0.000E+00
   82  5.9104E-01  7.755E+01 0.000E+00 7.755E+01 7.206E-03 0.000E+00  1.259E-03 0.000E+00 0.000E+00 6.239E-04 0.000E+00
   81  6.4453E-01  7.531E+01 0.000E+00 7.531E+01 7.906E-03 0.000E+00  1.372E-03 0.000E+00 0.000E+00 7.001E-04 0.000E+00
   80  7.0287E-01  7.304E+01 0.000E+00 7.304E+01 8.692E-03 0.000E+00  1.497E-03 0.000E+00 0.000E+00 7.867E-04 0.000E+00
   79  7.6648E-01  7.073E+01 0.000E+00 7.073E+01 9.577E-03 0.000E+00  1.632E-03 0.000E+00 0.000E+00 8.852E-04 0.000E+00
   78  8.3585E-01  6.840E+01 0.000E+00 6.840E+01 1.058E-02 0.000E+00  1.779E-03 0.000E+00 0.000E+00 9.976E-04 0.000E+00
   77  9.1150E-01  6.606E+01 0.000E+00 6.606E+01 1.170E-02 0.000E+00  1.940E-03 0.000E+00 0.000E+00 1.126E-03 0.000E+00
   76  9.9400E-01  6.373E+01 0.000E+00 6.373E+01 1.297E-02 0.000E+00  2.115E-03 0.000E+00 0.000E+00 1.272E-03 0.000E+00
   75  1.0840E+00  6.140E+01 0.000E+00 6.140E+01 1.441E-02 0.000E+00  2.307E-03 0.000E+00 0.000E+00 1.438E-03 0.000E+00
   74  1.1821E+00  5.910E+01 0.000E+00 5.910E+01 1.604E-02 0.000E+00  2.515E-03 0.000E+00 0.000E+00 1.629E-03 0.000E+00
   73  1.2891E+00  5.682E+01 0.000E+00 5.682E+01 1.789E-02 0.000E+00  2.742E-03 0.000E+00 0.000E+00 1.847E-03 0.000E+00
   72  1.4057E+00  5.437E+01 0.000E+00 5.437E+01 1.999E-02 0.000E+00  2.990E-03 0.000E+00 0.000E+00 2.099E-03 0.000E+00
   71  1.5330E+00  5.195E+01 0.000E+00 5.195E+01 2.238E-02 0.000E+00  3.260E-03 0.000E+00 0.000E+00 2.395E-03 0.000E+00
   70  1.6717E+00  4.961E+01 0.000E+00 4.961E+01 2.511E-02 0.000E+00  3.554E-03 0.000E+00 0.000E+00 2.734E-03 0.000E+00
   69  1.8230E+00  4.734E+01 0.000E+00 4.734E+01 2.824E-02 0.000E+00  3.875E-03 0.000E+00 0.000E+00 3.123E-03 0.000E+00
   68  1.9880E+00  4.516E+01 0.000E+00 4.516E+01 3.181E-02 0.000E+00  4.224E-03 0.000E+00 0.000E+00 3.570E-03 0.000E+00
   67  2.1679E+00  4.305E+01 0.000E+00 4.305E+01 3.589E-02 0.000E+00  4.605E-03 0.000E+00 0.000E+00 4.082E-03 0.000E+00
   66  2.3642E+00  4.099E+01 0.000E+00 4.099E+01 4.056E-02 0.000E+00  5.020E-03 0.000E+00 0.000E+00 4.673E-03 0.000E+00
   65  2.5781E+00  3.902E+01 0.000E+00 3.902E+01 4.592E-02 0.000E+00  5.473E-03 0.000E+00 0.000E+00 5.352E-03 0.000E+00
   64  2.8115E+00  3.711E+01 0.000E+00 3.711E+01 5.205E-02 0.000E+00  5.966E-03 0.000E+00 0.000E+00 6.134E-03 0.000E+00
   63  3.0659E+00  3.528E+01 0.000E+00 3.528E+01 5.909E-02 0.000E+00  6.503E-03 0.000E+00 0.000E+00 7.036E-03 0.000E+00
   62  3.3434E+00  3.354E+01 0.000E+00 3.354E+01 6.715E-02 0.000E+00  7.089E-03 0.000E+00 0.000E+00 8.070E-03 0.000E+00
   61  3.6460E+00  3.187E+01 0.000E+00 3.187E+01 7.641E-02 0.000E+00  7.727E-03 0.000E+00 0.000E+00 9.259E-03 0.000E+00
   60  3.9760E+00  3.026E+01 0.000E+00 3.026E+01 8.704E-02 0.000E+00  8.422E-03 0.000E+00 0.000E+00 1.063E-02 0.000E+00
   59  4.3359E+00  2.872E+01 0.000E+00 2.872E+01 9.926E-02 0.000E+00  9.179E-03 0.000E+00 0.000E+00 1.221E-02 0.000E+00
   58  4.7283E+00  2.725E+01 0.000E+00 2.725E+01 1.133E-01 0.000E+00  1.000E-02 0.000E+00 0.000E+00 1.404E-02 0.000E+00
   57  5.1562E+00  2.585E+01 0.000E+00 2.585E+01 1.294E-01 0.000E+00  1.090E-02 0.000E+00 0.000E+00 1.613E-02 0.000E+00
   56  5.6229E+00  2.458E+01 0.000E+00 2.458E+01 1.480E-01 0.000E+00  1.188E-02 0.000E+00 0.000E+00 1.852E-02 0.000E+00
   55  6.1318E+00  2.338E+01 0.000E+00 2.338E+01 1.692E-01 0.000E+00  1.294E-02 0.000E+00 0.000E+00 2.124E-02 0.000E+00
   54  6.6868E+00  2.223E+01 0.000E+00 2.223E+01 1.935E-01 0.000E+00  1.410E-02 0.000E+00 0.000E+00 2.434E-02 0.000E+00
   53  7.2920E+00  2.110E+01 0.000E+00 2.110E+01 2.215E-01 0.000E+00  1.536E-02 0.000E+00 0.000E+00 2.795E-02 0.000E+00
   52  7.9520E+00  2.002E+01 0.000E+00 2.002E+01 2.536E-01 0.000E+00  1.674E-02 0.000E+00 0.000E+00 3.213E-02 0.000E+00
   51  8.6717E+00  1.897E+01 0.000E+00 1.897E+01 2.906E-01 0.000E+00  1.823E-02 0.000E+00 0.000E+00 3.695E-02 0.000E+00
   50  9.4566E+00  1.797E+01 0.000E+00 1.797E+01 3.331E-01 0.000E+00  1.986E-02 0.000E+00 0.000E+00 4.253E-02 0.000E+00
   49  1.0312E+01  1.700E+01 0.000E+00 1.700E+01 3.821E-01 0.000E+00  2.162E-02 0.000E+00 0.000E+00 4.899E-02 0.000E+00
   48  1.1246E+01  1.609E+01 0.000E+00 1.609E+01 4.386E-01 0.000E+00  2.355E-02 0.000E+00 0.000E+00 5.647E-02 0.000E+00
   47  1.2264E+01  1.520E+01 0.000E+00 1.520E+01 5.037E-01 0.000E+00  2.564E-02 0.000E+00 0.000E+00 6.511E-02 0.000E+00
   46  1.3374E+01  1.436E+01 0.000E+00 1.436E+01 5.788E-01 0.000E+00  2.791E-02 0.000E+00 0.000E+00 7.515E-02 0.000E+00
   45  1.4584E+01  1.357E+01 0.000E+00 1.357E+01 6.656E-01 0.000E+00  3.038E-02 0.000E+00 0.000E+00 8.676E-02 0.000E+00
   44  1.5904E+01  1.280E+01 0.000E+00 1.280E+01 7.658E-01 0.000E+00  3.306E-02 0.000E+00 0.000E+00 1.002E-01 0.000E+00
   43  1.7343E+01  1.207E+01 0.000E+00 1.207E+01 8.817E-01 0.000E+00  3.597E-02 0.000E+00 0.000E+00 1.159E-01 0.000E+00
   42  1.8913E+01  1.138E+01 0.000E+00 1.138E+01 1.016E+00 0.000E+00  3.913E-02 0.000E+00 0.000E+00 1.339E-01 0.000E+00
   41  2.0625E+01  1.073E+01 0.000E+00 1.073E+01 1.171E+00 0.000E+00  4.256E-02 0.000E+00 0.000E+00 1.550E-01 0.000E+00
   40  2.2492E+01  1.011E+01 0.000E+00 1.011E+01 1.350E+00 0.000E+00  4.627E-02 0.000E+00 0.000E+00 1.793E-01 0.000E+00
   39  2.4527E+01  9.521E+00 0.000E+00 9.521E+00 1.558E+00 0.000E+00  5.030E-02 0.000E+00 0.000E+00 2.076E-01 0.000E+00
   38  2.6747E+01  8.968E+00 0.000E+00 8.968E+00 1.798E+00 0.000E+00  5.467E-02 0.000E+00 0.000E+00 2.403E-01 0.000E+00
   37  2.9168E+01  8.441E+00 0.000E+00 8.441E+00 2.076E+00 0.000E+00  5.939E-02 0.000E+00 0.000E+00 2.784E-01 0.000E+00
   36  3.1808E+01  7.942E+00 0.000E+00 7.942E+00 2.399E+00 0.000E+00  6.450E-02 0.000E+00 0.000E+00 3.226E-01 0.000E+00
   35  3.4687E+01  7.473E+00 0.000E+00 7.473E+00 2.773E+00 0.000E+00  7.003E-02 0.000E+00 0.000E+00 3.739E-01 0.000E+00
   34  3.7826E+01  7.029E+00 0.000E+00 7.029E+00 3.206E+00 0.000E+00  7.600E-02 0.000E+00 0.000E+00 4.334E-01 0.000E+00
   33  4.1250E+01  6.611E+00 0.000E+00 6.611E+00 3.709E+00 0.000E+00  8.245E-02 0.000E+00 0.000E+00 5.025E-01 0.000E+00
   32  4.4983E+01  6.218E+00 0.000E+00 6.218E+00 4.291E+00 0.000E+00  8.941E-02 0.000E+00 0.000E+00 5.827E-01 0.000E+00
   31  4.9055E+01  5.852E+00 0.000E+00 5.852E+00 4.967E+00 0.000E+00  9.690E-02 0.000E+00 0.000E+00 6.751E-01 0.000E+00
   30  5.3495E+01  5.503E+00 0.000E+00 5.503E+00 5.749E+00 0.000E+00  1.050E-01 0.000E+00 0.000E+00 7.829E-01 0.000E+00
   29  5.8336E+01  5.177E+00 0.000E+00 5.177E+00 6.657E+00 0.000E+00  1.136E-01 0.000E+00 0.000E+00 9.077E-01 0.000E+00
   28  6.3616E+01  4.870E+00 0.000E+00 4.870E+00 7.709E+00 0.000E+00  1.230E-01 0.000E+00 0.000E+00 1.052E+00 0.000E+00
   27  6.9374E+01  4.582E+00 0.000E+00 4.582E+00 8.929E+00 0.000E+00  1.330E-01 0.000E+00 0.000E+00 1.220E+00 0.000E+00
   26  7.5653E+01  4.313E+00 0.000E+00 4.313E+00 1.034E+01 0.000E+00  1.437E-01 0.000E+00 0.000E+00 1.413E+00 0.000E+00
   25  8.2500E+01  4.061E+00 0.000E+00 4.061E+00 1.198E+01 0.000E+00  1.551E-01 0.000E+00 0.000E+00 1.637E+00 0.000E+00
   24  8.9967E+01  3.825E+00 0.000E+00 3.825E+00 1.388E+01 0.000E+00  1.673E-01 0.000E+00 0.000E+00 1.896E+00 0.000E+00
   23  9.8110E+01  3.605E+00 0.000E+00 3.605E+00 1.607E+01 0.000E+00  1.804E-01 0.000E+00 0.000E+00 2.194E+00 0.000E+00
   22  1.0699E+02  3.399E+00 0.000E+00 3.399E+00 1.861E+01 0.000E+00  1.942E-01 0.000E+00 0.000E+00 2.538E+00 0.000E+00
   21  1.1667E+02  3.207E+00 0.000E+00 3.207E+00 2.154E+01 0.000E+00  2.090E-01 0.000E+00 0.000E+00 2.935E+00 0.000E+00
   20  1.2723E+02  3.028E+00 0.000E+00 3.028E+00 2.493E+01 0.000E+00  2.246E-01 0.000E+00 0.000E+00 3.391E+00 0.000E+00
   19  1.3875E+02  2.862E+00 0.000E+00 2.862E+00 2.885E+01 0.000E+00  2.411E-01 0.000E+00 0.000E+00 3.914E+00 0.000E+00
   18  1.5131E+02  2.707E+00 0.000E+00 2.707E+00 3.336E+01 0.000E+00  2.584E-01 0.000E+00 0.000E+00 4.515E+00 0.000E+00
   17  1.6500E+02  2.563E+00 0.000E+00 2.563E+00 3.857E+01 0.000E+00  2.767E-01 0.000E+00 0.000E+00 5.203E+00 0.000E+00
   16  1.7993E+02  2.429E+00 0.000E+00 2.429E+00 4.455E+01 0.000E+00  2.959E-01 0.000E+00 0.000E+00 5.988E+00 0.000E+00
   15  1.9622E+02  2.305E+00 0.000E+00 2.305E+00 5.144E+01 0.000E+00  3.160E-01 0.000E+00 0.000E+00 6.886E+00 0.000E+00
   14  2.1398E+02  2.190E+00 0.000E+00 2.190E+00 5.935E+01 0.000E+00  3.369E-01 0.000E+00 0.000E+00 7.908E+00 0.000E+00
   13  2.3335E+02  2.084E+00 0.000E+00 2.084E+00 6.842E+01 0.000E+00  3.587E-01 0.000E+00 0.000E+00 9.071E+00 0.000E+00
   12  2.5446E+02  1.986E+00 0.000E+00 1.986E+00 7.881E+01 0.000E+00  3.812E-01 0.000E+00 0.000E+00 1.039E+01 0.000E+00
   11  2.7750E+02  1.895E+00 0.000E+00 1.895E+00 9.069E+01 0.000E+00  4.044E-01 0.000E+00 0.000E+00 1.188E+01 0.000E+00
   10  3.0261E+02  1.811E+00 0.000E+00 1.811E+00 1.043E+02 0.000E+00  4.283E-01 0.000E+00 0.000E+00 1.356E+01 0.000E+00
    9  3.3000E+02  1.734E+00 0.000E+00 1.734E+00 1.197E+02 0.000E+00  4.527E-01 0.000E+00 0.000E+00 1.546E+01 0.000E+00
    8  3.5987E+02  1.664E+00 0.000E+00 1.664E+00 1.373E+02 0.000E+00  4.776E-01 0.000E+00 0.000E+00 1.759E+01 0.000E+00
    7  3.9244E+02  1.599E+00 0.000E+00 1.599E+00 1.573E+02 0.000E+00  5.028E-01 0.000E+00 0.000E+00 1.998E+01 0.000E+00
    6  4.2796E+02  1.540E+00 0.000E+00 1.540E+00 1.799E+02 0.000E+00  5.284E-01 0.000E+00 0.000E+00 2.265E+01 0.000E+00
    5  4.6669E+02  1.486E+00 0.000E+00 1.486E+00 2.055E+02 0.000E+00  5.540E-01 0.000E+00 0.000E+00 2.562E+01 0.000E+00
    4  5.0893E+02  1.437E+00 0.000E+00 1.437E+00 2.345E+02 0.000E+00  5.797E-01 0.000E+00 0.000E+00 2.891E+01 0.000E+00
    3  5.5499E+02  1.393E+00 0.000E+00 1.393E+00 2.670E+02 0.000E+00  6.052E-01 0.000E+00 0.000E+00 3.257E+01 0.000E+00
    2  6.0522E+02  1.353E+00 0.000E+00 1.353E+00 3.036E+02 0.000E+00  6.305E-01 0.000E+00 0.000E+00 3.660E+01 0.000E+00
    1  6.6000E+02  1.318E+00 0.000E+00 1.318E+00 3.447E+02 0.000E+00  6.554E-01 0.000E+00 0.000E+00 4.103E+01 0.000E+00


 decimal words of dynamically allocated storage

     general                  0
     tallies               3888
     bank               1867777
     cross sections       45772

     total                    0     =           0 bytes

 ***********************************************************************************************************************
 dump no.    1 on file runtpe     nps =           0   coll =              0     ctm =        0.00     nrn =              0


         7 warning messages so far.
1   starting mcrun.       dynamic storage =         0 words,          0 bytes.      cp0 =  0.01         print table 110

      c MCNPX test problem                                                            


     nps    x          y          z       cell   surf     u          v          w        energy     weight      time  
 
      1  9.613E-01 -1.122E+00  0.000E+00     1      2  0.000E+00  0.000E+00  1.000E+00  6.000E+02  1.000E+00  0.000E+00
      2 -2.809E-02  5.755E-03  0.000E+00     1      2  0.000E+00  0.000E+00  1.000E+00  6.000E+02  1.000E+00  0.000E+00
      3  1.414E+00  1.612E-01  0.000E+00     1      2  0.000E+00  0.000E+00  1.000E+00  6.000E+02  1.000E+00  0.000E+00
      4  7.600E-01  8.524E-02  0.000E+00     1      2  0.000E+00  0.000E+00  1.000E+00  6.000E+02  1.000E+00  0.000E+00
      5  2.567E-01 -2.081E-02  0.000E+00     1      2  0.000E+00  0.000E+00  1.000E+00  6.000E+02  1.000E+00  0.000E+00
      6  4.634E-01 -7.581E-01  0.000E+00     1      2  0.000E+00  0.000E+00  1.000E+00  6.000E+02  1.000E+00  0.000E+00
      7  5.513E-01  8.609E-01  0.000E+00     1      2  0.000E+00  0.000E+00  1.000E+00  6.000E+02  1.000E+00  0.000E+00
      8 -9.846E-02  1.276E+00  0.000E+00     1      2  0.000E+00  0.000E+00  1.000E+00  6.000E+02  1.000E+00  0.000E+00
      9 -1.295E+00  9.149E-01  0.000E+00     1      2  0.000E+00  0.000E+00  1.000E+00  6.000E+02  1.000E+00  0.000E+00
     10  4.952E-01 -5.601E-01  0.000E+00     1      2  0.000E+00  0.000E+00  1.000E+00  6.000E+02  1.000E+00  0.000E+00
     11 -5.750E-01  1.954E-01  0.000E+00     1      2  0.000E+00  0.000E+00  1.000E+00  6.000E+02  1.000E+00  0.000E+00
     12 -6.577E-01 -4.282E-01  0.000E+00     1      2  0.000E+00  0.000E+00  1.000E+00  6.000E+02  1.000E+00  0.000E+00
     13 -2.389E-01 -3.695E-01  0.000E+00     1      2  0.000E+00  0.000E+00  1.000E+00  6.000E+02  1.000E+00  0.000E+00
     14  4.304E-02  6.748E-01  0.000E+00     1      2  0.000E+00  0.000E+00  1.000E+00  6.000E+02  1.000E+00  0.000E+00
     15  1.934E+00 -5.187E-02  0.000E+00     1      2  0.000E+00  0.000E+00  1.000E+00  6.000E+02  1.000E+00  0.000E+00
     16  1.643E+00 -1.138E+00  0.000E+00     1      2  0.000E+00  0.000E+00  1.000E+00  6.000E+02  1.000E+00  0.000E+00
     17 -8.291E-02 -4.772E-02  0.000E+00     1      2  0.000E+00  0.000E+00  1.000E+00  6.000E+02  1.000E+00  0.000E+00
     18 -7.834E-01  1.028E+00  0.000E+00     1      2  0.000E+00  0.000E+00  1.000E+00  6.000E+02  1.000E+00  0.000E+00
     19 -9.306E-01 -1.983E-02  0.000E+00     1      2  0.000E+00  0.000E+00  1.000E+00  6.000E+02  1.000E+00  0.000E+00
     20  7.101E-01  1.525E+00  0.000E+00     1      2  0.000E+00  0.000E+00  1.000E+00  6.000E+02  1.000E+00  0.000E+00
     21 -1.629E+00 -1.113E-01  0.000E+00     1      2  0.000E+00  0.000E+00  1.000E+00  6.000E+02  1.000E+00  0.000E+00
     22 -7.763E-01  2.433E-01  0.000E+00     1      2  0.000E+00  0.000E+00  1.000E+00  6.000E+02  1.000E+00  0.000E+00
     23 -1.202E+00  8.879E-01  0.000E+00     1      2  0.000E+00  0.000E+00  1.000E+00  6.000E+02  1.000E+00  0.000E+00
     24  7.351E-01  1.018E+00  0.000E+00     1      2  0.000E+00  0.000E+00  1.000E+00  6.000E+02  1.000E+00  0.000E+00
     25  1.389E+00 -3.969E-01  0.000E+00     1      2  0.000E+00  0.000E+00  1.000E+00  6.000E+02  1.000E+00  0.000E+00
     26 -7.993E-02  5.915E-01  0.000E+00     1      2  0.000E+00  0.000E+00  1.000E+00  6.000E+02  1.000E+00  0.000E+00
     27 -8.127E-01 -1.265E+00  0.000E+00     1      2  0.000E+00  0.000E+00  1.000E+00  6.000E+02  1.000E+00  0.000E+00
     28  2.638E-01  9.237E-02  0.000E+00     1      2  0.000E+00  0.000E+00  1.000E+00  6.000E+02  1.000E+00  0.000E+00
     29 -5.404E-01  1.948E-01  0.000E+00     1      2  0.000E+00  0.000E+00  1.000E+00  6.000E+02  1.000E+00  0.000E+00
     30 -3.607E-03  2.394E-02  0.000E+00     1      2  0.000E+00  0.000E+00  1.000E+00  6.000E+02  1.000E+00  0.000E+00
     31 -8.012E-01  1.017E+00  0.000E+00     1      2  0.000E+00  0.000E+00  1.000E+00  6.000E+02  1.000E+00  0.000E+00
     32  2.892E-01  6.967E-01  0.000E+00     1      2  0.000E+00  0.000E+00  1.000E+00  6.000E+02  1.000E+00  0.000E+00
     33  2.470E-01  7.574E-01  0.000E+00     1      2  0.000E+00  0.000E+00  1.000E+00  6.000E+02  1.000E+00  0.000E+00
     34 -9.871E-01  1.480E+00  0.000E+00     1      2  0.000E+00  0.000E+00  1.000E+00  6.000E+02  1.000E+00  0.000E+00
     35 -8.464E-01 -1.372E+00  0.000E+00     1      2  0.000E+00  0.000E+00  1.000E+00  6.000E+02  1.000E+00  0.000E+00
     36 -1.756E-01  8.495E-02  0.000E+00     1      2  0.000E+00  0.000E+00  1.000E+00  6.000E+02  1.000E+00  0.000E+00
     37  5.062E-03 -2.267E-03  0.000E+00     1      2  0.000E+00  0.000E+00  1.000E+00  6.000E+02  1.000E+00  0.000E+00
     38  3.185E-01  1.102E+00  0.000E+00     1      2  0.000E+00  0.000E+00  1.000E+00  6.000E+02  1.000E+00  0.000E+00
     39  6.179E-01  1.479E-01  0.000E+00     1      2  0.000E+00  0.000E+00  1.000E+00  6.000E+02  1.000E+00  0.000E+00
     40  5.250E-02 -4.158E-01  0.000E+00     1      2  0.000E+00  0.000E+00  1.000E+00  6.000E+02  1.000E+00  0.000E+00
     41 -2.528E-01  4.632E-01  0.000E+00     1      2  0.000E+00  0.000E+00  1.000E+00  6.000E+02  1.000E+00  0.000E+00
     42  1.721E-01  1.579E-01  0.000E+00     1      2  0.000E+00  0.000E+00  1.000E+00  6.000E+02  1.000E+00  0.000E+00
      42 ia=203 iq= 79 iap=  0 izp=  0 ixa1=203 ixq1= 78 ixa2=  0 ixq2=  0
 cascade      42 stopped at isedt 2  (kcan= 1)
     43  7.265E-01 -1.448E+00  0.000E+00     1      2  0.000E+00  0.000E+00  1.000E+00  6.000E+02  1.000E+00  0.000E+00
     44 -1.435E+00  6.575E-01  0.000E+00     1      2  0.000E+00  0.000E+00  1.000E+00  6.000E+02  1.000E+00  0.000E+00
     45 -6.663E-01  4.286E-01  0.000E+00     1      2  0.000E+00  0.000E+00  1.000E+00  6.000E+02  1.000E+00  0.000E+00
     46 -1.940E-01  2.378E-01  0.000E+00     1      2  0.000E+00  0.000E+00  1.000E+00  6.000E+02  1.000E+00  0.000E+00
     47  6.276E-02 -1.769E+00  0.000E+00     1      2  0.000E+00  0.000E+00  1.000E+00  6.000E+02  1.000E+00  0.000E+00
     48 -1.844E+00 -5.005E-02  0.000E+00     1      2  0.000E+00  0.000E+00  1.000E+00  6.000E+02  1.000E+00  0.000E+00
     49  1.043E+00  1.002E+00  0.000E+00     1      2  0.000E+00  0.000E+00  1.000E+00  6.000E+02  1.000E+00  0.000E+00
     50 -3.198E-01 -1.168E-01  0.000E+00     1      2  0.000E+00  0.000E+00  1.000E+00  6.000E+02  1.000E+00  0.000E+00
      93 ia=205 iq= 83 iap=  0 izp=  0 ixa1=205 ixq1= 82 ixa2=  0 ixq2=  0
 cascade      93 stopped at isedt 2  (kcan= 1)
      97 ia=204 iq= 82 iap=  0 izp=  0 ixa1=204 ixq1= 83 ixa2=  0 ixq2=  0
 cascade      97 stopped at isedt 2  (kcan= 1)
     124 ia=205 iq= 82 iap=  0 izp=  0 ixa1=205 ixq1= 81 ixa2=  0 ixq2=  0
 cascade     124 stopped at isedt 2  (kcan= 1)
     146 ia=199 iq= 80 iap=  0 izp=  0 ixa1=199 ixq1= 81 ixa2=  0 ixq2=  0
 cascade     146 stopped at isedt 2  (kcan= 1)
     176 ia=206 iq= 81 iap=  0 izp=  0 ixa1=206 ixq1= 82 ixa2=  0 ixq2=  0
 cascade     176 stopped at isedt 2  (kcan= 1)
     182 ia=205 iq= 81 iap=  0 izp=  0 ixa1=205 ixq1= 80 ixa2=  0 ixq2=  0
 cascade     182 stopped at isedt 2  (kcan= 1)
     210 ia=206 iq= 80 iap=  0 izp=  0 ixa1=206 ixq1= 79 ixa2=  0 ixq2=  0
 cascade     210 stopped at isedt 2  (kcan= 1)
     283 ia=204 iq= 80 iap=  0 izp=  0 ixa1=204 ixq1= 81 ixa2=  0 ixq2=  0
 cascade     283 stopped at isedt 2  (kcan= 1)
     291 ia=205 iq= 82 iap=  0 izp=  0 ixa1=205 ixq1= 81 ixa2=  0 ixq2=  0
 cascade     291 stopped at isedt 2  (kcan= 1)
     291 ia=203 iq= 82 iap=  0 izp=  0 ixa1=203 ixq1= 81 ixa2=  0 ixq2=  0
 cascade     291 stopped at isedt 2  (kcan= 1)
     318 ia=203 iq= 82 iap=  0 izp=  0 ixa1=203 ixq1= 81 ixa2=  0 ixq2=  0
 cascade     318 stopped at isedt 2  (kcan= 1)
     354 ia=205 iq= 82 iap=  0 izp=  0 ixa1=205 ixq1= 81 ixa2=  0 ixq2=  0
 cascade     354 stopped at isedt 2  (kcan= 1)
     509 ia=204 iq= 82 iap=  0 izp=  0 ixa1=204 ixq1= 81 ixa2=  0 ixq2=  0
 cascade     509 stopped at isedt 2  (kcan= 1)
     525 ia=205 iq= 84 iap=  0 izp=  0 ixa1=205 ixq1= 83 ixa2=  0 ixq2=  0
 cascade     525 stopped at isedt 2  (kcan= 1)
     540 ia=205 iq= 82 iap=  0 izp=  0 ixa1=205 ixq1= 81 ixa2=  0 ixq2=  0
 cascade     540 stopped at isedt 2  (kcan= 1)
     652 ia=207 iq= 81 iap=  0 izp=  0 ixa1=207 ixq1= 82 ixa2=  0 ixq2=  0
 cascade     652 stopped at isedt 2  (kcan= 1)
     658 ia=204 iq= 82 iap=  0 izp=  0 ixa1=204 ixq1= 81 ixa2=  0 ixq2=  0
 cascade     658 stopped at isedt 2  (kcan= 1)
     750 ia=205 iq= 81 iap=  0 izp=  0 ixa1=205 ixq1= 80 ixa2=  0 ixq2=  0
 cascade     750 stopped at isedt 2  (kcan= 1)
     766 ia=205 iq= 82 iap=  0 izp=  0 ixa1=205 ixq1= 83 ixa2=  0 ixq2=  0
 cascade     766 stopped at isedt 2  (kcan= 1)
     766 ia=202 iq= 81 iap=  0 izp=  0 ixa1=202 ixq1= 82 ixa2=  0 ixq2=  0
 cascade     766 stopped at isedt 2  (kcan= 1)
     893 ia=204 iq= 82 iap=  0 izp=  0 ixa1=204 ixq1= 81 ixa2=  0 ixq2=  0
 cascade     893 stopped at isedt 2  (kcan= 1)
     979 ia=206 iq= 81 iap=  0 izp=  0 ixa1=206 ixq1= 80 ixa2=  0 ixq2=  0
 cascade     979 stopped at isedt 2  (kcan= 1)
    1046 ia=204 iq= 79 iap=  0 izp=  0 ixa1=204 ixq1= 78 ixa2=  0 ixq2=  0
 cascade    1046 stopped at isedt 2  (kcan= 1)
    1075 ia=205 iq= 83 iap=  0 izp=  0 ixa1=205 ixq1= 84 ixa2=  0 ixq2=  0
 cascade    1075 stopped at isedt 2  (kcan= 1)
    1128 ia=203 iq= 83 iap=  0 izp=  0 ixa1=203 ixq1= 82 ixa2=  0 ixq2=  0
 cascade    1128 stopped at isedt 2  (kcan= 1)
    1219 ia=205 iq= 81 iap=  0 izp=  0 ixa1=205 ixq1= 80 ixa2=  0 ixq2=  0
 cascade    1219 stopped at isedt 2  (kcan= 1)
    1243 ia=204 iq= 82 iap=  0 izp=  0 ixa1=204 ixq1= 81 ixa2=  0 ixq2=  0
 cascade    1243 stopped at isedt 2  (kcan= 1)
    1289 ia=203 iq= 83 iap=  0 izp=  0 ixa1=203 ixq1= 82 ixa2=  0 ixq2=  0
 cascade    1289 stopped at isedt 2  (kcan= 1)
    1344 ia=208 iq= 83 iap=  0 izp=  0 ixa1=208 ixq1= 84 ixa2=  0 ixq2=  0
 cascade    1344 stopped at isedt 2  (kcan= 1)
    1351 ia=203 iq= 82 iap=  0 izp=  0 ixa1=203 ixq1= 83 ixa2=  0 ixq2=  0
 cascade    1351 stopped at isedt 2  (kcan= 1)
    1513 ia=200 iq= 80 iap=  0 izp=  0 ixa1=200 ixq1= 79 ixa2=  0 ixq2=  0
 cascade    1513 stopped at isedt 2  (kcan= 1)
    1522 ia=205 iq= 81 iap=  0 izp=  0 ixa1=205 ixq1= 80 ixa2=  0 ixq2=  0
 cascade    1522 stopped at isedt 2  (kcan= 1)
    1596 ia=201 iq= 82 iap=  0 izp=  0 ixa1=201 ixq1= 81 ixa2=  0 ixq2=  0
 cascade    1596 stopped at isedt 2  (kcan= 1)
    1637 ia=203 iq= 80 iap=  0 izp=  0 ixa1=203 ixq1= 79 ixa2=  0 ixq2=  0
 cascade    1637 stopped at isedt 2  (kcan= 1)
    1680 ia=204 iq= 81 iap=  0 izp=  0 ixa1=204 ixq1= 82 ixa2=  0 ixq2=  0
 cascade    1680 stopped at isedt 2  (kcan= 1)
    1706 ia=204 iq= 81 iap=  0 izp=  0 ixa1=204 ixq1= 80 ixa2=  0 ixq2=  0
 cascade    1706 stopped at isedt 2  (kcan= 1)
    1902 ia=207 iq= 83 iap=  0 izp=  0 ixa1=207 ixq1= 82 ixa2=  0 ixq2=  0
 cascade    1902 stopped at isedt 2  (kcan= 1)
    1912 ia=204 iq= 81 iap=  0 izp=  0 ixa1=204 ixq1= 80 ixa2=  0 ixq2=  0
 cascade    1912 stopped at isedt 2  (kcan= 1)
    1973 ia=202 iq= 80 iap=  0 izp=  0 ixa1=202 ixq1= 81 ixa2=  0 ixq2=  0
 cascade    1973 stopped at isedt 2  (kcan= 1)
    2065 ia=202 iq= 82 iap=  0 izp=  0 ixa1=202 ixq1= 83 ixa2=  0 ixq2=  0
 cascade    2065 stopped at isedt 2  (kcan= 1)
    2072 ia=202 iq= 83 iap=  0 izp=  0 ixa1=202 ixq1= 82 ixa2=  0 ixq2=  0
 cascade    2072 stopped at isedt 2  (kcan= 1)
    2146 ia=205 iq= 82 iap=  0 izp=  0 ixa1=205 ixq1= 81 ixa2=  0 ixq2=  0
 cascade    2146 stopped at isedt 2  (kcan= 1)
    2160 ia=204 iq= 80 iap=  0 izp=  0 ixa1=204 ixq1= 79 ixa2=  0 ixq2=  0
 cascade    2160 stopped at isedt 2  (kcan= 1)
    2169 ia=203 iq= 83 iap=  0 izp=  0 ixa1=203 ixq1= 82 ixa2=  0 ixq2=  0
 cascade    2169 stopped at isedt 2  (kcan= 1)
    2173 ia=208 iq= 83 iap=  0 izp=  0 ixa1=208 ixq1= 82 ixa2=  0 ixq2=  0
 cascade    2173 stopped at isedt 2  (kcan= 1)
    2278 ia=206 iq= 82 iap=  0 izp=  0 ixa1=206 ixq1= 81 ixa2=  0 ixq2=  0
 cascade    2278 stopped at isedt 2  (kcan= 1)
    2309 ia=203 iq= 81 iap=  0 izp=  0 ixa1=203 ixq1= 80 ixa2=  0 ixq2=  0
 cascade    2309 stopped at isedt 2  (kcan= 1)
    2379 ia=206 iq= 83 iap=  0 izp=  0 ixa1=206 ixq1= 82 ixa2=  0 ixq2=  0
 cascade    2379 stopped at isedt 2  (kcan= 1)
    2384 ia=202 iq= 81 iap=  0 izp=  0 ixa1=202 ixq1= 82 ixa2=  0 ixq2=  0
 cascade    2384 stopped at isedt 2  (kcan= 1)
    2409 ia=206 iq= 83 iap=  0 izp=  0 ixa1=206 ixq1= 82 ixa2=  0 ixq2=  0
 cascade    2409 stopped at isedt 2  (kcan= 1)
    2467 ia=205 iq= 80 iap=  0 izp=  0 ixa1=205 ixq1= 81 ixa2=  0 ixq2=  0
 cascade    2467 stopped at isedt 2  (kcan= 1)
    2587 ia=203 iq= 82 iap=  0 izp=  0 ixa1=203 ixq1= 81 ixa2=  0 ixq2=  0
 cascade    2587 stopped at isedt 2  (kcan= 1)
    2651 ia=203 iq= 82 iap=  0 izp=  0 ixa1=203 ixq1= 81 ixa2=  0 ixq2=  0
 cascade    2651 stopped at isedt 2  (kcan= 1)
    2652 ia=205 iq= 82 iap=  0 izp=  0 ixa1=205 ixq1= 81 ixa2=  0 ixq2=  0
 cascade    2652 stopped at isedt 2  (kcan= 1)
    2656 ia=203 iq= 81 iap=  0 izp=  0 ixa1=203 ixq1= 80 ixa2=  0 ixq2=  0
 cascade    2656 stopped at isedt 2  (kcan= 1)
    2672 ia=207 iq= 82 iap=  0 izp=  0 ixa1=207 ixq1= 81 ixa2=  0 ixq2=  0
 cascade    2672 stopped at isedt 2  (kcan= 1)
    2768 ia=207 iq= 83 iap=  0 izp=  0 ixa1=207 ixq1= 82 ixa2=  0 ixq2=  0
 cascade    2768 stopped at isedt 2  (kcan= 1)
    2783 ia=205 iq= 80 iap=  0 izp=  0 ixa1=205 ixq1= 81 ixa2=  0 ixq2=  0
 cascade    2783 stopped at isedt 2  (kcan= 1)
    2806 ia=205 iq= 81 iap=  0 izp=  0 ixa1=205 ixq1= 80 ixa2=  0 ixq2=  0
 cascade    2806 stopped at isedt 2  (kcan= 1)
    2821 ia=206 iq= 82 iap=  0 izp=  0 ixa1=206 ixq1= 83 ixa2=  0 ixq2=  0
 cascade    2821 stopped at isedt 2  (kcan= 1)
    2830 ia=207 iq= 82 iap=  0 izp=  0 ixa1=207 ixq1= 81 ixa2=  0 ixq2=  0
 cascade    2830 stopped at isedt 2  (kcan= 1)
    2856 ia=203 iq= 81 iap=  0 izp=  0 ixa1=203 ixq1= 80 ixa2=  0 ixq2=  0
 cascade    2856 stopped at isedt 2  (kcan= 1)
    2889 ia=205 iq= 80 iap=  0 izp=  0 ixa1=205 ixq1= 81 ixa2=  0 ixq2=  0
 cascade    2889 stopped at isedt 2  (kcan= 1)
    2891 ia=205 iq= 81 iap=  0 izp=  0 ixa1=205 ixq1= 82 ixa2=  0 ixq2=  0
 cascade    2891 stopped at isedt 2  (kcan= 1)
    2904 ia=204 iq= 83 iap=  0 izp=  0 ixa1=204 ixq1= 82 ixa2=  0 ixq2=  0
 cascade    2904 stopped at isedt 2  (kcan= 1)
    2970 ia=202 iq= 81 iap=  0 izp=  0 ixa1=202 ixq1= 80 ixa2=  0 ixq2=  0
 cascade    2970 stopped at isedt 2  (kcan= 1)
    2971 ia=208 iq= 82 iap=  0 izp=  0 ixa1=208 ixq1= 83 ixa2=  0 ixq2=  0
 cascade    2971 stopped at isedt 2  (kcan= 1)
    3001 ia=204 iq= 80 iap=  0 izp=  0 ixa1=204 ixq1= 79 ixa2=  0 ixq2=  0
 cascade    3001 stopped at isedt 2  (kcan= 1)
    3034 ia=204 iq= 82 iap=  0 izp=  0 ixa1=204 ixq1= 81 ixa2=  0 ixq2=  0
 cascade    3034 stopped at isedt 2  (kcan= 1)
    3116 ia=203 iq= 81 iap=  0 izp=  0 ixa1=203 ixq1= 82 ixa2=  0 ixq2=  0
 cascade    3116 stopped at isedt 2  (kcan= 1)
    3143 ia=205 iq= 83 iap=  0 izp=  0 ixa1=205 ixq1= 82 ixa2=  0 ixq2=  0
 cascade    3143 stopped at isedt 2  (kcan= 1)
    3147 ia=205 iq= 81 iap=  0 izp=  0 ixa1=205 ixq1= 82 ixa2=  0 ixq2=  0
 cascade    3147 stopped at isedt 2  (kcan= 1)
    3294 ia=205 iq= 83 iap=  0 izp=  0 ixa1=205 ixq1= 82 ixa2=  0 ixq2=  0
 cascade    3294 stopped at isedt 2  (kcan= 1)
    3309 ia=206 iq= 82 iap=  0 izp=  0 ixa1=206 ixq1= 81 ixa2=  0 ixq2=  0
 cascade    3309 stopped at isedt 2  (kcan= 1)
    3460 ia=205 iq= 82 iap=  0 izp=  0 ixa1=205 ixq1= 83 ixa2=  0 ixq2=  0
 cascade    3460 stopped at isedt 2  (kcan= 1)
    3460 ia=201 iq= 80 iap=  0 izp=  0 ixa1=201 ixq1= 79 ixa2=  0 ixq2=  0
 cascade    3460 stopped at isedt 2  (kcan= 1)
    3467 ia=202 iq= 81 iap=  0 izp=  0 ixa1=202 ixq1= 80 ixa2=  0 ixq2=  0
 cascade    3467 stopped at isedt 2  (kcan= 1)
    3494 ia=202 iq= 81 iap=  0 izp=  0 ixa1=202 ixq1= 82 ixa2=  0 ixq2=  0
 cascade    3494 stopped at isedt 2  (kcan= 1)
    3513 ia=207 iq= 83 iap=  0 izp=  0 ixa1=207 ixq1= 82 ixa2=  0 ixq2=  0
 cascade    3513 stopped at isedt 2  (kcan= 1)
    3722 ia=204 iq= 82 iap=  0 izp=  0 ixa1=204 ixq1= 83 ixa2=  0 ixq2=  0
 cascade    3722 stopped at isedt 2  (kcan= 1)
    3776 ia=203 iq= 81 iap=  0 izp=  0 ixa1=203 ixq1= 82 ixa2=  0 ixq2=  0
 cascade    3776 stopped at isedt 2  (kcan= 1)
    3799 ia=205 iq= 81 iap=  0 izp=  0 ixa1=205 ixq1= 82 ixa2=  0 ixq2=  0
 cascade    3799 stopped at isedt 2  (kcan= 1)
    3799 ia=205 iq= 80 iap=  0 izp=  0 ixa1=205 ixq1= 81 ixa2=  0 ixq2=  0
 cascade    3799 stopped at isedt 2  (kcan= 1)
    3948 ia=203 iq= 80 iap=  0 izp=  0 ixa1=203 ixq1= 79 ixa2=  0 ixq2=  0
 cascade    3948 stopped at isedt 2  (kcan= 1)
    3960 ia=204 iq= 83 iap=  0 izp=  0 ixa1=204 ixq1= 82 ixa2=  0 ixq2=  0
 cascade    3960 stopped at isedt 2  (kcan= 1)
    4133 ia=204 iq= 83 iap=  0 izp=  0 ixa1=204 ixq1= 82 ixa2=  0 ixq2=  0
 cascade    4133 stopped at isedt 2  (kcan= 1)
    4133 ia=204 iq= 80 iap=  0 izp=  0 ixa1=204 ixq1= 81 ixa2=  0 ixq2=  0
 cascade    4133 stopped at isedt 2  (kcan= 1)
    4223 ia=202 iq= 80 iap=  0 izp=  0 ixa1=202 ixq1= 79 ixa2=  0 ixq2=  0
 cascade    4223 stopped at isedt 2  (kcan= 1)
    4236 ia=207 iq= 83 iap=  0 izp=  0 ixa1=207 ixq1= 85 ixa2=  0 ixq2=  0
 cascade    4236 stopped at isedt 2  (kcan= 1)
    4312 ia=203 iq= 81 iap=  0 izp=  0 ixa1=203 ixq1= 80 ixa2=  0 ixq2=  0
 cascade    4312 stopped at isedt 2  (kcan= 1)
    4318 ia=202 iq= 80 iap=  0 izp=  0 ixa1=202 ixq1= 81 ixa2=  0 ixq2=  0
 cascade    4318 stopped at isedt 2  (kcan= 1)
    4331 ia=200 iq= 83 iap=  0 izp=  0 ixa1=200 ixq1= 82 ixa2=  0 ixq2=  0
 cascade    4331 stopped at isedt 2  (kcan= 1)
    4358 ia=205 iq= 81 iap=  0 izp=  0 ixa1=205 ixq1= 82 ixa2=  0 ixq2=  0
 cascade    4358 stopped at isedt 2  (kcan= 1)
    4395 ia=207 iq= 83 iap=  0 izp=  0 ixa1=207 ixq1= 82 ixa2=  0 ixq2=  0
 cascade    4395 stopped at isedt 2  (kcan= 1)
    4397 ia=205 iq= 82 iap=  0 izp=  0 ixa1=205 ixq1= 83 ixa2=  0 ixq2=  0
 cascade    4397 stopped at isedt 2  (kcan= 1)
    4446 ia=204 iq= 82 iap=  0 izp=  0 ixa1=204 ixq1= 83 ixa2=  0 ixq2=  0
 cascade    4446 stopped at isedt 2  (kcan= 1)
    4480 ia=203 iq= 81 iap=  0 izp=  0 ixa1=203 ixq1= 82 ixa2=  0 ixq2=  0
 cascade    4480 stopped at isedt 2  (kcan= 1)
    4525 ia=203 iq= 83 iap=  0 izp=  0 ixa1=203 ixq1= 82 ixa2=  0 ixq2=  0
 cascade    4525 stopped at isedt 2  (kcan= 1)
    4534 ia=206 iq= 82 iap=  0 izp=  0 ixa1=206 ixq1= 83 ixa2=  0 ixq2=  0
 cascade    4534 stopped at isedt 2  (kcan= 1)
    4588 ia=202 iq= 81 iap=  0 izp=  0 ixa1=202 ixq1= 80 ixa2=  0 ixq2=  0
 cascade    4588 stopped at isedt 2  (kcan= 1)
    4663 ia=205 iq= 83 iap=  0 izp=  0 ixa1=205 ixq1= 82 ixa2=  0 ixq2=  0
 cascade    4663 stopped at isedt 2  (kcan= 1)
    4670 ia=203 iq= 81 iap=  0 izp=  0 ixa1=203 ixq1= 82 ixa2=  0 ixq2=  0
 cascade    4670 stopped at isedt 2  (kcan= 1)
    4670 ia=204 iq= 82 iap=  0 izp=  0 ixa1=204 ixq1= 83 ixa2=  0 ixq2=  0
 cascade    4670 stopped at isedt 2  (kcan= 1)
    4688 ia=204 iq= 82 iap=  0 izp=  0 ixa1=204 ixq1= 83 ixa2=  0 ixq2=  0
 cascade    4688 stopped at isedt 2  (kcan= 1)
    4688 ia=205 iq= 82 iap=  0 izp=  0 ixa1=205 ixq1= 81 ixa2=  0 ixq2=  0
 cascade    4688 stopped at isedt 2  (kcan= 1)
    4702 ia=207 iq= 83 iap=  0 izp=  0 ixa1=207 ixq1= 82 ixa2=  0 ixq2=  0
 cascade    4702 stopped at isedt 2  (kcan= 1)
    4725 ia=204 iq= 81 iap=  0 izp=  0 ixa1=204 ixq1= 80 ixa2=  0 ixq2=  0
 cascade    4725 stopped at isedt 2  (kcan= 1)
    4859 ia=205 iq= 80 iap=  0 izp=  0 ixa1=205 ixq1= 81 ixa2=  0 ixq2=  0
 cascade    4859 stopped at isedt 2  (kcan= 1)
    4894 ia=201 iq= 81 iap=  0 izp=  0 ixa1=201 ixq1= 82 ixa2=  0 ixq2=  0
 cascade    4894 stopped at isedt 2  (kcan= 1)
    4905 ia=202 iq= 81 iap=  0 izp=  0 ixa1=202 ixq1= 80 ixa2=  0 ixq2=  0
 cascade    4905 stopped at isedt 2  (kcan= 1)
    4911 ia=207 iq= 82 iap=  0 izp=  0 ixa1=207 ixq1= 83 ixa2=  0 ixq2=  0
 cascade    4911 stopped at isedt 2  (kcan= 1)
    4914 ia=206 iq= 83 iap=  0 izp=  0 ixa1=206 ixq1= 82 ixa2=  0 ixq2=  0
 cascade    4914 stopped at isedt 2  (kcan= 1)
    4931 ia=204 iq= 82 iap=  0 izp=  0 ixa1=204 ixq1= 81 ixa2=  0 ixq2=  0
 cascade    4931 stopped at isedt 2  (kcan= 1)
    4951 ia=205 iq= 83 iap=  0 izp=  0 ixa1=205 ixq1= 82 ixa2=  0 ixq2=  0
 cascade    4951 stopped at isedt 2  (kcan= 1)
    4952 ia=206 iq= 82 iap=  0 izp=  0 ixa1=206 ixq1= 83 ixa2=  0 ixq2=  0
 cascade    4952 stopped at isedt 2  (kcan= 1)
    4990 ia=201 iq= 79 iap=  0 izp=  0 ixa1=201 ixq1= 80 ixa2=  0 ixq2=  0
 cascade    4990 stopped at isedt 2  (kcan= 1)
    4998 ia=204 iq= 82 iap=  0 izp=  0 ixa1=204 ixq1= 81 ixa2=  0 ixq2=  0
 cascade    4998 stopped at isedt 2  (kcan= 1)
    5031 ia=202 iq= 81 iap=  0 izp=  0 ixa1=202 ixq1= 82 ixa2=  0 ixq2=  0
 cascade    5031 stopped at isedt 2  (kcan= 1)
    5038 ia=202 iq= 77 iap=  0 izp=  0 ixa1=202 ixq1= 78 ixa2=  0 ixq2=  0
 cascade    5038 stopped at isedt 2  (kcan= 1)
    5055 ia=205 iq= 80 iap=  0 izp=  0 ixa1=205 ixq1= 79 ixa2=  0 ixq2=  0
 cascade    5055 stopped at isedt 2  (kcan= 1)
    5127 ia=205 iq= 82 iap=  0 izp=  0 ixa1=205 ixq1= 83 ixa2=  0 ixq2=  0
 cascade    5127 stopped at isedt 2  (kcan= 1)
    5219 ia=205 iq= 81 iap=  0 izp=  0 ixa1=205 ixq1= 80 ixa2=  0 ixq2=  0
 cascade    5219 stopped at isedt 2  (kcan= 1)
    5224 ia=207 iq= 82 iap=  0 izp=  0 ixa1=207 ixq1= 81 ixa2=  0 ixq2=  0
 cascade    5224 stopped at isedt 2  (kcan= 1)
    5230 ia=207 iq= 83 iap=  0 izp=  0 ixa1=207 ixq1= 82 ixa2=  0 ixq2=  0
 cascade    5230 stopped at isedt 2  (kcan= 1)
    5242 ia=205 iq= 82 iap=  0 izp=  0 ixa1=205 ixq1= 81 ixa2=  0 ixq2=  0
 cascade    5242 stopped at isedt 2  (kcan= 1)
    5383 ia=205 iq= 81 iap=  0 izp=  0 ixa1=205 ixq1= 80 ixa2=  0 ixq2=  0
 cascade    5383 stopped at isedt 2  (kcan= 1)
    5440 ia=203 iq= 79 iap=  0 izp=  0 ixa1=203 ixq1= 78 ixa2=  0 ixq2=  0
 cascade    5440 stopped at isedt 2  (kcan= 1)
    5450 ia=205 iq= 83 iap=  0 izp=  0 ixa1=205 ixq1= 82 ixa2=  0 ixq2=  0
 cascade    5450 stopped at isedt 2  (kcan= 1)
    5487 ia=205 iq= 83 iap=  0 izp=  0 ixa1=205 ixq1= 82 ixa2=  0 ixq2=  0
 cascade    5487 stopped at isedt 2  (kcan= 1)
    5528 ia=201 iq= 83 iap=  0 izp=  0 ixa1=201 ixq1= 84 ixa2=  0 ixq2=  0
 cascade    5528 stopped at isedt 2  (kcan= 1)
    5528 ia=199 iq= 80 iap=  0 izp=  0 ixa1=199 ixq1= 81 ixa2=  0 ixq2=  0
 cascade    5528 stopped at isedt 2  (kcan= 1)
    5575 ia=202 iq= 80 iap=  0 izp=  0 ixa1=202 ixq1= 79 ixa2=  0 ixq2=  0
 cascade    5575 stopped at isedt 2  (kcan= 1)
    5640 ia=202 iq= 83 iap=  0 izp=  0 ixa1=202 ixq1= 82 ixa2=  0 ixq2=  0
 cascade    5640 stopped at isedt 2  (kcan= 1)
    5688 ia=206 iq= 83 iap=  0 izp=  0 ixa1=206 ixq1= 82 ixa2=  0 ixq2=  0
 cascade    5688 stopped at isedt 2  (kcan= 1)
    5729 ia=205 iq= 82 iap=  0 izp=  0 ixa1=205 ixq1= 81 ixa2=  0 ixq2=  0
 cascade    5729 stopped at isedt 2  (kcan= 1)
    5801 ia=205 iq= 81 iap=  0 izp=  0 ixa1=205 ixq1= 82 ixa2=  0 ixq2=  0
 cascade    5801 stopped at isedt 2  (kcan= 1)
    5886 ia=203 iq= 83 iap=  0 izp=  0 ixa1=203 ixq1= 82 ixa2=  0 ixq2=  0
 cascade    5886 stopped at isedt 2  (kcan= 1)
    5970 ia=203 iq= 82 iap=  0 izp=  0 ixa1=203 ixq1= 81 ixa2=  0 ixq2=  0
 cascade    5970 stopped at isedt 2  (kcan= 1)
    6113 ia=202 iq= 81 iap=  0 izp=  0 ixa1=202 ixq1= 82 ixa2=  0 ixq2=  0
 cascade    6113 stopped at isedt 2  (kcan= 1)
    6318 ia=202 iq= 80 iap=  0 izp=  0 ixa1=202 ixq1= 79 ixa2=  0 ixq2=  0
 cascade    6318 stopped at isedt 2  (kcan= 1)
    6353 ia=202 iq= 83 iap=  0 izp=  0 ixa1=202 ixq1= 82 ixa2=  0 ixq2=  0
 cascade    6353 stopped at isedt 2  (kcan= 1)
    6384 ia=203 iq= 81 iap=  0 izp=  0 ixa1=203 ixq1= 82 ixa2=  0 ixq2=  0
 cascade    6384 stopped at isedt 2  (kcan= 1)
    6403 ia=207 iq= 83 iap=  0 izp=  0 ixa1=207 ixq1= 82 ixa2=  0 ixq2=  0
 cascade    6403 stopped at isedt 2  (kcan= 1)
    6463 ia=205 iq= 84 iap=  0 izp=  0 ixa1=205 ixq1= 83 ixa2=  0 ixq2=  0
 cascade    6463 stopped at isedt 2  (kcan= 1)
    6501 ia=203 iq= 81 iap=  0 izp=  0 ixa1=203 ixq1= 80 ixa2=  0 ixq2=  0
 cascade    6501 stopped at isedt 2  (kcan= 1)
    6535 ia=203 iq= 81 iap=  0 izp=  0 ixa1=203 ixq1= 80 ixa2=  0 ixq2=  0
 cascade    6535 stopped at isedt 2  (kcan= 1)
    6537 ia=204 iq= 83 iap=  0 izp=  0 ixa1=204 ixq1= 82 ixa2=  0 ixq2=  0
 cascade    6537 stopped at isedt 2  (kcan= 1)
    6633 ia=203 iq= 81 iap=  0 izp=  0 ixa1=203 ixq1= 80 ixa2=  0 ixq2=  0
 cascade    6633 stopped at isedt 2  (kcan= 1)
    6716 ia=206 iq= 84 iap=  0 izp=  0 ixa1=206 ixq1= 83 ixa2=  0 ixq2=  0
 cascade    6716 stopped at isedt 2  (kcan= 1)
    6785 ia=203 iq= 82 iap=  0 izp=  0 ixa1=203 ixq1= 81 ixa2=  0 ixq2=  0
 cascade    6785 stopped at isedt 2  (kcan= 1)
    6870 ia=207 iq= 82 iap=  0 izp=  0 ixa1=207 ixq1= 81 ixa2=  0 ixq2=  0
 cascade    6870 stopped at isedt 2  (kcan= 1)
    6901 ia=205 iq= 82 iap=  0 izp=  0 ixa1=205 ixq1= 81 ixa2=  0 ixq2=  0
 cascade    6901 stopped at isedt 2  (kcan= 1)
    6903 ia=203 iq= 82 iap=  0 izp=  0 ixa1=203 ixq1= 81 ixa2=  0 ixq2=  0
 cascade    6903 stopped at isedt 2  (kcan= 1)
    6925 ia=206 iq= 83 iap=  0 izp=  0 ixa1=206 ixq1= 82 ixa2=  0 ixq2=  0
 cascade    6925 stopped at isedt 2  (kcan= 1)
    6930 ia=202 iq= 81 iap=  0 izp=  0 ixa1=202 ixq1= 82 ixa2=  0 ixq2=  0
 cascade    6930 stopped at isedt 2  (kcan= 1)
    6940 ia=203 iq= 80 iap=  0 izp=  0 ixa1=203 ixq1= 81 ixa2=  0 ixq2=  0
 cascade    6940 stopped at isedt 2  (kcan= 1)
    6989 ia=206 iq= 83 iap=  0 izp=  0 ixa1=206 ixq1= 82 ixa2=  0 ixq2=  0
 cascade    6989 stopped at isedt 2  (kcan= 1)
    7031 ia=204 iq= 81 iap=  0 izp=  0 ixa1=204 ixq1= 82 ixa2=  0 ixq2=  0
 cascade    7031 stopped at isedt 2  (kcan= 1)
    7061 ia=202 iq= 82 iap=  0 izp=  0 ixa1=202 ixq1= 81 ixa2=  0 ixq2=  0
 cascade    7061 stopped at isedt 2  (kcan= 1)
    7118 ia=202 iq= 82 iap=  0 izp=  0 ixa1=202 ixq1= 81 ixa2=  0 ixq2=  0
 cascade    7118 stopped at isedt 2  (kcan= 1)
    7150 ia=204 iq= 80 iap=  0 izp=  0 ixa1=204 ixq1= 79 ixa2=  0 ixq2=  0
 cascade    7150 stopped at isedt 2  (kcan= 1)
    7194 ia=205 iq= 82 iap=  0 izp=  0 ixa1=205 ixq1= 81 ixa2=  0 ixq2=  0
 cascade    7194 stopped at isedt 2  (kcan= 1)
    7209 ia=205 iq= 81 iap=  0 izp=  0 ixa1=205 ixq1= 80 ixa2=  0 ixq2=  0
 cascade    7209 stopped at isedt 2  (kcan= 1)
    7432 ia=204 iq= 80 iap=  0 izp=  0 ixa1=204 ixq1= 79 ixa2=  0 ixq2=  0
 cascade    7432 stopped at isedt 2  (kcan= 1)
    7489 ia=205 iq= 80 iap=  0 izp=  0 ixa1=205 ixq1= 81 ixa2=  0 ixq2=  0
 cascade    7489 stopped at isedt 2  (kcan= 1)
    7543 ia=205 iq= 82 iap=  0 izp=  0 ixa1=205 ixq1= 81 ixa2=  0 ixq2=  0
 cascade    7543 stopped at isedt 2  (kcan= 1)
    7583 ia=204 iq= 83 iap=  0 izp=  0 ixa1=204 ixq1= 82 ixa2=  0 ixq2=  0
 cascade    7583 stopped at isedt 2  (kcan= 1)
    7642 ia=204 iq= 81 iap=  0 izp=  0 ixa1=204 ixq1= 82 ixa2=  0 ixq2=  0
 cascade    7642 stopped at isedt 2  (kcan= 1)
    7652 ia=205 iq= 83 iap=  0 izp=  0 ixa1=205 ixq1= 84 ixa2=  0 ixq2=  0
 cascade    7652 stopped at isedt 2  (kcan= 1)
    7657 ia=205 iq= 81 iap=  0 izp=  0 ixa1=205 ixq1= 80 ixa2=  0 ixq2=  0
 cascade    7657 stopped at isedt 2  (kcan= 1)
    7704 ia=205 iq= 83 iap=  0 izp=  0 ixa1=205 ixq1= 82 ixa2=  0 ixq2=  0
 cascade    7704 stopped at isedt 2  (kcan= 1)
    7716 ia=203 iq= 81 iap=  0 izp=  0 ixa1=203 ixq1= 80 ixa2=  0 ixq2=  0
 cascade    7716 stopped at isedt 2  (kcan= 1)
    7747 ia=205 iq= 81 iap=  0 izp=  0 ixa1=205 ixq1= 80 ixa2=  0 ixq2=  0
 cascade    7747 stopped at isedt 2  (kcan= 1)
    7766 ia=206 iq= 81 iap=  0 izp=  0 ixa1=206 ixq1= 82 ixa2=  0 ixq2=  0
 cascade    7766 stopped at isedt 2  (kcan= 1)
    7905 ia=204 iq= 82 iap=  0 izp=  0 ixa1=204 ixq1= 81 ixa2=  0 ixq2=  0
 cascade    7905 stopped at isedt 2  (kcan= 1)
    7941 ia=205 iq= 82 iap=  0 izp=  0 ixa1=205 ixq1= 81 ixa2=  0 ixq2=  0
 cascade    7941 stopped at isedt 2  (kcan= 1)
    7948 ia=197 iq= 78 iap=  0 izp=  0 ixa1=197 ixq1= 79 ixa2=  0 ixq2=  0
 cascade    7948 stopped at isedt 2  (kcan= 1)
    8008 ia=202 iq= 81 iap=  0 izp=  0 ixa1=202 ixq1= 80 ixa2=  0 ixq2=  0
 cascade    8008 stopped at isedt 2  (kcan= 1)
    8108 ia=203 iq= 80 iap=  0 izp=  0 ixa1=203 ixq1= 79 ixa2=  0 ixq2=  0
 cascade    8108 stopped at isedt 2  (kcan= 1)
    8108 ia=205 iq= 83 iap=  0 izp=  0 ixa1=205 ixq1= 82 ixa2=  0 ixq2=  0
 cascade    8108 stopped at isedt 2  (kcan= 1)
    8110 ia=202 iq= 82 iap=  0 izp=  0 ixa1=202 ixq1= 83 ixa2=  0 ixq2=  0
 cascade    8110 stopped at isedt 2  (kcan= 1)
    8152 ia=202 iq= 80 iap=  0 izp=  0 ixa1=202 ixq1= 79 ixa2=  0 ixq2=  0
 cascade    8152 stopped at isedt 2  (kcan= 1)
    8194 ia=203 iq= 81 iap=  0 izp=  0 ixa1=203 ixq1= 82 ixa2=  0 ixq2=  0
 cascade    8194 stopped at isedt 2  (kcan= 1)
    8215 ia=205 iq= 81 iap=  0 izp=  0 ixa1=205 ixq1= 80 ixa2=  0 ixq2=  0
 cascade    8215 stopped at isedt 2  (kcan= 1)
    8268 ia=207 iq= 83 iap=  0 izp=  0 ixa1=207 ixq1= 82 ixa2=  0 ixq2=  0
 cascade    8268 stopped at isedt 2  (kcan= 1)
    8304 ia=202 iq= 79 iap=  0 izp=  0 ixa1=202 ixq1= 78 ixa2=  0 ixq2=  0
 cascade    8304 stopped at isedt 2  (kcan= 1)
    8351 ia=203 iq= 80 iap=  0 izp=  0 ixa1=203 ixq1= 79 ixa2=  0 ixq2=  0
 cascade    8351 stopped at isedt 2  (kcan= 1)
    8413 ia=202 iq= 79 iap=  0 izp=  0 ixa1=202 ixq1= 78 ixa2=  0 ixq2=  0
 cascade    8413 stopped at isedt 2  (kcan= 1)
    8464 ia=199 iq= 77 iap=  0 izp=  0 ixa1=199 ixq1= 76 ixa2=  0 ixq2=  0
 cascade    8464 stopped at isedt 2  (kcan= 1)
    8469 ia=207 iq= 81 iap=  0 izp=  0 ixa1=207 ixq1= 82 ixa2=  0 ixq2=  0
 cascade    8469 stopped at isedt 2  (kcan= 1)
    8543 ia=204 iq= 82 iap=  0 izp=  0 ixa1=204 ixq1= 81 ixa2=  0 ixq2=  0
 cascade    8543 stopped at isedt 2  (kcan= 1)
    8607 ia=204 iq= 81 iap=  0 izp=  0 ixa1=204 ixq1= 80 ixa2=  0 ixq2=  0
 cascade    8607 stopped at isedt 2  (kcan= 1)
    8651 ia=202 iq= 80 iap=  0 izp=  0 ixa1=202 ixq1= 79 ixa2=  0 ixq2=  0
 cascade    8651 stopped at isedt 2  (kcan= 1)
    8723 ia=206 iq= 84 iap=  0 izp=  0 ixa1=206 ixq1= 83 ixa2=  0 ixq2=  0
 cascade    8723 stopped at isedt 2  (kcan= 1)
    8910 ia=205 iq= 82 iap=  0 izp=  0 ixa1=205 ixq1= 83 ixa2=  0 ixq2=  0
 cascade    8910 stopped at isedt 2  (kcan= 1)
    9031 ia=205 iq= 81 iap=  0 izp=  0 ixa1=205 ixq1= 80 ixa2=  0 ixq2=  0
 cascade    9031 stopped at isedt 2  (kcan= 1)
    9150 ia=207 iq= 82 iap=  0 izp=  0 ixa1=207 ixq1= 83 ixa2=  0 ixq2=  0
 cascade    9150 stopped at isedt 2  (kcan= 1)
    9178 ia=204 iq= 79 iap=  0 izp=  0 ixa1=204 ixq1= 80 ixa2=  0 ixq2=  0
 cascade    9178 stopped at isedt 2  (kcan= 1)
    9335 ia=206 iq= 81 iap=  0 izp=  0 ixa1=206 ixq1= 80 ixa2=  0 ixq2=  0
 cascade    9335 stopped at isedt 2  (kcan= 1)
    9346 ia=205 iq= 83 iap=  0 izp=  0 ixa1=205 ixq1= 82 ixa2=  0 ixq2=  0
 cascade    9346 stopped at isedt 2  (kcan= 1)
    9418 ia=205 iq= 82 iap=  0 izp=  0 ixa1=205 ixq1= 83 ixa2=  0 ixq2=  0
 cascade    9418 stopped at isedt 2  (kcan= 1)
    9573 ia=206 iq= 83 iap=  0 izp=  0 ixa1=206 ixq1= 82 ixa2=  0 ixq2=  0
 cascade    9573 stopped at isedt 2  (kcan= 1)
    9604 ia=200 iq= 80 iap=  0 izp=  0 ixa1=200 ixq1= 79 ixa2=  0 ixq2=  0
 cascade    9604 stopped at isedt 2  (kcan= 1)
    9627 ia=203 iq= 79 iap=  0 izp=  0 ixa1=203 ixq1= 78 ixa2=  0 ixq2=  0
 cascade    9627 stopped at isedt 2  (kcan= 1)
    9637 ia=205 iq= 82 iap=  0 izp=  0 ixa1=205 ixq1= 83 ixa2=  0 ixq2=  0
 cascade    9637 stopped at isedt 2  (kcan= 1)
    9655 ia=204 iq= 82 iap=  0 izp=  0 ixa1=204 ixq1= 81 ixa2=  0 ixq2=  0
 cascade    9655 stopped at isedt 2  (kcan= 1)
    9720 ia=203 iq= 81 iap=  0 izp=  0 ixa1=203 ixq1= 80 ixa2=  0 ixq2=  0
 cascade    9720 stopped at isedt 2  (kcan= 1)
    9779 ia=204 iq= 81 iap=  0 izp=  0 ixa1=204 ixq1= 80 ixa2=  0 ixq2=  0
 cascade    9779 stopped at isedt 2  (kcan= 1)
    9790 ia=199 iq= 81 iap=  0 izp=  0 ixa1=199 ixq1= 80 ixa2=  0 ixq2=  0
 cascade    9790 stopped at isedt 2  (kcan= 1)
    9833 ia=200 iq= 82 iap=  0 izp=  0 ixa1=200 ixq1= 81 ixa2=  0 ixq2=  0
 cascade    9833 stopped at isedt 2  (kcan= 1)
    9910 ia=207 iq= 83 iap=  0 izp=  0 ixa1=207 ixq1= 82 ixa2=  0 ixq2=  0
 cascade    9910 stopped at isedt 2  (kcan= 1)
    9961 ia=204 iq= 82 iap=  0 izp=  0 ixa1=204 ixq1= 81 ixa2=  0 ixq2=  0
 cascade    9961 stopped at isedt 2  (kcan= 1)
   10005 ia=206 iq= 81 iap=  0 izp=  0 ixa1=206 ixq1= 82 ixa2=  0 ixq2=  0
 cascade   10005 stopped at isedt 2  (kcan= 1)
   10088 ia=203 iq= 80 iap=  0 izp=  0 ixa1=203 ixq1= 81 ixa2=  0 ixq2=  0
 cascade   10088 stopped at isedt 2  (kcan= 1)
   10250 ia=204 iq= 82 iap=  0 izp=  0 ixa1=204 ixq1= 81 ixa2=  0 ixq2=  0
 cascade   10250 stopped at isedt 2  (kcan= 1)
   10253 ia=206 iq= 80 iap=  0 izp=  0 ixa1=206 ixq1= 81 ixa2=  0 ixq2=  0
 cascade   10253 stopped at isedt 2  (kcan= 1)
   10258 ia=205 iq= 82 iap=  0 izp=  0 ixa1=205 ixq1= 81 ixa2=  0 ixq2=  0
 cascade   10258 stopped at isedt 2  (kcan= 1)
   10299 ia=200 iq= 81 iap=  0 izp=  0 ixa1=200 ixq1= 80 ixa2=  0 ixq2=  0
 cascade   10299 stopped at isedt 2  (kcan= 1)
   10369 ia=207 iq= 81 iap=  0 izp=  0 ixa1=207 ixq1= 82 ixa2=  0 ixq2=  0
 cascade   10369 stopped at isedt 2  (kcan= 1)
   10389 ia=206 iq= 81 iap=  0 izp=  0 ixa1=206 ixq1= 82 ixa2=  0 ixq2=  0
 cascade   10389 stopped at isedt 2  (kcan= 1)
   10403 ia=205 iq= 83 iap=  0 izp=  0 ixa1=205 ixq1= 82 ixa2=  0 ixq2=  0
 cascade   10403 stopped at isedt 2  (kcan= 1)
   10557 ia=205 iq= 81 iap=  0 izp=  0 ixa1=205 ixq1= 82 ixa2=  0 ixq2=  0
 cascade   10557 stopped at isedt 2  (kcan= 1)
   10580 ia=200 iq= 80 iap=  0 izp=  0 ixa1=200 ixq1= 79 ixa2=  0 ixq2=  0
 cascade   10580 stopped at isedt 2  (kcan= 1)
   10584 ia=203 iq= 82 iap=  0 izp=  0 ixa1=203 ixq1= 81 ixa2=  0 ixq2=  0
 cascade   10584 stopped at isedt 2  (kcan= 1)
   10620 ia=204 iq= 82 iap=  0 izp=  0 ixa1=204 ixq1= 81 ixa2=  0 ixq2=  0
 cascade   10620 stopped at isedt 2  (kcan= 1)
   10776 ia=204 iq= 80 iap=  0 izp=  0 ixa1=204 ixq1= 79 ixa2=  0 ixq2=  0
 cascade   10776 stopped at isedt 2  (kcan= 1)
   10816 ia=204 iq= 81 iap=  0 izp=  0 ixa1=204 ixq1= 82 ixa2=  0 ixq2=  0
 cascade   10816 stopped at isedt 2  (kcan= 1)
   10858 ia=203 iq= 81 iap=  0 izp=  0 ixa1=203 ixq1= 80 ixa2=  0 ixq2=  0
 cascade   10858 stopped at isedt 2  (kcan= 1)
   10871 ia=206 iq= 83 iap=  0 izp=  0 ixa1=206 ixq1= 82 ixa2=  0 ixq2=  0
 cascade   10871 stopped at isedt 2  (kcan= 1)
   11113 ia=203 iq= 83 iap=  0 izp=  0 ixa1=203 ixq1= 82 ixa2=  0 ixq2=  0
 cascade   11113 stopped at isedt 2  (kcan= 1)
   11186 ia=203 iq= 80 iap=  0 izp=  0 ixa1=203 ixq1= 81 ixa2=  0 ixq2=  0
 cascade   11186 stopped at isedt 2  (kcan= 1)
   11201 ia=203 iq= 81 iap=  0 izp=  0 ixa1=203 ixq1= 80 ixa2=  0 ixq2=  0
 cascade   11201 stopped at isedt 2  (kcan= 1)
   11253 ia=202 iq= 83 iap=  0 izp=  0 ixa1=202 ixq1= 82 ixa2=  0 ixq2=  0
 cascade   11253 stopped at isedt 2  (kcan= 1)
   11264 ia=207 iq= 83 iap=  0 izp=  0 ixa1=207 ixq1= 84 ixa2=  0 ixq2=  0
 cascade   11264 stopped at isedt 2  (kcan= 1)
   11269 ia=203 iq= 82 iap=  0 izp=  0 ixa1=203 ixq1= 81 ixa2=  0 ixq2=  0
 cascade   11269 stopped at isedt 2  (kcan= 1)
   11301 ia=204 iq= 81 iap=  0 izp=  0 ixa1=204 ixq1= 82 ixa2=  0 ixq2=  0
 cascade   11301 stopped at isedt 2  (kcan= 1)
   11491 ia=203 iq= 82 iap=  0 izp=  0 ixa1=203 ixq1= 81 ixa2=  0 ixq2=  0
 cascade   11491 stopped at isedt 2  (kcan= 1)
   11548 ia=206 iq= 82 iap=  0 izp=  0 ixa1=206 ixq1= 81 ixa2=  0 ixq2=  0
 cascade   11548 stopped at isedt 2  (kcan= 1)
   11671 ia=205 iq= 81 iap=  0 izp=  0 ixa1=205 ixq1= 82 ixa2=  0 ixq2=  0
 cascade   11671 stopped at isedt 2  (kcan= 1)
   11690 ia=206 iq= 81 iap=  0 izp=  0 ixa1=206 ixq1= 82 ixa2=  0 ixq2=  0
 cascade   11690 stopped at isedt 2  (kcan= 1)
   11694 ia=203 iq= 81 iap=  0 izp=  0 ixa1=203 ixq1= 80 ixa2=  0 ixq2=  0
 cascade   11694 stopped at isedt 2  (kcan= 1)
   11761 ia=204 iq= 79 iap=  0 izp=  0 ixa1=204 ixq1= 80 ixa2=  0 ixq2=  0
 cascade   11761 stopped at isedt 2  (kcan= 1)
   11768 ia=204 iq= 83 iap=  0 izp=  0 ixa1=204 ixq1= 82 ixa2=  0 ixq2=  0
 cascade   11768 stopped at isedt 2  (kcan= 1)
   11985 ia=205 iq= 81 iap=  0 izp=  0 ixa1=205 ixq1= 82 ixa2=  0 ixq2=  0
 cascade   11985 stopped at isedt 2  (kcan= 1)
   12093 ia=208 iq= 83 iap=  0 izp=  0 ixa1=208 ixq1= 82 ixa2=  0 ixq2=  0
 cascade   12093 stopped at isedt 2  (kcan= 1)
   12199 ia=207 iq= 82 iap=  0 izp=  0 ixa1=207 ixq1= 81 ixa2=  0 ixq2=  0
 cascade   12199 stopped at isedt 2  (kcan= 1)
   12231 ia=205 iq= 81 iap=  0 izp=  0 ixa1=205 ixq1= 82 ixa2=  0 ixq2=  0
 cascade   12231 stopped at isedt 2  (kcan= 1)
   12241 ia=203 iq= 81 iap=  0 izp=  0 ixa1=203 ixq1= 82 ixa2=  0 ixq2=  0
 cascade   12241 stopped at isedt 2  (kcan= 1)
   12263 ia=201 iq= 78 iap=  0 izp=  0 ixa1=201 ixq1= 79 ixa2=  0 ixq2=  0
 cascade   12263 stopped at isedt 2  (kcan= 1)
   12290 ia=202 iq= 80 iap=  0 izp=  0 ixa1=202 ixq1= 81 ixa2=  0 ixq2=  0
 cascade   12290 stopped at isedt 2  (kcan= 1)
   12367 ia=203 iq= 81 iap=  0 izp=  0 ixa1=203 ixq1= 80 ixa2=  0 ixq2=  0
 cascade   12367 stopped at isedt 2  (kcan= 1)
   12384 ia=205 iq= 83 iap=  0 izp=  0 ixa1=205 ixq1= 82 ixa2=  0 ixq2=  0
 cascade   12384 stopped at isedt 2  (kcan= 1)
   12412 ia=200 iq= 80 iap=  0 izp=  0 ixa1=200 ixq1= 81 ixa2=  0 ixq2=  0
 cascade   12412 stopped at isedt 2  (kcan= 1)
   12444 ia=208 iq= 81 iap=  0 izp=  0 ixa1=208 ixq1= 80 ixa2=  0 ixq2=  0
 cascade   12444 stopped at isedt 2  (kcan= 1)
   12576 ia=204 iq= 82 iap=  0 izp=  0 ixa1=204 ixq1= 81 ixa2=  0 ixq2=  0
 cascade   12576 stopped at isedt 2  (kcan= 1)
   12611 ia=205 iq= 82 iap=  0 izp=  0 ixa1=205 ixq1= 81 ixa2=  0 ixq2=  0
 cascade   12611 stopped at isedt 2  (kcan= 1)
   12663 ia=205 iq= 82 iap=  0 izp=  0 ixa1=205 ixq1= 81 ixa2=  0 ixq2=  0
 cascade   12663 stopped at isedt 2  (kcan= 1)
   12736 ia=205 iq= 82 iap=  0 izp=  0 ixa1=205 ixq1= 81 ixa2=  0 ixq2=  0
 cascade   12736 stopped at isedt 2  (kcan= 1)
   12771 ia=204 iq= 80 iap=  0 izp=  0 ixa1=204 ixq1= 81 ixa2=  0 ixq2=  0
 cascade   12771 stopped at isedt 2  (kcan= 1)
   12771 ia=207 iq= 82 iap=  0 izp=  0 ixa1=207 ixq1= 83 ixa2=  0 ixq2=  0
 cascade   12771 stopped at isedt 2  (kcan= 1)
   12806 ia=208 iq= 83 iap=  0 izp=  0 ixa1=208 ixq1= 82 ixa2=  0 ixq2=  0
 cascade   12806 stopped at isedt 2  (kcan= 1)
   12813 ia=204 iq= 81 iap=  0 izp=  0 ixa1=204 ixq1= 80 ixa2=  0 ixq2=  0
 cascade   12813 stopped at isedt 2  (kcan= 1)
   12829 ia=204 iq= 81 iap=  0 izp=  0 ixa1=204 ixq1= 82 ixa2=  0 ixq2=  0
 cascade   12829 stopped at isedt 2  (kcan= 1)
   12872 ia=204 iq= 81 iap=  0 izp=  0 ixa1=204 ixq1= 82 ixa2=  0 ixq2=  0
 cascade   12872 stopped at isedt 2  (kcan= 1)
   12892 ia=206 iq= 82 iap=  0 izp=  0 ixa1=206 ixq1= 83 ixa2=  0 ixq2=  0
 cascade   12892 stopped at isedt 2  (kcan= 1)
   12972 ia=203 iq= 82 iap=  0 izp=  0 ixa1=203 ixq1= 81 ixa2=  0 ixq2=  0
 cascade   12972 stopped at isedt 2  (kcan= 1)
   13136 ia=204 iq= 82 iap=  0 izp=  0 ixa1=204 ixq1= 81 ixa2=  0 ixq2=  0
 cascade   13136 stopped at isedt 2  (kcan= 1)
   13224 ia=201 iq= 82 iap=  0 izp=  0 ixa1=201 ixq1= 81 ixa2=  0 ixq2=  0
 cascade   13224 stopped at isedt 2  (kcan= 1)
   13233 ia=207 iq= 82 iap=  0 izp=  0 ixa1=207 ixq1= 83 ixa2=  0 ixq2=  0
 cascade   13233 stopped at isedt 2  (kcan= 1)
   13235 ia=204 iq= 81 iap=  0 izp=  0 ixa1=204 ixq1= 80 ixa2=  0 ixq2=  0
 cascade   13235 stopped at isedt 2  (kcan= 1)
   13269 ia=204 iq= 82 iap=  0 izp=  0 ixa1=204 ixq1= 81 ixa2=  0 ixq2=  0
 cascade   13269 stopped at isedt 2  (kcan= 1)
   13305 ia=204 iq= 83 iap=  0 izp=  0 ixa1=204 ixq1= 84 ixa2=  0 ixq2=  0
 cascade   13305 stopped at isedt 2  (kcan= 1)
   13315 ia=202 iq= 79 iap=  0 izp=  0 ixa1=202 ixq1= 80 ixa2=  0 ixq2=  0
 cascade   13315 stopped at isedt 2  (kcan= 1)
   13386 ia=202 iq= 81 iap=  0 izp=  0 ixa1=202 ixq1= 82 ixa2=  0 ixq2=  0
 cascade   13386 stopped at isedt 2  (kcan= 1)
   13390 ia=204 iq= 82 iap=  0 izp=  0 ixa1=203 ixq1= 82 ixa2=  0 ixq2=  0
 cascade   13390 stopped at isedt 2  (kcan= 1)
   13502 ia=206 iq= 82 iap=  0 izp=  0 ixa1=206 ixq1= 83 ixa2=  0 ixq2=  0
 cascade   13502 stopped at isedt 2  (kcan= 1)
   13510 ia=204 iq= 82 iap=  0 izp=  0 ixa1=204 ixq1= 81 ixa2=  0 ixq2=  0
 cascade   13510 stopped at isedt 2  (kcan= 1)
   13519 ia=205 iq= 81 iap=  0 izp=  0 ixa1=205 ixq1= 82 ixa2=  0 ixq2=  0
 cascade   13519 stopped at isedt 2  (kcan= 1)
   13546 ia=203 iq= 81 iap=  0 izp=  0 ixa1=203 ixq1= 82 ixa2=  0 ixq2=  0
 cascade   13546 stopped at isedt 2  (kcan= 1)
   13656 ia=204 iq= 81 iap=  0 izp=  0 ixa1=204 ixq1= 80 ixa2=  0 ixq2=  0
 cascade   13656 stopped at isedt 2  (kcan= 1)
   13739 ia=204 iq= 82 iap=  0 izp=  0 ixa1=204 ixq1= 81 ixa2=  0 ixq2=  0
 cascade   13739 stopped at isedt 2  (kcan= 1)
   13778 ia=203 iq= 82 iap=  0 izp=  0 ixa1=203 ixq1= 81 ixa2=  0 ixq2=  0
 cascade   13778 stopped at isedt 2  (kcan= 1)
   13818 ia=202 iq= 82 iap=  0 izp=  0 ixa1=202 ixq1= 81 ixa2=  0 ixq2=  0
 cascade   13818 stopped at isedt 2  (kcan= 1)
   13849 ia=208 iq= 83 iap=  0 izp=  0 ixa1=208 ixq1= 82 ixa2=  0 ixq2=  0
 cascade   13849 stopped at isedt 2  (kcan= 1)
   13863 ia=205 iq= 82 iap=  0 izp=  0 ixa1=205 ixq1= 81 ixa2=  0 ixq2=  0
 cascade   13863 stopped at isedt 2  (kcan= 1)
   13896 ia=203 iq= 82 iap=  0 izp=  0 ixa1=203 ixq1= 81 ixa2=  0 ixq2=  0
 cascade   13896 stopped at isedt 2  (kcan= 1)
   13939 ia=201 iq= 83 iap=  0 izp=  0 ixa1=201 ixq1= 82 ixa2=  0 ixq2=  0
 cascade   13939 stopped at isedt 2  (kcan= 1)
   13981 ia=203 iq= 82 iap=  0 izp=  0 ixa1=203 ixq1= 81 ixa2=  0 ixq2=  0
 cascade   13981 stopped at isedt 2  (kcan= 1)
   14029 ia=202 iq= 78 iap=  0 izp=  0 ixa1=202 ixq1= 77 ixa2=  0 ixq2=  0
 cascade   14029 stopped at isedt 2  (kcan= 1)
   14045 ia=204 iq= 82 iap=  0 izp=  0 ixa1=204 ixq1= 81 ixa2=  0 ixq2=  0
 cascade   14045 stopped at isedt 2  (kcan= 1)
   14099 ia=203 iq= 81 iap=  0 izp=  0 ixa1=203 ixq1= 80 ixa2=  0 ixq2=  0
 cascade   14099 stopped at isedt 2  (kcan= 1)
   14215 ia=204 iq= 78 iap=  0 izp=  0 ixa1=204 ixq1= 79 ixa2=  0 ixq2=  0
 cascade   14215 stopped at isedt 2  (kcan= 1)
   14239 ia=203 iq= 82 iap=  0 izp=  0 ixa1=203 ixq1= 83 ixa2=  0 ixq2=  0
 cascade   14239 stopped at isedt 2  (kcan= 1)
   14251 ia=203 iq= 82 iap=  0 izp=  0 ixa1=203 ixq1= 81 ixa2=  0 ixq2=  0
 cascade   14251 stopped at isedt 2  (kcan= 1)
   14387 ia=201 iq= 79 iap=  0 izp=  0 ixa1=201 ixq1= 80 ixa2=  0 ixq2=  0
 cascade   14387 stopped at isedt 2  (kcan= 1)
   14542 ia=206 iq= 82 iap=  0 izp=  0 ixa1=206 ixq1= 81 ixa2=  0 ixq2=  0
 cascade   14542 stopped at isedt 2  (kcan= 1)
   14555 ia=200 iq= 80 iap=  0 izp=  0 ixa1=200 ixq1= 81 ixa2=  0 ixq2=  0
 cascade   14555 stopped at isedt 2  (kcan= 1)
   14684 ia=202 iq= 79 iap=  0 izp=  0 ixa1=202 ixq1= 78 ixa2=  0 ixq2=  0
 cascade   14684 stopped at isedt 2  (kcan= 1)
   14690 ia=205 iq= 82 iap=  0 izp=  0 ixa1=205 ixq1= 83 ixa2=  0 ixq2=  0
 cascade   14690 stopped at isedt 2  (kcan= 1)
   14776 ia=203 iq= 82 iap=  0 izp=  0 ixa1=203 ixq1= 81 ixa2=  0 ixq2=  0
 cascade   14776 stopped at isedt 2  (kcan= 1)
   14806 ia=205 iq= 81 iap=  0 izp=  0 ixa1=205 ixq1= 80 ixa2=  0 ixq2=  0
 cascade   14806 stopped at isedt 2  (kcan= 1)
   14862 ia=203 iq= 80 iap=  0 izp=  0 ixa1=203 ixq1= 79 ixa2=  0 ixq2=  0
 cascade   14862 stopped at isedt 2  (kcan= 1)
   14870 ia=204 iq= 79 iap=  0 izp=  0 ixa1=204 ixq1= 80 ixa2=  0 ixq2=  0
 cascade   14870 stopped at isedt 2  (kcan= 1)
   14881 ia=204 iq= 82 iap=  0 izp=  0 ixa1=204 ixq1= 83 ixa2=  0 ixq2=  0
 cascade   14881 stopped at isedt 2  (kcan= 1)
   14935 ia=199 iq= 81 iap=  0 izp=  0 ixa1=199 ixq1= 80 ixa2=  0 ixq2=  0
 cascade   14935 stopped at isedt 2  (kcan= 1)
   14938 ia=205 iq= 82 iap=  0 izp=  0 ixa1=205 ixq1= 81 ixa2=  0 ixq2=  0
 cascade   14938 stopped at isedt 2  (kcan= 1)
   15040 ia=204 iq= 82 iap=  0 izp=  0 ixa1=204 ixq1= 83 ixa2=  0 ixq2=  0
 cascade   15040 stopped at isedt 2  (kcan= 1)
   15106 ia=204 iq= 83 iap=  0 izp=  0 ixa1=204 ixq1= 82 ixa2=  0 ixq2=  0
 cascade   15106 stopped at isedt 2  (kcan= 1)
   15188 ia=204 iq= 83 iap=  0 izp=  0 ixa1=204 ixq1= 82 ixa2=  0 ixq2=  0
 cascade   15188 stopped at isedt 2  (kcan= 1)
   15238 ia=206 iq= 82 iap=  0 izp=  0 ixa1=206 ixq1= 81 ixa2=  0 ixq2=  0
 cascade   15238 stopped at isedt 2  (kcan= 1)
   15248 ia=203 iq= 81 iap=  0 izp=  0 ixa1=203 ixq1= 80 ixa2=  0 ixq2=  0
 cascade   15248 stopped at isedt 2  (kcan= 1)
   15299 ia=207 iq= 82 iap=  0 izp=  0 ixa1=207 ixq1= 81 ixa2=  0 ixq2=  0
 cascade   15299 stopped at isedt 2  (kcan= 1)
   15560 ia=205 iq= 81 iap=  0 izp=  0 ixa1=205 ixq1= 80 ixa2=  0 ixq2=  0
 cascade   15560 stopped at isedt 2  (kcan= 1)
   15576 ia=204 iq= 83 iap=  0 izp=  0 ixa1=204 ixq1= 82 ixa2=  0 ixq2=  0
 cascade   15576 stopped at isedt 2  (kcan= 1)
   15593 ia=205 iq= 80 iap=  0 izp=  0 ixa1=205 ixq1= 81 ixa2=  0 ixq2=  0
 cascade   15593 stopped at isedt 2  (kcan= 1)
   15695 ia=203 iq= 81 iap=  0 izp=  0 ixa1=203 ixq1= 80 ixa2=  0 ixq2=  0
 cascade   15695 stopped at isedt 2  (kcan= 1)
   15698 ia=203 iq= 83 iap=  0 izp=  0 ixa1=203 ixq1= 82 ixa2=  0 ixq2=  0
 cascade   15698 stopped at isedt 2  (kcan= 1)
   15763 ia=205 iq= 81 iap=  0 izp=  0 ixa1=205 ixq1= 83 ixa2=  0 ixq2=  0
 cascade   15763 stopped at isedt 2  (kcan= 1)
1problem summary                                                                                                       

      run terminated when it had used    1 minutes of computer time.
+                                                                                                     05/06/19 13:24:43
      c MCNPX test problem                                                                 probid =   05/06/19 13:23:42

 neutron creation       tracks   weight        energy            neutron loss           tracks   weight        energy
                                 (per source particle)                                           (per source particle)

 source                   0    0.            0.                  escape              204376    1.2893E+01    5.2193E+01
 nucl. interaction   213570    1.3530E+01    1.9407E+02          energy cutoff            0    0.            0.        
 particle decay           0    0.            0.                  time cutoff              0    0.            0.        
 weight window            0    0.            0.                  weight window            0    0.            0.        
 cell importance          0    0.            0.                  cell importance          0    0.            0.        
 weight cutoff            0    0.            0.                  weight cutoff            0    0.            0.        
 energy importance        0    0.            0.                  energy importance        0    0.            0.        
 dxtran                   0    0.            0.                  dxtran                   0    0.            0.        
 forced collisions        0    0.            0.                  forced collisions        0    0.            0.        
 exp. transform           0    0.            0.                  exp. transform           0    0.            0.        
 upscattering             0    0.            0.                  downscattering           0    0.            1.5515E+01
 *photonuclear            0    0.            0.                  capture                  0    5.4244E-02    4.6701E-02
 (n,xn)               25398    1.6083E+00    3.1885E+00          loss to (n,xn)       12281    7.7767E-01    1.0779E+01
 prompt fission           0    0.            0.                  loss to fission          0    0.            0.        
 delayed fission          0    0.            0.                  nucl. interaction    22311    1.4134E+00    1.1873E+02
 *prompt photofiss        0    0.            0.                  particle decay           0    0.            0.        
 tabular boundary        14    8.8692E-04    1.7655E-02          tabular boundary        14    8.8692E-04    1.7655E-02
 tabular sampling         0    0.            0.                                                                        
     total           238982    1.5139E+01    1.9728E+02              total           238982    1.5139E+01    1.9728E+02

   number of neutrons banked                  226701        average time of (shakes)              cutoffs
   neutron tracks per source particle     1.5140E+01          escape            7.5366E+00          tco   1.0000E+34
   neutron collisions per source particle 1.2565E+02          capture           6.4901E+00          eco   0.0000E+00
   total neutron collisions                  1983367          capture or escape 7.5322E+00          wc1  -5.0000E-01
   net multiplication              0.0000E+00 0.0000          any termination   6.4563E+00          wc2  -2.5000E-01

 photon creation        tracks   weight        energy            photon loss            tracks   weight        energy
                                 (per source particle)                                           (per source particle)

 source                   0    0.            0.                  escape                7608    5.0994E-01    7.5848E-01
 nucl. interaction   109910    6.9629E+00    7.9856E+00          energy cutoff            0    0.            6.6892E-03
 particle decay           0    0.            0.                  time cutoff              0    0.            0.        
 weight window            0    0.            0.                  weight window            0    0.            0.        
 cell importance          0    0.            0.                  cell importance          0    0.            0.        
 weight cutoff            0    0.            0.                  weight cutoff            0    0.            0.        
 energy importance        0    0.            0.                  energy importance        0    0.            0.        
 dxtran                   0    0.            0.                  dxtran                   0    0.            0.        
 forced collisions        0    0.            0.                  forced collisions        0    0.            0.        
 exp. transform           0    0.            0.                  exp. transform           0    0.            0.        
 from neutrons       202637    1.3660E+01    1.7353E+01          compton scatter          0    0.            1.1021E+01
 bremsstrahlung      470863    3.1644E+01    1.8125E+00          capture            1302732    8.6840E+01    1.3755E+01
 p-annihilation       40806    2.7990E+00    1.4303E+00          pair production      20403    1.3995E+00    4.6861E+00
 *photonuclear            0    0.            0.                  *photonuclear abs        0    0.            0.        
 electron x-rays          0    0.            0.                  *loss to photofis        0    0.            0.        
 1st fluorescence    426066    2.8337E+01    1.5860E+00                                                                
 2nd fluorescence     80461    5.3462E+00    6.0238E-02                                                                
 (gamma,xgamma)           0    0.            0.                                                                        
 tabular sampling         0    0.            0.                                                                        
 *prompt photofiss        0    0.            0.                                                                        
     total          1330743    8.8749E+01    3.0228E+01              total          1330743    8.8749E+01    3.0228E+01

  number of photons banked                    884274        average time of (shakes)              cutoffs
   photon tracks per source particle      8.4304E+01          escape            8.2071E+01          tco   1.0000E+34
   photon collisions per source particle  1.1150E+02          capture           9.2311E+01          eco   1.0000E-03
   total photon collisions                   1760032          capture or escape 9.2251E+01          wc1  -5.0000E-01
                                                              any termination   9.0796E+01          wc2  -2.5000E-01

 proton creation        tracks   weight        energy            proton loss            tracks   weight        energy
                                 (per source particle)                                           (per source particle)

 source               15785    1.0000E+00    6.0000E+02          escape                 102    6.4618E-03    5.7781E-01
 nucl. interaction    30451    1.9291E+00    1.5172E+02          energy cutoff        31530    1.9975E+00    1.9975E+00
 particle decay           0    0.            0.                  time cutoff              0    0.            0.        
 weight window            0    0.            0.                  weight window            0    0.            0.        
 cell importance          0    0.            0.                  cell importance          0    0.            0.        
 weight cutoff            0    0.            0.                  weight cutoff            0    0.            0.        
 energy importance        0    0.            0.                  energy importance        0    0.            0.        
 dxtran                   0    0.            0.                  dxtran                   0    0.            0.        
 forced collisions        0    0.            0.                  forced collisions        0    0.            0.        
 exp. transform           0    0.            0.                  exp. transform           0    0.            0.        
 tabular sampling         0    0.            0.                  multiple scatter         0    0.            3.9381E+02
                                                                 bremsstrahlung           0    0.            0.        
 photonuclear             0    0.            0.                  nucl. interaction    14604    9.2518E-01    3.5531E+02
 elastic recoil           0    0.            0.                  elastic scatter          0    0.            3.3648E-02
                                                                 particle decay           0    0.            0.        
                                                                 capture                  0    0.            0.        
 (gamma,xgen_chg)         0    0.            0.                  tabular sampling         0    0.            0.        
     total            46236    2.9291E+00    7.5172E+02              total            46236    2.9291E+00    7.5172E+02

   number of particles banked                  30451                                              cutoffs
   particle tracks per source particle    2.9291E+00                                                tco   1.0000E+34
   particle substeps per source particle  1.2235E+03                                                eco   1.0000E+00
   total particle  substeps                 19313386                                                wc1   0.0000E+00
                                                                                                    wc2   0.0000E+00

 computer time so far in this run     1.01 minutes            maximum number ever in bank        44
 computer time in mcrun               1.00 minutes            bank overflows to backup file       0
 source particles per minute            1.5742E+04            dynamic storage         0 words,          0 bytes.
 random numbers generated                302537373            most random numbers used was    72770 in history    14935

 range of sampled source weights = 1.0000E+00 to 1.0000E+00
1source distribution frequency tables                                                                   print table 170

 the expected values below do not include the effect of the rejection loop which samples position.


 source distribution   1  for rad

                                         number                                       weight
             source
   n          value         sampled      expected  sampled/expected      sampled      expected  sampled/expected

   1      2.00000E+00      1.0000E+00   1.0000E+00   1.0000E+00         1.0000E+00   1.0000E+00   1.0000E+00
 total                     1.0000E+00   1.0000E+00   1.0000E+00         1.0000E+00   1.0000E+00   1.0000E+00
1neutron     activity in each cell                                                                      print table 126

                 tracks     population   collisions   collisions     number        flux        average      average
        cell    entering                               * weight     weighted     weighted   track weight   track mfp
                                                    (per history)    energy       energy     (relative)      (cm)

     1     1           0       226701      1983367    1.2504E+02   9.3627E-01   4.6396E+00   9.9564E-01   5.1495E+00
     2     2      204376       204376            0    0.0000E+00   1.0330E+00   3.9592E+00   9.9569E-01   0.0000E+00

     total        204376       431077      1983367    1.2504E+02
1photon      activity in each cell                                                                      print table 126

                 tracks     population   collisions   collisions     number        flux        average      average
        cell    entering                               * weight     weighted     weighted   track weight   track mfp
                                                    (per history)    energy       energy     (relative)      (cm)

     1     1           0       884274      1760032    1.1730E+02   1.3652E+00   1.3652E+00   1.0542E+00   1.2190E+00
     2     2        7608         7608            0    0.0000E+00   1.4848E+00   1.4848E+00   1.0579E+00   0.0000E+00

     total          7608       891882      1760032    1.1730E+02
1proton      activity in each cell                                                                      print table 126

                 tracks     population    substeps     substeps      number        flux        average      average
        cell    entering                               * weight     weighted     weighted   track weight   track mfp
                                                    (per history)    energy       energy     (relative)      (cm)

     1     1       15785        46236     19313284    1.2235E+03   3.3310E+02   3.8561E+02   1.0000E+00   1.4800E-01
     2     2         102          102          102    6.4618E-03   5.9262E+01   9.0326E+01   1.0000E+00   0.0000E+00

     total         15887        46338     19313386    1.2235E+03
1neutron  weight balance in each cell                                                                   print table 130

        cell index        1           2
       cell number        1           2       total                                                                             

 external events:
 entering           0.0000E+00  1.2893E+01  1.2893E+01
 source             0.0000E+00  0.0000E+00  0.0000E+00
 energy cutoff      0.0000E+00  0.0000E+00  0.0000E+00
 time cutoff        0.0000E+00  0.0000E+00  0.0000E+00
 exiting           -1.2893E+01 -1.2893E+01 -2.5786E+01
                    ----------  ----------  ----------
             total -1.2893E+01  0.0000E+00 -1.2893E+01

 variance reduction events:
 weight window      0.0000E+00  0.0000E+00  0.0000E+00
 cell importance    0.0000E+00  0.0000E+00  0.0000E+00
 weight cutoff      0.0000E+00  0.0000E+00  0.0000E+00
 energy importance  0.0000E+00  0.0000E+00  0.0000E+00
 dxtran             0.0000E+00  0.0000E+00  0.0000E+00
 forced collisions  0.0000E+00  0.0000E+00  0.0000E+00
 exp. transform     0.0000E+00  0.0000E+00  0.0000E+00
                    ----------  ----------  ----------
             total  0.0000E+00  0.0000E+00  0.0000E+00

 physical events:
 capture           -5.4244E-02  0.0000E+00 -5.4244E-02
 (n,xn)             1.6083E+00  0.0000E+00  1.6083E+00
 loss to (n,xn)    -7.7767E-01  0.0000E+00 -7.7767E-01
 fission            0.0000E+00  0.0000E+00  0.0000E+00
 loss to fission    0.0000E+00  0.0000E+00  0.0000E+00
 photonuclear       0.0000E+00  0.0000E+00  0.0000E+00
 nucl. interaction  1.2117E+01  0.0000E+00  1.2117E+01
 tabular boundary   0.0000E+00  0.0000E+00  0.0000E+00
 particle decay     0.0000E+00  0.0000E+00  0.0000E+00
 tabular sampling   0.0000E+00  0.0000E+00  0.0000E+00
 photofission       0.0000E+00  0.0000E+00  0.0000E+00
                    ----------  ----------  ----------
             total  1.2893E+01  0.0000E+00  1.2893E+01
1photon   weight balance in each cell                                                                   print table 130

        cell index        1           2
       cell number        1           2       total                                                                             

 external events:
 entering           0.0000E+00  5.0994E-01  5.0994E-01
 source             0.0000E+00  0.0000E+00  0.0000E+00
 energy cutoff      0.0000E+00  0.0000E+00  0.0000E+00
 time cutoff        0.0000E+00  0.0000E+00  0.0000E+00
 exiting           -5.0994E-01 -5.0994E-01 -1.0199E+00
                    ----------  ----------  ----------
             total -5.0994E-01  0.0000E+00 -5.0994E-01

 variance reduction events:
 weight window      0.0000E+00  0.0000E+00  0.0000E+00
 cell importance    0.0000E+00  0.0000E+00  0.0000E+00
 weight cutoff      0.0000E+00  0.0000E+00  0.0000E+00
 energy importance  0.0000E+00  0.0000E+00  0.0000E+00
 dxtran             0.0000E+00  0.0000E+00  0.0000E+00
 forced collisions  0.0000E+00  0.0000E+00  0.0000E+00
 exp. transform     0.0000E+00  0.0000E+00  0.0000E+00
                    ----------  ----------  ----------
             total  0.0000E+00  0.0000E+00  0.0000E+00

 physical events:
 from neutrons      1.3660E+01  0.0000E+00  1.3660E+01
 bremsstrahlung     3.1644E+01  0.0000E+00  3.1644E+01
 capture           -8.6840E+01  0.0000E+00 -8.6840E+01
 p-annihilation     2.7990E+00  0.0000E+00  2.7990E+00
 pair production   -1.3995E+00  0.0000E+00 -1.3995E+00
 photonuclear       0.0000E+00  0.0000E+00  0.0000E+00
 photonuclear abs   0.0000E+00  0.0000E+00  0.0000E+00
 electron x-rays    0.0000E+00  0.0000E+00  0.0000E+00
 flourescence       3.3684E+01  0.0000E+00  3.3684E+01
 particle decay     0.0000E+00  0.0000E+00  0.0000E+00
 nucl. interaction  6.9629E+00  0.0000E+00  6.9629E+00
 tabular sampling   0.0000E+00  0.0000E+00  0.0000E+00
 photofission       0.0000E+00  0.0000E+00  0.0000E+00
 loss to photofiss  0.0000E+00  0.0000E+00  0.0000E+00
                    ----------  ----------  ----------
             total  5.0994E-01  0.0000E+00  5.0994E-01
1proton   weight balance in each cell                                                                   print table 130

        cell index        1           2
       cell number        1           2       total                                                                             

 external events:
 entering           0.0000E+00  6.4618E-03  6.4618E-03
 source             1.0000E+00  0.0000E+00  1.0000E+00
 energy cutoff     -1.9975E+00  0.0000E+00 -1.9975E+00
 time cutoff        0.0000E+00  0.0000E+00  0.0000E+00
 exiting           -6.4618E-03 -6.4618E-03 -1.2924E-02
                    ----------  ----------  ----------
             total -1.0039E+00  0.0000E+00 -1.0039E+00

 variance reduction events:
 weight window      0.0000E+00  0.0000E+00  0.0000E+00
 cell importance    0.0000E+00  0.0000E+00  0.0000E+00
 weight cutoff      0.0000E+00  0.0000E+00  0.0000E+00
 energy importance  0.0000E+00  0.0000E+00  0.0000E+00
                    ----------  ----------  ----------
             total  0.0000E+00  0.0000E+00  0.0000E+00

 physical events:
 nucl. interaction  1.0039E+00  0.0000E+00  1.0039E+00
 particle decay     0.0000E+00  0.0000E+00  0.0000E+00
 photonuclear       0.0000E+00  0.0000E+00  0.0000E+00
 tabular sampling   0.0000E+00  0.0000E+00  0.0000E+00
 capture            0.0000E+00  0.0000E+00  0.0000E+00
 gamma,xgen_chg     0.0000E+00  0.0000E+00  0.0000E+00
                    ----------  ----------  ----------
             total  1.0039E+00  0.0000E+00  1.0039E+00
1neutron activity of each nuclide in each cell, per source particle                                     print table 140

   cell  cell   nuclides     atom       total  collisions   wgt. lost   wgt. gain   wgt. gain     photons  photon wgt  avg photon
  index  name            fraction  collisions    * weight  to capture  by fission   by (n,xn)    produced    produced      energy

      1     1  82000.50c 1.00E+00     1938714  1.2221E+02  5.4244E-02  0.0000E+00  8.3062E-01      202637  1.3660E+01  1.2703E+00

        total                         1938714  1.2221E+02  5.4244E-02  0.0000E+00  8.3062E-01      202637  1.3660E+01  1.2703E+00


  total over all cells by nuclide       total  collisions   wgt. lost   wgt. gain   wgt. gain     photons  photon wgt  avg photon
                                   collisions    * weight  to capture  by fission   by (n,xn)    produced    produced      energy

               82000.50c              1938714  1.2221E+02  5.4244E-02  0.0000E+00  8.3062E-01      202637  1.3660E+01  1.2703E+00
1photoatomic activity of each nuclide in each cell, per source particle                                 print table 140

   cell  cell   nuclides     atom       total  collisions   wgt. lost
  index  name            fraction  collisions    * weight  to capture

      1     1  82000.04p 1.00E+00     1760032  1.1730E+02  8.6840E+01

        total                         1760032  1.1730E+02  8.6840E+01


  total over all cells by nuclide       total  collisions   wgt. lost
                                   collisions    * weight  to capture

               82000.04p              1760032  1.1730E+02  8.6840E+01
1summary of photons produced in neutron collisions

        cell      number of      weight per     energy per     avg photon      mev/gm per    weight/neut    energy/neut
                   photons       source neut    source neut      energy       source neut     collision      collision

     1     1        202637       1.36604E+01    1.73531E+01    1.27033E+00    2.44410E-05    1.09252E-01    1.38785E-01
     2     2             0       0.00000E+00    0.00000E+00    0.00000E+00    0.00000E+00    0.00000E+00    0.00000E+00
     3     3             0       0.00000E+00    0.00000E+00    0.00000E+00    0.00000E+00    0.00000E+00    0.00000E+00
       total        202637       1.36604E+01    1.73531E+01    1.27033E+00


  energy      number of        number       cum number      weight of       weight       cum weight
 interval      photons        frequency    distribution      photons       frequency    distribution
 
   20.000             0      0.00000E+00    0.00000E+00    0.00000E+00    0.00000E+00    0.00000E+00
   15.000             0      0.00000E+00    0.00000E+00    0.00000E+00    0.00000E+00    0.00000E+00
   10.000           106      5.23103E-04    5.23103E-04    7.75557E-03    5.67742E-04    5.67742E-04
    9.000           128      6.31671E-04    1.15477E-03    9.32975E-03    6.82979E-04    1.25072E-03
    8.000           162      7.99459E-04    1.95423E-03    1.17220E-02    8.58105E-04    2.10883E-03
    7.000           364      1.79632E-03    3.75055E-03    2.44158E-02    1.78735E-03    3.89618E-03
    6.000           750      3.70120E-03    7.45175E-03    5.34370E-02    3.91182E-03    7.80800E-03
    5.000          1605      7.92057E-03    1.53723E-02    1.22818E-01    8.99082E-03    1.67988E-02
    4.000          3378      1.66702E-02    3.20425E-02    2.51713E-01    1.84265E-02    3.52253E-02
    3.000          4616      2.27797E-02    5.48222E-02    3.39065E-01    2.48211E-02    6.00464E-02
    2.000         27472      1.35572E-01    1.90395E-01    1.91316E+00    1.40052E-01    2.00098E-01
    1.000         23575      1.16341E-01    3.06736E-01    1.62764E+00    1.19151E-01    3.19249E-01
    0.500        123541      6.09667E-01    9.16402E-01    8.15431E+00    5.96932E-01    9.16181E-01
    0.100         16940      8.35978E-02    1.00000E+00    1.14500E+00    8.38193E-02    1.00000E+00
    0.010             0      0.00000E+00    1.00000E+00    0.00000E+00    0.00000E+00    1.00000E+00
    0.000             0      0.00000E+00    1.00000E+00    0.00000E+00    0.00000E+00    1.00000E+00

   total         202637      1.00000E+00                   1.36604E+01    1.00000E+00
1tally   1        nps =    15785
+                                   Neutron current integrated over surface 4 (unit:particles)                 
           tally type 1    number of particles crossing a surface.                        
           particle(s): photon     
 
 surface  4                                                                                                            
      energy
    0.0000E+00   0.00000E+00 0.0000
    1.0891E-01   5.20523E-03 0.1218
    2.1782E-01   2.75191E-03 0.1570
    3.2673E-01   1.03022E-02 0.0840
    4.3564E-01   2.17278E-02 0.0569
    5.4455E-01   4.92122E-02 0.0390
    6.5347E-01   4.63828E-02 0.0395
    7.6238E-01   2.88000E-02 0.0492
    8.7129E-01   5.51606E-02 0.0361
    9.8020E-01   3.22329E-02 0.0464
    1.0891E+00   1.60385E-02 0.0656
    1.1980E+00   1.33288E-02 0.0726
    1.3069E+00   1.30560E-02 0.0735
    1.4158E+00   1.36079E-02 0.0726
    1.5248E+00   1.32138E-02 0.0727
    1.6337E+00   1.28572E-02 0.0749
    1.7426E+00   1.52027E-02 0.0671
    1.8515E+00   1.21481E-02 0.0751
    1.9604E+00   8.66628E-03 0.0896
    2.0693E+00   9.21158E-03 0.0877
    2.1782E+00   7.32046E-03 0.0959
    2.2871E+00   6.80018E-03 0.0995
    2.3960E+00   6.21831E-03 0.1076
    2.5050E+00   9.07768E-03 0.0890
    2.6139E+00   2.11707E-02 0.0585
    2.7228E+00   2.04772E-02 0.0585
    2.8317E+00   8.33564E-03 0.0940
    2.9406E+00   4.63481E-03 0.1198
    3.0495E+00   3.05979E-03 0.1522
    3.1584E+00   3.41620E-03 0.1408
    3.2673E+00   2.37048E-03 0.1704
    3.3762E+00   2.67900E-03 0.1613
    3.4851E+00   2.44231E-03 0.1679
    3.5941E+00   2.32816E-03 0.1726
    3.7030E+00   2.12908E-03 0.1810
    3.8119E+00   2.69923E-03 0.1643
    3.9208E+00   1.85912E-03 0.1937
    4.0297E+00   2.48400E-03 0.1703
    4.1386E+00   1.90858E-03 0.1984
    4.2475E+00   1.74360E-03 0.2021
    4.3564E+00   1.72639E-03 0.2068
    4.4653E+00   8.98431E-04 0.2794
    4.5743E+00   1.67583E-03 0.2146
    4.6832E+00   1.37067E-03 0.2262
    4.7921E+00   8.95002E-04 0.2924
    4.9010E+00   1.42052E-03 0.2259
    5.0099E+00   5.72730E-04 0.3592
    5.1188E+00   9.70686E-04 0.2802
    5.2277E+00   7.91748E-04 0.3049
    5.3366E+00   4.12484E-04 0.4107
    5.4455E+00   7.94590E-04 0.3048
    5.5545E+00   6.91899E-04 0.3188
    5.6634E+00   7.18582E-04 0.3201
    5.7723E+00   6.72154E-04 0.3186
    5.8812E+00   3.67149E-04 0.4499
    5.9901E+00   3.92499E-04 0.4084
    6.0990E+00   5.12681E-04 0.3834
    6.2079E+00   3.64065E-04 0.4487
    6.3168E+00   1.42594E-04 0.7114
    6.4257E+00   1.39639E-04 0.7101
    6.5347E+00   2.68479E-04 0.5023
    6.6436E+00   1.26703E-04 0.7071
    6.7525E+00   2.66600E-04 0.5018
    6.8614E+00   4.43459E-04 0.3779
    6.9703E+00   0.00000E+00 0.0000
    7.0792E+00   6.33513E-05 1.0000
    7.1881E+00   0.00000E+00 0.0000
    7.2970E+00   6.33513E-05 1.0000
    7.4059E+00   0.00000E+00 0.0000
    7.5149E+00   6.33513E-05 1.0000
    7.6238E+00   0.00000E+00 0.0000
    7.7327E+00   0.00000E+00 0.0000
    7.8416E+00   1.43749E-04 0.7120
    7.9505E+00   6.74355E-05 1.0000
    8.0594E+00   0.00000E+00 0.0000
    8.1683E+00   9.59222E-05 1.0000
    8.2772E+00   0.00000E+00 0.0000
    8.3861E+00   6.33513E-05 1.0000
    8.4950E+00   9.09435E-05 1.0000
    8.6040E+00   0.00000E+00 0.0000
    8.7129E+00   0.00000E+00 0.0000
    8.8218E+00   6.33513E-05 1.0000
    8.9307E+00   6.33513E-05 1.0000
    9.0396E+00   0.00000E+00 0.0000
    9.1485E+00   0.00000E+00 0.0000
    9.2574E+00   0.00000E+00 0.0000
    9.3663E+00   0.00000E+00 0.0000
    9.4752E+00   0.00000E+00 0.0000
    9.5842E+00   6.33513E-05 1.0000
    9.6931E+00   0.00000E+00 0.0000
    9.8020E+00   0.00000E+00 0.0000
    9.9109E+00   0.00000E+00 0.0000
    1.0020E+01   0.00000E+00 0.0000
    1.0129E+01   0.00000E+00 0.0000
    1.0238E+01   6.33513E-05 1.0000
    1.0347E+01   0.00000E+00 0.0000
    1.0455E+01   0.00000E+00 0.0000
    1.0564E+01   6.33513E-05 1.0000
    1.0673E+01   7.70064E-05 1.0000
    1.0782E+01   0.00000E+00 0.0000
    1.0891E+01   0.00000E+00 0.0000
    1.1000E+01   0.00000E+00 0.0000
      total      5.09942E-01 0.0162
1analysis of the results in the tally fluctuation chart bin (tfc) for tally   1 with nps =     15785    print table 160


 normed average tally per history  = 5.09942E-01          unnormed average tally per history  = 5.09942E-01
 estimated tally relative error    = 0.0162               estimated variance of the variance  = 0.0009
 relative error from zero tallies  = 0.0127               relative error from nonzero scores  = 0.0100

 number of nonzero history tallies =        4448          efficiency for the nonzero tallies  = 0.2818
 history number of largest  tally  =        9244          largest  unnormalized history tally = 1.21691E+01
 (largest  tally)/(average tally)  = 2.38636E+01          (largest  tally)/(avg nonzero tally)= 6.72445E+00

 (confidence interval shift)/mean  = 0.0002               shifted confidence interval center  = 5.10039E-01


 if the largest  history score sampled so far were to occur on the next history, the tfc bin quantities would change as follows:

      estimated quantities           value at nps           value at nps+1           value(nps+1)/value(nps)-1.

      mean                            5.09942E-01             5.10680E-01                     0.001448
      relative error                  1.61808E-02             1.62209E-02                     0.002483
      variance of the variance        8.96290E-04             9.43753E-04                     0.052954
      shifted center                  5.10039E-01             5.10041E-01                     0.000004
      figure of merit                 3.80917E+03             3.79033E+03                    -0.004947

 the estimated slope of the 200 largest  tallies starting at  4.28725E+00 appears to be decreasing at least exponentially.
 the empirical history score probability density function appears to be increasing at the largest  history scores: please examine.
 the large score tail of the empirical history score probability density function appears to have no unsampled regions.


 ===================================================================================================================================

           results of 10 statistical checks for the estimated answer for the tally fluctuation chart (tfc) bin of tally   1

 tfc bin     --mean--      ---------relative error---------      ----variance of the variance----      --figure of merit--     -pdf-
 behavior    behavior      value   decrease   decrease rate      value   decrease   decrease rate       value     behavior     slope

 desired      random       <0.10      yes      1/sqrt(nps)       <0.10      yes        1/nps           constant    random      >3.00
 observed     random        0.02      yes          yes            0.00      yes         yes            constant    random      10.00
 passed?        yes          yes      yes          yes             yes      yes         yes               yes        yes         yes

 ===================================================================================================================================


 this tally meets the statistical criteria used to form confidence intervals: check the tally fluctuation chart to verify.
 the results in other bins associated with this tally may not meet these statistical criteria.

 estimated asymmetric confidence interval(1,2,3 sigma): 5.0179E-01 to 5.1829E-01; 4.9353E-01 to 5.2654E-01; 4.8528E-01 to 5.3480E-01
 estimated  symmetric confidence interval(1,2,3 sigma): 5.0169E-01 to 5.1819E-01; 4.9344E-01 to 5.2644E-01; 4.8519E-01 to 5.3470E-01

 fom = (histories/minute)*(f(x) signal-to-noise ratio)**2 = (1.574E+04)*( 4.919E-01)**2 = (1.574E+04)*(2.420E-01) = 3.809E+03
1unnormed tally density for tally   1            nonzero tally mean(m) = 1.810E+00   nps =     15785    print table 161

 abscissa              ordinate   log plot of tally probability density function in tally fluctuation chart bin(d=decade,slope=10.0)
  tally  number num den log den:d------------------------d-------------------------d--------------------------d---------------------
 1.26+00   2385 5.84-01  -0.234 *************************|*************************|**************************|*********************
 1.58+00    243 4.72-02  -1.326 *************************|*************************|*******************       |                     
 2.00+00      0 0.00+00   0.000                          |                         |                          |                     
 2.51+00   1012 1.24-01  -0.906 *************************|*************************|**************************|***                  
 3.16+00    316 3.08-02  -1.512 *************************|*************************|**************            |                     
 3.98+00    149 1.15-02  -1.938 *************************|*************************|***                       |                     
 5.01+00    228 1.40-02  -1.853 *************************|*************************|******                    |                     
 6.31+00     72 3.51-03  -2.454 *************************|****************         |                          |                     
 7.94+00     28 1.09-03  -2.964 *************************|**                       |                          |                     
 1.00+01     11 3.39-04  -3.470 ***************          |                         |                          |                     
 1.26+01      4 9.79-05  -4.009 *                        |                         |                          |                     
  total    4448 2.82-01         d------------------------d-------------------------d--------------------------d---------------------


 cumulative tally number for tally   1           nonzero tally mean(m) = 1.810E+00   nps =     15785    print table 162

   abscissa     cum   ordinate    plot of the cumulative number of tallies in the tally fluctuation chart bin from 0 to 100 percent
    tally      number  cum pct:--------10--------20--------30--------40--------50--------60--------70--------80--------90-------100
 1.25893E+00     2385   53.620|*********|*********|*********|*********|*********|****     |         |         |         |         |
 1.58490E+00     2628   59.083|*********|*********|*********|*********|*********|*********|         |         |         |         |
 1.99527E+00     2628   59.083|mmmmmmmmm|mmmmmmmmm|mmmmmmmmm|mmmmmmmmm|mmmmmmmmm|mmmmmmmmm|         |         |         |         |
 2.51188E+00     3640   81.835|*********|*********|*********|*********|*********|*********|*********|*********|**       |         |
 3.16228E+00     3956   88.939|*********|*********|*********|*********|*********|*********|*********|*********|*********|         |
 3.98108E+00     4105   92.289|*********|*********|*********|*********|*********|*********|*********|*********|*********|**       |
 5.01188E+00     4333   97.415|*********|*********|*********|*********|*********|*********|*********|*********|*********|*******  |
 6.30959E+00     4405   99.033|*********|*********|*********|*********|*********|*********|*********|*********|*********|*********|
 7.94328E+00     4433   99.663|*********|*********|*********|*********|*********|*********|*********|*********|*********|*********|
 1.00000E+01     4444   99.910|*********|*********|*********|*********|*********|*********|*********|*********|*********|*********|
 1.25893E+01     4448  100.000|*********|*********|*********|*********|*********|*********|*********|*********|*********|*********|
    total        4448  100.000:--------10--------20--------30--------40--------50--------60--------70--------80--------90-------100


 cumulative unnormed tally for tally   1         nonzero tally mean(m) = 1.810E+00   nps =     15785    print table 162

  abscissa     cum    ordinate                plot of the cumulative tally in the tally fluctuation chart bin from 0 to 100 percent
   tally    tally/nps  cum pct:--------10--------20--------30--------40--------50--------60--------70--------80--------90-------100
 1.259E+00  1.546E-01   30.322|*********|*********|*********|         |         |         |         |         |         |         |
 1.585E+00  1.763E-01   34.575|*********|*********|*********|*****    |         |         |         |         |         |         |
 1.995E+00  1.763E-01   34.575|mmmmmmmmm|mmmmmmmmm|mmmmmmmmm|mmmmm    |         |         |         |         |         |         |
 2.512E+00  3.101E-01   60.816|*********|*********|*********|*********|*********|*********|*        |         |         |         |
 3.162E+00  3.691E-01   72.373|*********|*********|*********|*********|*********|*********|*********|**       |         |         |
 3.981E+00  4.011E-01   78.656|*********|*********|*********|*********|*********|*********|*********|*********|         |         |
 5.012E+00  4.633E-01   90.859|*********|*********|*********|*********|*********|*********|*********|*********|*********|*        |
 6.310E+00  4.889E-01   95.871|*********|*********|*********|*********|*********|*********|*********|*********|*********|******   |
 7.943E+00  5.012E-01   98.295|*********|*********|*********|*********|*********|*********|*********|*********|*********|******** |
 1.000E+01  5.072E-01   99.456|*********|*********|*********|*********|*********|*********|*********|*********|*********|*********|
 1.259E+01  5.099E-01  100.000|*********|*********|*********|*********|*********|*********|*********|*********|*********|*********|
   total  5.09942E-01  100.000:--------10--------20--------30--------40--------50--------60--------70--------80--------90-------100
1status of the statistical checks used to form confidence intervals for the mean for each tally bin


 tally   result of statistical checks for the tfc bin (the first check not passed is listed) and error magnitude check for all bins

     1   passed the 10 statistical checks for the tally fluctuation chart bin result               
         missed all bin error check:   103 tally bins had    25 bins with zeros and    54 bins with relative errors exceeding 0.10


 the 10 statistical checks are only for the tally fluctuation chart bin and do not apply to other tally bins.

 the tally bins with zeros may or may not be correct: compare the source, cutoffs, multipliers, et cetera with the tally bins.

 warning.     1 of the   1 tallies had bins with relative errors greater than recommended.
1tally fluctuation charts                         

                       tally    1
       nps      mean     error   vov  slope    fom
      1000   5.5044E-01 0.0618 0.0097  0.0    3808
      2000   5.4011E-01 0.0438 0.0053 10.0    3880
      3000   5.2193E-01 0.0358 0.0034 10.0    3945
      4000   5.0177E-01 0.0316 0.0029  3.5    3914
      5000   5.0069E-01 0.0281 0.0022  3.0    3973
      6000   5.0390E-01 0.0260 0.0021 10.0    3913
      7000   4.9964E-01 0.0241 0.0019  2.7    3881
      8000   4.9946E-01 0.0225 0.0016  2.6    3918
      9000   4.9881E-01 0.0214 0.0015  2.6    3856
     10000   5.0187E-01 0.0203 0.0014 10.0    3872
     11000   5.0491E-01 0.0193 0.0013 10.0    3864
     12000   5.0471E-01 0.0185 0.0012 10.0    3830
     13000   5.0869E-01 0.0178 0.0011 10.0    3806
     14000   5.1107E-01 0.0171 0.0010 10.0    3834
     15000   5.1353E-01 0.0165 0.0009 10.0    3824
     15785   5.0994E-01 0.0162 0.0009 10.0    3809

 ***********************************************************************************************************************
 dump no.    2 on file runtpe     nps =       15785   coll =       23056785     ctm =        1.00     nrn =      302537373

1                    number of history tape records by particle (actually written)
0           proton    neutron      pi+      pi0      pi-      mu+      mu-  deuteron  triton      3He    alpha
 ncol = 1        0        0        0        0        0        0        0        0        0        0        0

 ncol = 2    25767    43035        0        0        0        0        0        0        0        0        0

 ncol = 3    31530        0        0        0        0        0        0        0        0        0        0

 ncol = 4        0        0        0        0        0        0        0        0        0        0        0

 ncol = 5        0        0        0        0        0        0        0        0        0        0        0

 ncol = 6      104     1618        0        0        0        0        0        0        0        0        0

 ncol = 7        0        0        0        0        0        0        0        0        0        0        0

 ncol = 8        0        0        0        0        0        0        0        0        0        0        0

0               K+    K0 long  K0 short    K-      p-bar     n-bar  total

 ncol = 1        0        0        0        0        0        0        0

 ncol = 2        0        0        0        0        0        0    68802

 ncol = 3        0        0        0        0        0        0    31530

 ncol = 4        0        0        0        0        0        0        0

 ncol = 5        0        0        0        0        0        0        0

 ncol = 6        0        0        0        0        0        0     1722

 ncol = 7        0        0        0        0        0        0        0

 ncol = 8        0        0        0        0        0        0        0

0          weight of history tape records by particle (includes suppressed records)
0            proton      neutron     pi+         pi0         pi-         mu+         mu-     

 ncol = 1  0.0000E+00  0.0000E+00  0.0000E+00  0.0000E+00  0.0000E+00  0.0000E+00  0.0000E+00

 ncol = 2  2.5767E+04  4.3035E+04  0.0000E+00  0.0000E+00  0.0000E+00  0.0000E+00  0.0000E+00

 ncol = 3  3.1530E+04  0.0000E+00  0.0000E+00  0.0000E+00  0.0000E+00  0.0000E+00  0.0000E+00

 ncol = 4  0.0000E+00  0.0000E+00  0.0000E+00  0.0000E+00  0.0000E+00  0.0000E+00  0.0000E+00

 ncol = 5  0.0000E+00  0.0000E+00  0.0000E+00  0.0000E+00  0.0000E+00  0.0000E+00  0.0000E+00

 ncol = 6  1.0400E+02  1.6180E+03  0.0000E+00  0.0000E+00  0.0000E+00  0.0000E+00  0.0000E+00

 ncol = 7  0.0000E+00  0.0000E+00  0.0000E+00  0.0000E+00  0.0000E+00  0.0000E+00  0.0000E+00

 ncol = 8  0.0000E+00  0.0000E+00  0.0000E+00  0.0000E+00  0.0000E+00  0.0000E+00  0.0000E+00

0            K+          K0 long     K0 short    K-          p-bar       n-bar   

 ncol = 1  0.0000E+00  0.0000E+00  0.0000E+00  0.0000E+00  0.0000E+00  0.0000E+00

 ncol = 2  0.0000E+00  0.0000E+00  0.0000E+00  0.0000E+00  0.0000E+00  0.0000E+00

 ncol = 3  0.0000E+00  0.0000E+00  0.0000E+00  0.0000E+00  0.0000E+00  0.0000E+00

 ncol = 4  0.0000E+00  0.0000E+00  0.0000E+00  0.0000E+00  0.0000E+00  0.0000E+00

 ncol = 5  0.0000E+00  0.0000E+00  0.0000E+00  0.0000E+00  0.0000E+00  0.0000E+00

 ncol = 6  0.0000E+00  0.0000E+00  0.0000E+00  0.0000E+00  0.0000E+00  0.0000E+00

 ncol = 7  0.0000E+00  0.0000E+00  0.0000E+00  0.0000E+00  0.0000E+00  0.0000E+00

 ncol = 8  0.0000E+00  0.0000E+00  0.0000E+00  0.0000E+00  0.0000E+00  0.0000E+00

0number of fission events =    528     weight of fission per cascade =  0.0000E+00 (0.000)

 rejections for ex.lt.0 =     0 worst case =    0.00 mev
 renormalizations for ex.lt.0 =     0 worst case =   0.000 mev
 mean number of renormalization iterations =   0.00 mean final ex = 0.00000 mev
 number of renormalizations rejected =     0
 number of rejections for z.lt.0 or n.lt.0 =     0
 number of rejections for z.eq.0,n.gt.0 or n.eq.0,z.gt.0 =     0
 number of total disintegrations in cascad =     0

 bank overflows to backup file      0
 maximum ever in bank        0
 particles of each type banked:

         8 warning messages so far.


 run terminated when it had used    1 minutes of computer time.

 computer time =    1.01 minutes

 mcnpx    version 27e   Thu Mar 03 08:00:00 MST 2011                 05/06/19 13:24:43     probid =   05/06/19 13:23:42
