# Supplementary material for: Investigating the hard X-ray production via proton spallation on different materials to detect elements
Source: PLoS One. 2023 Aug 18;18(8):e0288287. doi: 10.1371/journal.pone.0288287 (PMC10438009; doi:10.1371/journal.pone.0288287)
Supplement: S1 File — (ZIP) [file pone.0288287.s001.zip › Investigation of Hard X-ray Production via Proton Spallation/program/lead-spallationg.txt]

1mcnpx    version 27e   ld=Thu Mar 03 08:00:00 MST 2011                05/08/19 05:43:36
 ***************************************************************************************   probid =   05/08/19 05:43:36
 i=ordi98-700M.txt o=spallationa.txt                                                                                     

 *************************************************************
 *                                                           *
 *                   MCNPX                                   *
 *                                                           *
 * Copyright 2007. Los Alamos National Security, LLC.        *
 * All rights reserved.                                      *
 *                                                           *
 * This material was produced under U.S. Government contract *
 * DE-AC52-06NA25396 for Los Alamos National Laboratory,     *
 * which is operated by Los Alamos National Security, LLC    *
 * for the U.S. Department of Energy. The Government is      *
 * granted for itself and others acting on its behalf a      *
 * paid-up, nonexclusive, irrevocable worldwide license in   *
 * this material to reproduce, prepare derivative works, and *
 * works, and perform publicly and display publicly.         *
 * Beginning five (5) years after June 1, 2006, subject to   *
 * additional five-year worldwide renewals, the Government   *
 * is granted for itself and others acting on its behalf     *
 * a paid-up, nonexclusive, irrevocable worldwide license    *
 * in this material to reproduce, prepare derivative works,  *
 * distribute copies to the public, perform publicly and     *
 * display publicly, and to permit others to do so.          *
 *                                                           *
 * NEITHER THE UNITED STATES NOR THE UNITED STATES           *
 * DEPARTMENT OF ENERGY, NOR LOS ALAMOS NATIONAL SECURITY,   *
 * LLC, NOR ANY OF THEIR EMPLOYEES, MAKES ANY WARRANTY,      *
 * EXPRESS OR IMPLIED, OR ASSUMES ANY LEGAL LIABILITY OR     *
 * RESPONSIBILITY FOR THE ACCURACY, COMPLETENESS, OR         *
 * USEFULNESS OF ANY INFORMATION, APPARATUS, PRODUCT, OR     *
 * PROCESS DISCLOSED, OR REPRESENTS THAT ITS USE WOULD NOT   *
 * INFRINGE PRIVATELY OWNED RIGHTS.                          *
 *                                                           *
 *************************************************************
    1-       c MCNPX test problem                                                            
    2-       c --------------------------------------------------                            
    3-       c 600 MeV protons on a cylindrical Pb target of 20 cm radius and                
    4-       c 50 cm thickness. Source uniformly distributed over circle of                  
    5-       c 2 cm radius. Tally of neutron current.                                        
    6-       c --------------------------------------------------                            
    7-       c Cells                                                                         
    8-       c --------------------------------------------------                            
    9-       1 1 -11.34 -1 2 -3                                                              
   10-       2 0 -4 (1:-2:3)                                                                 
   11-       3 0 4                                                                           
   12-                                                                                       
   13-       c --------------------------------------------------                            
   14-       c Surfaces                                                                      
   15-       c --------------------------------------------------                            
   16-       1 cz 20.0                                                                       
   17-       2 pz 0.0                                                                        
   18-       3 pz 50.0                                                                       
   19-       4 sz 25.0 50.0                                                                  
   20-                                                                                       
   21-       c --------------------------------------------------                            
   22-       c Materials                                                                     
   23-       c --------------------------------------------------                            
   24-       m1 82000 1                                                                      
   25-       c --------------------------------------------------                            
   26-       c Source                                                                        
   27-       c --------------------------------------------------                            
   28-       sdef par = h erg = 700 sur = 2 dir = 1 pos = 0 0 0 rad = d1                     
   29-       si1 0 2.0                                                                       
   30-       sp1 0 1                                                                         
   31-       c ssw 1 2 3 4 CEL 1                                                             
   32-       c --------------------------------------------------                            
   33-       c Options                                                                       
   34-       c --------------------------------------------------                            
   35-       imp:n 1 1 0                                                                     
   36-       imp:h 1 1 0                                                                     
   37-       imp:p 1 1 0                                                                     
   38-       phys:n 1000                                                                     
   39-       phys:h 1000                                                                     
   40-       phys:p 1000                                                                     
   41-       mode n h p                                                                      
 warning.  photonuclear physics may be needed (phys:p).
   42-       histp 1                                                                         
   43-       lca 2 1 2                                                                       
   44-       c lca 7j -2 1                                                                   
   45-       c --------------------------------------------------                            
   46-       c Tallies                                                                       
   47-       c --------------------------------------------------                            
   48-       E0 0 100i 11                                                                    
   49-       FC1 Neutron current integrated over surface 4 (unit:particles)                  
   50-       F1:p 4                                                                          
   51-       c --------------------------------------------------                            
   52-       print                                                                           
   53-       c nps 2000                                                                      
   54-       ctme 1                                                                          
 
 warning.  total nu is now the default for fixed-source problems.
1source                                                                                                 print table 10

 values of defaulted or explicitly defined source variables

    cel        0.0000E+00
    sur        2.0000E+00
    erg        7.0000E+02
    tme        0.0000E+00
    dir        1.0000E+00
    pos        0.0000E+00   0.0000E+00   0.0000E+00
    x          0.0000E+00
    y          0.0000E+00
    z          0.0000E+00
    ext        0.0000E+00
    axs        0.0000E+00   0.0000E+00   0.0000E+00
    vec        0.0000E+00   0.0000E+00   0.0000E+00
    ccc        0.0000E+00
    nrm        1.0000E+00
    ara        0.0000E+00
    wgt        1.0000E+00
    eff        1.0000E-02
    par        9.0000E+00
    tr         0.0000E+00
    bem        0.0000E+00   0.0000E+00   0.0000E+00
    bap        0.0000E+00   0.0000E+00   0.0000E+00
    loc        0.0000E+00   0.0000E+00   0.0000E+00
 
 warning.  source variable rad is sampled uniformly.


 probability distribution   1 for source variable rad
 unbiased histogram distribution

 source        source           cumulative          probability
  entry         value           probability           of bin

    1       0.00000E+00        0.000000E+00        0.000000E+00
    2       2.00000E+00        1.000000E+00        1.000000E+00

     the mean of source distribution   1 is  1.0000E+00


 order of sampling source variables.
 par sur rad pos dir erg tme
1tally   1                                                                                              print table 30
+                                   Neutron current integrated over surface 4 (unit:particles)                 
           tally type 1    number of particles crossing a surface.                        
           particle(s): photon     
 
 warning.     1 energy bins of tally   1 are below energy cutoff.
 surfaces  4                                                                                                           

 energy bins
      1.00000E-03  to  0.00000E+00 mev   
      0.00000E+00  to  1.08911E-01 mev   
      1.08911E-01  to  2.17822E-01 mev   
      2.17822E-01  to  3.26733E-01 mev   
      3.26733E-01  to  4.35644E-01 mev   
      4.35644E-01  to  5.44554E-01 mev   
      5.44554E-01  to  6.53465E-01 mev   
      6.53465E-01  to  7.62376E-01 mev   
      7.62376E-01  to  8.71287E-01 mev   
      8.71287E-01  to  9.80198E-01 mev   
      9.80198E-01  to  1.08911E+00 mev   
      1.08911E+00  to  1.19802E+00 mev   
      1.19802E+00  to  1.30693E+00 mev   
      1.30693E+00  to  1.41584E+00 mev   
      1.41584E+00  to  1.52475E+00 mev   
      1.52475E+00  to  1.63366E+00 mev   
      1.63366E+00  to  1.74257E+00 mev   
      1.74257E+00  to  1.85149E+00 mev   
      1.85149E+00  to  1.96040E+00 mev   
      1.96040E+00  to  2.06931E+00 mev   
      2.06931E+00  to  2.17822E+00 mev   
      2.17822E+00  to  2.28713E+00 mev   
      2.28713E+00  to  2.39604E+00 mev   
      2.39604E+00  to  2.50495E+00 mev   
      2.50495E+00  to  2.61386E+00 mev   
      2.61386E+00  to  2.72277E+00 mev   
      2.72277E+00  to  2.83168E+00 mev   
      2.83168E+00  to  2.94059E+00 mev   
      2.94059E+00  to  3.04950E+00 mev   
      3.04950E+00  to  3.15842E+00 mev   
      3.15842E+00  to  3.26733E+00 mev   
      3.26733E+00  to  3.37624E+00 mev   
      3.37624E+00  to  3.48515E+00 mev   
      3.48515E+00  to  3.59406E+00 mev   
      3.59406E+00  to  3.70297E+00 mev   
      3.70297E+00  to  3.81188E+00 mev   
      3.81188E+00  to  3.92079E+00 mev   
      3.92079E+00  to  4.02970E+00 mev   
      4.02970E+00  to  4.13861E+00 mev   
      4.13861E+00  to  4.24752E+00 mev   
      4.24752E+00  to  4.35644E+00 mev   
      4.35644E+00  to  4.46535E+00 mev   
      4.46535E+00  to  4.57426E+00 mev   
      4.57426E+00  to  4.68317E+00 mev   
      4.68317E+00  to  4.79208E+00 mev   
      4.79208E+00  to  4.90099E+00 mev   
      4.90099E+00  to  5.00990E+00 mev   
      5.00990E+00  to  5.11881E+00 mev   
      5.11881E+00  to  5.22772E+00 mev   
      5.22772E+00  to  5.33663E+00 mev   
      5.33663E+00  to  5.44554E+00 mev   
      5.44554E+00  to  5.55446E+00 mev   
      5.55446E+00  to  5.66337E+00 mev   
      5.66337E+00  to  5.77228E+00 mev   
      5.77228E+00  to  5.88119E+00 mev   
      5.88119E+00  to  5.99010E+00 mev   
      5.99010E+00  to  6.09901E+00 mev   
      6.09901E+00  to  6.20792E+00 mev   
      6.20792E+00  to  6.31683E+00 mev   
      6.31683E+00  to  6.42574E+00 mev   
      6.42574E+00  to  6.53465E+00 mev   
      6.53465E+00  to  6.64356E+00 mev   
      6.64356E+00  to  6.75248E+00 mev   
      6.75248E+00  to  6.86139E+00 mev   
      6.86139E+00  to  6.97030E+00 mev   
      6.97030E+00  to  7.07921E+00 mev   
      7.07921E+00  to  7.18812E+00 mev   
      7.18812E+00  to  7.29703E+00 mev   
      7.29703E+00  to  7.40594E+00 mev   
      7.40594E+00  to  7.51485E+00 mev   
      7.51485E+00  to  7.62376E+00 mev   
      7.62376E+00  to  7.73267E+00 mev   
      7.73267E+00  to  7.84158E+00 mev   
      7.84158E+00  to  7.95050E+00 mev   
      7.95050E+00  to  8.05941E+00 mev   
      8.05941E+00  to  8.16832E+00 mev   
      8.16832E+00  to  8.27723E+00 mev   
      8.27723E+00  to  8.38614E+00 mev   
      8.38614E+00  to  8.49505E+00 mev   
      8.49505E+00  to  8.60396E+00 mev   
      8.60396E+00  to  8.71287E+00 mev   
      8.71287E+00  to  8.82178E+00 mev   
      8.82178E+00  to  8.93069E+00 mev   
      8.93069E+00  to  9.03960E+00 mev   
      9.03960E+00  to  9.14851E+00 mev   
      9.14851E+00  to  9.25743E+00 mev   
      9.25743E+00  to  9.36634E+00 mev   
      9.36634E+00  to  9.47525E+00 mev   
      9.47525E+00  to  9.58416E+00 mev   
      9.58416E+00  to  9.69307E+00 mev   
      9.69307E+00  to  9.80198E+00 mev   
      9.80198E+00  to  9.91089E+00 mev   
      9.91089E+00  to  1.00198E+01 mev   
      1.00198E+01  to  1.01287E+01 mev   
      1.01287E+01  to  1.02376E+01 mev   
      1.02376E+01  to  1.03465E+01 mev   
      1.03465E+01  to  1.04554E+01 mev   
      1.04554E+01  to  1.05644E+01 mev   
      1.05644E+01  to  1.06733E+01 mev   
      1.06733E+01  to  1.07822E+01 mev   
      1.07822E+01  to  1.08911E+01 mev   
      1.08911E+01  to  1.10000E+01 mev   
      total bin
 
 warning.  use models for the following missing data tables:
  82000.  h
1material composition                                                                                   print table 40

 material
  number     component nuclide, atom fraction

     1           82000, 1.00000000000E+00


 material
  number     component nuclide, mass fraction

     1           82000, 1.00000000000E+00


1LAHET physics options:                                                                                 print table 41

 lca    ielas   ipreq  iexisa  ichoic   jcoul  nexite   npidk   noact    icem    ilaq
 lca        2       1       2      23       1       1       0       1       0       0

 lcb    flenb(i),i=1,6                                                          ctofe       flim0
 lcb    3.4900E+03  3.4900E+03  2.4900E+03  2.4900E+03  8.0000E+02  8.0000E+02 -1.0000E+00 -1.0000E+00

 lea     ipht     icc  nobalc  nobale   ifbrk  ilvden   ievap   nofis
 lea        1       4       1       0       1       0       0       1

 leb    yzere       bzere       yzero       bzero
 leb    1.5000E+00  8.0000E+00  1.5000E+00  1.0000E+01


     history tape is file   histp   

1cell volumes and masses                                                                                print table 50

        cell     atom          gram         input       calculated                            reason volume
                density       density       volume        volume         mass       pieces    not calculated

     1     1  3.28395E-02   1.13000E+01   0.00000E+00   6.28319E+04   7.10000E+05      1                      
     2     2  0.00000E+00   0.00000E+00   0.00000E+00   4.60767E+05   0.00000E+00      1                      
     3     3  0.00000E+00   0.00000E+00   0.00000E+00   0.00000E+00   0.00000E+00      0      infinite        
1surface areas                                                                                          print table 50

         surface    input      calculated    reason area
                    area          area       not calculated

     1        1  0.00000E+00   6.28319E+03                   
     2        2  0.00000E+00   1.25664E+03                   
     3        3  0.00000E+00   1.25664E+03                   
     4        4  0.00000E+00   3.14159E+04                   
1cells                                                                                                  print table 60

                      atom        gram                                     neutron     photon      proton       photon wt
        cell  mat    density     density     volume       mass     pieces  importance  importance  importance  generation

     1     1    1  3.28395E-02 1.13000E+01 6.28319E+04 7.10000E+05      1  1.0000E+00  1.0000E+00  1.0000E+00  -1.000E+00
     2     2    0  0.00000E+00 0.00000E+00 4.60767E+05 0.00000E+00      1  1.0000E+00  1.0000E+00  1.0000E+00  -1.000E+00
     3     3    0  0.00000E+00 0.00000E+00 0.00000E+00 0.00000E+00      0  0.0000E+00  0.0000E+00  0.0000E+00  -1.000E+00

 total                                     5.23599E+05 7.10000E+05
1surfaces                                                                                               print table 70

         surface     trans  type   surface coefficients

     1      1                cz    2.0000000E+01
     2      2                pz    0.0000000E+00
     3      3                pz    5.0000000E+01
     4      4                sz    2.5000000E+01   5.0000000E+01


 random number control    0.830206021468160E+14
1  cell temperatures in mev for the free-gas thermal neutron treatment.                                 print table 72

   all non-zero importance cells with materials have a temperature for thermal neutrons of 2.5300E-08 mev.

    minimum source weight = 1.0000E+00    maximum source weight = 1.0000E+00

         5 warning messages so far.
1physical constants                                                                                     print table 98


   name                    value     description

   huge      1.0000000000000E+37     infinity
    pie      3.1415926535898E+00     pi
  euler      5.7721566490153E-01     euler constant
 avogad      6.0220434469282E+23     avogadro number (molecules/mole)
  aneut      1.0086649670000E+00     neutron mass (amu)
  avgdn      5.9703109000000E-01     avogadro number/neutron mass (1.e-24*molecules/mole/amu)
  slite      2.9979250000000E+02     speed of light (cm/shake)
 planck      4.1357320000000E-13     planck constant (mev shake)
  fscon      1.3703930000000E+02     inverse fine structure constant h*c/(2*pi*e**2)
 gpt(1)      9.3958000000000E+02     neutron mass (mev)
 gpt(3)      5.1100800000000E-01     electron mass (mev)


 fission q-values:     nuclide    q(mev)   nuclide    q(mev)
                         90232    171.91     91233    175.57
                         92233    180.84     92234    179.45
                         92235    180.88     92236    179.50
                         92237    180.40     92238    181.31
                         92239    180.40     92240    180.40
                         93237    183.67     94238    186.65
                         94239    189.44     94240    186.36
                         94241    188.99     94242    185.98
                         94243    187.48     95241    190.83
                         95242    190.54     95243    190.25
                         96242    190.49     96244    190.49
                         other    180.00


 the following compilation options were used:

     CHEAP
     DEC
     PLOT
     MCPLOT
     GKSSIM
     XLIB
     XS64
     CEM
     INCL
     HISTP
     MESHTAL
     RADIOG
     SPABI
     default datapath: c:\mcnpx\xs                                                                     
1cross-section tables                                                                                   print table 100

     table    length

                        tables from file rmccs                                                           

 no particle-production data for ipt=  9 from  82000.50c
  82000.50c   35685  njoy                                                                        ( 1382)     03/10/82  

                        tables from file mcplib04                                                        

  82000.04p   10086  ENDF/B-VI Release 8 Photoatomic Data for 82-PB                               mat8200      02/07/03

  total       45771

 any neutrons with energy greater than emax = 1.00000E+03 from the source or from a collision will be resampled.

 neutron cross sections outside the range from 0.0000E+00 to 1.0000E+03 mev are expunged.

 maximum photon energy set to 1000.0 mev (maximum electron energy)
 warning.  "simple physics turned on for photons > e mev."             
 nps =         0     nrn =               0      e  = 1.0000E+03                     

                        tables from file el03                                                            

  82000.03e    2373                                                                                          6/6/98    

1particles and energy limits                                                                            print table 101

                         particle      maximum       smallest      largest       always        always
                         cutoff        particle      table         table         use table     use model
   particle type         energy        energy        maximum       maximum       below         above

    1  n  neutron       0.0000E+00    1.0000E+03    2.0000E+01    2.0000E+01    2.0000E+01    2.0000E+01
    2  p  photon        1.0000E-03    1.0000E+03    1.0000E+05    1.0000E+05    1.0000E+37    1.0000E+37
    3  e  electron      1.0000E-03    1.0000E+03    1.0000E+03    1.0000E+03    1.0000E+37    1.0000E+37
    9  h  proton        1.0000E+00    1.0000E+03    0.0000E+00    0.0000E+00    0.0000E+00    0.0000E+00


The following nuclides use physics models rather than data tables:

           82000.  h
 
 
 warning.  material    1 has been set to a conductor.
1range table for material    1 (condensed)                                                              print table 85

 electron substeps per energy step =  13,  default =  13.  mean ionization energy = 8.23000E+02 ev.

 density effect data
 conductor
   z =  82
    occ no, be(ev) pairs
       2.  88011.000       2.  15867.000       2.  15206.000       4.  13041.000       2.   3857.000       2.   3560.000
       4.   3072.000       4.   2592.000       6.   2490.000       2.    899.000       2.    769.000       4.    651.000
       4.    441.000       6.    419.000       6.    148.000       8.    144.000       2.    153.000       2.    111.000
       4.     90.000       4.     27.000       6.     25.000       2.     10.000      -2.      7.420
       plas(ev)       wt       tmin(mev)
       60.93460     1.75560     0.00000

         energy           stopping power           range   radiation   beta**2   density   rad/col   drange    dyield
    n              collision radiation   total               yield                corr
          mev      mev cm2/g mev cm2/g mev cm2/g   g/cm2                        mev cm2/g             g/cm2

  160  1.0400E-03  1.156E+01 4.403E-03 1.156E+01 5.684E-05 3.301E-05  4.058E-03 7.076E-04 3.810E-04 8.075E-06 3.433E-08
  159  1.1341E-03  1.297E+01 4.722E-03 1.298E+01 6.450E-05 6.105E-05  4.424E-03 7.083E-04 3.640E-04 7.656E-06 3.491E-08
  158  1.2368E-03  1.408E+01 5.066E-03 1.409E+01 7.207E-05 8.594E-05  4.823E-03 7.090E-04 3.598E-04 7.571E-06 3.704E-08
  157  1.3487E-03  1.491E+01 5.434E-03 1.492E+01 7.978E-05 1.088E-04  5.258E-03 7.098E-04 3.643E-04 7.706E-06 4.045E-08
  156  1.4708E-03  1.551E+01 5.826E-03 1.552E+01 8.779E-05 1.304E-04  5.732E-03 7.106E-04 3.755E-04 8.009E-06 4.509E-08
  155  1.6039E-03  1.591E+01 6.243E-03 1.592E+01 9.625E-05 1.514E-04  6.248E-03 7.116E-04 3.923E-04 8.458E-06 5.104E-08
  154  1.7490E-03  1.614E+01 6.685E-03 1.615E+01 1.053E-04 1.723E-04  6.810E-03 7.126E-04 4.141E-04 9.045E-06 5.847E-08
  153  1.9073E-03  1.622E+01 7.152E-03 1.623E+01 1.151E-04 1.934E-04  7.423E-03 7.137E-04 4.409E-04 9.771E-06 6.761E-08
  152  2.0800E-03  1.618E+01 7.647E-03 1.619E+01 1.257E-04 2.153E-04  8.091E-03 7.149E-04 4.726E-04 1.064E-05 7.878E-08
  151  2.2682E-03  1.604E+01 8.169E-03 1.604E+01 1.374E-04 2.381E-04  8.819E-03 7.162E-04 5.094E-04 1.168E-05 9.235E-08
  150  2.4735E-03  1.581E+01 8.717E-03 1.581E+01 1.503E-04 2.623E-04  9.611E-03 7.176E-04 5.515E-04 1.288E-05 1.088E-07
  149  2.6974E-03  1.551E+01 9.292E-03 1.551E+01 1.646E-04 2.883E-04  1.047E-02 7.192E-04 5.993E-04 1.429E-05 1.287E-07
  148  2.9415E-03  1.515E+01 9.894E-03 1.516E+01 1.805E-04 3.163E-04  1.141E-02 7.209E-04 6.532E-04 1.592E-05 1.528E-07
  147  3.2078E-03  1.474E+01 1.052E-02 1.475E+01 1.983E-04 3.467E-04  1.244E-02 7.227E-04 7.137E-04 1.780E-05 1.818E-07
  146  3.4981E-03  1.430E+01 1.117E-02 1.432E+01 2.183E-04 3.799E-04  1.355E-02 7.247E-04 7.812E-04 1.998E-05 2.168E-07
  145  3.8147E-03  1.384E+01 1.185E-02 1.385E+01 2.407E-04 4.163E-04  1.476E-02 7.270E-04 8.564E-04 2.249E-05 2.590E-07
  144  4.1600E-03  1.335E+01 1.255E-02 1.337E+01 2.661E-04 4.562E-04  1.608E-02 7.294E-04 9.400E-04 2.538E-05 3.098E-07
  143  4.5365E-03  1.286E+01 1.328E-02 1.287E+01 2.948E-04 5.001E-04  1.752E-02 7.320E-04 1.033E-03 2.871E-05 3.710E-07
  142  4.9471E-03  1.235E+01 1.402E-02 1.236E+01 3.274E-04 5.484E-04  1.908E-02 7.349E-04 1.135E-03 3.256E-05 4.445E-07
  141  5.3948E-03  1.184E+01 1.478E-02 1.186E+01 3.644E-04 6.017E-04  2.078E-02 7.380E-04 1.248E-03 3.699E-05 5.328E-07
  140  5.8831E-03  1.134E+01 1.556E-02 1.135E+01 4.065E-04 6.603E-04  2.263E-02 7.414E-04 1.372E-03 4.209E-05 6.388E-07
  139  6.4155E-03  1.084E+01 1.635E-02 1.085E+01 4.544E-04 7.249E-04  2.464E-02 7.452E-04 1.509E-03 4.799E-05 7.659E-07
  138  6.9962E-03  1.034E+01 1.715E-02 1.036E+01 5.092E-04 7.960E-04  2.683E-02 7.493E-04 1.658E-03 5.478E-05 9.180E-07
  137  7.6294E-03  9.858E+00 1.796E-02 9.876E+00 5.719E-04 8.741E-04  2.920E-02 7.537E-04 1.822E-03 6.263E-05 1.100E-06
  136  8.3199E-03  9.385E+00 1.877E-02 9.404E+00 6.435E-04 9.598E-04  3.178E-02 7.586E-04 2.000E-03 7.168E-05 1.317E-06
  135  9.0729E-03  8.926E+00 1.959E-02 8.945E+00 7.257E-04 1.054E-03  3.459E-02 7.639E-04 2.195E-03 8.213E-05 1.576E-06
  134  9.8941E-03  8.480E+00 2.042E-02 8.501E+00 8.199E-04 1.157E-03  3.763E-02 7.698E-04 2.407E-03 9.421E-05 1.885E-06
  133  1.0790E-02  8.050E+00 2.124E-02 8.071E+00 9.280E-04 1.270E-03  4.093E-02 7.761E-04 2.639E-03 1.082E-04 2.254E-06
  132  1.1766E-02  7.636E+00 2.207E-02 7.658E+00 1.052E-03 1.393E-03  4.451E-02 7.831E-04 2.890E-03 1.243E-04 2.692E-06
  131  1.2831E-02  7.237E+00 2.289E-02 7.260E+00 1.195E-03 1.528E-03  4.839E-02 7.907E-04 3.163E-03 1.429E-04 3.213E-06
  130  1.3992E-02  6.855E+00 2.371E-02 6.879E+00 1.360E-03 1.675E-03  5.259E-02 7.990E-04 3.459E-03 1.644E-04 3.833E-06
  129  1.5259E-02  6.490E+00 2.453E-02 6.514E+00 1.549E-03 1.835E-03  5.715E-02 8.081E-04 3.781E-03 1.893E-04 4.568E-06
  128  1.6640E-02  6.140E+00 2.535E-02 6.166E+00 1.767E-03 2.010E-03  6.208E-02 8.181E-04 4.129E-03 2.180E-04 5.440E-06
  127  1.8146E-02  5.808E+00 2.617E-02 5.834E+00 2.018E-03 2.200E-03  6.741E-02 8.290E-04 4.506E-03 2.512E-04 6.474E-06
  126  1.9788E-02  5.491E+00 2.698E-02 5.518E+00 2.308E-03 2.407E-03  7.317E-02 8.409E-04 4.914E-03 2.896E-04 7.699E-06
  125  2.1579E-02  5.190E+00 2.779E-02 5.217E+00 2.642E-03 2.631E-03  7.939E-02 8.540E-04 5.355E-03 3.340E-04 9.149E-06
  124  2.3532E-02  4.904E+00 2.860E-02 4.932E+00 3.027E-03 2.874E-03  8.611E-02 8.684E-04 5.831E-03 3.852E-04 1.086E-05
  123  2.5662E-02  4.633E+00 2.940E-02 4.662E+00 3.471E-03 3.138E-03  9.335E-02 8.841E-04 6.347E-03 4.444E-04 1.289E-05
  122  2.7985E-02  4.377E+00 3.022E-02 4.407E+00 3.984E-03 3.424E-03  1.011E-01 9.013E-04 6.904E-03 5.127E-04 1.529E-05
  121  3.0518E-02  4.134E+00 3.103E-02 4.165E+00 4.575E-03 3.733E-03  1.095E-01 9.202E-04 7.506E-03 5.915E-04 1.812E-05
  120  3.3280E-02  3.906E+00 3.186E-02 3.938E+00 5.258E-03 4.068E-03  1.185E-01 9.410E-04 8.157E-03 6.824E-04 2.146E-05
  119  3.6292E-02  3.690E+00 3.269E-02 3.723E+00 6.045E-03 4.431E-03  1.282E-01 9.638E-04 8.860E-03 7.872E-04 2.541E-05
  118  3.9576E-02  3.487E+00 3.354E-02 3.520E+00 6.953E-03 4.823E-03  1.386E-01 9.889E-04 9.619E-03 9.078E-04 3.007E-05
  117  4.3158E-02  3.296E+00 3.441E-02 3.330E+00 8.000E-03 5.247E-03  1.497E-01 1.016E-03 1.044E-02 1.047E-03 3.557E-05
  116  4.7065E-02  3.116E+00 3.529E-02 3.151E+00 9.206E-03 5.705E-03  1.616E-01 1.047E-03 1.133E-02 1.206E-03 4.206E-05
  115  5.1324E-02  2.947E+00 3.621E-02 2.984E+00 1.060E-02 6.200E-03  1.742E-01 1.080E-03 1.229E-02 1.390E-03 4.971E-05
  114  5.5969E-02  2.789E+00 3.716E-02 2.826E+00 1.220E-02 6.735E-03  1.877E-01 1.117E-03 1.332E-02 1.601E-03 5.873E-05
  113  6.1035E-02  2.641E+00 3.814E-02 2.679E+00 1.404E-02 7.312E-03  2.020E-01 1.158E-03 1.444E-02 1.842E-03 6.937E-05
  112  6.6559E-02  2.502E+00 3.913E-02 2.541E+00 1.616E-02 7.935E-03  2.172E-01 1.203E-03 1.564E-02 2.118E-03 8.186E-05
  111  7.2583E-02  2.372E+00 4.016E-02 2.413E+00 1.859E-02 8.607E-03  2.333E-01 1.253E-03 1.693E-02 2.434E-03 9.653E-05
  110  7.9153E-02  2.251E+00 4.123E-02 2.292E+00 2.139E-02 9.330E-03  2.503E-01 1.308E-03 1.831E-02 2.795E-03 1.138E-04
  109  8.6317E-02  2.138E+00 4.234E-02 2.181E+00 2.459E-02 1.011E-02  2.681E-01 1.369E-03 1.980E-02 3.206E-03 1.340E-04
  108  9.4129E-02  2.033E+00 4.351E-02 2.076E+00 2.827E-02 1.094E-02  2.869E-01 1.436E-03 2.140E-02 3.674E-03 1.577E-04
  107  1.0265E-01  1.935E+00 4.470E-02 1.980E+00 3.247E-02 1.184E-02  3.066E-01 1.512E-03 2.310E-02 4.204E-03 1.855E-04
  106  1.1194E-01  1.844E+00 4.593E-02 1.890E+00 3.728E-02 1.281E-02  3.271E-01 1.595E-03 2.491E-02 4.806E-03 2.178E-04
  105  1.2207E-01  1.759E+00 4.719E-02 1.807E+00 4.276E-02 1.384E-02  3.485E-01 1.688E-03 2.682E-02 5.486E-03 2.555E-04
  104  1.3312E-01  1.681E+00 4.849E-02 1.730E+00 4.902E-02 1.494E-02  3.706E-01 1.792E-03 2.885E-02 6.254E-03 2.993E-04
  103  1.4517E-01  1.609E+00 4.984E-02 1.658E+00 5.613E-02 1.611E-02  3.935E-01 1.908E-03 3.098E-02 7.118E-03 3.500E-04
  102  1.5831E-01  1.542E+00 5.124E-02 1.593E+00 6.422E-02 1.735E-02  4.171E-01 2.037E-03 3.324E-02 8.088E-03 4.088E-04
  101  1.7263E-01  1.480E+00 5.270E-02 1.533E+00 7.340E-02 1.868E-02  4.413E-01 2.181E-03 3.561E-02 9.174E-03 4.769E-04
  100  1.8826E-01  1.423E+00 5.424E-02 1.478E+00 8.378E-02 2.008E-02  4.660E-01 2.342E-03 3.811E-02 1.039E-02 5.555E-04
   99  2.0530E-01  1.371E+00 5.586E-02 1.427E+00 9.552E-02 2.156E-02  4.911E-01 2.522E-03 4.074E-02 1.174E-02 6.463E-04
   98  2.2388E-01  1.324E+00 5.759E-02 1.381E+00 1.088E-01 2.312E-02  5.165E-01 2.724E-03 4.351E-02 1.324E-02 7.511E-04
   97  2.4414E-01  1.280E+00 5.944E-02 1.340E+00 1.237E-01 2.478E-02  5.421E-01 2.948E-03 4.642E-02 1.490E-02 8.720E-04
   96  2.6624E-01  1.241E+00 6.142E-02 1.302E+00 1.404E-01 2.652E-02  5.677E-01 3.198E-03 4.950E-02 1.674E-02 1.011E-03
   95  2.9033E-01  1.205E+00 6.355E-02 1.269E+00 1.592E-01 2.835E-02  5.934E-01 3.477E-03 5.273E-02 1.876E-02 1.172E-03
   94  3.1661E-01  1.173E+00 6.585E-02 1.239E+00 1.801E-01 3.029E-02  6.188E-01 3.787E-03 5.615E-02 2.097E-02 1.357E-03
   93  3.4527E-01  1.144E+00 6.835E-02 1.212E+00 2.035E-01 3.232E-02  6.439E-01 4.130E-03 5.975E-02 2.340E-02 1.570E-03
   92  3.7652E-01  1.118E+00 7.106E-02 1.189E+00 2.296E-01 3.446E-02  6.685E-01 4.510E-03 6.357E-02 2.604E-02 1.815E-03
   91  4.1059E-01  1.095E+00 7.403E-02 1.169E+00 2.585E-01 3.671E-02  6.926E-01 4.930E-03 6.760E-02 2.891E-02 2.098E-03
   90  4.4776E-01  1.075E+00 7.728E-02 1.152E+00 2.905E-01 3.907E-02  7.159E-01 5.392E-03 7.189E-02 3.203E-02 2.423E-03
   89  4.8828E-01  1.057E+00 8.085E-02 1.138E+00 3.259E-01 4.156E-02  7.385E-01 5.900E-03 7.645E-02 3.540E-02 2.799E-03
   88  5.3247E-01  1.042E+00 8.476E-02 1.127E+00 3.649E-01 4.418E-02  7.602E-01 6.458E-03 8.131E-02 3.903E-02 3.232E-03
   87  5.8067E-01  1.030E+00 8.907E-02 1.119E+00 4.078E-01 4.694E-02  7.809E-01 7.069E-03 8.651E-02 4.293E-02 3.731E-03
   86  6.3322E-01  1.019E+00 9.382E-02 1.113E+00 4.550E-01 4.985E-02  8.006E-01 7.736E-03 9.206E-02 4.711E-02 4.308E-03
   85  6.9053E-01  1.011E+00 9.906E-02 1.110E+00 5.065E-01 5.291E-02  8.191E-01 8.464E-03 9.803E-02 5.158E-02 4.975E-03
   84  7.5303E-01  1.004E+00 1.048E-01 1.109E+00 5.629E-01 5.615E-02  8.366E-01 9.257E-03 1.044E-01 5.636E-02 5.746E-03
   83  8.2119E-01  9.990E-01 1.112E-01 1.110E+00 6.243E-01 5.958E-02  8.529E-01 1.012E-02 1.113E-01 6.144E-02 6.638E-03
   82  8.9551E-01  9.957E-01 1.183E-01 1.114E+00 6.912E-01 6.320E-02  8.680E-01 1.106E-02 1.188E-01 6.684E-02 7.670E-03
   81  9.7656E-01  9.940E-01 1.261E-01 1.120E+00 7.637E-01 6.703E-02  8.820E-01 1.207E-02 1.268E-01 7.257E-02 8.866E-03
   80  1.0649E+00  9.937E-01 1.347E-01 1.128E+00 8.424E-01 7.109E-02  8.949E-01 1.318E-02 1.356E-01 7.863E-02 1.025E-02
   79  1.1613E+00  9.947E-01 1.442E-01 1.139E+00 9.274E-01 7.540E-02  9.066E-01 1.437E-02 1.450E-01 8.503E-02 1.186E-02
   78  1.2664E+00  9.969E-01 1.547E-01 1.152E+00 1.019E+00 7.997E-02  9.173E-01 1.566E-02 1.552E-01 9.179E-02 1.372E-02
   77  1.3811E+00  1.000E+00 1.663E-01 1.166E+00 1.118E+00 8.483E-02  9.271E-01 1.705E-02 1.662E-01 9.891E-02 1.587E-02
   76  1.5061E+00  1.004E+00 1.791E-01 1.183E+00 1.224E+00 8.998E-02  9.358E-01 1.856E-02 1.783E-01 1.064E-01 1.837E-02
   75  1.6424E+00  1.010E+00 1.932E-01 1.203E+00 1.339E+00 9.546E-02  9.437E-01 2.018E-02 1.913E-01 1.143E-01 2.126E-02
   74  1.7910E+00  1.016E+00 2.088E-01 1.224E+00 1.461E+00 1.013E-01  9.507E-01 2.193E-02 2.056E-01 1.225E-01 2.461E-02
   73  1.9531E+00  1.022E+00 2.259E-01 1.248E+00 1.592E+00 1.075E-01  9.570E-01 2.383E-02 2.210E-01 1.311E-01 2.850E-02
   72  2.1299E+00  1.029E+00 2.449E-01 1.274E+00 1.733E+00 1.140E-01  9.626E-01 2.587E-02 2.379E-01 1.402E-01 3.299E-02
   71  2.3227E+00  1.037E+00 2.658E-01 1.303E+00 1.882E+00 1.210E-01  9.675E-01 2.807E-02 2.562E-01 1.496E-01 3.819E-02
   70  2.5329E+00  1.046E+00 2.889E-01 1.334E+00 2.042E+00 1.284E-01  9.718E-01 3.043E-02 2.763E-01 1.594E-01 4.420E-02
   69  2.7621E+00  1.054E+00 3.143E-01 1.369E+00 2.211E+00 1.363E-01  9.756E-01 3.297E-02 2.981E-01 1.696E-01 5.114E-02
   68  3.0121E+00  1.063E+00 3.423E-01 1.406E+00 2.391E+00 1.446E-01  9.790E-01 3.570E-02 3.219E-01 1.802E-01 5.915E-02
   67  3.2848E+00  1.073E+00 3.732E-01 1.446E+00 2.583E+00 1.534E-01  9.819E-01 3.861E-02 3.479E-01 1.912E-01 6.839E-02
   66  3.5820E+00  1.082E+00 4.072E-01 1.489E+00 2.785E+00 1.627E-01  9.844E-01 4.171E-02 3.763E-01 2.026E-01 7.902E-02
   65  3.9062E+00  1.092E+00 4.447E-01 1.537E+00 3.000E+00 1.726E-01  9.866E-01 4.500E-02 4.073E-01 2.143E-01 9.125E-02
   64  4.2598E+00  1.102E+00 4.861E-01 1.588E+00 3.226E+00 1.830E-01  9.885E-01 4.848E-02 4.411E-01 2.263E-01 1.053E-01
   63  4.6453E+00  1.112E+00 5.317E-01 1.643E+00 3.464E+00 1.939E-01  9.902E-01 5.215E-02 4.782E-01 2.386E-01 1.214E-01
   62  5.0658E+00  1.122E+00 5.819E-01 1.704E+00 3.716E+00 2.054E-01  9.916E-01 5.601E-02 5.187E-01 2.512E-01 1.398E-01
   61  5.5243E+00  1.132E+00 6.373E-01 1.769E+00 3.980E+00 2.175E-01  9.928E-01 6.006E-02 5.630E-01 2.641E-01 1.609E-01
   60  6.0243E+00  1.142E+00 6.983E-01 1.840E+00 4.257E+00 2.302E-01  9.939E-01 6.429E-02 6.114E-01 2.771E-01 1.850E-01
   59  6.5695E+00  1.152E+00 7.656E-01 1.918E+00 4.547E+00 2.434E-01  9.948E-01 6.870E-02 6.644E-01 2.902E-01 2.123E-01
   58  7.1641E+00  1.162E+00 8.397E-01 2.002E+00 4.850E+00 2.572E-01  9.956E-01 7.329E-02 7.224E-01 3.034E-01 2.434E-01
   57  7.8125E+00  1.172E+00 9.214E-01 2.094E+00 5.167E+00 2.715E-01  9.962E-01 7.805E-02 7.859E-01 3.167E-01 2.787E-01
   56  8.5196E+00  1.182E+00 1.011E+00 2.194E+00 5.497E+00 2.864E-01  9.968E-01 8.299E-02 8.553E-01 3.299E-01 3.186E-01
   55  9.2907E+00  1.192E+00 1.110E+00 2.303E+00 5.840E+00 3.018E-01  9.973E-01 8.810E-02 9.312E-01 3.430E-01 3.637E-01
   54  1.0132E+01  1.202E+00 1.219E+00 2.422E+00 6.196E+00 3.176E-01  9.977E-01 9.338E-02 1.014E+00 3.560E-01 4.146E-01
   53  1.1049E+01  1.212E+00 1.339E+00 2.551E+00 6.565E+00 3.340E-01  9.980E-01 9.883E-02 1.105E+00 3.689E-01 4.717E-01
   52  1.2049E+01  1.222E+00 1.471E+00 2.693E+00 6.946E+00 3.507E-01  9.983E-01 1.044E-01 1.204E+00 3.814E-01 5.358E-01
   51  1.3139E+01  1.231E+00 1.617E+00 2.848E+00 7.340E+00 3.678E-01  9.986E-01 1.102E-01 1.313E+00 3.937E-01 6.076E-01
   50  1.4328E+01  1.241E+00 1.776E+00 3.017E+00 7.746E+00 3.853E-01  9.988E-01 1.161E-01 1.431E+00 4.056E-01 6.878E-01
   49  1.5625E+01  1.250E+00 1.952E+00 3.202E+00 8.163E+00 4.031E-01  9.990E-01 1.222E-01 1.561E+00 4.172E-01 7.772E-01
   48  1.7039E+01  1.260E+00 2.145E+00 3.404E+00 8.591E+00 4.211E-01  9.992E-01 1.284E-01 1.703E+00 4.282E-01 8.767E-01
   47  1.8581E+01  1.269E+00 2.357E+00 3.626E+00 9.030E+00 4.393E-01  9.993E-01 1.348E-01 1.858E+00 4.389E-01 9.873E-01
   46  2.0263E+01  1.278E+00 2.590E+00 3.868E+00 9.479E+00 4.576E-01  9.994E-01 1.413E-01 2.027E+00 4.490E-01 1.110E+00
   45  2.2097E+01  1.287E+00 2.846E+00 4.133E+00 9.938E+00 4.760E-01  9.995E-01 1.479E-01 2.212E+00 4.586E-01 1.246E+00
   44  2.4097E+01  1.296E+00 3.127E+00 4.423E+00 1.041E+01 4.944E-01  9.996E-01 1.547E-01 2.414E+00 4.677E-01 1.396E+00
   43  2.6278E+01  1.304E+00 3.436E+00 4.741E+00 1.088E+01 5.128E-01  9.996E-01 1.616E-01 2.634E+00 4.762E-01 1.562E+00
   42  2.8656E+01  1.313E+00 3.775E+00 5.088E+00 1.137E+01 5.311E-01  9.997E-01 1.687E-01 2.875E+00 4.842E-01 1.745E+00
   41  3.1250E+01  1.322E+00 4.147E+00 5.468E+00 1.186E+01 5.493E-01  9.997E-01 1.758E-01 3.138E+00 4.916E-01 1.946E+00
   40  3.4078E+01  1.330E+00 4.554E+00 5.884E+00 1.236E+01 5.673E-01  9.998E-01 1.832E-01 3.424E+00 4.985E-01 2.167E+00
   39  3.7163E+01  1.338E+00 5.001E+00 6.340E+00 1.286E+01 5.851E-01  9.998E-01 1.906E-01 3.737E+00 5.049E-01 2.411E+00
   38  4.0526E+01  1.346E+00 5.491E+00 6.838E+00 1.337E+01 6.026E-01  9.998E-01 1.982E-01 4.079E+00 5.108E-01 2.678E+00
   37  4.4194E+01  1.354E+00 6.028E+00 7.382E+00 1.389E+01 6.198E-01  9.999E-01 2.060E-01 4.451E+00 5.162E-01 2.971E+00
   36  4.8194E+01  1.362E+00 6.616E+00 7.978E+00 1.441E+01 6.367E-01  9.999E-01 2.139E-01 4.857E+00 5.211E-01 3.292E+00
   35  5.2556E+01  1.370E+00 7.261E+00 8.631E+00 1.493E+01 6.532E-01  9.999E-01 2.219E-01 5.300E+00 5.255E-01 3.644E+00
   34  5.7313E+01  1.378E+00 7.966E+00 9.344E+00 1.546E+01 6.693E-01  9.999E-01 2.300E-01 5.783E+00 5.296E-01 4.029E+00
   33  6.2500E+01  1.385E+00 8.739E+00 1.012E+01 1.600E+01 6.850E-01  9.999E-01 2.383E-01 6.310E+00 5.332E-01 4.451E+00
   32  6.8157E+01  1.392E+00 9.584E+00 1.098E+01 1.653E+01 7.002E-01  9.999E-01 2.467E-01 6.884E+00 5.365E-01 4.912E+00
   31  7.4325E+01  1.400E+00 1.051E+01 1.191E+01 1.707E+01 7.149E-01  1.000E+00 2.553E-01 7.509E+00 5.394E-01 5.416E+00
   30  8.1052E+01  1.407E+00 1.152E+01 1.293E+01 1.761E+01 7.292E-01  1.000E+00 2.639E-01 8.190E+00 5.420E-01 5.967E+00
   29  8.8388E+01  1.414E+00 1.263E+01 1.404E+01 1.816E+01 7.430E-01  1.000E+00 2.726E-01 8.932E+00 5.443E-01 6.568E+00
   28  9.6388E+01  1.421E+00 1.384E+01 1.526E+01 1.871E+01 7.563E-01  1.000E+00 2.815E-01 9.741E+00 5.464E-01 7.226E+00
   27  1.0511E+02  1.427E+00 1.516E+01 1.659E+01 1.925E+01 7.691E-01  1.000E+00 2.904E-01 1.062E+01 5.482E-01 7.943E+00
   26  1.1463E+02  1.434E+00 1.661E+01 1.804E+01 1.980E+01 7.814E-01  1.000E+00 2.995E-01 1.158E+01 5.498E-01 8.727E+00
   25  1.2500E+02  1.441E+00 1.819E+01 1.963E+01 2.035E+01 7.932E-01  1.000E+00 3.086E-01 1.262E+01 5.512E-01 9.582E+00
   24  1.3631E+02  1.447E+00 1.991E+01 2.136E+01 2.091E+01 8.045E-01  1.000E+00 3.178E-01 1.376E+01 5.524E-01 1.052E+01
   23  1.4865E+02  1.454E+00 2.180E+01 2.325E+01 2.146E+01 8.153E-01  1.000E+00 3.271E-01 1.499E+01 5.534E-01 1.153E+01
   22  1.6210E+02  1.460E+00 2.386E+01 2.532E+01 2.201E+01 8.257E-01  1.000E+00 3.365E-01 1.634E+01 5.543E-01 1.265E+01
   21  1.7678E+02  1.467E+00 2.611E+01 2.758E+01 2.257E+01 8.355E-01  1.000E+00 3.459E-01 1.780E+01 5.551E-01 1.386E+01
   20  1.9278E+02  1.473E+00 2.857E+01 3.004E+01 2.313E+01 8.450E-01  1.000E+00 3.554E-01 1.939E+01 5.557E-01 1.518E+01
   19  2.1022E+02  1.479E+00 3.125E+01 3.273E+01 2.368E+01 8.539E-01  1.000E+00 3.650E-01 2.113E+01 5.563E-01 1.663E+01
   18  2.2925E+02  1.485E+00 3.418E+01 3.567E+01 2.424E+01 8.624E-01  1.000E+00 3.746E-01 2.301E+01 5.567E-01 1.820E+01
   17  2.5000E+02  1.491E+00 3.738E+01 3.887E+01 2.480E+01 8.705E-01  1.000E+00 3.843E-01 2.506E+01 5.571E-01 1.992E+01
   16  2.7263E+02  1.497E+00 4.087E+01 4.237E+01 2.535E+01 8.782E-01  1.000E+00 3.941E-01 2.730E+01 5.574E-01 2.179E+01
   15  2.9730E+02  1.503E+00 4.469E+01 4.619E+01 2.591E+01 8.855E-01  1.000E+00 4.039E-01 2.973E+01 5.576E-01 2.384E+01
   14  3.2421E+02  1.509E+00 4.885E+01 5.036E+01 2.647E+01 8.924E-01  1.000E+00 4.138E-01 3.237E+01 5.577E-01 2.607E+01
   13  3.5355E+02  1.515E+00 5.340E+01 5.491E+01 2.703E+01 8.990E-01  1.000E+00 4.238E-01 3.524E+01 5.578E-01 2.850E+01
   12  3.8555E+02  1.521E+00 5.836E+01 5.988E+01 2.758E+01 9.052E-01  1.000E+00 4.337E-01 3.837E+01 5.579E-01 3.115E+01
   11  4.2045E+02  1.527E+00 6.377E+01 6.530E+01 2.814E+01 9.110E-01  1.000E+00 4.438E-01 4.177E+01 5.579E-01 3.405E+01
   10  4.5850E+02  1.532E+00 6.968E+01 7.121E+01 2.870E+01 9.165E-01  1.000E+00 4.538E-01 4.547E+01 5.579E-01 3.720E+01
    9  5.0000E+02  1.538E+00 7.612E+01 7.766E+01 2.926E+01 9.218E-01  1.000E+00 4.639E-01 4.949E+01 5.578E-01 4.064E+01
    8  5.4525E+02  1.544E+00 8.316E+01 8.470E+01 2.982E+01 9.267E-01  1.000E+00 4.740E-01 5.386E+01 5.578E-01 4.439E+01
    7  5.9460E+02  1.549E+00 9.083E+01 9.238E+01 3.037E+01 9.313E-01  1.000E+00 4.842E-01 5.862E+01 5.577E-01 4.849E+01
    6  6.4842E+02  1.555E+00 9.920E+01 1.008E+02 3.093E+01 9.357E-01  1.000E+00 4.944E-01 6.379E+01 5.577E-01 5.295E+01
    5  7.0711E+02  1.561E+00 1.083E+02 1.099E+02 3.149E+01 9.398E-01  1.000E+00 5.046E-01 6.942E+01 5.576E-01 5.782E+01
    4  7.7111E+02  1.566E+00 1.183E+02 1.199E+02 3.205E+01 9.437E-01  1.000E+00 5.148E-01 7.554E+01 5.574E-01 6.313E+01
    3  8.4090E+02  1.572E+00 1.292E+02 1.307E+02 3.260E+01 9.473E-01  1.000E+00 5.251E-01 8.219E+01 5.573E-01 6.892E+01
    2  9.1700E+02  1.577E+00 1.410E+02 1.426E+02 3.316E+01 9.507E-01  1.000E+00 5.354E-01 8.941E+01 5.572E-01 7.523E+01
    1  1.0000E+03  1.583E+00 1.540E+02 1.555E+02 3.372E+01 9.539E-01  1.000E+00 5.457E-01 9.727E+01 5.571E-01 8.212E+01

1electron secondary production for material    1                                                        print table 86

         energy           stopping power           brems   thick tgt   k x-ray   knock-on
    n              collision radiation   total               brems
          mev      mev barn  mev barn  mev barn    barn                 barn      barn
  160  1.0400E-03  3.976E+03 1.515E+00 3.978E+03 1.368E+04 3.229E-04  0.000E+00 0.000E+00
  159  1.1341E-03  4.465E+03 1.625E+00 4.466E+03 1.352E+04 6.255E-04  0.000E+00 0.000E+00
  158  1.2368E-03  4.845E+03 1.743E+00 4.847E+03 1.337E+04 9.214E-04  0.000E+00 0.000E+00
  157  1.3487E-03  5.132E+03 1.870E+00 5.134E+03 1.322E+04 1.219E-03  0.000E+00 0.000E+00
  156  1.4708E-03  5.339E+03 2.005E+00 5.341E+03 1.307E+04 1.525E-03  0.000E+00 0.000E+00
  155  1.6039E-03  5.476E+03 2.148E+00 5.478E+03 1.293E+04 1.845E-03  0.000E+00 0.000E+00
  154  1.7490E-03  5.554E+03 2.300E+00 5.557E+03 1.279E+04 2.183E-03  0.000E+00 0.000E+00
  153  1.9073E-03  5.582E+03 2.461E+00 5.585E+03 1.265E+04 2.544E-03  0.000E+00 0.000E+00
  152  2.0800E-03  5.568E+03 2.631E+00 5.571E+03 1.250E+04 2.933E-03  0.000E+00 9.598E+04
  151  2.2682E-03  5.518E+03 2.811E+00 5.521E+03 1.235E+04 3.354E-03  0.000E+00 2.536E+05
  150  2.4735E-03  5.439E+03 3.000E+00 5.442E+03 1.220E+04 3.814E-03  0.000E+00 3.589E+05
  149  2.6974E-03  5.335E+03 3.198E+00 5.338E+03 1.203E+04 4.317E-03  0.000E+00 4.295E+05
  148  2.9415E-03  5.212E+03 3.405E+00 5.215E+03 1.186E+04 4.870E-03  0.000E+00 4.761E+05
  147  3.2078E-03  5.073E+03 3.620E+00 5.077E+03 1.169E+04 5.479E-03  0.000E+00 5.056E+05
  146  3.4981E-03  4.922E+03 3.845E+00 4.926E+03 1.150E+04 6.152E-03  0.000E+00 5.225E+05
  145  3.8147E-03  4.762E+03 4.078E+00 4.766E+03 1.131E+04 6.897E-03  0.000E+00 5.299E+05
  144  4.1600E-03  4.595E+03 4.319E+00 4.599E+03 1.110E+04 7.724E-03  0.000E+00 5.301E+05
  143  4.5365E-03  4.424E+03 4.568E+00 4.428E+03 1.088E+04 8.641E-03  0.000E+00 5.247E+05
  142  4.9471E-03  4.250E+03 4.824E+00 4.255E+03 1.066E+04 9.660E-03  0.000E+00 5.150E+05
  141  5.3948E-03  4.075E+03 5.086E+00 4.080E+03 1.043E+04 1.079E-02  0.000E+00 5.021E+05
  140  5.8831E-03  3.901E+03 5.353E+00 3.906E+03 1.018E+04 1.205E-02  0.000E+00 4.866E+05
  139  6.4155E-03  3.729E+03 5.625E+00 3.734E+03 9.927E+03 1.346E-02  0.000E+00 4.694E+05
  138  6.9962E-03  3.559E+03 5.901E+00 3.564E+03 9.664E+03 1.502E-02  0.000E+00 4.508E+05
  137  7.6294E-03  3.392E+03 6.180E+00 3.398E+03 9.393E+03 1.675E-02  0.000E+00 4.314E+05
  136  8.3199E-03  3.229E+03 6.460E+00 3.236E+03 9.115E+03 1.868E-02  0.000E+00 4.115E+05
  135  9.0729E-03  3.071E+03 6.742E+00 3.078E+03 8.832E+03 2.082E-02  0.000E+00 3.913E+05
  134  9.8941E-03  2.918E+03 7.025E+00 2.925E+03 8.543E+03 2.320E-02  0.000E+00 3.713E+05
  133  1.0790E-02  2.770E+03 7.309E+00 2.777E+03 8.252E+03 2.584E-02  0.000E+00 3.514E+05
  132  1.1766E-02  2.627E+03 7.593E+00 2.635E+03 7.960E+03 2.876E-02  0.000E+00 3.320E+05
  131  1.2831E-02  2.490E+03 7.877E+00 2.498E+03 7.667E+03 3.201E-02  0.000E+00 3.131E+05
  130  1.3992E-02  2.359E+03 8.160E+00 2.367E+03 7.376E+03 3.560E-02  0.000E+00 2.948E+05
  129  1.5259E-02  2.233E+03 8.442E+00 2.242E+03 7.087E+03 3.958E-02  0.000E+00 2.771E+05
  128  1.6640E-02  2.113E+03 8.724E+00 2.122E+03 6.802E+03 4.398E-02  0.000E+00 2.602E+05
  127  1.8146E-02  1.998E+03 9.004E+00 2.007E+03 6.522E+03 4.884E-02  0.000E+00 2.441E+05
  126  1.9788E-02  1.889E+03 9.283E+00 1.899E+03 6.247E+03 5.422E-02  0.000E+00 2.287E+05
  125  2.1579E-02  1.786E+03 9.562E+00 1.795E+03 5.977E+03 6.015E-02  0.000E+00 2.142E+05
  124  2.3532E-02  1.687E+03 9.840E+00 1.697E+03 5.713E+03 6.669E-02  0.000E+00 2.004E+05
  123  2.5662E-02  1.594E+03 1.012E+01 1.604E+03 5.457E+03 7.391E-02  0.000E+00 1.874E+05
  122  2.7985E-02  1.506E+03 1.040E+01 1.516E+03 5.207E+03 8.185E-02  0.000E+00 1.751E+05
  121  3.0518E-02  1.423E+03 1.068E+01 1.433E+03 4.965E+03 9.059E-02  0.000E+00 1.637E+05
  120  3.3280E-02  1.344E+03 1.096E+01 1.355E+03 4.732E+03 1.002E-01  0.000E+00 1.529E+05
  119  3.6292E-02  1.270E+03 1.125E+01 1.281E+03 4.509E+03 1.108E-01  0.000E+00 1.428E+05
  118  3.9576E-02  1.200E+03 1.154E+01 1.211E+03 4.297E+03 1.224E-01  0.000E+00 1.334E+05
  117  4.3158E-02  1.134E+03 1.184E+01 1.146E+03 4.097E+03 1.352E-01  0.000E+00 1.246E+05
  116  4.7065E-02  1.072E+03 1.214E+01 1.084E+03 3.906E+03 1.492E-01  0.000E+00 1.164E+05
  115  5.1324E-02  1.014E+03 1.246E+01 1.027E+03 3.723E+03 1.646E-01  0.000E+00 1.088E+05
  114  5.5969E-02  9.597E+02 1.279E+01 9.725E+02 3.550E+03 1.815E-01  0.000E+00 1.017E+05
  113  6.1035E-02  9.087E+02 1.312E+01 9.218E+02 3.394E+03 2.001E-01  0.000E+00 9.512E+04
  112  6.6559E-02  8.610E+02 1.347E+01 8.744E+02 3.260E+03 2.206E-01  0.000E+00 8.902E+04
  111  7.2583E-02  8.163E+02 1.382E+01 8.301E+02 3.134E+03 2.432E-01  0.000E+00 8.336E+04
  110  7.9153E-02  7.746E+02 1.419E+01 7.888E+02 3.003E+03 2.681E-01  0.000E+00 7.813E+04
  109  8.6317E-02  7.357E+02 1.457E+01 7.503E+02 2.861E+03 2.954E-01  0.000E+00 7.329E+04
  108  9.4129E-02  6.995E+02 1.497E+01 7.145E+02 2.716E+03 3.252E-01  4.472E+00 6.882E+04
  107  1.0265E-01  6.658E+02 1.538E+01 6.812E+02 2.581E+03 3.576E-01  4.796E+00 6.469E+04
  106  1.1194E-01  6.345E+02 1.581E+01 6.503E+02 2.463E+03 3.928E-01  5.169E+00 6.088E+04
  105  1.2207E-01  6.054E+02 1.624E+01 6.216E+02 2.357E+03 4.312E-01  5.562E+00 5.736E+04
  104  1.3312E-01  5.784E+02 1.669E+01 5.951E+02 2.262E+03 4.732E-01  5.958E+00 5.413E+04
  103  1.4517E-01  5.535E+02 1.715E+01 5.707E+02 2.174E+03 5.191E-01  6.345E+00 5.115E+04
  102  1.5831E-01  5.305E+02 1.763E+01 5.481E+02 2.091E+03 5.692E-01  6.713E+00 4.841E+04
  101  1.7263E-01  5.093E+02 1.813E+01 5.274E+02 2.011E+03 6.239E-01  7.060E+00 4.589E+04
  100  1.8826E-01  4.898E+02 1.866E+01 5.084E+02 1.936E+03 6.834E-01  7.382E+00 4.357E+04
   99  2.0530E-01  4.719E+02 1.922E+01 4.911E+02 1.863E+03 7.482E-01  7.679E+00 4.145E+04
   98  2.2388E-01  4.555E+02 1.982E+01 4.753E+02 1.793E+03 8.186E-01  7.952E+00 3.950E+04
   97  2.4414E-01  4.405E+02 2.045E+01 4.610E+02 1.727E+03 8.948E-01  8.202E+00 3.772E+04
   96  2.6624E-01  4.270E+02 2.113E+01 4.481E+02 1.664E+03 9.772E-01  8.432E+00 3.609E+04
   95  2.9033E-01  4.146E+02 2.187E+01 4.365E+02 1.605E+03 1.066E+00  8.645E+00 3.460E+04
   94  3.1661E-01  4.035E+02 2.266E+01 4.262E+02 1.550E+03 1.162E+00  8.842E+00 3.324E+04
   93  3.4527E-01  3.936E+02 2.352E+01 4.171E+02 1.500E+03 1.266E+00  9.026E+00 3.199E+04
   92  3.7652E-01  3.847E+02 2.445E+01 4.091E+02 1.454E+03 1.378E+00  9.200E+00 3.086E+04
   91  4.1059E-01  3.768E+02 2.547E+01 4.023E+02 1.411E+03 1.498E+00  9.366E+00 2.983E+04
   90  4.4776E-01  3.699E+02 2.659E+01 3.965E+02 1.373E+03 1.628E+00  9.526E+00 2.889E+04
   89  4.8828E-01  3.639E+02 2.782E+01 3.917E+02 1.337E+03 1.767E+00  9.682E+00 2.805E+04
   88  5.3247E-01  3.587E+02 2.917E+01 3.879E+02 1.305E+03 1.917E+00  9.835E+00 2.728E+04
   87  5.8067E-01  3.543E+02 3.065E+01 3.850E+02 1.274E+03 2.078E+00  9.988E+00 2.658E+04
   86  6.3322E-01  3.507E+02 3.228E+01 3.830E+02 1.247E+03 2.250E+00  1.014E+01 2.595E+04
   85  6.9053E-01  3.477E+02 3.409E+01 3.818E+02 1.222E+03 2.435E+00  1.030E+01 2.538E+04
   84  7.5303E-01  3.454E+02 3.608E+01 3.815E+02 1.199E+03 2.634E+00  1.045E+01 2.487E+04
   83  8.2119E-01  3.438E+02 3.828E+01 3.820E+02 1.178E+03 2.846E+00  1.062E+01 2.442E+04
   82  8.9551E-01  3.426E+02 4.070E+01 3.833E+02 1.160E+03 3.073E+00  1.078E+01 2.401E+04
   81  9.7656E-01  3.420E+02 4.339E+01 3.854E+02 1.142E+03 3.316E+00  1.095E+01 2.364E+04
   80  1.0649E+00  3.419E+02 4.635E+01 3.883E+02 1.127E+03 3.575E+00  1.113E+01 2.331E+04
   79  1.1613E+00  3.423E+02 4.962E+01 3.919E+02 1.112E+03 3.852E+00  1.131E+01 2.302E+04
   78  1.2664E+00  3.430E+02 5.323E+01 3.963E+02 1.099E+03 4.147E+00  1.149E+01 2.276E+04
   77  1.3811E+00  3.441E+02 5.721E+01 4.014E+02 1.088E+03 4.461E+00  1.168E+01 2.253E+04
   76  1.5061E+00  3.456E+02 6.161E+01 4.072E+02 1.077E+03 4.796E+00  1.188E+01 2.233E+04
   75  1.6424E+00  3.474E+02 6.647E+01 4.139E+02 1.067E+03 5.152E+00  1.208E+01 2.215E+04
   74  1.7910E+00  3.494E+02 7.183E+01 4.213E+02 1.058E+03 5.530E+00  1.228E+01 2.199E+04
   73  1.9531E+00  3.517E+02 7.775E+01 4.295E+02 1.050E+03 5.932E+00  1.249E+01 2.185E+04
   72  2.1299E+00  3.542E+02 8.427E+01 4.385E+02 1.042E+03 6.358E+00  1.271E+01 2.173E+04
   71  2.3227E+00  3.569E+02 9.146E+01 4.484E+02 1.035E+03 6.809E+00  1.293E+01 2.163E+04
   70  2.5329E+00  3.598E+02 9.939E+01 4.592E+02 1.028E+03 7.287E+00  1.316E+01 2.153E+04
   69  2.7621E+00  3.628E+02 1.081E+02 4.709E+02 1.022E+03 7.792E+00  1.339E+01 2.145E+04
   68  3.0121E+00  3.659E+02 1.178E+02 4.837E+02 1.016E+03 8.326E+00  1.362E+01 2.138E+04
   67  3.2848E+00  3.691E+02 1.284E+02 4.975E+02 1.011E+03 8.889E+00  1.386E+01 2.132E+04
   66  3.5820E+00  3.724E+02 1.401E+02 5.125E+02 1.006E+03 9.483E+00  1.410E+01 2.127E+04
   65  3.9062E+00  3.757E+02 1.530E+02 5.288E+02 1.001E+03 1.011E+01  1.434E+01 2.122E+04
   64  4.2598E+00  3.791E+02 1.673E+02 5.464E+02 9.978E+02 1.077E+01  1.459E+01 2.118E+04
   63  4.6453E+00  3.826E+02 1.829E+02 5.655E+02 9.947E+02 1.146E+01  1.484E+01 2.115E+04
   62  5.0658E+00  3.860E+02 2.002E+02 5.863E+02 9.917E+02 1.218E+01  1.509E+01 2.112E+04
   61  5.5243E+00  3.895E+02 2.193E+02 6.088E+02 9.885E+02 1.294E+01  1.535E+01 2.110E+04
   60  6.0243E+00  3.930E+02 2.403E+02 6.333E+02 9.853E+02 1.374E+01  1.560E+01 2.107E+04
   59  6.5695E+00  3.965E+02 2.634E+02 6.599E+02 9.825E+02 1.457E+01  1.586E+01 2.106E+04
   58  7.1641E+00  4.000E+02 2.889E+02 6.889E+02 9.799E+02 1.543E+01  1.612E+01 2.104E+04
   57  7.8125E+00  4.034E+02 3.170E+02 7.205E+02 9.775E+02 1.633E+01  1.639E+01 2.103E+04
   56  8.5196E+00  4.069E+02 3.480E+02 7.549E+02 9.752E+02 1.727E+01  1.665E+01 2.101E+04
   55  9.2907E+00  4.103E+02 3.821E+02 7.924E+02 9.732E+02 1.824E+01  1.692E+01 2.101E+04
   54  1.0132E+01  4.137E+02 4.196E+02 8.333E+02 9.712E+02 1.924E+01  1.719E+01 2.100E+04
   53  1.1049E+01  4.171E+02 4.609E+02 8.780E+02 9.694E+02 2.028E+01  1.745E+01 2.099E+04
   52  1.2049E+01  4.204E+02 5.063E+02 9.267E+02 9.678E+02 2.136E+01  1.772E+01 2.098E+04
   51  1.3139E+01  4.237E+02 5.563E+02 9.800E+02 9.664E+02 2.246E+01  1.800E+01 2.098E+04
   50  1.4328E+01  4.270E+02 6.112E+02 1.038E+03 9.651E+02 2.360E+01  1.827E+01 2.097E+04
   49  1.5625E+01  4.302E+02 6.716E+02 1.102E+03 9.639E+02 2.477E+01  1.854E+01 2.097E+04
   48  1.7039E+01  4.334E+02 7.380E+02 1.171E+03 9.630E+02 2.597E+01  1.881E+01 2.097E+04
   47  1.8581E+01  4.366E+02 8.110E+02 1.248E+03 9.622E+02 2.720E+01  1.909E+01 2.097E+04
   46  2.0263E+01  4.397E+02 8.913E+02 1.331E+03 9.616E+02 2.845E+01  1.936E+01 2.096E+04
   45  2.2097E+01  4.428E+02 9.794E+02 1.422E+03 9.611E+02 2.974E+01  1.964E+01 2.096E+04
   44  2.4097E+01  4.459E+02 1.076E+03 1.522E+03 9.608E+02 3.104E+01  1.991E+01 2.096E+04
   43  2.6278E+01  4.489E+02 1.182E+03 1.631E+03 9.605E+02 3.237E+01  2.019E+01 2.096E+04
   42  2.8656E+01  4.518E+02 1.299E+03 1.751E+03 9.603E+02 3.372E+01  2.047E+01 2.096E+04
   41  3.1250E+01  4.548E+02 1.427E+03 1.882E+03 9.602E+02 3.509E+01  2.075E+01 2.096E+04
   40  3.4078E+01  4.576E+02 1.567E+03 2.025E+03 9.602E+02 3.649E+01  2.102E+01 2.096E+04
   39  3.7163E+01  4.605E+02 1.721E+03 2.181E+03 9.603E+02 3.789E+01  2.130E+01 2.095E+04
   38  4.0526E+01  4.633E+02 1.890E+03 2.353E+03 9.605E+02 3.932E+01  2.158E+01 2.095E+04
   37  4.4194E+01  4.660E+02 2.074E+03 2.540E+03 9.609E+02 4.076E+01  2.186E+01 2.095E+04
   36  4.8194E+01  4.687E+02 2.277E+03 2.745E+03 9.614E+02 4.222E+01  2.214E+01 2.095E+04
   35  5.2556E+01  4.714E+02 2.498E+03 2.970E+03 9.618E+02 4.369E+01  2.242E+01 2.095E+04
   34  5.7313E+01  4.740E+02 2.741E+03 3.215E+03 9.621E+02 4.517E+01  2.270E+01 2.095E+04
   33  6.2500E+01  4.766E+02 3.007E+03 3.484E+03 9.622E+02 4.666E+01  2.298E+01 2.095E+04
   32  6.8157E+01  4.791E+02 3.298E+03 3.777E+03 9.624E+02 4.816E+01  2.326E+01 2.095E+04
   31  7.4325E+01  4.816E+02 3.616E+03 4.098E+03 9.626E+02 4.967E+01  2.354E+01 2.095E+04
   30  8.1052E+01  4.840E+02 3.964E+03 4.448E+03 9.631E+02 5.118E+01  2.382E+01 2.095E+04
   29  8.8388E+01  4.865E+02 4.345E+03 4.832E+03 9.640E+02 5.271E+01  2.410E+01 2.095E+04
   28  9.6388E+01  4.888E+02 4.762E+03 5.250E+03 9.649E+02 5.424E+01  2.438E+01 2.095E+04
   27  1.0511E+02  4.912E+02 5.217E+03 5.708E+03 9.655E+02 5.578E+01  2.466E+01 2.095E+04
   26  1.1463E+02  4.935E+02 5.714E+03 6.208E+03 9.657E+02 5.732E+01  2.494E+01 2.095E+04
   25  1.2500E+02  4.958E+02 6.258E+03 6.754E+03 9.656E+02 5.887E+01  2.522E+01 2.095E+04
   24  1.3631E+02  4.981E+02 6.852E+03 7.350E+03 9.654E+02 6.042E+01  2.550E+01 2.095E+04
   23  1.4865E+02  5.003E+02 7.501E+03 8.001E+03 9.652E+02 6.197E+01  2.578E+01 2.095E+04
   22  1.6210E+02  5.025E+02 8.210E+03 8.712E+03 9.651E+02 6.352E+01  2.606E+01 2.095E+04
   21  1.7678E+02  5.047E+02 8.984E+03 9.489E+03 9.651E+02 6.508E+01  2.634E+01 2.095E+04
   20  1.9278E+02  5.068E+02 9.830E+03 1.034E+04 9.650E+02 6.664E+01  2.662E+01 2.095E+04
   19  2.1022E+02  5.090E+02 1.075E+04 1.126E+04 9.649E+02 6.820E+01  2.690E+01 2.095E+04
   18  2.2925E+02  5.111E+02 1.176E+04 1.227E+04 9.646E+02 6.976E+01  2.719E+01 2.095E+04
   17  2.5000E+02  5.132E+02 1.286E+04 1.338E+04 9.643E+02 7.132E+01  2.747E+01 2.095E+04
   16  2.7263E+02  5.153E+02 1.406E+04 1.458E+04 9.639E+02 7.288E+01  2.775E+01 2.095E+04
   15  2.9730E+02  5.173E+02 1.538E+04 1.589E+04 9.635E+02 7.444E+01  2.803E+01 2.095E+04
   14  3.2421E+02  5.193E+02 1.681E+04 1.733E+04 9.630E+02 7.600E+01  2.831E+01 2.095E+04
   13  3.5355E+02  5.213E+02 1.837E+04 1.890E+04 9.625E+02 7.757E+01  2.859E+01 2.095E+04
   12  3.8555E+02  5.233E+02 2.008E+04 2.060E+04 9.620E+02 7.913E+01  2.887E+01 2.095E+04
   11  4.2045E+02  5.253E+02 2.194E+04 2.247E+04 9.615E+02 8.068E+01  2.915E+01 2.095E+04
   10  4.5850E+02  5.273E+02 2.398E+04 2.450E+04 9.609E+02 8.224E+01  2.944E+01 2.095E+04
    9  5.0000E+02  5.293E+02 2.619E+04 2.672E+04 9.604E+02 8.380E+01  2.972E+01 2.095E+04
    8  5.4525E+02  5.312E+02 2.861E+04 2.914E+04 9.600E+02 8.536E+01  3.000E+01 2.095E+04
    7  5.9460E+02  5.331E+02 3.125E+04 3.179E+04 9.596E+02 8.691E+01  3.028E+01 2.095E+04
    6  6.4842E+02  5.351E+02 3.413E+04 3.467E+04 9.592E+02 8.847E+01  3.056E+01 2.095E+04
    5  7.0711E+02  5.370E+02 3.728E+04 3.781E+04 9.589E+02 9.002E+01  3.084E+01 2.095E+04
    4  7.7111E+02  5.389E+02 4.071E+04 4.125E+04 9.586E+02 9.157E+01  3.113E+01 2.095E+04
    3  8.4090E+02  5.408E+02 4.445E+04 4.499E+04 9.583E+02 9.313E+01  3.141E+01 2.095E+04
    2  9.1700E+02  5.427E+02 4.853E+04 4.907E+04 9.580E+02 9.468E+01  3.169E+01 2.095E+04
    1  1.0000E+03  5.446E+02 5.297E+04 5.352E+04 9.577E+02 9.623E+01  3.197E+01 2.095E+04
1proton      range table for material    1 (condensed)                                                              print table 85

 particle substeps per energy step =  13,  default =  13.  mean ionization energy = 8.23000E+02 ev.

         energy           stopping power           range   radiation   beta**2   density   rad/col   drange    dyield
    n              collision radiation   total               yield                corr
          mev      mev cm2/g mev cm2/g mev cm2/g   g/cm2                        mev cm2/g             g/cm2
 
  160  1.0400E-03  1.217E+01 0.000E+00 1.217E+01 4.809E-05 0.000E+00  2.217E-06 0.000E+00 0.000E+00 7.242E-06 0.000E+00
  159  1.1341E-03  1.268E+01 0.000E+00 1.268E+01 5.567E-05 0.000E+00  2.417E-06 0.000E+00 0.000E+00 7.578E-06 0.000E+00
  158  1.2368E-03  1.321E+01 0.000E+00 1.321E+01 6.360E-05 0.000E+00  2.636E-06 0.000E+00 0.000E+00 7.930E-06 0.000E+00
  157  1.3487E-03  1.377E+01 0.000E+00 1.377E+01 7.189E-05 0.000E+00  2.875E-06 0.000E+00 0.000E+00 8.298E-06 0.000E+00
  156  1.4708E-03  1.435E+01 0.000E+00 1.435E+01 8.058E-05 0.000E+00  3.135E-06 0.000E+00 0.000E+00 8.683E-06 0.000E+00
  155  1.6039E-03  1.495E+01 0.000E+00 1.495E+01 8.966E-05 0.000E+00  3.419E-06 0.000E+00 0.000E+00 9.085E-06 0.000E+00
  154  1.7490E-03  1.559E+01 0.000E+00 1.559E+01 9.917E-05 0.000E+00  3.728E-06 0.000E+00 0.000E+00 9.507E-06 0.000E+00
  153  1.9073E-03  1.624E+01 0.000E+00 1.624E+01 1.091E-04 0.000E+00  4.066E-06 0.000E+00 0.000E+00 9.947E-06 0.000E+00
  152  2.0800E-03  1.693E+01 0.000E+00 1.693E+01 1.195E-04 0.000E+00  4.434E-06 0.000E+00 0.000E+00 1.041E-05 0.000E+00
  151  2.2682E-03  1.765E+01 0.000E+00 1.765E+01 1.304E-04 0.000E+00  4.835E-06 0.000E+00 0.000E+00 1.089E-05 0.000E+00
  150  2.4735E-03  1.839E+01 0.000E+00 1.839E+01 1.418E-04 0.000E+00  5.272E-06 0.000E+00 0.000E+00 1.139E-05 0.000E+00
  149  2.6974E-03  1.917E+01 0.000E+00 1.917E+01 1.537E-04 0.000E+00  5.750E-06 0.000E+00 0.000E+00 1.192E-05 0.000E+00
  148  2.9415E-03  1.998E+01 0.000E+00 1.998E+01 1.662E-04 0.000E+00  6.270E-06 0.000E+00 0.000E+00 1.247E-05 0.000E+00
  147  3.2078E-03  2.083E+01 0.000E+00 2.083E+01 1.792E-04 0.000E+00  6.838E-06 0.000E+00 0.000E+00 1.305E-05 0.000E+00
  146  3.4981E-03  2.171E+01 0.000E+00 2.171E+01 1.929E-04 0.000E+00  7.456E-06 0.000E+00 0.000E+00 1.365E-05 0.000E+00
  145  3.8147E-03  2.263E+01 0.000E+00 2.263E+01 2.072E-04 0.000E+00  8.131E-06 0.000E+00 0.000E+00 1.428E-05 0.000E+00
  144  4.1600E-03  2.360E+01 0.000E+00 2.360E+01 2.221E-04 0.000E+00  8.867E-06 0.000E+00 0.000E+00 1.494E-05 0.000E+00
  143  4.5365E-03  2.460E+01 0.000E+00 2.460E+01 2.377E-04 0.000E+00  9.670E-06 0.000E+00 0.000E+00 1.562E-05 0.000E+00
  142  4.9471E-03  2.565E+01 0.000E+00 2.565E+01 2.541E-04 0.000E+00  1.054E-05 0.000E+00 0.000E+00 1.634E-05 0.000E+00
  141  5.3948E-03  2.674E+01 0.000E+00 2.674E+01 2.712E-04 0.000E+00  1.150E-05 0.000E+00 0.000E+00 1.709E-05 0.000E+00
  140  5.8831E-03  2.788E+01 0.000E+00 2.788E+01 2.891E-04 0.000E+00  1.254E-05 0.000E+00 0.000E+00 1.788E-05 0.000E+00
  139  6.4155E-03  2.907E+01 0.000E+00 2.907E+01 3.078E-04 0.000E+00  1.368E-05 0.000E+00 0.000E+00 1.870E-05 0.000E+00
  138  6.9962E-03  3.031E+01 0.000E+00 3.031E+01 3.273E-04 0.000E+00  1.491E-05 0.000E+00 0.000E+00 1.956E-05 0.000E+00
  137  7.6294E-03  3.161E+01 0.000E+00 3.161E+01 3.478E-04 0.000E+00  1.626E-05 0.000E+00 0.000E+00 2.045E-05 0.000E+00
  136  8.3199E-03  3.296E+01 0.000E+00 3.296E+01 3.692E-04 0.000E+00  1.773E-05 0.000E+00 0.000E+00 2.139E-05 0.000E+00
  135  9.0729E-03  3.437E+01 0.000E+00 3.437E+01 3.915E-04 0.000E+00  1.934E-05 0.000E+00 0.000E+00 2.237E-05 0.000E+00
  134  9.8941E-03  3.585E+01 0.000E+00 3.585E+01 4.149E-04 0.000E+00  2.109E-05 0.000E+00 0.000E+00 2.339E-05 0.000E+00
  133  1.0790E-02  3.776E+01 0.000E+00 3.776E+01 4.392E-04 0.000E+00  2.300E-05 0.000E+00 0.000E+00 2.434E-05 0.000E+00
  132  1.1766E-02  3.975E+01 0.000E+00 3.975E+01 4.644E-04 0.000E+00  2.508E-05 0.000E+00 0.000E+00 2.520E-05 0.000E+00
  131  1.2831E-02  4.182E+01 0.000E+00 4.182E+01 4.906E-04 0.000E+00  2.735E-05 0.000E+00 0.000E+00 2.611E-05 0.000E+00
  130  1.3992E-02  4.396E+01 0.000E+00 4.396E+01 5.176E-04 0.000E+00  2.983E-05 0.000E+00 0.000E+00 2.707E-05 0.000E+00
  129  1.5259E-02  4.616E+01 0.000E+00 4.616E+01 5.457E-04 0.000E+00  3.252E-05 0.000E+00 0.000E+00 2.810E-05 0.000E+00
  128  1.6640E-02  4.843E+01 0.000E+00 4.843E+01 5.749E-04 0.000E+00  3.547E-05 0.000E+00 0.000E+00 2.920E-05 0.000E+00
  127  1.8146E-02  5.075E+01 0.000E+00 5.075E+01 6.053E-04 0.000E+00  3.868E-05 0.000E+00 0.000E+00 3.037E-05 0.000E+00
  126  1.9788E-02  5.312E+01 0.000E+00 5.312E+01 6.369E-04 0.000E+00  4.218E-05 0.000E+00 0.000E+00 3.162E-05 0.000E+00
  125  2.1579E-02  5.553E+01 0.000E+00 5.553E+01 6.699E-04 0.000E+00  4.600E-05 0.000E+00 0.000E+00 3.296E-05 0.000E+00
  124  2.3532E-02  5.798E+01 0.000E+00 5.798E+01 7.043E-04 0.000E+00  5.016E-05 0.000E+00 0.000E+00 3.441E-05 0.000E+00
  123  2.5662E-02  6.046E+01 0.000E+00 6.046E+01 7.402E-04 0.000E+00  5.470E-05 0.000E+00 0.000E+00 3.596E-05 0.000E+00
  122  2.7985E-02  6.295E+01 0.000E+00 6.295E+01 7.779E-04 0.000E+00  5.965E-05 0.000E+00 0.000E+00 3.764E-05 0.000E+00
  121  3.0518E-02  6.545E+01 0.000E+00 6.545E+01 8.173E-04 0.000E+00  6.505E-05 0.000E+00 0.000E+00 3.945E-05 0.000E+00
  120  3.3280E-02  6.794E+01 0.000E+00 6.794E+01 8.587E-04 0.000E+00  7.093E-05 0.000E+00 0.000E+00 4.141E-05 0.000E+00
  119  3.6292E-02  7.042E+01 0.000E+00 7.042E+01 9.023E-04 0.000E+00  7.735E-05 0.000E+00 0.000E+00 4.353E-05 0.000E+00
  118  3.9576E-02  7.287E+01 0.000E+00 7.287E+01 9.481E-04 0.000E+00  8.435E-05 0.000E+00 0.000E+00 4.584E-05 0.000E+00
  117  4.3158E-02  7.527E+01 0.000E+00 7.527E+01 9.965E-04 0.000E+00  9.199E-05 0.000E+00 0.000E+00 4.835E-05 0.000E+00
  116  4.7065E-02  7.762E+01 0.000E+00 7.762E+01 1.048E-03 0.000E+00  1.003E-04 0.000E+00 0.000E+00 5.109E-05 0.000E+00
  115  5.1324E-02  7.989E+01 0.000E+00 7.989E+01 1.102E-03 0.000E+00  1.094E-04 0.000E+00 0.000E+00 5.407E-05 0.000E+00
  114  5.5969E-02  8.209E+01 0.000E+00 8.209E+01 1.159E-03 0.000E+00  1.193E-04 0.000E+00 0.000E+00 5.734E-05 0.000E+00
  113  6.1035E-02  8.417E+01 0.000E+00 8.417E+01 1.220E-03 0.000E+00  1.301E-04 0.000E+00 0.000E+00 6.092E-05 0.000E+00
  112  6.6559E-02  8.615E+01 0.000E+00 8.615E+01 1.285E-03 0.000E+00  1.419E-04 0.000E+00 0.000E+00 6.485E-05 0.000E+00
  111  7.2583E-02  8.799E+01 0.000E+00 8.799E+01 1.354E-03 0.000E+00  1.547E-04 0.000E+00 0.000E+00 6.917E-05 0.000E+00
  110  7.9153E-02  8.970E+01 0.000E+00 8.970E+01 1.428E-03 0.000E+00  1.687E-04 0.000E+00 0.000E+00 7.392E-05 0.000E+00
  109  8.6317E-02  9.124E+01 0.000E+00 9.124E+01 1.507E-03 0.000E+00  1.840E-04 0.000E+00 0.000E+00 7.917E-05 0.000E+00
  108  9.4129E-02  9.262E+01 0.000E+00 9.262E+01 1.592E-03 0.000E+00  2.006E-04 0.000E+00 0.000E+00 8.496E-05 0.000E+00
  107  1.0265E-01  9.382E+01 0.000E+00 9.382E+01 1.683E-03 0.000E+00  2.188E-04 0.000E+00 0.000E+00 9.137E-05 0.000E+00
  106  1.1194E-01  9.483E+01 0.000E+00 9.483E+01 1.782E-03 0.000E+00  2.386E-04 0.000E+00 0.000E+00 9.847E-05 0.000E+00
  105  1.2207E-01  9.565E+01 0.000E+00 9.565E+01 1.888E-03 0.000E+00  2.602E-04 0.000E+00 0.000E+00 1.064E-04 0.000E+00
  104  1.3312E-01  9.626E+01 0.000E+00 9.626E+01 2.003E-03 0.000E+00  2.837E-04 0.000E+00 0.000E+00 1.151E-04 0.000E+00
  103  1.4517E-01  9.667E+01 0.000E+00 9.667E+01 2.128E-03 0.000E+00  3.094E-04 0.000E+00 0.000E+00 1.249E-04 0.000E+00
  102  1.5831E-01  9.687E+01 0.000E+00 9.687E+01 2.264E-03 0.000E+00  3.374E-04 0.000E+00 0.000E+00 1.357E-04 0.000E+00
  101  1.7263E-01  9.685E+01 0.000E+00 9.685E+01 2.412E-03 0.000E+00  3.679E-04 0.000E+00 0.000E+00 1.479E-04 0.000E+00
  100  1.8826E-01  9.663E+01 0.000E+00 9.663E+01 2.573E-03 0.000E+00  4.012E-04 0.000E+00 0.000E+00 1.615E-04 0.000E+00
   99  2.0530E-01  9.619E+01 0.000E+00 9.619E+01 2.750E-03 0.000E+00  4.375E-04 0.000E+00 0.000E+00 1.767E-04 0.000E+00
   98  2.2388E-01  9.556E+01 0.000E+00 9.556E+01 2.944E-03 0.000E+00  4.770E-04 0.000E+00 0.000E+00 1.938E-04 0.000E+00
   97  2.4414E-01  9.473E+01 0.000E+00 9.473E+01 3.157E-03 0.000E+00  5.202E-04 0.000E+00 0.000E+00 2.130E-04 0.000E+00
   96  2.6624E-01  9.371E+01 0.000E+00 9.371E+01 3.391E-03 0.000E+00  5.673E-04 0.000E+00 0.000E+00 2.345E-04 0.000E+00
   95  2.9033E-01  9.251E+01 0.000E+00 9.251E+01 3.650E-03 0.000E+00  6.186E-04 0.000E+00 0.000E+00 2.588E-04 0.000E+00
   94  3.1661E-01  9.115E+01 0.000E+00 9.115E+01 3.936E-03 0.000E+00  6.745E-04 0.000E+00 0.000E+00 2.862E-04 0.000E+00
   93  3.4527E-01  8.963E+01 0.000E+00 8.963E+01 4.253E-03 0.000E+00  7.356E-04 0.000E+00 0.000E+00 3.170E-04 0.000E+00
   92  3.7652E-01  8.796E+01 0.000E+00 8.796E+01 4.605E-03 0.000E+00  8.021E-04 0.000E+00 0.000E+00 3.519E-04 0.000E+00
   91  4.1059E-01  8.617E+01 0.000E+00 8.617E+01 4.997E-03 0.000E+00  8.746E-04 0.000E+00 0.000E+00 3.914E-04 0.000E+00
   90  4.4776E-01  8.426E+01 0.000E+00 8.426E+01 5.433E-03 0.000E+00  9.537E-04 0.000E+00 0.000E+00 4.361E-04 0.000E+00
   89  4.8828E-01  8.226E+01 0.000E+00 8.226E+01 5.919E-03 0.000E+00  1.040E-03 0.000E+00 0.000E+00 4.868E-04 0.000E+00
   88  5.3247E-01  8.016E+01 0.000E+00 8.016E+01 6.464E-03 0.000E+00  1.134E-03 0.000E+00 0.000E+00 5.443E-04 0.000E+00
   87  5.8067E-01  7.800E+01 0.000E+00 7.800E+01 7.073E-03 0.000E+00  1.237E-03 0.000E+00 0.000E+00 6.095E-04 0.000E+00
   86  6.3322E-01  7.577E+01 0.000E+00 7.577E+01 7.757E-03 0.000E+00  1.348E-03 0.000E+00 0.000E+00 6.837E-04 0.000E+00
   85  6.9053E-01  7.350E+01 0.000E+00 7.350E+01 8.525E-03 0.000E+00  1.470E-03 0.000E+00 0.000E+00 7.680E-04 0.000E+00
   84  7.5303E-01  7.120E+01 0.000E+00 7.120E+01 9.389E-03 0.000E+00  1.603E-03 0.000E+00 0.000E+00 8.640E-04 0.000E+00
   83  8.2119E-01  6.888E+01 0.000E+00 6.888E+01 1.036E-02 0.000E+00  1.748E-03 0.000E+00 0.000E+00 9.734E-04 0.000E+00
   82  8.9551E-01  6.654E+01 0.000E+00 6.654E+01 1.146E-02 0.000E+00  1.906E-03 0.000E+00 0.000E+00 1.098E-03 0.000E+00
   81  9.7656E-01  6.421E+01 0.000E+00 6.421E+01 1.270E-02 0.000E+00  2.078E-03 0.000E+00 0.000E+00 1.240E-03 0.000E+00
   80  1.0649E+00  6.188E+01 0.000E+00 6.188E+01 1.410E-02 0.000E+00  2.266E-03 0.000E+00 0.000E+00 1.403E-03 0.000E+00
   79  1.1613E+00  5.957E+01 0.000E+00 5.957E+01 1.569E-02 0.000E+00  2.471E-03 0.000E+00 0.000E+00 1.588E-03 0.000E+00
   78  1.2664E+00  5.728E+01 0.000E+00 5.728E+01 1.749E-02 0.000E+00  2.694E-03 0.000E+00 0.000E+00 1.800E-03 0.000E+00
   77  1.3811E+00  5.487E+01 0.000E+00 5.487E+01 1.954E-02 0.000E+00  2.937E-03 0.000E+00 0.000E+00 2.044E-03 0.000E+00
   76  1.5061E+00  5.243E+01 0.000E+00 5.243E+01 2.187E-02 0.000E+00  3.203E-03 0.000E+00 0.000E+00 2.331E-03 0.000E+00
   75  1.6424E+00  5.008E+01 0.000E+00 5.008E+01 2.453E-02 0.000E+00  3.492E-03 0.000E+00 0.000E+00 2.661E-03 0.000E+00
   74  1.7910E+00  4.780E+01 0.000E+00 4.780E+01 2.757E-02 0.000E+00  3.807E-03 0.000E+00 0.000E+00 3.039E-03 0.000E+00
   73  1.9531E+00  4.560E+01 0.000E+00 4.560E+01 3.104E-02 0.000E+00  4.150E-03 0.000E+00 0.000E+00 3.474E-03 0.000E+00
   72  2.1299E+00  4.347E+01 0.000E+00 4.347E+01 3.501E-02 0.000E+00  4.525E-03 0.000E+00 0.000E+00 3.972E-03 0.000E+00
   71  2.3227E+00  4.140E+01 0.000E+00 4.140E+01 3.956E-02 0.000E+00  4.933E-03 0.000E+00 0.000E+00 4.545E-03 0.000E+00
   70  2.5329E+00  3.942E+01 0.000E+00 3.942E+01 4.476E-02 0.000E+00  5.377E-03 0.000E+00 0.000E+00 5.206E-03 0.000E+00
   69  2.7621E+00  3.750E+01 0.000E+00 3.750E+01 5.073E-02 0.000E+00  5.862E-03 0.000E+00 0.000E+00 5.965E-03 0.000E+00
   68  3.0121E+00  3.564E+01 0.000E+00 3.564E+01 5.757E-02 0.000E+00  6.390E-03 0.000E+00 0.000E+00 6.841E-03 0.000E+00
   67  3.2848E+00  3.389E+01 0.000E+00 3.389E+01 6.542E-02 0.000E+00  6.965E-03 0.000E+00 0.000E+00 7.847E-03 0.000E+00
   66  3.5820E+00  3.220E+01 0.000E+00 3.220E+01 7.442E-02 0.000E+00  7.592E-03 0.000E+00 0.000E+00 9.002E-03 0.000E+00
   65  3.9062E+00  3.059E+01 0.000E+00 3.059E+01 8.475E-02 0.000E+00  8.275E-03 0.000E+00 0.000E+00 1.033E-02 0.000E+00
   64  4.2598E+00  2.903E+01 0.000E+00 2.903E+01 9.662E-02 0.000E+00  9.019E-03 0.000E+00 0.000E+00 1.187E-02 0.000E+00
   63  4.6453E+00  2.754E+01 0.000E+00 2.754E+01 1.103E-01 0.000E+00  9.829E-03 0.000E+00 0.000E+00 1.364E-02 0.000E+00
   62  5.0658E+00  2.613E+01 0.000E+00 2.613E+01 1.259E-01 0.000E+00  1.071E-02 0.000E+00 0.000E+00 1.568E-02 0.000E+00
   61  5.5243E+00  2.484E+01 0.000E+00 2.484E+01 1.440E-01 0.000E+00  1.167E-02 0.000E+00 0.000E+00 1.801E-02 0.000E+00
   60  6.0243E+00  2.362E+01 0.000E+00 2.362E+01 1.646E-01 0.000E+00  1.272E-02 0.000E+00 0.000E+00 2.065E-02 0.000E+00
   59  6.5695E+00  2.247E+01 0.000E+00 2.247E+01 1.883E-01 0.000E+00  1.386E-02 0.000E+00 0.000E+00 2.368E-02 0.000E+00
   58  7.1641E+00  2.133E+01 0.000E+00 2.133E+01 2.155E-01 0.000E+00  1.510E-02 0.000E+00 0.000E+00 2.717E-02 0.000E+00
   57  7.8125E+00  2.023E+01 0.000E+00 2.023E+01 2.467E-01 0.000E+00  1.645E-02 0.000E+00 0.000E+00 3.122E-02 0.000E+00
   56  8.5196E+00  1.918E+01 0.000E+00 1.918E+01 2.826E-01 0.000E+00  1.792E-02 0.000E+00 0.000E+00 3.591E-02 0.000E+00
   55  9.2907E+00  1.817E+01 0.000E+00 1.817E+01 3.239E-01 0.000E+00  1.951E-02 0.000E+00 0.000E+00 4.133E-02 0.000E+00
   54  1.0132E+01  1.720E+01 0.000E+00 1.720E+01 3.715E-01 0.000E+00  2.125E-02 0.000E+00 0.000E+00 4.759E-02 0.000E+00
   53  1.1049E+01  1.627E+01 0.000E+00 1.627E+01 4.264E-01 0.000E+00  2.314E-02 0.000E+00 0.000E+00 5.485E-02 0.000E+00
   52  1.2049E+01  1.538E+01 0.000E+00 1.538E+01 4.896E-01 0.000E+00  2.520E-02 0.000E+00 0.000E+00 6.324E-02 0.000E+00
   51  1.3139E+01  1.453E+01 0.000E+00 1.453E+01 5.626E-01 0.000E+00  2.743E-02 0.000E+00 0.000E+00 7.298E-02 0.000E+00
   50  1.4328E+01  1.373E+01 0.000E+00 1.373E+01 6.468E-01 0.000E+00  2.986E-02 0.000E+00 0.000E+00 8.425E-02 0.000E+00
   49  1.5625E+01  1.295E+01 0.000E+00 1.295E+01 7.441E-01 0.000E+00  3.249E-02 0.000E+00 0.000E+00 9.731E-02 0.000E+00
   48  1.7039E+01  1.222E+01 0.000E+00 1.222E+01 8.566E-01 0.000E+00  3.535E-02 0.000E+00 0.000E+00 1.125E-01 0.000E+00
   47  1.8581E+01  1.152E+01 0.000E+00 1.152E+01 9.866E-01 0.000E+00  3.846E-02 0.000E+00 0.000E+00 1.300E-01 0.000E+00
   46  2.0263E+01  1.086E+01 0.000E+00 1.086E+01 1.137E+00 0.000E+00  4.183E-02 0.000E+00 0.000E+00 1.504E-01 0.000E+00
   45  2.2097E+01  1.023E+01 0.000E+00 1.023E+01 1.311E+00 0.000E+00  4.549E-02 0.000E+00 0.000E+00 1.741E-01 0.000E+00
   44  2.4097E+01  9.639E+00 0.000E+00 9.639E+00 1.513E+00 0.000E+00  4.945E-02 0.000E+00 0.000E+00 2.015E-01 0.000E+00
   43  2.6278E+01  9.080E+00 0.000E+00 9.080E+00 1.746E+00 0.000E+00  5.375E-02 0.000E+00 0.000E+00 2.332E-01 0.000E+00
   42  2.8656E+01  8.546E+00 0.000E+00 8.546E+00 2.016E+00 0.000E+00  5.839E-02 0.000E+00 0.000E+00 2.701E-01 0.000E+00
   41  3.1250E+01  8.041E+00 0.000E+00 8.041E+00 2.329E+00 0.000E+00  6.343E-02 0.000E+00 0.000E+00 3.131E-01 0.000E+00
   40  3.4078E+01  7.567E+00 0.000E+00 7.567E+00 2.692E+00 0.000E+00  6.887E-02 0.000E+00 0.000E+00 3.628E-01 0.000E+00
   39  3.7163E+01  7.118E+00 0.000E+00 7.118E+00 3.112E+00 0.000E+00  7.475E-02 0.000E+00 0.000E+00 4.205E-01 0.000E+00
   38  4.0526E+01  6.694E+00 0.000E+00 6.694E+00 3.600E+00 0.000E+00  8.109E-02 0.000E+00 0.000E+00 4.876E-01 0.000E+00
   37  4.4194E+01  6.296E+00 0.000E+00 6.296E+00 4.165E+00 0.000E+00  8.794E-02 0.000E+00 0.000E+00 5.653E-01 0.000E+00
   36  4.8194E+01  5.926E+00 0.000E+00 5.926E+00 4.820E+00 0.000E+00  9.532E-02 0.000E+00 0.000E+00 6.552E-01 0.000E+00
   35  5.2556E+01  5.573E+00 0.000E+00 5.573E+00 5.580E+00 0.000E+00  1.033E-01 0.000E+00 0.000E+00 7.595E-01 0.000E+00
   34  5.7313E+01  5.242E+00 0.000E+00 5.242E+00 6.461E+00 0.000E+00  1.118E-01 0.000E+00 0.000E+00 8.806E-01 0.000E+00
   33  6.2500E+01  4.931E+00 0.000E+00 4.931E+00 7.482E+00 0.000E+00  1.210E-01 0.000E+00 0.000E+00 1.021E+00 0.000E+00
   32  6.8157E+01  4.639E+00 0.000E+00 4.639E+00 8.665E+00 0.000E+00  1.309E-01 0.000E+00 0.000E+00 1.183E+00 0.000E+00
   31  7.4325E+01  4.366E+00 0.000E+00 4.366E+00 1.004E+01 0.000E+00  1.414E-01 0.000E+00 0.000E+00 1.371E+00 0.000E+00
   30  8.1052E+01  4.111E+00 0.000E+00 4.111E+00 1.163E+01 0.000E+00  1.527E-01 0.000E+00 0.000E+00 1.589E+00 0.000E+00
   29  8.8388E+01  3.872E+00 0.000E+00 3.872E+00 1.347E+01 0.000E+00  1.648E-01 0.000E+00 0.000E+00 1.840E+00 0.000E+00
   28  9.6388E+01  3.649E+00 0.000E+00 3.649E+00 1.559E+01 0.000E+00  1.776E-01 0.000E+00 0.000E+00 2.130E+00 0.000E+00
   27  1.0511E+02  3.440E+00 0.000E+00 3.440E+00 1.806E+01 0.000E+00  1.913E-01 0.000E+00 0.000E+00 2.464E+00 0.000E+00
   26  1.1463E+02  3.245E+00 0.000E+00 3.245E+00 2.091E+01 0.000E+00  2.059E-01 0.000E+00 0.000E+00 2.849E+00 0.000E+00
   25  1.2500E+02  3.064E+00 0.000E+00 3.064E+00 2.420E+01 0.000E+00  2.213E-01 0.000E+00 0.000E+00 3.292E+00 0.000E+00
   24  1.3631E+02  2.895E+00 0.000E+00 2.895E+00 2.800E+01 0.000E+00  2.376E-01 0.000E+00 0.000E+00 3.801E+00 0.000E+00
   23  1.4865E+02  2.737E+00 0.000E+00 2.737E+00 3.239E+01 0.000E+00  2.548E-01 0.000E+00 0.000E+00 4.386E+00 0.000E+00
   22  1.6210E+02  2.592E+00 0.000E+00 2.592E+00 3.744E+01 0.000E+00  2.729E-01 0.000E+00 0.000E+00 5.055E+00 0.000E+00
   21  1.7678E+02  2.456E+00 0.000E+00 2.456E+00 4.326E+01 0.000E+00  2.919E-01 0.000E+00 0.000E+00 5.819E+00 0.000E+00
   20  1.9278E+02  2.330E+00 0.000E+00 2.330E+00 4.995E+01 0.000E+00  3.118E-01 0.000E+00 0.000E+00 6.693E+00 0.000E+00
   19  2.1022E+02  2.213E+00 0.000E+00 2.213E+00 5.764E+01 0.000E+00  3.326E-01 0.000E+00 0.000E+00 7.689E+00 0.000E+00
   18  2.2925E+02  2.105E+00 0.000E+00 2.105E+00 6.646E+01 0.000E+00  3.542E-01 0.000E+00 0.000E+00 8.821E+00 0.000E+00
   17  2.5000E+02  2.005E+00 0.000E+00 2.005E+00 7.657E+01 0.000E+00  3.765E-01 0.000E+00 0.000E+00 1.011E+01 0.000E+00
   16  2.7263E+02  1.913E+00 0.000E+00 1.913E+00 8.813E+01 0.000E+00  3.996E-01 0.000E+00 0.000E+00 1.156E+01 0.000E+00
   15  2.9730E+02  1.828E+00 0.000E+00 1.828E+00 1.013E+02 0.000E+00  4.233E-01 0.000E+00 0.000E+00 1.320E+01 0.000E+00
   14  3.2421E+02  1.750E+00 0.000E+00 1.750E+00 1.164E+02 0.000E+00  4.477E-01 0.000E+00 0.000E+00 1.506E+01 0.000E+00
   13  3.5355E+02  1.678E+00 0.000E+00 1.678E+00 1.335E+02 0.000E+00  4.725E-01 0.000E+00 0.000E+00 1.714E+01 0.000E+00
   12  3.8555E+02  1.612E+00 0.000E+00 1.612E+00 1.530E+02 0.000E+00  4.977E-01 0.000E+00 0.000E+00 1.947E+01 0.000E+00
   11  4.2045E+02  1.552E+00 0.000E+00 1.552E+00 1.751E+02 0.000E+00  5.231E-01 0.000E+00 0.000E+00 2.208E+01 0.000E+00
   10  4.5850E+02  1.497E+00 0.000E+00 1.497E+00 2.001E+02 0.000E+00  5.488E-01 0.000E+00 0.000E+00 2.498E+01 0.000E+00
    9  5.0000E+02  1.447E+00 0.000E+00 1.447E+00 2.283E+02 0.000E+00  5.744E-01 0.000E+00 0.000E+00 2.821E+01 0.000E+00
    8  5.4525E+02  1.402E+00 0.000E+00 1.402E+00 2.601E+02 0.000E+00  6.000E-01 0.000E+00 0.000E+00 3.179E+01 0.000E+00
    7  5.9460E+02  1.361E+00 0.000E+00 1.361E+00 2.958E+02 0.000E+00  6.253E-01 0.000E+00 0.000E+00 3.574E+01 0.000E+00
    6  6.4842E+02  1.325E+00 0.000E+00 1.325E+00 3.359E+02 0.000E+00  6.503E-01 0.000E+00 0.000E+00 4.009E+01 0.000E+00
    5  7.0711E+02  1.292E+00 0.000E+00 1.292E+00 3.808E+02 0.000E+00  6.748E-01 0.000E+00 0.000E+00 4.487E+01 0.000E+00
    4  7.7111E+02  1.263E+00 0.000E+00 1.263E+00 4.309E+02 0.000E+00  6.987E-01 0.000E+00 0.000E+00 5.011E+01 0.000E+00
    3  8.4090E+02  1.238E+00 0.000E+00 1.238E+00 4.867E+02 0.000E+00  7.219E-01 0.000E+00 0.000E+00 5.582E+01 0.000E+00
    2  9.1700E+02  1.216E+00 0.000E+00 1.216E+00 5.487E+02 0.000E+00  7.442E-01 0.000E+00 0.000E+00 6.205E+01 0.000E+00
    1  1.0000E+03  1.197E+00 0.000E+00 1.197E+00 6.176E+02 0.000E+00  7.657E-01 0.000E+00 0.000E+00 6.881E+01 0.000E+00


 decimal words of dynamically allocated storage

     general                  0
     tallies               3888
     bank               1867777
     cross sections       45772

     total                    0     =           0 bytes

 ***********************************************************************************************************************
 dump no.    1 on file runtpe     nps =           0   coll =              0     ctm =        0.00     nrn =              0


         7 warning messages so far.
1   starting mcrun.       dynamic storage =         0 words,          0 bytes.      cp0 =  0.01         print table 110

      c MCNPX test problem                                                            


     nps    x          y          z       cell   surf     u          v          w        energy     weight      time  
 
      1  9.613E-01 -1.122E+00  0.000E+00     1      2  0.000E+00  0.000E+00  1.000E+00  7.000E+02  1.000E+00  0.000E+00
      2 -2.809E-02  5.755E-03  0.000E+00     1      2  0.000E+00  0.000E+00  1.000E+00  7.000E+02  1.000E+00  0.000E+00
      3  1.414E+00  1.612E-01  0.000E+00     1      2  0.000E+00  0.000E+00  1.000E+00  7.000E+02  1.000E+00  0.000E+00
      4  7.600E-01  8.524E-02  0.000E+00     1      2  0.000E+00  0.000E+00  1.000E+00  7.000E+02  1.000E+00  0.000E+00
      5  2.567E-01 -2.081E-02  0.000E+00     1      2  0.000E+00  0.000E+00  1.000E+00  7.000E+02  1.000E+00  0.000E+00
      6  4.634E-01 -7.581E-01  0.000E+00     1      2  0.000E+00  0.000E+00  1.000E+00  7.000E+02  1.000E+00  0.000E+00
      7  5.513E-01  8.609E-01  0.000E+00     1      2  0.000E+00  0.000E+00  1.000E+00  7.000E+02  1.000E+00  0.000E+00
      8 -9.846E-02  1.276E+00  0.000E+00     1      2  0.000E+00  0.000E+00  1.000E+00  7.000E+02  1.000E+00  0.000E+00
      9 -1.295E+00  9.149E-01  0.000E+00     1      2  0.000E+00  0.000E+00  1.000E+00  7.000E+02  1.000E+00  0.000E+00
     10  4.952E-01 -5.601E-01  0.000E+00     1      2  0.000E+00  0.000E+00  1.000E+00  7.000E+02  1.000E+00  0.000E+00
     11 -5.750E-01  1.954E-01  0.000E+00     1      2  0.000E+00  0.000E+00  1.000E+00  7.000E+02  1.000E+00  0.000E+00
     12 -6.577E-01 -4.282E-01  0.000E+00     1      2  0.000E+00  0.000E+00  1.000E+00  7.000E+02  1.000E+00  0.000E+00
     13 -2.389E-01 -3.695E-01  0.000E+00     1      2  0.000E+00  0.000E+00  1.000E+00  7.000E+02  1.000E+00  0.000E+00
     14  4.304E-02  6.748E-01  0.000E+00     1      2  0.000E+00  0.000E+00  1.000E+00  7.000E+02  1.000E+00  0.000E+00
     15  1.934E+00 -5.187E-02  0.000E+00     1      2  0.000E+00  0.000E+00  1.000E+00  7.000E+02  1.000E+00  0.000E+00
     16  1.643E+00 -1.138E+00  0.000E+00     1      2  0.000E+00  0.000E+00  1.000E+00  7.000E+02  1.000E+00  0.000E+00
     17 -8.291E-02 -4.772E-02  0.000E+00     1      2  0.000E+00  0.000E+00  1.000E+00  7.000E+02  1.000E+00  0.000E+00
      17 ia=204 iq= 81 iap=  0 izp=  0 ixa1=204 ixq1= 80 ixa2=  0 ixq2=  0
 cascade      17 stopped at isedt 2  (kcan= 1)
     18 -7.834E-01  1.028E+00  0.000E+00     1      2  0.000E+00  0.000E+00  1.000E+00  7.000E+02  1.000E+00  0.000E+00
     19 -9.306E-01 -1.983E-02  0.000E+00     1      2  0.000E+00  0.000E+00  1.000E+00  7.000E+02  1.000E+00  0.000E+00
     20  7.101E-01  1.525E+00  0.000E+00     1      2  0.000E+00  0.000E+00  1.000E+00  7.000E+02  1.000E+00  0.000E+00
     21 -1.629E+00 -1.113E-01  0.000E+00     1      2  0.000E+00  0.000E+00  1.000E+00  7.000E+02  1.000E+00  0.000E+00
     22 -7.763E-01  2.433E-01  0.000E+00     1      2  0.000E+00  0.000E+00  1.000E+00  7.000E+02  1.000E+00  0.000E+00
     23 -1.202E+00  8.879E-01  0.000E+00     1      2  0.000E+00  0.000E+00  1.000E+00  7.000E+02  1.000E+00  0.000E+00
     24  7.351E-01  1.018E+00  0.000E+00     1      2  0.000E+00  0.000E+00  1.000E+00  7.000E+02  1.000E+00  0.000E+00
     25  1.389E+00 -3.969E-01  0.000E+00     1      2  0.000E+00  0.000E+00  1.000E+00  7.000E+02  1.000E+00  0.000E+00
     26 -7.993E-02  5.915E-01  0.000E+00     1      2  0.000E+00  0.000E+00  1.000E+00  7.000E+02  1.000E+00  0.000E+00
     27 -8.127E-01 -1.265E+00  0.000E+00     1      2  0.000E+00  0.000E+00  1.000E+00  7.000E+02  1.000E+00  0.000E+00
     28  2.638E-01  9.237E-02  0.000E+00     1      2  0.000E+00  0.000E+00  1.000E+00  7.000E+02  1.000E+00  0.000E+00
     29 -5.404E-01  1.948E-01  0.000E+00     1      2  0.000E+00  0.000E+00  1.000E+00  7.000E+02  1.000E+00  0.000E+00
     30 -3.607E-03  2.394E-02  0.000E+00     1      2  0.000E+00  0.000E+00  1.000E+00  7.000E+02  1.000E+00  0.000E+00
     31 -8.012E-01  1.017E+00  0.000E+00     1      2  0.000E+00  0.000E+00  1.000E+00  7.000E+02  1.000E+00  0.000E+00
     32  2.892E-01  6.967E-01  0.000E+00     1      2  0.000E+00  0.000E+00  1.000E+00  7.000E+02  1.000E+00  0.000E+00
     33  2.470E-01  7.574E-01  0.000E+00     1      2  0.000E+00  0.000E+00  1.000E+00  7.000E+02  1.000E+00  0.000E+00
     34 -9.871E-01  1.480E+00  0.000E+00     1      2  0.000E+00  0.000E+00  1.000E+00  7.000E+02  1.000E+00  0.000E+00
      34 ia=207 iq= 82 iap=  0 izp=  0 ixa1=207 ixq1= 81 ixa2=  0 ixq2=  0
 cascade      34 stopped at isedt 2  (kcan= 1)
     35 -8.464E-01 -1.372E+00  0.000E+00     1      2  0.000E+00  0.000E+00  1.000E+00  7.000E+02  1.000E+00  0.000E+00
     36 -1.756E-01  8.495E-02  0.000E+00     1      2  0.000E+00  0.000E+00  1.000E+00  7.000E+02  1.000E+00  0.000E+00
     37  5.062E-03 -2.267E-03  0.000E+00     1      2  0.000E+00  0.000E+00  1.000E+00  7.000E+02  1.000E+00  0.000E+00
     38  3.185E-01  1.102E+00  0.000E+00     1      2  0.000E+00  0.000E+00  1.000E+00  7.000E+02  1.000E+00  0.000E+00
     39  6.179E-01  1.479E-01  0.000E+00     1      2  0.000E+00  0.000E+00  1.000E+00  7.000E+02  1.000E+00  0.000E+00
     40  5.250E-02 -4.158E-01  0.000E+00     1      2  0.000E+00  0.000E+00  1.000E+00  7.000E+02  1.000E+00  0.000E+00
     41 -2.528E-01  4.632E-01  0.000E+00     1      2  0.000E+00  0.000E+00  1.000E+00  7.000E+02  1.000E+00  0.000E+00
     42  1.721E-01  1.579E-01  0.000E+00     1      2  0.000E+00  0.000E+00  1.000E+00  7.000E+02  1.000E+00  0.000E+00
     43  7.265E-01 -1.448E+00  0.000E+00     1      2  0.000E+00  0.000E+00  1.000E+00  7.000E+02  1.000E+00  0.000E+00
     44 -1.435E+00  6.575E-01  0.000E+00     1      2  0.000E+00  0.000E+00  1.000E+00  7.000E+02  1.000E+00  0.000E+00
     45 -6.663E-01  4.286E-01  0.000E+00     1      2  0.000E+00  0.000E+00  1.000E+00  7.000E+02  1.000E+00  0.000E+00
     46 -1.940E-01  2.378E-01  0.000E+00     1      2  0.000E+00  0.000E+00  1.000E+00  7.000E+02  1.000E+00  0.000E+00
     47  6.276E-02 -1.769E+00  0.000E+00     1      2  0.000E+00  0.000E+00  1.000E+00  7.000E+02  1.000E+00  0.000E+00
     48 -1.844E+00 -5.005E-02  0.000E+00     1      2  0.000E+00  0.000E+00  1.000E+00  7.000E+02  1.000E+00  0.000E+00
     49  1.043E+00  1.002E+00  0.000E+00     1      2  0.000E+00  0.000E+00  1.000E+00  7.000E+02  1.000E+00  0.000E+00
     50 -3.198E-01 -1.168E-01  0.000E+00     1      2  0.000E+00  0.000E+00  1.000E+00  7.000E+02  1.000E+00  0.000E+00
      59 ia=203 iq= 82 iap=  0 izp=  0 ixa1=203 ixq1= 81 ixa2=  0 ixq2=  0
 cascade      59 stopped at isedt 2  (kcan= 1)
      63 ia=201 iq= 79 iap=  0 izp=  0 ixa1=201 ixq1= 78 ixa2=  0 ixq2=  0
 cascade      63 stopped at isedt 2  (kcan= 1)
      67 ia=205 iq= 83 iap=  0 izp=  0 ixa1=205 ixq1= 82 ixa2=  0 ixq2=  0
 cascade      67 stopped at isedt 2  (kcan= 1)
      86 ia=206 iq= 81 iap=  0 izp=  0 ixa1=206 ixq1= 80 ixa2=  0 ixq2=  0
 cascade      86 stopped at isedt 2  (kcan= 1)
     105 ia=205 iq= 81 iap=  0 izp=  0 ixa1=205 ixq1= 82 ixa2=  0 ixq2=  0
 cascade     105 stopped at isedt 2  (kcan= 1)
     129 ia=202 iq= 82 iap=  0 izp=  0 ixa1=202 ixq1= 83 ixa2=  0 ixq2=  0
 cascade     129 stopped at isedt 2  (kcan= 1)
     140 ia=202 iq= 81 iap=  0 izp=  0 ixa1=202 ixq1= 80 ixa2=  0 ixq2=  0
 cascade     140 stopped at isedt 2  (kcan= 1)
     146 ia=199 iq= 80 iap=  0 izp=  0 ixa1=199 ixq1= 79 ixa2=  0 ixq2=  0
 cascade     146 stopped at isedt 2  (kcan= 1)
     160 ia=203 iq= 81 iap=  0 izp=  0 ixa1=203 ixq1= 80 ixa2=  0 ixq2=  0
 cascade     160 stopped at isedt 2  (kcan= 1)
     171 ia=205 iq= 82 iap=  0 izp=  0 ixa1=205 ixq1= 81 ixa2=  0 ixq2=  0
 cascade     171 stopped at isedt 2  (kcan= 1)
     196 ia=204 iq= 82 iap=  0 izp=  0 ixa1=204 ixq1= 81 ixa2=  0 ixq2=  0
 cascade     196 stopped at isedt 2  (kcan= 1)
     198 ia=202 iq= 82 iap=  0 izp=  0 ixa1=202 ixq1= 81 ixa2=  0 ixq2=  0
 cascade     198 stopped at isedt 2  (kcan= 1)
     210 ia=204 iq= 82 iap=  0 izp=  0 ixa1=204 ixq1= 81 ixa2=  0 ixq2=  0
 cascade     210 stopped at isedt 2  (kcan= 1)
     258 ia=206 iq= 83 iap=  0 izp=  0 ixa1=206 ixq1= 82 ixa2=  0 ixq2=  0
 cascade     258 stopped at isedt 2  (kcan= 1)
     291 ia=205 iq= 82 iap=  0 izp=  0 ixa1=205 ixq1= 81 ixa2=  0 ixq2=  0
 cascade     291 stopped at isedt 2  (kcan= 1)
     313 ia=206 iq= 83 iap=  0 izp=  0 ixa1=206 ixq1= 82 ixa2=  0 ixq2=  0
 cascade     313 stopped at isedt 2  (kcan= 1)
     322 ia=204 iq= 82 iap=  0 izp=  0 ixa1=204 ixq1= 81 ixa2=  0 ixq2=  0
 cascade     322 stopped at isedt 2  (kcan= 1)
     351 ia=203 iq= 82 iap=  0 izp=  0 ixa1=203 ixq1= 81 ixa2=  0 ixq2=  0
 cascade     351 stopped at isedt 2  (kcan= 1)
     417 ia=201 iq= 79 iap=  0 izp=  0 ixa1=201 ixq1= 80 ixa2=  0 ixq2=  0
 cascade     417 stopped at isedt 2  (kcan= 1)
     431 ia=207 iq= 83 iap=  0 izp=  0 ixa1=207 ixq1= 82 ixa2=  0 ixq2=  0
 cascade     431 stopped at isedt 2  (kcan= 1)
     443 ia=203 iq= 81 iap=  0 izp=  0 ixa1=203 ixq1= 80 ixa2=  0 ixq2=  0
 cascade     443 stopped at isedt 2  (kcan= 1)
     455 ia=205 iq= 83 iap=  0 izp=  0 ixa1=205 ixq1= 82 ixa2=  0 ixq2=  0
 cascade     455 stopped at isedt 2  (kcan= 1)
     472 ia=206 iq= 83 iap=  0 izp=  0 ixa1=206 ixq1= 84 ixa2=  0 ixq2=  0
 cascade     472 stopped at isedt 2  (kcan= 1)
     504 ia=202 iq= 82 iap=  0 izp=  0 ixa1=202 ixq1= 81 ixa2=  0 ixq2=  0
 cascade     504 stopped at isedt 2  (kcan= 1)
     509 ia=204 iq= 81 iap=  0 izp=  0 ixa1=204 ixq1= 80 ixa2=  0 ixq2=  0
 cascade     509 stopped at isedt 2  (kcan= 1)
     637 ia=205 iq= 83 iap=  0 izp=  0 ixa1=205 ixq1= 82 ixa2=  0 ixq2=  0
 cascade     637 stopped at isedt 2  (kcan= 1)
     748 ia=201 iq= 80 iap=  0 izp=  0 ixa1=201 ixq1= 79 ixa2=  0 ixq2=  0
 cascade     748 stopped at isedt 2  (kcan= 1)
     808 ia=205 iq= 82 iap=  0 izp=  0 ixa1=205 ixq1= 83 ixa2=  0 ixq2=  0
 cascade     808 stopped at isedt 2  (kcan= 1)
     817 ia=204 iq= 80 iap=  0 izp=  0 ixa1=204 ixq1= 79 ixa2=  0 ixq2=  0
 cascade     817 stopped at isedt 2  (kcan= 1)
     871 ia=203 iq= 79 iap=  0 izp=  0 ixa1=203 ixq1= 78 ixa2=  0 ixq2=  0
 cascade     871 stopped at isedt 2  (kcan= 1)
     888 ia=206 iq= 83 iap=  0 izp=  0 ixa1=206 ixq1= 82 ixa2=  0 ixq2=  0
 cascade     888 stopped at isedt 2  (kcan= 1)
     893 ia=202 iq= 81 iap=  0 izp=  0 ixa1=202 ixq1= 80 ixa2=  0 ixq2=  0
 cascade     893 stopped at isedt 2  (kcan= 1)
     895 ia=200 iq= 79 iap=  0 izp=  0 ixa1=200 ixq1= 78 ixa2=  0 ixq2=  0
 cascade     895 stopped at isedt 2  (kcan= 1)
     941 ia=205 iq= 82 iap=  0 izp=  0 ixa1=205 ixq1= 83 ixa2=  0 ixq2=  0
 cascade     941 stopped at isedt 2  (kcan= 1)
     995 ia=202 iq= 82 iap=  0 izp=  0 ixa1=202 ixq1= 83 ixa2=  0 ixq2=  0
 cascade     995 stopped at isedt 2  (kcan= 1)
    1005 ia=206 iq= 82 iap=  0 izp=  0 ixa1=206 ixq1= 81 ixa2=  0 ixq2=  0
 cascade    1005 stopped at isedt 2  (kcan= 1)
    1017 ia=205 iq= 83 iap=  0 izp=  0 ixa1=205 ixq1= 82 ixa2=  0 ixq2=  0
 cascade    1017 stopped at isedt 2  (kcan= 1)
    1088 ia=204 iq= 83 iap=  0 izp=  0 ixa1=204 ixq1= 82 ixa2=  0 ixq2=  0
 cascade    1088 stopped at isedt 2  (kcan= 1)
    1119 ia=206 iq= 82 iap=  0 izp=  0 ixa1=206 ixq1= 81 ixa2=  0 ixq2=  0
 cascade    1119 stopped at isedt 2  (kcan= 1)
    1128 ia=205 iq= 82 iap=  0 izp=  0 ixa1=205 ixq1= 81 ixa2=  0 ixq2=  0
 cascade    1128 stopped at isedt 2  (kcan= 1)
    1128 ia=202 iq= 81 iap=  0 izp=  0 ixa1=202 ixq1= 80 ixa2=  0 ixq2=  0
 cascade    1128 stopped at isedt 2  (kcan= 1)
    1178 ia=205 iq= 83 iap=  0 izp=  0 ixa1=205 ixq1= 82 ixa2=  0 ixq2=  0
 cascade    1178 stopped at isedt 2  (kcan= 1)
    1243 ia=204 iq= 81 iap=  0 izp=  0 ixa1=204 ixq1= 80 ixa2=  0 ixq2=  0
 cascade    1243 stopped at isedt 2  (kcan= 1)
    1243 ia=203 iq= 81 iap=  0 izp=  0 ixa1=203 ixq1= 82 ixa2=  0 ixq2=  0
 cascade    1243 stopped at isedt 2  (kcan= 1)
    1260 ia=203 iq= 81 iap=  0 izp=  0 ixa1=203 ixq1= 82 ixa2=  0 ixq2=  0
 cascade    1260 stopped at isedt 2  (kcan= 1)
    1311 ia=204 iq= 82 iap=  0 izp=  0 ixa1=204 ixq1= 83 ixa2=  0 ixq2=  0
 cascade    1311 stopped at isedt 2  (kcan= 1)
    1344 ia=207 iq= 82 iap=  0 izp=  0 ixa1=207 ixq1= 83 ixa2=  0 ixq2=  0
 cascade    1344 stopped at isedt 2  (kcan= 1)
    1369 ia=204 iq= 80 iap=  0 izp=  0 ixa1=204 ixq1= 79 ixa2=  0 ixq2=  0
 cascade    1369 stopped at isedt 2  (kcan= 1)
    1378 ia=204 iq= 81 iap=  0 izp=  0 ixa1=204 ixq1= 82 ixa2=  0 ixq2=  0
 cascade    1378 stopped at isedt 2  (kcan= 1)
    1422 ia=203 iq= 81 iap=  0 izp=  0 ixa1=203 ixq1= 80 ixa2=  0 ixq2=  0
 cascade    1422 stopped at isedt 2  (kcan= 1)
    1474 ia=206 iq= 82 iap=  0 izp=  0 ixa1=206 ixq1= 81 ixa2=  0 ixq2=  0
 cascade    1474 stopped at isedt 2  (kcan= 1)
    1545 ia=206 iq= 82 iap=  0 izp=  0 ixa1=206 ixq1= 81 ixa2=  0 ixq2=  0
 cascade    1545 stopped at isedt 2  (kcan= 1)
    1555 ia=201 iq= 79 iap=  0 izp=  0 ixa1=201 ixq1= 78 ixa2=  0 ixq2=  0
 cascade    1555 stopped at isedt 2  (kcan= 1)
    1565 ia=200 iq= 81 iap=  0 izp=  0 ixa1=200 ixq1= 82 ixa2=  0 ixq2=  0
 cascade    1565 stopped at isedt 2  (kcan= 1)
    1611 ia=201 iq= 82 iap=  0 izp=  0 ixa1=201 ixq1= 83 ixa2=  0 ixq2=  0
 cascade    1611 stopped at isedt 2  (kcan= 1)
    1664 ia=204 iq= 81 iap=  0 izp=  0 ixa1=204 ixq1= 82 ixa2=  0 ixq2=  0
 cascade    1664 stopped at isedt 2  (kcan= 1)
    1672 ia=204 iq= 83 iap=  0 izp=  0 ixa1=204 ixq1= 84 ixa2=  0 ixq2=  0
 cascade    1672 stopped at isedt 2  (kcan= 1)
    1694 ia=206 iq= 82 iap=  0 izp=  0 ixa1=206 ixq1= 83 ixa2=  0 ixq2=  0
 cascade    1694 stopped at isedt 2  (kcan= 1)
    1708 ia=205 iq= 82 iap=  0 izp=  0 ixa1=205 ixq1= 81 ixa2=  0 ixq2=  0
 cascade    1708 stopped at isedt 2  (kcan= 1)
    1711 ia=205 iq= 81 iap=  0 izp=  0 ixa1=205 ixq1= 82 ixa2=  0 ixq2=  0
 cascade    1711 stopped at isedt 2  (kcan= 1)
    1867 ia=205 iq= 83 iap=  0 izp=  0 ixa1=205 ixq1= 82 ixa2=  0 ixq2=  0
 cascade    1867 stopped at isedt 2  (kcan= 1)
    1898 ia=204 iq= 82 iap=  0 izp=  0 ixa1=204 ixq1= 81 ixa2=  0 ixq2=  0
 cascade    1898 stopped at isedt 2  (kcan= 1)
    1902 ia=201 iq= 78 iap=  0 izp=  0 ixa1=201 ixq1= 77 ixa2=  0 ixq2=  0
 cascade    1902 stopped at isedt 2  (kcan= 1)
    1943 ia=202 iq= 81 iap=  0 izp=  0 ixa1=202 ixq1= 82 ixa2=  0 ixq2=  0
 cascade    1943 stopped at isedt 2  (kcan= 1)
    1970 ia=201 iq= 80 iap=  0 izp=  0 ixa1=201 ixq1= 79 ixa2=  0 ixq2=  0
 cascade    1970 stopped at isedt 2  (kcan= 1)
    1978 ia=200 iq= 81 iap=  0 izp=  0 ixa1=200 ixq1= 80 ixa2=  0 ixq2=  0
 cascade    1978 stopped at isedt 2  (kcan= 1)
    1996 ia=204 iq= 82 iap=  0 izp=  0 ixa1=204 ixq1= 81 ixa2=  0 ixq2=  0
 cascade    1996 stopped at isedt 2  (kcan= 1)
    2003 ia=203 iq= 81 iap=  0 izp=  0 ixa1=203 ixq1= 82 ixa2=  0 ixq2=  0
 cascade    2003 stopped at isedt 2  (kcan= 1)
    2064 ia=199 iq= 80 iap=  0 izp=  0 ixa1=199 ixq1= 79 ixa2=  0 ixq2=  0
 cascade    2064 stopped at isedt 2  (kcan= 1)
    2065 ia=204 iq= 81 iap=  0 izp=  0 ixa1=204 ixq1= 82 ixa2=  0 ixq2=  0
 cascade    2065 stopped at isedt 2  (kcan= 1)
    2076 ia=203 iq= 81 iap=  0 izp=  0 ixa1=203 ixq1= 80 ixa2=  0 ixq2=  0
 cascade    2076 stopped at isedt 2  (kcan= 1)
    2076 ia=202 iq= 79 iap=  0 izp=  0 ixa1=202 ixq1= 80 ixa2=  0 ixq2=  0
 cascade    2076 stopped at isedt 2  (kcan= 1)
    2146 ia=205 iq= 82 iap=  0 izp=  0 ixa1=205 ixq1= 81 ixa2=  0 ixq2=  0
 cascade    2146 stopped at isedt 2  (kcan= 1)
    2209 ia=206 iq= 83 iap=  0 izp=  0 ixa1=206 ixq1= 82 ixa2=  0 ixq2=  0
 cascade    2209 stopped at isedt 2  (kcan= 1)
    2260 ia=207 iq= 83 iap=  0 izp=  0 ixa1=207 ixq1= 82 ixa2=  0 ixq2=  0
 cascade    2260 stopped at isedt 2  (kcan= 1)
    2274 ia=206 iq= 80 iap=  0 izp=  0 ixa1=206 ixq1= 81 ixa2=  0 ixq2=  0
 cascade    2274 stopped at isedt 2  (kcan= 1)
    2332 ia=203 iq= 81 iap=  0 izp=  0 ixa1=203 ixq1= 83 ixa2=  0 ixq2=  0
 cascade    2332 stopped at isedt 2  (kcan= 1)
    2349 ia=206 iq= 83 iap=  0 izp=  0 ixa1=206 ixq1= 84 ixa2=  0 ixq2=  0
 cascade    2349 stopped at isedt 2  (kcan= 1)
    2379 ia=203 iq= 81 iap=  0 izp=  0 ixa1=203 ixq1= 80 ixa2=  0 ixq2=  0
 cascade    2379 stopped at isedt 2  (kcan= 1)
    2384 ia=205 iq= 81 iap=  0 izp=  0 ixa1=205 ixq1= 82 ixa2=  0 ixq2=  0
 cascade    2384 stopped at isedt 2  (kcan= 1)
    2409 ia=208 iq= 83 iap=  0 izp=  0 ixa1=208 ixq1= 82 ixa2=  0 ixq2=  0
 cascade    2409 stopped at isedt 2  (kcan= 1)
    2447 ia=205 iq= 83 iap=  0 izp=  0 ixa1=205 ixq1= 82 ixa2=  0 ixq2=  0
 cascade    2447 stopped at isedt 2  (kcan= 1)
    2471 ia=203 iq= 80 iap=  0 izp=  0 ixa1=203 ixq1= 79 ixa2=  0 ixq2=  0
 cascade    2471 stopped at isedt 2  (kcan= 1)
    2520 ia=203 iq= 82 iap=  0 izp=  0 ixa1=203 ixq1= 83 ixa2=  0 ixq2=  0
 cascade    2520 stopped at isedt 2  (kcan= 1)
    2532 ia=204 iq= 80 iap=  0 izp=  0 ixa1=204 ixq1= 81 ixa2=  0 ixq2=  0
 cascade    2532 stopped at isedt 2  (kcan= 1)
    2565 ia=207 iq= 82 iap=  0 izp=  0 ixa1=207 ixq1= 81 ixa2=  0 ixq2=  0
 cascade    2565 stopped at isedt 2  (kcan= 1)
    2568 ia=203 iq= 81 iap=  0 izp=  0 ixa1=203 ixq1= 80 ixa2=  0 ixq2=  0
 cascade    2568 stopped at isedt 2  (kcan= 1)
    2577 ia=203 iq= 80 iap=  0 izp=  0 ixa1=203 ixq1= 81 ixa2=  0 ixq2=  0
 cascade    2577 stopped at isedt 2  (kcan= 1)
    2591 ia=204 iq= 81 iap=  0 izp=  0 ixa1=204 ixq1= 82 ixa2=  0 ixq2=  0
 cascade    2591 stopped at isedt 2  (kcan= 1)
    2706 ia=204 iq= 81 iap=  0 izp=  0 ixa1=204 ixq1= 82 ixa2=  0 ixq2=  0
 cascade    2706 stopped at isedt 2  (kcan= 1)
    2727 ia=206 iq= 84 iap=  0 izp=  0 ixa1=206 ixq1= 83 ixa2=  0 ixq2=  0
 cascade    2727 stopped at isedt 2  (kcan= 1)
    2753 ia=202 iq= 82 iap=  0 izp=  0 ixa1=202 ixq1= 81 ixa2=  0 ixq2=  0
 cascade    2753 stopped at isedt 2  (kcan= 1)
    2778 ia=205 iq= 81 iap=  0 izp=  0 ixa1=205 ixq1= 82 ixa2=  0 ixq2=  0
 cascade    2778 stopped at isedt 2  (kcan= 1)
    2806 ia=205 iq= 82 iap=  0 izp=  0 ixa1=205 ixq1= 81 ixa2=  0 ixq2=  0
 cascade    2806 stopped at isedt 2  (kcan= 1)
    2858 ia=203 iq= 80 iap=  0 izp=  0 ixa1=203 ixq1= 79 ixa2=  0 ixq2=  0
 cascade    2858 stopped at isedt 2  (kcan= 1)
    2969 ia=200 iq= 80 iap=  0 izp=  0 ixa1=200 ixq1= 81 ixa2=  0 ixq2=  0
 cascade    2969 stopped at isedt 2  (kcan= 1)
    3032 ia=203 iq= 82 iap=  0 izp=  0 ixa1=203 ixq1= 81 ixa2=  0 ixq2=  0
 cascade    3032 stopped at isedt 2  (kcan= 1)
    3034 ia=203 iq= 83 iap=  0 izp=  0 ixa1=203 ixq1= 82 ixa2=  0 ixq2=  0
 cascade    3034 stopped at isedt 2  (kcan= 1)
    3063 ia=202 iq= 81 iap=  0 izp=  0 ixa1=202 ixq1= 82 ixa2=  0 ixq2=  0
 cascade    3063 stopped at isedt 2  (kcan= 1)
    3071 ia=202 iq= 81 iap=  0 izp=  0 ixa1=202 ixq1= 80 ixa2=  0 ixq2=  0
 cascade    3071 stopped at isedt 2  (kcan= 1)
    3076 ia=204 iq= 80 iap=  0 izp=  0 ixa1=204 ixq1= 79 ixa2=  0 ixq2=  0
 cascade    3076 stopped at isedt 2  (kcan= 1)
    3091 ia=205 iq= 81 iap=  0 izp=  0 ixa1=205 ixq1= 80 ixa2=  0 ixq2=  0
 cascade    3091 stopped at isedt 2  (kcan= 1)
    3106 ia=205 iq= 82 iap=  0 izp=  0 ixa1=205 ixq1= 83 ixa2=  0 ixq2=  0
 cascade    3106 stopped at isedt 2  (kcan= 1)
    3166 ia=205 iq= 80 iap=  0 izp=  0 ixa1=205 ixq1= 81 ixa2=  0 ixq2=  0
 cascade    3166 stopped at isedt 2  (kcan= 1)
    3173 ia=205 iq= 81 iap=  0 izp=  0 ixa1=205 ixq1= 80 ixa2=  0 ixq2=  0
 cascade    3173 stopped at isedt 2  (kcan= 1)
    3277 ia=202 iq= 82 iap=  0 izp=  0 ixa1=202 ixq1= 81 ixa2=  0 ixq2=  0
 cascade    3277 stopped at isedt 2  (kcan= 1)
    3282 ia=205 iq= 82 iap=  0 izp=  0 ixa1=205 ixq1= 81 ixa2=  0 ixq2=  0
 cascade    3282 stopped at isedt 2  (kcan= 1)
    3309 ia=205 iq= 82 iap=  0 izp=  0 ixa1=205 ixq1= 81 ixa2=  0 ixq2=  0
 cascade    3309 stopped at isedt 2  (kcan= 1)
    3326 ia=205 iq= 83 iap=  0 izp=  0 ixa1=205 ixq1= 82 ixa2=  0 ixq2=  0
 cascade    3326 stopped at isedt 2  (kcan= 1)
    3357 ia=204 iq= 80 iap=  0 izp=  0 ixa1=204 ixq1= 79 ixa2=  0 ixq2=  0
 cascade    3357 stopped at isedt 2  (kcan= 1)
    3365 ia=205 iq= 81 iap=  0 izp=  0 ixa1=205 ixq1= 80 ixa2=  0 ixq2=  0
 cascade    3365 stopped at isedt 2  (kcan= 1)
    3399 ia=204 iq= 81 iap=  0 izp=  0 ixa1=204 ixq1= 80 ixa2=  0 ixq2=  0
 cascade    3399 stopped at isedt 2  (kcan= 1)
    3404 ia=204 iq= 82 iap=  0 izp=  0 ixa1=204 ixq1= 81 ixa2=  0 ixq2=  0
 cascade    3404 stopped at isedt 2  (kcan= 1)
    3421 ia=204 iq= 80 iap=  0 izp=  0 ixa1=204 ixq1= 81 ixa2=  0 ixq2=  0
 cascade    3421 stopped at isedt 2  (kcan= 1)
    3455 ia=204 iq= 80 iap=  0 izp=  0 ixa1=204 ixq1= 81 ixa2=  0 ixq2=  0
 cascade    3455 stopped at isedt 2  (kcan= 1)
    3496 ia=202 iq= 80 iap=  0 izp=  0 ixa1=202 ixq1= 81 ixa2=  0 ixq2=  0
 cascade    3496 stopped at isedt 2  (kcan= 1)
    3497 ia=202 iq= 81 iap=  0 izp=  0 ixa1=202 ixq1= 80 ixa2=  0 ixq2=  0
 cascade    3497 stopped at isedt 2  (kcan= 1)
    3498 ia=207 iq= 82 iap=  0 izp=  0 ixa1=207 ixq1= 81 ixa2=  0 ixq2=  0
 cascade    3498 stopped at isedt 2  (kcan= 1)
    3504 ia=207 iq= 83 iap=  0 izp=  0 ixa1=207 ixq1= 82 ixa2=  0 ixq2=  0
 cascade    3504 stopped at isedt 2  (kcan= 1)
    3580 ia=207 iq= 82 iap=  0 izp=  0 ixa1=207 ixq1= 83 ixa2=  0 ixq2=  0
 cascade    3580 stopped at isedt 2  (kcan= 1)
    3580 ia=203 iq= 81 iap=  0 izp=  0 ixa1=203 ixq1= 80 ixa2=  0 ixq2=  0
 cascade    3580 stopped at isedt 2  (kcan= 1)
    3581 ia=202 iq= 82 iap=  0 izp=  0 ixa1=202 ixq1= 81 ixa2=  0 ixq2=  0
 cascade    3581 stopped at isedt 2  (kcan= 1)
    3615 ia=206 iq= 83 iap=  0 izp=  0 ixa1=206 ixq1= 84 ixa2=  0 ixq2=  0
 cascade    3615 stopped at isedt 2  (kcan= 1)
    3681 ia=200 iq= 78 iap=  0 izp=  0 ixa1=200 ixq1= 79 ixa2=  0 ixq2=  0
 cascade    3681 stopped at isedt 2  (kcan= 1)
    3712 ia=205 iq= 83 iap=  0 izp=  0 ixa1=205 ixq1= 82 ixa2=  0 ixq2=  0
 cascade    3712 stopped at isedt 2  (kcan= 1)
    3755 ia=201 iq= 83 iap=  0 izp=  0 ixa1=201 ixq1= 82 ixa2=  0 ixq2=  0
 cascade    3755 stopped at isedt 2  (kcan= 1)
    3787 ia=202 iq= 80 iap=  0 izp=  0 ixa1=202 ixq1= 81 ixa2=  0 ixq2=  0
 cascade    3787 stopped at isedt 2  (kcan= 1)
    3791 ia=205 iq= 81 iap=  0 izp=  0 ixa1=205 ixq1= 80 ixa2=  0 ixq2=  0
 cascade    3791 stopped at isedt 2  (kcan= 1)
    3807 ia=203 iq= 81 iap=  0 izp=  0 ixa1=203 ixq1= 80 ixa2=  0 ixq2=  0
 cascade    3807 stopped at isedt 2  (kcan= 1)
    3829 ia=202 iq= 82 iap=  0 izp=  0 ixa1=202 ixq1= 81 ixa2=  0 ixq2=  0
 cascade    3829 stopped at isedt 2  (kcan= 1)
    3848 ia=207 iq= 82 iap=  0 izp=  0 ixa1=207 ixq1= 81 ixa2=  0 ixq2=  0
 cascade    3848 stopped at isedt 2  (kcan= 1)
    3937 ia=202 iq= 79 iap=  0 izp=  0 ixa1=202 ixq1= 80 ixa2=  0 ixq2=  0
 cascade    3937 stopped at isedt 2  (kcan= 1)
    3960 ia=204 iq= 81 iap=  0 izp=  0 ixa1=204 ixq1= 80 ixa2=  0 ixq2=  0
 cascade    3960 stopped at isedt 2  (kcan= 1)
    3969 ia=204 iq= 80 iap=  0 izp=  0 ixa1=204 ixq1= 79 ixa2=  0 ixq2=  0
 cascade    3969 stopped at isedt 2  (kcan= 1)
    3977 ia=202 iq= 80 iap=  0 izp=  0 ixa1=202 ixq1= 79 ixa2=  0 ixq2=  0
 cascade    3977 stopped at isedt 2  (kcan= 1)
    3987 ia=201 iq= 82 iap=  0 izp=  0 ixa1=201 ixq1= 81 ixa2=  0 ixq2=  0
 cascade    3987 stopped at isedt 2  (kcan= 1)
    4037 ia=208 iq= 84 iap=  0 izp=  0 ixa1=208 ixq1= 83 ixa2=  0 ixq2=  0
 cascade    4037 stopped at isedt 2  (kcan= 1)
    4049 ia=204 iq= 81 iap=  0 izp=  0 ixa1=204 ixq1= 80 ixa2=  0 ixq2=  0
 cascade    4049 stopped at isedt 2  (kcan= 1)
    4123 ia=202 iq= 82 iap=  0 izp=  0 ixa1=202 ixq1= 81 ixa2=  0 ixq2=  0
 cascade    4123 stopped at isedt 2  (kcan= 1)
    4123 ia=206 iq= 83 iap=  0 izp=  0 ixa1=206 ixq1= 82 ixa2=  0 ixq2=  0
 cascade    4123 stopped at isedt 2  (kcan= 1)
    4130 ia=207 iq= 83 iap=  0 izp=  0 ixa1=207 ixq1= 82 ixa2=  0 ixq2=  0
 cascade    4130 stopped at isedt 2  (kcan= 1)
    4213 ia=203 iq= 80 iap=  0 izp=  0 ixa1=203 ixq1= 79 ixa2=  0 ixq2=  0
 cascade    4213 stopped at isedt 2  (kcan= 1)
    4228 ia=201 iq= 81 iap=  0 izp=  0 ixa1=201 ixq1= 82 ixa2=  0 ixq2=  0
 cascade    4228 stopped at isedt 2  (kcan= 1)
    4239 ia=205 iq= 81 iap=  0 izp=  0 ixa1=205 ixq1= 80 ixa2=  0 ixq2=  0
 cascade    4239 stopped at isedt 2  (kcan= 1)
    4281 ia=204 iq= 82 iap=  0 izp=  0 ixa1=204 ixq1= 81 ixa2=  0 ixq2=  0
 cascade    4281 stopped at isedt 2  (kcan= 1)
    4304 ia=206 iq= 82 iap=  0 izp=  0 ixa1=206 ixq1= 81 ixa2=  0 ixq2=  0
 cascade    4304 stopped at isedt 2  (kcan= 1)
    4331 ia=199 iq= 80 iap=  0 izp=  0 ixa1=199 ixq1= 79 ixa2=  0 ixq2=  0
 cascade    4331 stopped at isedt 2  (kcan= 1)
    4358 ia=207 iq= 82 iap=  0 izp=  0 ixa1=207 ixq1= 83 ixa2=  0 ixq2=  0
 cascade    4358 stopped at isedt 2  (kcan= 1)
    4373 ia=202 iq= 83 iap=  0 izp=  0 ixa1=202 ixq1= 82 ixa2=  0 ixq2=  0
 cascade    4373 stopped at isedt 2  (kcan= 1)
    4401 ia=205 iq= 82 iap=  0 izp=  0 ixa1=205 ixq1= 81 ixa2=  0 ixq2=  0
 cascade    4401 stopped at isedt 2  (kcan= 1)
    4401 ia=205 iq= 82 iap=  0 izp=  0 ixa1=205 ixq1= 81 ixa2=  0 ixq2=  0
 cascade    4401 stopped at isedt 2  (kcan= 1)
    4405 ia=206 iq= 83 iap=  0 izp=  0 ixa1=206 ixq1= 82 ixa2=  0 ixq2=  0
 cascade    4405 stopped at isedt 2  (kcan= 1)
    4418 ia=203 iq= 82 iap=  0 izp=  0 ixa1=203 ixq1= 81 ixa2=  0 ixq2=  0
 cascade    4418 stopped at isedt 2  (kcan= 1)
    4480 ia=204 iq= 83 iap=  0 izp=  0 ixa1=204 ixq1= 82 ixa2=  0 ixq2=  0
 cascade    4480 stopped at isedt 2  (kcan= 1)
    4480 ia=203 iq= 80 iap=  0 izp=  0 ixa1=203 ixq1= 79 ixa2=  0 ixq2=  0
 cascade    4480 stopped at isedt 2  (kcan= 1)
    4492 ia=204 iq= 82 iap=  0 izp=  0 ixa1=204 ixq1= 81 ixa2=  0 ixq2=  0
 cascade    4492 stopped at isedt 2  (kcan= 1)
    4525 ia=205 iq= 82 iap=  0 izp=  0 ixa1=205 ixq1= 81 ixa2=  0 ixq2=  0
 cascade    4525 stopped at isedt 2  (kcan= 1)
    4526 ia=205 iq= 82 iap=  0 izp=  0 ixa1=205 ixq1= 81 ixa2=  0 ixq2=  0
 cascade    4526 stopped at isedt 2  (kcan= 1)
    4534 ia=205 iq= 82 iap=  0 izp=  0 ixa1=205 ixq1= 83 ixa2=  0 ixq2=  0
 cascade    4534 stopped at isedt 2  (kcan= 1)
    4554 ia=204 iq= 82 iap=  0 izp=  0 ixa1=204 ixq1= 81 ixa2=  0 ixq2=  0
 cascade    4554 stopped at isedt 2  (kcan= 1)
    4562 ia=206 iq= 81 iap=  0 izp=  0 ixa1=206 ixq1= 82 ixa2=  0 ixq2=  0
 cascade    4562 stopped at isedt 2  (kcan= 1)
    4587 ia=201 iq= 81 iap=  0 izp=  0 ixa1=201 ixq1= 80 ixa2=  0 ixq2=  0
 cascade    4587 stopped at isedt 2  (kcan= 1)
    4702 ia=203 iq= 82 iap=  0 izp=  0 ixa1=203 ixq1= 81 ixa2=  0 ixq2=  0
 cascade    4702 stopped at isedt 2  (kcan= 1)
    4778 ia=202 iq= 81 iap=  0 izp=  0 ixa1=202 ixq1= 80 ixa2=  0 ixq2=  0
 cascade    4778 stopped at isedt 2  (kcan= 1)
    4792 ia=206 iq= 82 iap=  0 izp=  0 ixa1=206 ixq1= 81 ixa2=  0 ixq2=  0
 cascade    4792 stopped at isedt 2  (kcan= 1)
    4869 ia=201 iq= 81 iap=  0 izp=  0 ixa1=201 ixq1= 80 ixa2=  0 ixq2=  0
 cascade    4869 stopped at isedt 2  (kcan= 1)
    4881 ia=203 iq= 82 iap=  0 izp=  0 ixa1=203 ixq1= 83 ixa2=  0 ixq2=  0
 cascade    4881 stopped at isedt 2  (kcan= 1)
    4914 ia=203 iq= 83 iap=  0 izp=  0 ixa1=203 ixq1= 82 ixa2=  0 ixq2=  0
 cascade    4914 stopped at isedt 2  (kcan= 1)
    4934 ia=205 iq= 83 iap=  0 izp=  0 ixa1=205 ixq1= 82 ixa2=  0 ixq2=  0
 cascade    4934 stopped at isedt 2  (kcan= 1)
    4961 ia=206 iq= 84 iap=  0 izp=  0 ixa1=206 ixq1= 83 ixa2=  0 ixq2=  0
 cascade    4961 stopped at isedt 2  (kcan= 1)
    4996 ia=200 iq= 81 iap=  0 izp=  0 ixa1=200 ixq1= 80 ixa2=  0 ixq2=  0
 cascade    4996 stopped at isedt 2  (kcan= 1)
    5069 ia=201 iq= 82 iap=  0 izp=  0 ixa1=201 ixq1= 81 ixa2=  0 ixq2=  0
 cascade    5069 stopped at isedt 2  (kcan= 1)
    5071 ia=205 iq= 81 iap=  0 izp=  0 ixa1=205 ixq1= 82 ixa2=  0 ixq2=  0
 cascade    5071 stopped at isedt 2  (kcan= 1)
    5085 ia=202 iq= 81 iap=  0 izp=  0 ixa1=202 ixq1= 82 ixa2=  0 ixq2=  0
 cascade    5085 stopped at isedt 2  (kcan= 1)
    5207 ia=203 iq= 80 iap=  0 izp=  0 ixa1=203 ixq1= 81 ixa2=  0 ixq2=  0
 cascade    5207 stopped at isedt 2  (kcan= 1)
    5234 ia=206 iq= 82 iap=  0 izp=  0 ixa1=206 ixq1= 81 ixa2=  0 ixq2=  0
 cascade    5234 stopped at isedt 2  (kcan= 1)
    5248 ia=203 iq= 79 iap=  0 izp=  0 ixa1=203 ixq1= 80 ixa2=  0 ixq2=  0
 cascade    5248 stopped at isedt 2  (kcan= 1)
    5265 ia=203 iq= 80 iap=  0 izp=  0 ixa1=203 ixq1= 79 ixa2=  0 ixq2=  0
 cascade    5265 stopped at isedt 2  (kcan= 1)
    5334 ia=202 iq= 80 iap=  0 izp=  0 ixa1=202 ixq1= 79 ixa2=  0 ixq2=  0
 cascade    5334 stopped at isedt 2  (kcan= 1)
    5361 ia=205 iq= 82 iap=  0 izp=  0 ixa1=205 ixq1= 83 ixa2=  0 ixq2=  0
 cascade    5361 stopped at isedt 2  (kcan= 1)
    5384 ia=204 iq= 83 iap=  0 izp=  0 ixa1=204 ixq1= 84 ixa2=  0 ixq2=  0
 cascade    5384 stopped at isedt 2  (kcan= 1)
    5403 ia=204 iq= 81 iap=  0 izp=  0 ixa1=204 ixq1= 82 ixa2=  0 ixq2=  0
 cascade    5403 stopped at isedt 2  (kcan= 1)
    5434 ia=204 iq= 83 iap=  0 izp=  0 ixa1=204 ixq1= 84 ixa2=  0 ixq2=  0
 cascade    5434 stopped at isedt 2  (kcan= 1)
    5454 ia=198 iq= 81 iap=  0 izp=  0 ixa1=198 ixq1= 82 ixa2=  0 ixq2=  0
 cascade    5454 stopped at isedt 2  (kcan= 1)
    5476 ia=201 iq= 79 iap=  0 izp=  0 ixa1=201 ixq1= 80 ixa2=  0 ixq2=  0
 cascade    5476 stopped at isedt 2  (kcan= 1)
    5480 ia=205 iq= 82 iap=  0 izp=  0 ixa1=205 ixq1= 81 ixa2=  0 ixq2=  0
 cascade    5480 stopped at isedt 2  (kcan= 1)
    5497 ia=206 iq= 82 iap=  0 izp=  0 ixa1=206 ixq1= 81 ixa2=  0 ixq2=  0
 cascade    5497 stopped at isedt 2  (kcan= 1)
    5550 ia=201 iq= 81 iap=  0 izp=  0 ixa1=201 ixq1= 82 ixa2=  0 ixq2=  0
 cascade    5550 stopped at isedt 2  (kcan= 1)
    5563 ia=207 iq= 83 iap=  0 izp=  0 ixa1=207 ixq1= 82 ixa2=  0 ixq2=  0
 cascade    5563 stopped at isedt 2  (kcan= 1)
    5575 ia=204 iq= 82 iap=  0 izp=  0 ixa1=204 ixq1= 81 ixa2=  0 ixq2=  0
 cascade    5575 stopped at isedt 2  (kcan= 1)
    5586 ia=205 iq= 83 iap=  0 izp=  0 ixa1=205 ixq1= 82 ixa2=  0 ixq2=  0
 cascade    5586 stopped at isedt 2  (kcan= 1)
    5629 ia=202 iq= 81 iap=  0 izp=  0 ixa1=202 ixq1= 82 ixa2=  0 ixq2=  0
 cascade    5629 stopped at isedt 2  (kcan= 1)
    5640 ia=200 iq= 80 iap=  0 izp=  0 ixa1=200 ixq1= 79 ixa2=  0 ixq2=  0
 cascade    5640 stopped at isedt 2  (kcan= 1)
    5657 ia=203 iq= 80 iap=  0 izp=  0 ixa1=203 ixq1= 81 ixa2=  0 ixq2=  0
 cascade    5657 stopped at isedt 2  (kcan= 1)
    5705 ia=206 iq= 82 iap=  0 izp=  0 ixa1=206 ixq1= 81 ixa2=  0 ixq2=  0
 cascade    5705 stopped at isedt 2  (kcan= 1)
    5709 ia=202 iq= 82 iap=  0 izp=  0 ixa1=202 ixq1= 81 ixa2=  0 ixq2=  0
 cascade    5709 stopped at isedt 2  (kcan= 1)
    5729 ia=205 iq= 81 iap=  0 izp=  0 ixa1=205 ixq1= 80 ixa2=  0 ixq2=  0
 cascade    5729 stopped at isedt 2  (kcan= 1)
    5855 ia=203 iq= 83 iap=  0 izp=  0 ixa1=203 ixq1= 82 ixa2=  0 ixq2=  0
 cascade    5855 stopped at isedt 2  (kcan= 1)
    5886 ia=203 iq= 80 iap=  0 izp=  0 ixa1=203 ixq1= 79 ixa2=  0 ixq2=  0
 cascade    5886 stopped at isedt 2  (kcan= 1)
    5894 ia=202 iq= 81 iap=  0 izp=  0 ixa1=202 ixq1= 80 ixa2=  0 ixq2=  0
 cascade    5894 stopped at isedt 2  (kcan= 1)
    5948 ia=204 iq= 83 iap=  0 izp=  0 ixa1=204 ixq1= 82 ixa2=  0 ixq2=  0
 cascade    5948 stopped at isedt 2  (kcan= 1)
    5950 ia=206 iq= 82 iap=  0 izp=  0 ixa1=206 ixq1= 83 ixa2=  0 ixq2=  0
 cascade    5950 stopped at isedt 2  (kcan= 1)
    5950 ia=203 iq= 81 iap=  0 izp=  0 ixa1=203 ixq1= 80 ixa2=  0 ixq2=  0
 cascade    5950 stopped at isedt 2  (kcan= 1)
    5970 ia=203 iq= 81 iap=  0 izp=  0 ixa1=203 ixq1= 80 ixa2=  0 ixq2=  0
 cascade    5970 stopped at isedt 2  (kcan= 1)
    5983 ia=200 iq= 80 iap=  0 izp=  0 ixa1=200 ixq1= 79 ixa2=  0 ixq2=  0
 cascade    5983 stopped at isedt 2  (kcan= 1)
    5989 ia=202 iq= 82 iap=  0 izp=  0 ixa1=202 ixq1= 81 ixa2=  0 ixq2=  0
 cascade    5989 stopped at isedt 2  (kcan= 1)
    5990 ia=203 iq= 81 iap=  0 izp=  0 ixa1=203 ixq1= 80 ixa2=  0 ixq2=  0
 cascade    5990 stopped at isedt 2  (kcan= 1)
    6013 ia=206 iq= 82 iap=  0 izp=  0 ixa1=206 ixq1= 81 ixa2=  0 ixq2=  0
 cascade    6013 stopped at isedt 2  (kcan= 1)
    6081 ia=200 iq= 82 iap=  0 izp=  0 ixa1=200 ixq1= 81 ixa2=  0 ixq2=  0
 cascade    6081 stopped at isedt 2  (kcan= 1)
    6086 ia=201 iq= 82 iap=  0 izp=  0 ixa1=201 ixq1= 81 ixa2=  0 ixq2=  0
 cascade    6086 stopped at isedt 2  (kcan= 1)
    6148 ia=199 iq= 77 iap=  0 izp=  0 ixa1=199 ixq1= 78 ixa2=  0 ixq2=  0
 cascade    6148 stopped at isedt 2  (kcan= 1)
    6239 ia=205 iq= 82 iap=  0 izp=  0 ixa1=205 ixq1= 83 ixa2=  0 ixq2=  0
 cascade    6239 stopped at isedt 2  (kcan= 1)
    6239 ia=204 iq= 82 iap=  0 izp=  0 ixa1=204 ixq1= 81 ixa2=  0 ixq2=  0
 cascade    6239 stopped at isedt 2  (kcan= 1)
    6246 ia=203 iq= 82 iap=  0 izp=  0 ixa1=203 ixq1= 81 ixa2=  0 ixq2=  0
 cascade    6246 stopped at isedt 2  (kcan= 1)
    6253 ia=207 iq= 83 iap=  0 izp=  0 ixa1=207 ixq1= 82 ixa2=  0 ixq2=  0
 cascade    6253 stopped at isedt 2  (kcan= 1)
    6316 ia=205 iq= 79 iap=  0 izp=  0 ixa1=205 ixq1= 80 ixa2=  0 ixq2=  0
 cascade    6316 stopped at isedt 2  (kcan= 1)
    6344 ia=208 iq= 82 iap=  0 izp=  0 ixa1=208 ixq1= 83 ixa2=  0 ixq2=  0
 cascade    6344 stopped at isedt 2  (kcan= 1)
    6344 ia=206 iq= 81 iap=  0 izp=  0 ixa1=206 ixq1= 82 ixa2=  0 ixq2=  0
 cascade    6344 stopped at isedt 2  (kcan= 1)
    6375 ia=207 iq= 82 iap=  0 izp=  0 ixa1=207 ixq1= 81 ixa2=  0 ixq2=  0
 cascade    6375 stopped at isedt 2  (kcan= 1)
    6384 ia=204 iq= 81 iap=  0 izp=  0 ixa1=204 ixq1= 82 ixa2=  0 ixq2=  0
 cascade    6384 stopped at isedt 2  (kcan= 1)
    6463 ia=204 iq= 83 iap=  0 izp=  0 ixa1=204 ixq1= 82 ixa2=  0 ixq2=  0
 cascade    6463 stopped at isedt 2  (kcan= 1)
    6463 ia=200 iq= 82 iap=  0 izp=  0 ixa1=200 ixq1= 81 ixa2=  0 ixq2=  0
 cascade    6463 stopped at isedt 2  (kcan= 1)
    6501 ia=203 iq= 80 iap=  0 izp=  0 ixa1=203 ixq1= 81 ixa2=  0 ixq2=  0
 cascade    6501 stopped at isedt 2  (kcan= 1)
    6522 ia=205 iq= 82 iap=  0 izp=  0 ixa1=205 ixq1= 83 ixa2=  0 ixq2=  0
 cascade    6522 stopped at isedt 2  (kcan= 1)
    6535 ia=205 iq= 81 iap=  0 izp=  0 ixa1=205 ixq1= 80 ixa2=  0 ixq2=  0
 cascade    6535 stopped at isedt 2  (kcan= 1)
    6551 ia=206 iq= 82 iap=  0 izp=  0 ixa1=206 ixq1= 81 ixa2=  0 ixq2=  0
 cascade    6551 stopped at isedt 2  (kcan= 1)
    6552 ia=200 iq= 82 iap=  0 izp=  0 ixa1=200 ixq1= 83 ixa2=  0 ixq2=  0
 cascade    6552 stopped at isedt 2  (kcan= 1)
    6572 ia=197 iq= 82 iap=  0 izp=  0 ixa1=197 ixq1= 83 ixa2=  0 ixq2=  0
 cascade    6572 stopped at isedt 2  (kcan= 1)
    6633 ia=202 iq= 82 iap=  0 izp=  0 ixa1=202 ixq1= 81 ixa2=  0 ixq2=  0
 cascade    6633 stopped at isedt 2  (kcan= 1)
    6678 ia=207 iq= 80 iap=  0 izp=  0 ixa1=207 ixq1= 81 ixa2=  0 ixq2=  0
 cascade    6678 stopped at isedt 2  (kcan= 1)
    6708 ia=205 iq= 82 iap=  0 izp=  0 ixa1=205 ixq1= 81 ixa2=  0 ixq2=  0
 cascade    6708 stopped at isedt 2  (kcan= 1)
    6708 ia=198 iq= 81 iap=  0 izp=  0 ixa1=198 ixq1= 80 ixa2=  0 ixq2=  0
 cascade    6708 stopped at isedt 2  (kcan= 1)
    6784 ia=206 iq= 83 iap=  0 izp=  0 ixa1=206 ixq1= 82 ixa2=  0 ixq2=  0
 cascade    6784 stopped at isedt 2  (kcan= 1)
    6785 ia=203 iq= 83 iap=  0 izp=  0 ixa1=203 ixq1= 82 ixa2=  0 ixq2=  0
 cascade    6785 stopped at isedt 2  (kcan= 1)
    6791 ia=204 iq= 84 iap=  0 izp=  0 ixa1=204 ixq1= 85 ixa2=  0 ixq2=  0
 cascade    6791 stopped at isedt 2  (kcan= 1)
    6823 ia=200 iq= 83 iap=  0 izp=  0 ixa1=200 ixq1= 82 ixa2=  0 ixq2=  0
 cascade    6823 stopped at isedt 2  (kcan= 1)
    6824 ia=206 iq= 83 iap=  0 izp=  0 ixa1=206 ixq1= 82 ixa2=  0 ixq2=  0
 cascade    6824 stopped at isedt 2  (kcan= 1)
    6857 ia=200 iq= 79 iap=  0 izp=  0 ixa1=200 ixq1= 80 ixa2=  0 ixq2=  0
 cascade    6857 stopped at isedt 2  (kcan= 1)
    6864 ia=207 iq= 83 iap=  0 izp=  0 ixa1=207 ixq1= 82 ixa2=  0 ixq2=  0
 cascade    6864 stopped at isedt 2  (kcan= 1)
    6864 ia=202 iq= 81 iap=  0 izp=  0 ixa1=202 ixq1= 80 ixa2=  0 ixq2=  0
 cascade    6864 stopped at isedt 2  (kcan= 1)
    6884 ia=203 iq= 81 iap=  0 izp=  0 ixa1=203 ixq1= 82 ixa2=  0 ixq2=  0
 cascade    6884 stopped at isedt 2  (kcan= 1)
    6884 ia=206 iq= 81 iap=  0 izp=  0 ixa1=206 ixq1= 82 ixa2=  0 ixq2=  0
 cascade    6884 stopped at isedt 2  (kcan= 1)
    6925 ia=204 iq= 81 iap=  0 izp=  0 ixa1=204 ixq1= 80 ixa2=  0 ixq2=  0
 cascade    6925 stopped at isedt 2  (kcan= 1)
    6948 ia=201 iq= 81 iap=  0 izp=  0 ixa1=201 ixq1= 82 ixa2=  0 ixq2=  0
 cascade    6948 stopped at isedt 2  (kcan= 1)
    7083 ia=204 iq= 82 iap=  0 izp=  0 ixa1=204 ixq1= 81 ixa2=  0 ixq2=  0
 cascade    7083 stopped at isedt 2  (kcan= 1)
    7118 ia=204 iq= 83 iap=  0 izp=  0 ixa1=204 ixq1= 82 ixa2=  0 ixq2=  0
 cascade    7118 stopped at isedt 2  (kcan= 1)
    7214 ia=207 iq= 82 iap=  0 izp=  0 ixa1=207 ixq1= 83 ixa2=  0 ixq2=  0
 cascade    7214 stopped at isedt 2  (kcan= 1)
    7247 ia=204 iq= 81 iap=  0 izp=  0 ixa1=204 ixq1= 80 ixa2=  0 ixq2=  0
 cascade    7247 stopped at isedt 2  (kcan= 1)
    7290 ia=202 iq= 83 iap=  0 izp=  0 ixa1=202 ixq1= 82 ixa2=  0 ixq2=  0
 cascade    7290 stopped at isedt 2  (kcan= 1)
    7298 ia=202 iq= 82 iap=  0 izp=  0 ixa1=202 ixq1= 81 ixa2=  0 ixq2=  0
 cascade    7298 stopped at isedt 2  (kcan= 1)
    7298 ia=204 iq= 83 iap=  0 izp=  0 ixa1=204 ixq1= 82 ixa2=  0 ixq2=  0
 cascade    7298 stopped at isedt 2  (kcan= 1)
    7409 ia=204 iq= 80 iap=  0 izp=  0 ixa1=204 ixq1= 79 ixa2=  0 ixq2=  0
 cascade    7409 stopped at isedt 2  (kcan= 1)
    7414 ia=205 iq= 82 iap=  0 izp=  0 ixa1=205 ixq1= 81 ixa2=  0 ixq2=  0
 cascade    7414 stopped at isedt 2  (kcan= 1)
    7445 ia=203 iq= 81 iap=  0 izp=  0 ixa1=203 ixq1= 82 ixa2=  0 ixq2=  0
 cascade    7445 stopped at isedt 2  (kcan= 1)
    7453 ia=202 iq= 80 iap=  0 izp=  0 ixa1=202 ixq1= 79 ixa2=  0 ixq2=  0
 cascade    7453 stopped at isedt 2  (kcan= 1)
    7543 ia=207 iq= 83 iap=  0 izp=  0 ixa1=207 ixq1= 82 ixa2=  0 ixq2=  0
 cascade    7543 stopped at isedt 2  (kcan= 1)
    7552 ia=206 iq= 82 iap=  0 izp=  0 ixa1=206 ixq1= 81 ixa2=  0 ixq2=  0
 cascade    7552 stopped at isedt 2  (kcan= 1)
    7583 ia=206 iq= 83 iap=  0 izp=  0 ixa1=206 ixq1= 82 ixa2=  0 ixq2=  0
 cascade    7583 stopped at isedt 2  (kcan= 1)
    7583 ia=203 iq= 81 iap=  0 izp=  0 ixa1=203 ixq1= 80 ixa2=  0 ixq2=  0
 cascade    7583 stopped at isedt 2  (kcan= 1)
    7586 ia=203 iq= 81 iap=  0 izp=  0 ixa1=203 ixq1= 82 ixa2=  0 ixq2=  0
 cascade    7586 stopped at isedt 2  (kcan= 1)
    7604 ia=206 iq= 84 iap=  0 izp=  0 ixa1=206 ixq1= 83 ixa2=  0 ixq2=  0
 cascade    7604 stopped at isedt 2  (kcan= 1)
    7635 ia=208 iq= 83 iap=  0 izp=  0 ixa1=208 ixq1= 82 ixa2=  0 ixq2=  0
 cascade    7635 stopped at isedt 2  (kcan= 1)
    7649 ia=199 iq= 78 iap=  0 izp=  0 ixa1=199 ixq1= 79 ixa2=  0 ixq2=  0
 cascade    7649 stopped at isedt 2  (kcan= 1)
    7662 ia=199 iq= 81 iap=  0 izp=  0 ixa1=199 ixq1= 82 ixa2=  0 ixq2=  0
 cascade    7662 stopped at isedt 2  (kcan= 1)
    7662 ia=203 iq= 83 iap=  0 izp=  0 ixa1=203 ixq1= 82 ixa2=  0 ixq2=  0
 cascade    7662 stopped at isedt 2  (kcan= 1)
    7715 ia=202 iq= 79 iap=  0 izp=  0 ixa1=202 ixq1= 80 ixa2=  0 ixq2=  0
 cascade    7715 stopped at isedt 2  (kcan= 1)
    7724 ia=205 iq= 80 iap=  0 izp=  0 ixa1=205 ixq1= 81 ixa2=  0 ixq2=  0
 cascade    7724 stopped at isedt 2  (kcan= 1)
    7728 ia=205 iq= 80 iap=  0 izp=  0 ixa1=205 ixq1= 81 ixa2=  0 ixq2=  0
 cascade    7728 stopped at isedt 2  (kcan= 1)
    7733 ia=201 iq= 81 iap=  0 izp=  0 ixa1=201 ixq1= 82 ixa2=  0 ixq2=  0
 cascade    7733 stopped at isedt 2  (kcan= 1)
    7761 ia=205 iq= 80 iap=  0 izp=  0 ixa1=205 ixq1= 81 ixa2=  0 ixq2=  0
 cascade    7761 stopped at isedt 2  (kcan= 1)
    7777 ia=204 iq= 82 iap=  0 izp=  0 ixa1=204 ixq1= 81 ixa2=  0 ixq2=  0
 cascade    7777 stopped at isedt 2  (kcan= 1)
    7779 ia=207 iq= 82 iap=  0 izp=  0 ixa1=207 ixq1= 83 ixa2=  0 ixq2=  0
 cascade    7779 stopped at isedt 2  (kcan= 1)
    7905 ia=200 iq= 81 iap=  0 izp=  0 ixa1=200 ixq1= 80 ixa2=  0 ixq2=  0
 cascade    7905 stopped at isedt 2  (kcan= 1)
    7983 ia=201 iq= 79 iap=  0 izp=  0 ixa1=201 ixq1= 78 ixa2=  0 ixq2=  0
 cascade    7983 stopped at isedt 2  (kcan= 1)
    8077 ia=202 iq= 79 iap=  0 izp=  0 ixa1=202 ixq1= 80 ixa2=  0 ixq2=  0
 cascade    8077 stopped at isedt 2  (kcan= 1)
    8077 ia=201 iq= 78 iap=  0 izp=  0 ixa1=201 ixq1= 79 ixa2=  0 ixq2=  0
 cascade    8077 stopped at isedt 2  (kcan= 1)
    8090 ia=203 iq= 81 iap=  0 izp=  0 ixa1=203 ixq1= 80 ixa2=  0 ixq2=  0
 cascade    8090 stopped at isedt 2  (kcan= 1)
    8112 ia=201 iq= 81 iap=  0 izp=  0 ixa1=201 ixq1= 82 ixa2=  0 ixq2=  0
 cascade    8112 stopped at isedt 2  (kcan= 1)
    8135 ia=206 iq= 81 iap=  0 izp=  0 ixa1=206 ixq1= 82 ixa2=  0 ixq2=  0
 cascade    8135 stopped at isedt 2  (kcan= 1)
    8161 ia=203 iq= 82 iap=  0 izp=  0 ixa1=203 ixq1= 81 ixa2=  0 ixq2=  0
 cascade    8161 stopped at isedt 2  (kcan= 1)
    8199 ia=204 iq= 83 iap=  0 izp=  0 ixa1=204 ixq1= 82 ixa2=  0 ixq2=  0
 cascade    8199 stopped at isedt 2  (kcan= 1)
    8222 ia=202 iq= 81 iap=  0 izp=  0 ixa1=202 ixq1= 80 ixa2=  0 ixq2=  0
 cascade    8222 stopped at isedt 2  (kcan= 1)
    8230 ia=197 iq= 82 iap=  0 izp=  0 ixa1=197 ixq1= 83 ixa2=  0 ixq2=  0
 cascade    8230 stopped at isedt 2  (kcan= 1)
    8242 ia=205 iq= 82 iap=  0 izp=  0 ixa1=205 ixq1= 81 ixa2=  0 ixq2=  0
 cascade    8242 stopped at isedt 2  (kcan= 1)
    8251 ia=206 iq= 83 iap=  0 izp=  0 ixa1=206 ixq1= 84 ixa2=  0 ixq2=  0
 cascade    8251 stopped at isedt 2  (kcan= 1)
    8278 ia=205 iq= 81 iap=  0 izp=  0 ixa1=205 ixq1= 80 ixa2=  0 ixq2=  0
 cascade    8278 stopped at isedt 2  (kcan= 1)
    8285 ia=205 iq= 82 iap=  0 izp=  0 ixa1=205 ixq1= 83 ixa2=  0 ixq2=  0
 cascade    8285 stopped at isedt 2  (kcan= 1)
    8316 ia=205 iq= 82 iap=  0 izp=  0 ixa1=205 ixq1= 83 ixa2=  0 ixq2=  0
 cascade    8316 stopped at isedt 2  (kcan= 1)
    8360 ia=206 iq= 84 iap=  0 izp=  0 ixa1=206 ixq1= 83 ixa2=  0 ixq2=  0
 cascade    8360 stopped at isedt 2  (kcan= 1)
    8389 ia=205 iq= 81 iap=  0 izp=  0 ixa1=205 ixq1= 82 ixa2=  0 ixq2=  0
 cascade    8389 stopped at isedt 2  (kcan= 1)
    8398 ia=203 iq= 80 iap=  0 izp=  0 ixa1=203 ixq1= 81 ixa2=  0 ixq2=  0
 cascade    8398 stopped at isedt 2  (kcan= 1)
    8398 ia=205 iq= 81 iap=  0 izp=  0 ixa1=205 ixq1= 82 ixa2=  0 ixq2=  0
 cascade    8398 stopped at isedt 2  (kcan= 1)
    8415 ia=205 iq= 81 iap=  0 izp=  0 ixa1=205 ixq1= 80 ixa2=  0 ixq2=  0
 cascade    8415 stopped at isedt 2  (kcan= 1)
    8427 ia=206 iq= 82 iap=  0 izp=  0 ixa1=206 ixq1= 83 ixa2=  0 ixq2=  0
 cascade    8427 stopped at isedt 2  (kcan= 1)
    8453 ia=206 iq= 82 iap=  0 izp=  0 ixa1=206 ixq1= 83 ixa2=  0 ixq2=  0
 cascade    8453 stopped at isedt 2  (kcan= 1)
    8465 ia=204 iq= 83 iap=  0 izp=  0 ixa1=204 ixq1= 82 ixa2=  0 ixq2=  0
 cascade    8465 stopped at isedt 2  (kcan= 1)
    8540 ia=206 iq= 82 iap=  0 izp=  0 ixa1=206 ixq1= 81 ixa2=  0 ixq2=  0
 cascade    8540 stopped at isedt 2  (kcan= 1)
    8547 ia=201 iq= 80 iap=  0 izp=  0 ixa1=201 ixq1= 79 ixa2=  0 ixq2=  0
 cascade    8547 stopped at isedt 2  (kcan= 1)
    8560 ia=205 iq= 83 iap=  0 izp=  0 ixa1=205 ixq1= 82 ixa2=  0 ixq2=  0
 cascade    8560 stopped at isedt 2  (kcan= 1)
    8585 ia=203 iq= 80 iap=  0 izp=  0 ixa1=203 ixq1= 81 ixa2=  0 ixq2=  0
 cascade    8585 stopped at isedt 2  (kcan= 1)
    8679 ia=207 iq= 81 iap=  0 izp=  0 ixa1=207 ixq1= 82 ixa2=  0 ixq2=  0
 cascade    8679 stopped at isedt 2  (kcan= 1)
    8689 ia=202 iq= 79 iap=  0 izp=  0 ixa1=202 ixq1= 80 ixa2=  0 ixq2=  0
 cascade    8689 stopped at isedt 2  (kcan= 1)
    8716 ia=205 iq= 82 iap=  0 izp=  0 ixa1=205 ixq1= 81 ixa2=  0 ixq2=  0
 cascade    8716 stopped at isedt 2  (kcan= 1)
    8731 ia=207 iq= 83 iap=  0 izp=  0 ixa1=207 ixq1= 84 ixa2=  0 ixq2=  0
 cascade    8731 stopped at isedt 2  (kcan= 1)
    8876 ia=204 iq= 81 iap=  0 izp=  0 ixa1=204 ixq1= 82 ixa2=  0 ixq2=  0
 cascade    8876 stopped at isedt 2  (kcan= 1)
    8891 ia=202 iq= 80 iap=  0 izp=  0 ixa1=202 ixq1= 81 ixa2=  0 ixq2=  0
 cascade    8891 stopped at isedt 2  (kcan= 1)
    8911 ia=204 iq= 81 iap=  0 izp=  0 ixa1=204 ixq1= 80 ixa2=  0 ixq2=  0
 cascade    8911 stopped at isedt 2  (kcan= 1)
    8930 ia=204 iq= 82 iap=  0 izp=  0 ixa1=204 ixq1= 81 ixa2=  0 ixq2=  0
 cascade    8930 stopped at isedt 2  (kcan= 1)
    8941 ia=203 iq= 82 iap=  0 izp=  0 ixa1=203 ixq1= 81 ixa2=  0 ixq2=  0
 cascade    8941 stopped at isedt 2  (kcan= 1)
    8981 ia=205 iq= 80 iap=  0 izp=  0 ixa1=205 ixq1= 81 ixa2=  0 ixq2=  0
 cascade    8981 stopped at isedt 2  (kcan= 1)
    8983 ia=203 iq= 82 iap=  0 izp=  0 ixa1=203 ixq1= 83 ixa2=  0 ixq2=  0
 cascade    8983 stopped at isedt 2  (kcan= 1)
    8983 ia=202 iq= 80 iap=  0 izp=  0 ixa1=202 ixq1= 79 ixa2=  0 ixq2=  0
 cascade    8983 stopped at isedt 2  (kcan= 1)
    8988 ia=204 iq= 81 iap=  0 izp=  0 ixa1=204 ixq1= 80 ixa2=  0 ixq2=  0
 cascade    8988 stopped at isedt 2  (kcan= 1)
    9146 ia=205 iq= 82 iap=  0 izp=  0 ixa1=205 ixq1= 81 ixa2=  0 ixq2=  0
 cascade    9146 stopped at isedt 2  (kcan= 1)
    9154 ia=202 iq= 83 iap=  0 izp=  0 ixa1=202 ixq1= 82 ixa2=  0 ixq2=  0
 cascade    9154 stopped at isedt 2  (kcan= 1)
    9160 ia=207 iq= 82 iap=  0 izp=  0 ixa1=207 ixq1= 83 ixa2=  0 ixq2=  0
 cascade    9160 stopped at isedt 2  (kcan= 1)
    9178 ia=205 iq= 83 iap=  0 izp=  0 ixa1=205 ixq1= 84 ixa2=  0 ixq2=  0
 cascade    9178 stopped at isedt 2  (kcan= 1)
    9346 ia=206 iq= 82 iap=  0 izp=  0 ixa1=206 ixq1= 81 ixa2=  0 ixq2=  0
 cascade    9346 stopped at isedt 2  (kcan= 1)
    9367 ia=200 iq= 81 iap=  0 izp=  0 ixa1=200 ixq1= 80 ixa2=  0 ixq2=  0
 cascade    9367 stopped at isedt 2  (kcan= 1)
    9382 ia=204 iq= 83 iap=  0 izp=  0 ixa1=204 ixq1= 82 ixa2=  0 ixq2=  0
 cascade    9382 stopped at isedt 2  (kcan= 1)
    9404 ia=207 iq= 83 iap=  0 izp=  0 ixa1=207 ixq1= 82 ixa2=  0 ixq2=  0
 cascade    9404 stopped at isedt 2  (kcan= 1)
    9446 ia=207 iq= 82 iap=  0 izp=  0 ixa1=207 ixq1= 83 ixa2=  0 ixq2=  0
 cascade    9446 stopped at isedt 2  (kcan= 1)
    9455 ia=205 iq= 81 iap=  0 izp=  0 ixa1=205 ixq1= 80 ixa2=  0 ixq2=  0
 cascade    9455 stopped at isedt 2  (kcan= 1)
    9515 ia=207 iq= 83 iap=  0 izp=  0 ixa1=207 ixq1= 84 ixa2=  0 ixq2=  0
 cascade    9515 stopped at isedt 2  (kcan= 1)
    9543 ia=203 iq= 82 iap=  0 izp=  0 ixa1=203 ixq1= 81 ixa2=  0 ixq2=  0
 cascade    9543 stopped at isedt 2  (kcan= 1)
    9568 ia=202 iq= 81 iap=  0 izp=  0 ixa1=202 ixq1= 80 ixa2=  0 ixq2=  0
 cascade    9568 stopped at isedt 2  (kcan= 1)
    9655 ia=202 iq= 83 iap=  0 izp=  0 ixa1=202 ixq1= 82 ixa2=  0 ixq2=  0
 cascade    9655 stopped at isedt 2  (kcan= 1)
    9681 ia=204 iq= 82 iap=  0 izp=  0 ixa1=204 ixq1= 81 ixa2=  0 ixq2=  0
 cascade    9681 stopped at isedt 2  (kcan= 1)
    9693 ia=205 iq= 80 iap=  0 izp=  0 ixa1=205 ixq1= 81 ixa2=  0 ixq2=  0
 cascade    9693 stopped at isedt 2  (kcan= 1)
    9708 ia=206 iq= 81 iap=  0 izp=  0 ixa1=206 ixq1= 82 ixa2=  0 ixq2=  0
 cascade    9708 stopped at isedt 2  (kcan= 1)
    9720 ia=206 iq= 82 iap=  0 izp=  0 ixa1=206 ixq1= 81 ixa2=  0 ixq2=  0
 cascade    9720 stopped at isedt 2  (kcan= 1)
    9773 ia=207 iq= 83 iap=  0 izp=  0 ixa1=207 ixq1= 84 ixa2=  0 ixq2=  0
 cascade    9773 stopped at isedt 2  (kcan= 1)
    9774 ia=204 iq= 83 iap=  0 izp=  0 ixa1=204 ixq1= 84 ixa2=  0 ixq2=  0
 cascade    9774 stopped at isedt 2  (kcan= 1)
    9780 ia=206 iq= 83 iap=  0 izp=  0 ixa1=206 ixq1= 84 ixa2=  0 ixq2=  0
 cascade    9780 stopped at isedt 2  (kcan= 1)
    9785 ia=206 iq= 82 iap=  0 izp=  0 ixa1=206 ixq1= 81 ixa2=  0 ixq2=  0
 cascade    9785 stopped at isedt 2  (kcan= 1)
    9834 ia=199 iq= 79 iap=  0 izp=  0 ixa1=199 ixq1= 80 ixa2=  0 ixq2=  0
 cascade    9834 stopped at isedt 2  (kcan= 1)
    9852 ia=206 iq= 82 iap=  0 izp=  0 ixa1=206 ixq1= 81 ixa2=  0 ixq2=  0
 cascade    9852 stopped at isedt 2  (kcan= 1)
    9929 ia=206 iq= 82 iap=  0 izp=  0 ixa1=206 ixq1= 83 ixa2=  0 ixq2=  0
 cascade    9929 stopped at isedt 2  (kcan= 1)
    9934 ia=203 iq= 80 iap=  0 izp=  0 ixa1=203 ixq1= 81 ixa2=  0 ixq2=  0
 cascade    9934 stopped at isedt 2  (kcan= 1)
    9965 ia=204 iq= 81 iap=  0 izp=  0 ixa1=204 ixq1= 80 ixa2=  0 ixq2=  0
 cascade    9965 stopped at isedt 2  (kcan= 1)
    9976 ia=205 iq= 82 iap=  0 izp=  0 ixa1=205 ixq1= 81 ixa2=  0 ixq2=  0
 cascade    9976 stopped at isedt 2  (kcan= 1)
   10038 ia=202 iq= 81 iap=  0 izp=  0 ixa1=202 ixq1= 82 ixa2=  0 ixq2=  0
 cascade   10038 stopped at isedt 2  (kcan= 1)
   10040 ia=204 iq= 82 iap=  0 izp=  0 ixa1=204 ixq1= 83 ixa2=  0 ixq2=  0
 cascade   10040 stopped at isedt 2  (kcan= 1)
   10044 ia=205 iq= 81 iap=  0 izp=  0 ixa1=205 ixq1= 80 ixa2=  0 ixq2=  0
 cascade   10044 stopped at isedt 2  (kcan= 1)
   10049 ia=202 iq= 81 iap=  0 izp=  0 ixa1=202 ixq1= 80 ixa2=  0 ixq2=  0
 cascade   10049 stopped at isedt 2  (kcan= 1)
   10086 ia=202 iq= 82 iap=  0 izp=  0 ixa1=202 ixq1= 83 ixa2=  0 ixq2=  0
 cascade   10086 stopped at isedt 2  (kcan= 1)
   10088 ia=203 iq= 82 iap=  0 izp=  0 ixa1=203 ixq1= 81 ixa2=  0 ixq2=  0
 cascade   10088 stopped at isedt 2  (kcan= 1)
   10111 ia=205 iq= 82 iap=  0 izp=  0 ixa1=205 ixq1= 83 ixa2=  0 ixq2=  0
 cascade   10111 stopped at isedt 2  (kcan= 1)
   10192 ia=203 iq= 79 iap=  0 izp=  0 ixa1=203 ixq1= 80 ixa2=  0 ixq2=  0
 cascade   10192 stopped at isedt 2  (kcan= 1)
   10206 ia=200 iq= 80 iap=  0 izp=  0 ixa1=200 ixq1= 79 ixa2=  0 ixq2=  0
 cascade   10206 stopped at isedt 2  (kcan= 1)
   10206 ia=203 iq= 82 iap=  0 izp=  0 ixa1=203 ixq1= 81 ixa2=  0 ixq2=  0
 cascade   10206 stopped at isedt 2  (kcan= 1)
   10284 ia=202 iq= 81 iap=  0 izp=  0 ixa1=202 ixq1= 82 ixa2=  0 ixq2=  0
 cascade   10284 stopped at isedt 2  (kcan= 1)
   10297 ia=207 iq= 83 iap=  0 izp=  0 ixa1=207 ixq1= 82 ixa2=  0 ixq2=  0
 cascade   10297 stopped at isedt 2  (kcan= 1)
   10315 ia=202 iq= 81 iap=  0 izp=  0 ixa1=202 ixq1= 80 ixa2=  0 ixq2=  0
 cascade   10315 stopped at isedt 2  (kcan= 1)
   10346 ia=206 iq= 83 iap=  0 izp=  0 ixa1=206 ixq1= 82 ixa2=  0 ixq2=  0
 cascade   10346 stopped at isedt 2  (kcan= 1)
   10367 ia=204 iq= 83 iap=  0 izp=  0 ixa1=204 ixq1= 82 ixa2=  0 ixq2=  0
 cascade   10367 stopped at isedt 2  (kcan= 1)
   10411 ia=203 iq= 81 iap=  0 izp=  0 ixa1=203 ixq1= 80 ixa2=  0 ixq2=  0
 cascade   10411 stopped at isedt 2  (kcan= 1)
   10434 ia=202 iq= 81 iap=  0 izp=  0 ixa1=202 ixq1= 80 ixa2=  0 ixq2=  0
 cascade   10434 stopped at isedt 2  (kcan= 1)
   10557 ia=204 iq= 81 iap=  0 izp=  0 ixa1=204 ixq1= 82 ixa2=  0 ixq2=  0
 cascade   10557 stopped at isedt 2  (kcan= 1)
   10566 ia=204 iq= 80 iap=  0 izp=  0 ixa1=204 ixq1= 79 ixa2=  0 ixq2=  0
 cascade   10566 stopped at isedt 2  (kcan= 1)
   10566 ia=203 iq= 81 iap=  0 izp=  0 ixa1=203 ixq1= 82 ixa2=  0 ixq2=  0
 cascade   10566 stopped at isedt 2  (kcan= 1)
   10571 ia=207 iq= 81 iap=  0 izp=  0 ixa1=207 ixq1= 82 ixa2=  0 ixq2=  0
 cascade   10571 stopped at isedt 2  (kcan= 1)
   10593 ia=206 iq= 82 iap=  0 izp=  0 ixa1=206 ixq1= 83 ixa2=  0 ixq2=  0
 cascade   10593 stopped at isedt 2  (kcan= 1)
   10593 ia=205 iq= 82 iap=  0 izp=  0 ixa1=205 ixq1= 83 ixa2=  0 ixq2=  0
 cascade   10593 stopped at isedt 2  (kcan= 1)
   10615 ia=198 iq= 79 iap=  0 izp=  0 ixa1=198 ixq1= 78 ixa2=  0 ixq2=  0
 cascade   10615 stopped at isedt 2  (kcan= 1)
   10625 ia=204 iq= 81 iap=  0 izp=  0 ixa1=204 ixq1= 82 ixa2=  0 ixq2=  0
 cascade   10625 stopped at isedt 2  (kcan= 1)
   10669 ia=205 iq= 81 iap=  0 izp=  0 ixa1=205 ixq1= 80 ixa2=  0 ixq2=  0
 cascade   10669 stopped at isedt 2  (kcan= 1)
   10685 ia=202 iq= 80 iap=  0 izp=  0 ixa1=202 ixq1= 79 ixa2=  0 ixq2=  0
 cascade   10685 stopped at isedt 2  (kcan= 1)
   10685 ia=205 iq= 82 iap=  0 izp=  0 ixa1=205 ixq1= 81 ixa2=  0 ixq2=  0
 cascade   10685 stopped at isedt 2  (kcan= 1)
   10695 ia=203 iq= 81 iap=  0 izp=  0 ixa1=203 ixq1= 80 ixa2=  0 ixq2=  0
 cascade   10695 stopped at isedt 2  (kcan= 1)
   10866 ia=207 iq= 83 iap=  0 izp=  0 ixa1=207 ixq1= 84 ixa2=  0 ixq2=  0
 cascade   10866 stopped at isedt 2  (kcan= 1)
   10922 ia=206 iq= 82 iap=  0 izp=  0 ixa1=206 ixq1= 81 ixa2=  0 ixq2=  0
 cascade   10922 stopped at isedt 2  (kcan= 1)
   10965 ia=199 iq= 79 iap=  0 izp=  0 ixa1=199 ixq1= 78 ixa2=  0 ixq2=  0
 cascade   10965 stopped at isedt 2  (kcan= 1)
   10977 ia=204 iq= 82 iap=  0 izp=  0 ixa1=204 ixq1= 81 ixa2=  0 ixq2=  0
 cascade   10977 stopped at isedt 2  (kcan= 1)
   10995 ia=202 iq= 81 iap=  0 izp=  0 ixa1=202 ixq1= 80 ixa2=  0 ixq2=  0
 cascade   10995 stopped at isedt 2  (kcan= 1)
   11048 ia=204 iq= 82 iap=  0 izp=  0 ixa1=204 ixq1= 81 ixa2=  0 ixq2=  0
 cascade   11048 stopped at isedt 2  (kcan= 1)
   11083 ia=205 iq= 83 iap=  0 izp=  0 ixa1=205 ixq1= 82 ixa2=  0 ixq2=  0
 cascade   11083 stopped at isedt 2  (kcan= 1)
   11113 ia=204 iq= 82 iap=  0 izp=  0 ixa1=204 ixq1= 81 ixa2=  0 ixq2=  0
 cascade   11113 stopped at isedt 2  (kcan= 1)
   11139 ia=204 iq= 79 iap=  0 izp=  0 ixa1=204 ixq1= 78 ixa2=  0 ixq2=  0
 cascade   11139 stopped at isedt 2  (kcan= 1)
   11170 ia=204 iq= 81 iap=  0 izp=  0 ixa1=204 ixq1= 80 ixa2=  0 ixq2=  0
 cascade   11170 stopped at isedt 2  (kcan= 1)
   11170 ia=202 iq= 80 iap=  0 izp=  0 ixa1=202 ixq1= 79 ixa2=  0 ixq2=  0
 cascade   11170 stopped at isedt 2  (kcan= 1)
   11295 ia=204 iq= 82 iap=  0 izp=  0 ixa1=204 ixq1= 81 ixa2=  0 ixq2=  0
 cascade   11295 stopped at isedt 2  (kcan= 1)
   11491 ia=203 iq= 82 iap=  0 izp=  0 ixa1=203 ixq1= 81 ixa2=  0 ixq2=  0
 cascade   11491 stopped at isedt 2  (kcan= 1)
   11492 ia=205 iq= 82 iap=  0 izp=  0 ixa1=205 ixq1= 83 ixa2=  0 ixq2=  0
 cascade   11492 stopped at isedt 2  (kcan= 1)
   11493 ia=202 iq= 80 iap=  0 izp=  0 ixa1=202 ixq1= 79 ixa2=  0 ixq2=  0
 cascade   11493 stopped at isedt 2  (kcan= 1)
   11500 ia=204 iq= 82 iap=  0 izp=  0 ixa1=204 ixq1= 83 ixa2=  0 ixq2=  0
 cascade   11500 stopped at isedt 2  (kcan= 1)
   11548 ia=202 iq= 82 iap=  0 izp=  0 ixa1=202 ixq1= 81 ixa2=  0 ixq2=  0
 cascade   11548 stopped at isedt 2  (kcan= 1)
   11605 ia=202 iq= 82 iap=  0 izp=  0 ixa1=202 ixq1= 81 ixa2=  0 ixq2=  0
 cascade   11605 stopped at isedt 2  (kcan= 1)
   11667 ia=202 iq= 81 iap=  0 izp=  0 ixa1=202 ixq1= 82 ixa2=  0 ixq2=  0
 cascade   11667 stopped at isedt 2  (kcan= 1)
   11678 ia=206 iq= 82 iap=  0 izp=  0 ixa1=206 ixq1= 81 ixa2=  0 ixq2=  0
 cascade   11678 stopped at isedt 2  (kcan= 1)
   11694 ia=202 iq= 83 iap=  0 izp=  0 ixa1=202 ixq1= 82 ixa2=  0 ixq2=  0
 cascade   11694 stopped at isedt 2  (kcan= 1)
   11710 ia=206 iq= 83 iap=  0 izp=  0 ixa1=206 ixq1= 82 ixa2=  0 ixq2=  0
 cascade   11710 stopped at isedt 2  (kcan= 1)
   11766 ia=206 iq= 82 iap=  0 izp=  0 ixa1=206 ixq1= 81 ixa2=  0 ixq2=  0
 cascade   11766 stopped at isedt 2  (kcan= 1)
   11801 ia=202 iq= 82 iap=  0 izp=  0 ixa1=202 ixq1= 83 ixa2=  0 ixq2=  0
 cascade   11801 stopped at isedt 2  (kcan= 1)
   11876 ia=204 iq= 82 iap=  0 izp=  0 ixa1=204 ixq1= 83 ixa2=  0 ixq2=  0
 cascade   11876 stopped at isedt 2  (kcan= 1)
   11881 ia=206 iq= 82 iap=  0 izp=  0 ixa1=206 ixq1= 81 ixa2=  0 ixq2=  0
 cascade   11881 stopped at isedt 2  (kcan= 1)
   11882 ia=202 iq= 80 iap=  0 izp=  0 ixa1=202 ixq1= 81 ixa2=  0 ixq2=  0
 cascade   11882 stopped at isedt 2  (kcan= 1)
   11931 ia=204 iq= 83 iap=  0 izp=  0 ixa1=204 ixq1= 82 ixa2=  0 ixq2=  0
 cascade   11931 stopped at isedt 2  (kcan= 1)
   11972 ia=203 iq= 81 iap=  0 izp=  0 ixa1=203 ixq1= 80 ixa2=  0 ixq2=  0
 cascade   11972 stopped at isedt 2  (kcan= 1)
   12082 ia=205 iq= 83 iap=  0 izp=  0 ixa1=205 ixq1= 82 ixa2=  0 ixq2=  0
 cascade   12082 stopped at isedt 2  (kcan= 1)
   12090 ia=204 iq= 82 iap=  0 izp=  0 ixa1=204 ixq1= 83 ixa2=  0 ixq2=  0
 cascade   12090 stopped at isedt 2  (kcan= 1)
   12093 ia=205 iq= 81 iap=  0 izp=  0 ixa1=205 ixq1= 80 ixa2=  0 ixq2=  0
 cascade   12093 stopped at isedt 2  (kcan= 1)
   12102 ia=206 iq= 81 iap=  0 izp=  0 ixa1=206 ixq1= 80 ixa2=  0 ixq2=  0
 cascade   12102 stopped at isedt 2  (kcan= 1)
   12148 ia=206 iq= 82 iap=  0 izp=  0 ixa1=206 ixq1= 81 ixa2=  0 ixq2=  0
 cascade   12148 stopped at isedt 2  (kcan= 1)
   12169 ia=205 iq= 82 iap=  0 izp=  0 ixa1=205 ixq1= 81 ixa2=  0 ixq2=  0
 cascade   12169 stopped at isedt 2  (kcan= 1)
   12174 ia=205 iq= 82 iap=  0 izp=  0 ixa1=205 ixq1= 81 ixa2=  0 ixq2=  0
 cascade   12174 stopped at isedt 2  (kcan= 1)
   12191 ia=206 iq= 82 iap=  0 izp=  0 ixa1=206 ixq1= 81 ixa2=  0 ixq2=  0
 cascade   12191 stopped at isedt 2  (kcan= 1)
   12198 ia=203 iq= 82 iap=  0 izp=  0 ixa1=203 ixq1= 81 ixa2=  0 ixq2=  0
 cascade   12198 stopped at isedt 2  (kcan= 1)
   12263 ia=202 iq= 80 iap=  0 izp=  0 ixa1=202 ixq1= 81 ixa2=  0 ixq2=  0
 cascade   12263 stopped at isedt 2  (kcan= 1)
   12300 ia=200 iq= 83 iap=  0 izp=  0 ixa1=200 ixq1= 84 ixa2=  0 ixq2=  0
 cascade   12300 stopped at isedt 2  (kcan= 1)
   12317 ia=208 iq= 83 iap=  0 izp=  0 ixa1=208 ixq1= 84 ixa2=  0 ixq2=  0
 cascade   12317 stopped at isedt 2  (kcan= 1)
   12326 ia=208 iq= 82 iap=  0 izp=  0 ixa1=208 ixq1= 83 ixa2=  0 ixq2=  0
 cascade   12326 stopped at isedt 2  (kcan= 1)
   12390 ia=205 iq= 81 iap=  0 izp=  0 ixa1=205 ixq1= 80 ixa2=  0 ixq2=  0
 cascade   12390 stopped at isedt 2  (kcan= 1)
   12393 ia=205 iq= 83 iap=  0 izp=  0 ixa1=205 ixq1= 84 ixa2=  0 ixq2=  0
 cascade   12393 stopped at isedt 2  (kcan= 1)
   12445 ia=205 iq= 83 iap=  0 izp=  0 ixa1=205 ixq1= 82 ixa2=  0 ixq2=  0
 cascade   12445 stopped at isedt 2  (kcan= 1)
   12445 ia=205 iq= 81 iap=  0 izp=  0 ixa1=205 ixq1= 80 ixa2=  0 ixq2=  0
 cascade   12445 stopped at isedt 2  (kcan= 1)
   12519 ia=207 iq= 83 iap=  0 izp=  0 ixa1=207 ixq1= 82 ixa2=  0 ixq2=  0
 cascade   12519 stopped at isedt 2  (kcan= 1)
   12542 ia=204 iq= 81 iap=  0 izp=  0 ixa1=204 ixq1= 82 ixa2=  0 ixq2=  0
 cascade   12542 stopped at isedt 2  (kcan= 1)
   12566 ia=207 iq= 82 iap=  0 izp=  0 ixa1=207 ixq1= 81 ixa2=  0 ixq2=  0
 cascade   12566 stopped at isedt 2  (kcan= 1)
   12595 ia=202 iq= 81 iap=  0 izp=  0 ixa1=202 ixq1= 80 ixa2=  0 ixq2=  0
 cascade   12595 stopped at isedt 2  (kcan= 1)
   12644 ia=203 iq= 80 iap=  0 izp=  0 ixa1=203 ixq1= 79 ixa2=  0 ixq2=  0
 cascade   12644 stopped at isedt 2  (kcan= 1)
   12645 ia=204 iq= 82 iap=  0 izp=  0 ixa1=204 ixq1= 81 ixa2=  0 ixq2=  0
 cascade   12645 stopped at isedt 2  (kcan= 1)
   12653 ia=203 iq= 80 iap=  0 izp=  0 ixa1=203 ixq1= 79 ixa2=  0 ixq2=  0
 cascade   12653 stopped at isedt 2  (kcan= 1)
   12673 ia=203 iq= 82 iap=  0 izp=  0 ixa1=203 ixq1= 83 ixa2=  0 ixq2=  0
 cascade   12673 stopped at isedt 2  (kcan= 1)
   12709 ia=205 iq= 82 iap=  0 izp=  0 ixa1=205 ixq1= 81 ixa2=  0 ixq2=  0
 cascade   12709 stopped at isedt 2  (kcan= 1)
   12736 ia=204 iq= 80 iap=  0 izp=  0 ixa1=204 ixq1= 79 ixa2=  0 ixq2=  0
 cascade   12736 stopped at isedt 2  (kcan= 1)
   12743 ia=204 iq= 82 iap=  0 izp=  0 ixa1=204 ixq1= 81 ixa2=  0 ixq2=  0
 cascade   12743 stopped at isedt 2  (kcan= 1)
   12744 ia=203 iq= 81 iap=  0 izp=  0 ixa1=203 ixq1= 80 ixa2=  0 ixq2=  0
 cascade   12744 stopped at isedt 2  (kcan= 1)
   12757 ia=202 iq= 81 iap=  0 izp=  0 ixa1=202 ixq1= 80 ixa2=  0 ixq2=  0
 cascade   12757 stopped at isedt 2  (kcan= 1)
   12791 ia=203 iq= 80 iap=  0 izp=  0 ixa1=203 ixq1= 81 ixa2=  0 ixq2=  0
 cascade   12791 stopped at isedt 2  (kcan= 1)
   12826 ia=202 iq= 80 iap=  0 izp=  0 ixa1=202 ixq1= 81 ixa2=  0 ixq2=  0
 cascade   12826 stopped at isedt 2  (kcan= 1)
   12827 ia=208 iq= 81 iap=  0 izp=  0 ixa1=208 ixq1= 82 ixa2=  0 ixq2=  0
 cascade   12827 stopped at isedt 2  (kcan= 1)
   12872 ia=204 iq= 80 iap=  0 izp=  0 ixa1=204 ixq1= 81 ixa2=  0 ixq2=  0
 cascade   12872 stopped at isedt 2  (kcan= 1)
   12892 ia=205 iq= 83 iap=  0 izp=  0 ixa1=205 ixq1= 84 ixa2=  0 ixq2=  0
 cascade   12892 stopped at isedt 2  (kcan= 1)
   12923 ia=205 iq= 82 iap=  0 izp=  0 ixa1=205 ixq1= 81 ixa2=  0 ixq2=  0
 cascade   12923 stopped at isedt 2  (kcan= 1)
   12955 ia=204 iq= 82 iap=  0 izp=  0 ixa1=204 ixq1= 81 ixa2=  0 ixq2=  0
 cascade   12955 stopped at isedt 2  (kcan= 1)
   12961 ia=205 iq= 82 iap=  0 izp=  0 ixa1=205 ixq1= 83 ixa2=  0 ixq2=  0
 cascade   12961 stopped at isedt 2  (kcan= 1)
   12972 ia=202 iq= 82 iap=  0 izp=  0 ixa1=202 ixq1= 81 ixa2=  0 ixq2=  0
 cascade   12972 stopped at isedt 2  (kcan= 1)
   13023 ia=207 iq= 81 iap=  0 izp=  0 ixa1=207 ixq1= 82 ixa2=  0 ixq2=  0
 cascade   13023 stopped at isedt 2  (kcan= 1)
   13057 ia=204 iq= 79 iap=  0 izp=  0 ixa1=204 ixq1= 80 ixa2=  0 ixq2=  0
 cascade   13057 stopped at isedt 2  (kcan= 1)
   13068 ia=203 iq= 83 iap=  0 izp=  0 ixa1=203 ixq1= 84 ixa2=  0 ixq2=  0
 cascade   13068 stopped at isedt 2  (kcan= 1)
   13136 ia=203 iq= 81 iap=  0 izp=  0 ixa1=203 ixq1= 80 ixa2=  0 ixq2=  0
 cascade   13136 stopped at isedt 2  (kcan= 1)
   13172 ia=204 iq= 82 iap=  0 izp=  0 ixa1=204 ixq1= 83 ixa2=  0 ixq2=  0
 cascade   13172 stopped at isedt 2  (kcan= 1)
   13224 ia=203 iq= 80 iap=  0 izp=  0 ixa1=203 ixq1= 81 ixa2=  0 ixq2=  0
 cascade   13224 stopped at isedt 2  (kcan= 1)
   13229 ia=206 iq= 82 iap=  0 izp=  0 ixa1=206 ixq1= 83 ixa2=  0 ixq2=  0
 cascade   13229 stopped at isedt 2  (kcan= 1)
   13276 ia=205 iq= 81 iap=  0 izp=  0 ixa1=205 ixq1= 82 ixa2=  0 ixq2=  0
 cascade   13276 stopped at isedt 2  (kcan= 1)
   13305 ia=202 iq= 82 iap=  0 izp=  0 ixa1=202 ixq1= 83 ixa2=  0 ixq2=  0
 cascade   13305 stopped at isedt 2  (kcan= 1)
   13317 ia=203 iq= 81 iap=  0 izp=  0 ixa1=203 ixq1= 82 ixa2=  0 ixq2=  0
 cascade   13317 stopped at isedt 2  (kcan= 1)
   13317 ia=203 iq= 82 iap=  0 izp=  0 ixa1=203 ixq1= 81 ixa2=  0 ixq2=  0
 cascade   13317 stopped at isedt 2  (kcan= 1)
   13317 ia=205 iq= 81 iap=  0 izp=  0 ixa1=205 ixq1= 82 ixa2=  0 ixq2=  0
 cascade   13317 stopped at isedt 2  (kcan= 1)
   13375 ia=204 iq= 82 iap=  0 izp=  0 ixa1=204 ixq1= 81 ixa2=  0 ixq2=  0
 cascade   13375 stopped at isedt 2  (kcan= 1)
   13377 ia=204 iq= 81 iap=  0 izp=  0 ixa1=204 ixq1= 80 ixa2=  0 ixq2=  0
 cascade   13377 stopped at isedt 2  (kcan= 1)
   13392 ia=204 iq= 81 iap=  0 izp=  0 ixa1=204 ixq1= 80 ixa2=  0 ixq2=  0
 cascade   13392 stopped at isedt 2  (kcan= 1)
   13483 ia=201 iq= 81 iap=  0 izp=  0 ixa1=201 ixq1= 80 ixa2=  0 ixq2=  0
 cascade   13483 stopped at isedt 2  (kcan= 1)
   13486 ia=201 iq= 81 iap=  0 izp=  0 ixa1=201 ixq1= 80 ixa2=  0 ixq2=  0
 cascade   13486 stopped at isedt 2  (kcan= 1)
   13510 ia=202 iq= 82 iap=  0 izp=  0 ixa1=202 ixq1= 81 ixa2=  0 ixq2=  0
 cascade   13510 stopped at isedt 2  (kcan= 1)
   13538 ia=206 iq= 80 iap=  0 izp=  0 ixa1=206 ixq1= 81 ixa2=  0 ixq2=  0
 cascade   13538 stopped at isedt 2  (kcan= 1)
   13559 ia=204 iq= 80 iap=  0 izp=  0 ixa1=204 ixq1= 79 ixa2=  0 ixq2=  0
 cascade   13559 stopped at isedt 2  (kcan= 1)
   13631 ia=203 iq= 82 iap=  0 izp=  0 ixa1=203 ixq1= 83 ixa2=  0 ixq2=  0
 cascade   13631 stopped at isedt 2  (kcan= 1)
   13639 ia=199 iq= 81 iap=  0 izp=  0 ixa1=199 ixq1= 80 ixa2=  0 ixq2=  0
 cascade   13639 stopped at isedt 2  (kcan= 1)
   13661 ia=206 iq= 82 iap=  0 izp=  0 ixa1=206 ixq1= 81 ixa2=  0 ixq2=  0
 cascade   13661 stopped at isedt 2  (kcan= 1)
   13712 ia=205 iq= 80 iap=  0 izp=  0 ixa1=205 ixq1= 81 ixa2=  0 ixq2=  0
 cascade   13712 stopped at isedt 2  (kcan= 1)
   13849 ia=208 iq= 83 iap=  0 izp=  0 ixa1=208 ixq1= 82 ixa2=  0 ixq2=  0
 cascade   13849 stopped at isedt 2  (kcan= 1)
   13913 ia=200 iq= 76 iap=  0 izp=  0 ixa1=200 ixq1= 75 ixa2=  0 ixq2=  0
 cascade   13913 stopped at isedt 2  (kcan= 1)
   13939 ia=204 iq= 83 iap=  0 izp=  0 ixa1=204 ixq1= 82 ixa2=  0 ixq2=  0
 cascade   13939 stopped at isedt 2  (kcan= 1)
   14041 ia=203 iq= 80 iap=  0 izp=  0 ixa1=203 ixq1= 81 ixa2=  0 ixq2=  0
 cascade   14041 stopped at isedt 2  (kcan= 1)
   14045 ia=205 iq= 82 iap=  0 izp=  0 ixa1=205 ixq1= 84 ixa2=  0 ixq2=  0
 cascade   14045 stopped at isedt 2  (kcan= 1)
   14121 ia=204 iq= 80 iap=  0 izp=  0 ixa1=204 ixq1= 79 ixa2=  0 ixq2=  0
 cascade   14121 stopped at isedt 2  (kcan= 1)
   14179 ia=202 iq= 82 iap=  0 izp=  0 ixa1=202 ixq1= 81 ixa2=  0 ixq2=  0
 cascade   14179 stopped at isedt 2  (kcan= 1)
   14235 ia=203 iq= 81 iap=  0 izp=  0 ixa1=203 ixq1= 82 ixa2=  0 ixq2=  0
 cascade   14235 stopped at isedt 2  (kcan= 1)
   14239 ia=202 iq= 81 iap=  0 izp=  0 ixa1=202 ixq1= 82 ixa2=  0 ixq2=  0
 cascade   14239 stopped at isedt 2  (kcan= 1)
   14269 ia=209 iq= 81 iap=  0 izp=  0 ixa1=209 ixq1= 82 ixa2=  0 ixq2=  0
 cascade   14269 stopped at isedt 2  (kcan= 1)
   14331 ia=206 iq= 82 iap=  0 izp=  0 ixa1=206 ixq1= 81 ixa2=  0 ixq2=  0
 cascade   14331 stopped at isedt 2  (kcan= 1)
   14439 ia=205 iq= 81 iap=  0 izp=  0 ixa1=205 ixq1= 80 ixa2=  0 ixq2=  0
 cascade   14439 stopped at isedt 2  (kcan= 1)
   14439 ia=203 iq= 81 iap=  0 izp=  0 ixa1=203 ixq1= 80 ixa2=  0 ixq2=  0
 cascade   14439 stopped at isedt 2  (kcan= 1)
   14484 ia=205 iq= 82 iap=  0 izp=  0 ixa1=205 ixq1= 81 ixa2=  0 ixq2=  0
 cascade   14484 stopped at isedt 2  (kcan= 1)
   14517 ia=207 iq= 81 iap=  0 izp=  0 ixa1=207 ixq1= 82 ixa2=  0 ixq2=  0
 cascade   14517 stopped at isedt 2  (kcan= 1)
   14568 ia=203 iq= 82 iap=  0 izp=  0 ixa1=203 ixq1= 81 ixa2=  0 ixq2=  0
 cascade   14568 stopped at isedt 2  (kcan= 1)
   14607 ia=202 iq= 82 iap=  0 izp=  0 ixa1=202 ixq1= 81 ixa2=  0 ixq2=  0
 cascade   14607 stopped at isedt 2  (kcan= 1)
   14618 ia=204 iq= 83 iap=  0 izp=  0 ixa1=204 ixq1= 82 ixa2=  0 ixq2=  0
 cascade   14618 stopped at isedt 2  (kcan= 1)
   14666 ia=208 iq= 83 iap=  0 izp=  0 ixa1=208 ixq1= 84 ixa2=  0 ixq2=  0
 cascade   14666 stopped at isedt 2  (kcan= 1)
   14671 ia=206 iq= 82 iap=  0 izp=  0 ixa1=206 ixq1= 81 ixa2=  0 ixq2=  0
 cascade   14671 stopped at isedt 2  (kcan= 1)
   14712 ia=201 iq= 81 iap=  0 izp=  0 ixa1=201 ixq1= 80 ixa2=  0 ixq2=  0
 cascade   14712 stopped at isedt 2  (kcan= 1)
   14720 ia=202 iq= 79 iap=  0 izp=  0 ixa1=202 ixq1= 80 ixa2=  0 ixq2=  0
 cascade   14720 stopped at isedt 2  (kcan= 1)
   14734 ia=207 iq= 83 iap=  0 izp=  0 ixa1=207 ixq1= 82 ixa2=  0 ixq2=  0
 cascade   14734 stopped at isedt 2  (kcan= 1)
   14760 ia=204 iq= 81 iap=  0 izp=  0 ixa1=204 ixq1= 80 ixa2=  0 ixq2=  0
 cascade   14760 stopped at isedt 2  (kcan= 1)
   14876 ia=201 iq= 81 iap=  0 izp=  0 ixa1=201 ixq1= 82 ixa2=  0 ixq2=  0
 cascade   14876 stopped at isedt 2  (kcan= 1)
   14877 ia=205 iq= 81 iap=  0 izp=  0 ixa1=205 ixq1= 82 ixa2=  0 ixq2=  0
 cascade   14877 stopped at isedt 2  (kcan= 1)
   14882 ia=202 iq= 80 iap=  0 izp=  0 ixa1=202 ixq1= 81 ixa2=  0 ixq2=  0
 cascade   14882 stopped at isedt 2  (kcan= 1)
   14883 ia=203 iq= 82 iap=  0 izp=  0 ixa1=203 ixq1= 81 ixa2=  0 ixq2=  0
 cascade   14883 stopped at isedt 2  (kcan= 1)
   14921 ia=203 iq= 80 iap=  0 izp=  0 ixa1=203 ixq1= 81 ixa2=  0 ixq2=  0
 cascade   14921 stopped at isedt 2  (kcan= 1)
   14926 ia=206 iq= 82 iap=  0 izp=  0 ixa1=206 ixq1= 81 ixa2=  0 ixq2=  0
 cascade   14926 stopped at isedt 2  (kcan= 1)
   14938 ia=207 iq= 82 iap=  0 izp=  0 ixa1=207 ixq1= 81 ixa2=  0 ixq2=  0
 cascade   14938 stopped at isedt 2  (kcan= 1)
   15086 ia=200 iq= 81 iap=  0 izp=  0 ixa1=200 ixq1= 80 ixa2=  0 ixq2=  0
 cascade   15086 stopped at isedt 2  (kcan= 1)
   15106 ia=204 iq= 81 iap=  0 izp=  0 ixa1=204 ixq1= 80 ixa2=  0 ixq2=  0
 cascade   15106 stopped at isedt 2  (kcan= 1)
   15160 ia=205 iq= 79 iap=  0 izp=  0 ixa1=205 ixq1= 80 ixa2=  0 ixq2=  0
 cascade   15160 stopped at isedt 2  (kcan= 1)
   15248 ia=202 iq= 82 iap=  0 izp=  0 ixa1=202 ixq1= 81 ixa2=  0 ixq2=  0
 cascade   15248 stopped at isedt 2  (kcan= 1)
   15376 ia=203 iq= 82 iap=  0 izp=  0 ixa1=203 ixq1= 81 ixa2=  0 ixq2=  0
 cascade   15376 stopped at isedt 2  (kcan= 1)
   15395 ia=205 iq= 82 iap=  0 izp=  0 ixa1=205 ixq1= 81 ixa2=  0 ixq2=  0
 cascade   15395 stopped at isedt 2  (kcan= 1)
   15535 ia=206 iq= 82 iap=  0 izp=  0 ixa1=206 ixq1= 81 ixa2=  0 ixq2=  0
 cascade   15535 stopped at isedt 2  (kcan= 1)
   15576 ia=204 iq= 83 iap=  0 izp=  0 ixa1=204 ixq1= 82 ixa2=  0 ixq2=  0
 cascade   15576 stopped at isedt 2  (kcan= 1)
   15600 ia=204 iq= 82 iap=  0 izp=  0 ixa1=204 ixq1= 81 ixa2=  0 ixq2=  0
 cascade   15600 stopped at isedt 2  (kcan= 1)
   15606 ia=200 iq= 80 iap=  0 izp=  0 ixa1=200 ixq1= 81 ixa2=  0 ixq2=  0
 cascade   15606 stopped at isedt 2  (kcan= 1)
   15670 ia=205 iq= 82 iap=  0 izp=  0 ixa1=205 ixq1= 81 ixa2=  0 ixq2=  0
 cascade   15670 stopped at isedt 2  (kcan= 1)
   15671 ia=202 iq= 82 iap=  0 izp=  0 ixa1=202 ixq1= 83 ixa2=  0 ixq2=  0
 cascade   15671 stopped at isedt 2  (kcan= 1)
   15692 ia=207 iq= 82 iap=  0 izp=  0 ixa1=207 ixq1= 81 ixa2=  0 ixq2=  0
 cascade   15692 stopped at isedt 2  (kcan= 1)
   15695 ia=201 iq= 81 iap=  0 izp=  0 ixa1=201 ixq1= 80 ixa2=  0 ixq2=  0
 cascade   15695 stopped at isedt 2  (kcan= 1)
   15817 ia=207 iq= 83 iap=  0 izp=  0 ixa1=207 ixq1= 82 ixa2=  0 ixq2=  0
 cascade   15817 stopped at isedt 2  (kcan= 1)
   15825 ia=203 iq= 83 iap=  0 izp=  0 ixa1=203 ixq1= 84 ixa2=  0 ixq2=  0
 cascade   15825 stopped at isedt 2  (kcan= 1)
   15825 ia=205 iq= 82 iap=  0 izp=  0 ixa1=205 ixq1= 81 ixa2=  0 ixq2=  0
 cascade   15825 stopped at isedt 2  (kcan= 1)
   15837 ia=202 iq= 81 iap=  0 izp=  0 ixa1=202 ixq1= 80 ixa2=  0 ixq2=  0
 cascade   15837 stopped at isedt 2  (kcan= 1)
   15855 ia=204 iq= 81 iap=  0 izp=  0 ixa1=204 ixq1= 80 ixa2=  0 ixq2=  0
 cascade   15855 stopped at isedt 2  (kcan= 1)
   15855 ia=203 iq= 82 iap=  0 izp=  0 ixa1=203 ixq1= 83 ixa2=  0 ixq2=  0
 cascade   15855 stopped at isedt 2  (kcan= 1)
   15873 ia=203 iq= 80 iap=  0 izp=  0 ixa1=203 ixq1= 81 ixa2=  0 ixq2=  0
 cascade   15873 stopped at isedt 2  (kcan= 1)
   15894 ia=203 iq= 82 iap=  0 izp=  0 ixa1=203 ixq1= 81 ixa2=  0 ixq2=  0
 cascade   15894 stopped at isedt 2  (kcan= 1)
   15897 ia=201 iq= 82 iap=  0 izp=  0 ixa1=201 ixq1= 81 ixa2=  0 ixq2=  0
 cascade   15897 stopped at isedt 2  (kcan= 1)
   15897 ia=201 iq= 81 iap=  0 izp=  0 ixa1=201 ixq1= 80 ixa2=  0 ixq2=  0
 cascade   15897 stopped at isedt 2  (kcan= 1)
   15957 ia=200 iq= 81 iap=  0 izp=  0 ixa1=200 ixq1= 80 ixa2=  0 ixq2=  0
 cascade   15957 stopped at isedt 2  (kcan= 1)
   15963 ia=204 iq= 81 iap=  0 izp=  0 ixa1=204 ixq1= 82 ixa2=  0 ixq2=  0
 cascade   15963 stopped at isedt 2  (kcan= 1)
   15973 ia=201 iq= 80 iap=  0 izp=  0 ixa1=201 ixq1= 81 ixa2=  0 ixq2=  0
 cascade   15973 stopped at isedt 2  (kcan= 1)
   16011 ia=203 iq= 82 iap=  0 izp=  0 ixa1=203 ixq1= 81 ixa2=  0 ixq2=  0
 cascade   16011 stopped at isedt 2  (kcan= 1)
   16029 ia=208 iq= 83 iap=  0 izp=  0 ixa1=208 ixq1= 82 ixa2=  0 ixq2=  0
 cascade   16029 stopped at isedt 2  (kcan= 1)
   16035 ia=201 iq= 79 iap=  0 izp=  0 ixa1=201 ixq1= 78 ixa2=  0 ixq2=  0
 cascade   16035 stopped at isedt 2  (kcan= 1)
   16051 ia=201 iq= 81 iap=  0 izp=  0 ixa1=201 ixq1= 80 ixa2=  0 ixq2=  0
 cascade   16051 stopped at isedt 2  (kcan= 1)
   16065 ia=203 iq= 81 iap=  0 izp=  0 ixa1=203 ixq1= 82 ixa2=  0 ixq2=  0
 cascade   16065 stopped at isedt 2  (kcan= 1)
   16066 ia=205 iq= 81 iap=  0 izp=  0 ixa1=205 ixq1= 80 ixa2=  0 ixq2=  0
 cascade   16066 stopped at isedt 2  (kcan= 1)
   16068 ia=205 iq= 82 iap=  0 izp=  0 ixa1=205 ixq1= 83 ixa2=  0 ixq2=  0
 cascade   16068 stopped at isedt 2  (kcan= 1)
   16068 ia=201 iq= 81 iap=  0 izp=  0 ixa1=201 ixq1= 80 ixa2=  0 ixq2=  0
 cascade   16068 stopped at isedt 2  (kcan= 1)
   16116 ia=206 iq= 84 iap=  0 izp=  0 ixa1=206 ixq1= 83 ixa2=  0 ixq2=  0
 cascade   16116 stopped at isedt 2  (kcan= 1)
   16120 ia=203 iq= 81 iap=  0 izp=  0 ixa1=203 ixq1= 82 ixa2=  0 ixq2=  0
 cascade   16120 stopped at isedt 2  (kcan= 1)
   16152 ia=204 iq= 80 iap=  0 izp=  0 ixa1=204 ixq1= 81 ixa2=  0 ixq2=  0
 cascade   16152 stopped at isedt 2  (kcan= 1)
   16159 ia=201 iq= 81 iap=  0 izp=  0 ixa1=201 ixq1= 82 ixa2=  0 ixq2=  0
 cascade   16159 stopped at isedt 2  (kcan= 1)
   16179 ia=203 iq= 81 iap=  0 izp=  0 ixa1=203 ixq1= 80 ixa2=  0 ixq2=  0
 cascade   16179 stopped at isedt 2  (kcan= 1)
   16180 ia=203 iq= 80 iap=  0 izp=  0 ixa1=203 ixq1= 79 ixa2=  0 ixq2=  0
 cascade   16180 stopped at isedt 2  (kcan= 1)
   16198 ia=201 iq= 81 iap=  0 izp=  0 ixa1=201 ixq1= 80 ixa2=  0 ixq2=  0
 cascade   16198 stopped at isedt 2  (kcan= 1)
   16214 ia=205 iq= 83 iap=  0 izp=  0 ixa1=205 ixq1= 82 ixa2=  0 ixq2=  0
 cascade   16214 stopped at isedt 2  (kcan= 1)
   16236 ia=208 iq= 82 iap=  0 izp=  0 ixa1=208 ixq1= 81 ixa2=  0 ixq2=  0
 cascade   16236 stopped at isedt 2  (kcan= 1)
   16243 ia=204 iq= 82 iap=  0 izp=  0 ixa1=204 ixq1= 83 ixa2=  0 ixq2=  0
 cascade   16243 stopped at isedt 2  (kcan= 1)
   16253 ia=205 iq= 83 iap=  0 izp=  0 ixa1=205 ixq1= 82 ixa2=  0 ixq2=  0
 cascade   16253 stopped at isedt 2  (kcan= 1)
   16264 ia=200 iq= 82 iap=  0 izp=  0 ixa1=200 ixq1= 81 ixa2=  0 ixq2=  0
 cascade   16264 stopped at isedt 2  (kcan= 1)
   16287 ia=202 iq= 81 iap=  0 izp=  0 ixa1=202 ixq1= 80 ixa2=  0 ixq2=  0
 cascade   16287 stopped at isedt 2  (kcan= 1)
   16295 ia=207 iq= 82 iap=  0 izp=  0 ixa1=207 ixq1= 83 ixa2=  0 ixq2=  0
 cascade   16295 stopped at isedt 2  (kcan= 1)
   16314 ia=203 iq= 82 iap=  0 izp=  0 ixa1=203 ixq1= 81 ixa2=  0 ixq2=  0
 cascade   16314 stopped at isedt 2  (kcan= 1)
   16336 ia=204 iq= 83 iap=  0 izp=  0 ixa1=204 ixq1= 82 ixa2=  0 ixq2=  0
 cascade   16336 stopped at isedt 2  (kcan= 1)
   16416 ia=204 iq= 81 iap=  0 izp=  0 ixa1=204 ixq1= 82 ixa2=  0 ixq2=  0
 cascade   16416 stopped at isedt 2  (kcan= 1)
   16481 ia=202 iq= 82 iap=  0 izp=  0 ixa1=202 ixq1= 83 ixa2=  0 ixq2=  0
 cascade   16481 stopped at isedt 2  (kcan= 1)
   16585 ia=205 iq= 83 iap=  0 izp=  0 ixa1=205 ixq1= 82 ixa2=  0 ixq2=  0
 cascade   16585 stopped at isedt 2  (kcan= 1)
   16609 ia=200 iq= 82 iap=  0 izp=  0 ixa1=200 ixq1= 81 ixa2=  0 ixq2=  0
 cascade   16609 stopped at isedt 2  (kcan= 1)
   16627 ia=204 iq= 83 iap=  0 izp=  0 ixa1=204 ixq1= 82 ixa2=  0 ixq2=  0
 cascade   16627 stopped at isedt 2  (kcan= 1)
   16660 ia=208 iq= 82 iap=  0 izp=  0 ixa1=208 ixq1= 83 ixa2=  0 ixq2=  0
 cascade   16660 stopped at isedt 2  (kcan= 1)
   16693 ia=202 iq= 78 iap=  0 izp=  0 ixa1=202 ixq1= 79 ixa2=  0 ixq2=  0
 cascade   16693 stopped at isedt 2  (kcan= 1)
   16713 ia=205 iq= 82 iap=  0 izp=  0 ixa1=205 ixq1= 81 ixa2=  0 ixq2=  0
 cascade   16713 stopped at isedt 2  (kcan= 1)
   16735 ia=204 iq= 82 iap=  0 izp=  0 ixa1=204 ixq1= 81 ixa2=  0 ixq2=  0
 cascade   16735 stopped at isedt 2  (kcan= 1)
   16762 ia=202 iq= 81 iap=  0 izp=  0 ixa1=202 ixq1= 82 ixa2=  0 ixq2=  0
 cascade   16762 stopped at isedt 2  (kcan= 1)
   16766 ia=205 iq= 83 iap=  0 izp=  0 ixa1=205 ixq1= 82 ixa2=  0 ixq2=  0
 cascade   16766 stopped at isedt 2  (kcan= 1)
   16798 ia=204 iq= 80 iap=  0 izp=  0 ixa1=204 ixq1= 81 ixa2=  0 ixq2=  0
 cascade   16798 stopped at isedt 2  (kcan= 1)
1problem summary                                                                                                       

      run terminated when it had used    1 minutes of computer time.
+                                                                                                     05/08/19 05:44:37
      c MCNPX test problem                                                                 probid =   05/08/19 05:43:36

 neutron creation       tracks   weight        energy            neutron loss           tracks   weight        energy
                                 (per source particle)                                           (per source particle)

 source                   0    0.            0.                  escape              274159    1.6216E+01    6.9192E+01
 nucl. interaction   287250    1.7064E+01    2.5886E+02          energy cutoff            0    0.            0.        
 particle decay           0    0.            0.                  time cutoff              0    0.            0.        
 weight window            0    0.            0.                  weight window            0    0.            0.        
 cell importance          0    0.            0.                  cell importance          0    0.            0.        
 weight cutoff            0    0.            0.                  weight cutoff            0    0.            0.        
 energy importance        0    0.            0.                  energy importance        0    0.            0.        
 dxtran                   0    0.            0.                  dxtran                   0    0.            0.        
 forced collisions        0    0.            0.                  forced collisions        0    0.            0.        
 exp. transform           0    0.            0.                  exp. transform           0    0.            0.        
 upscattering             0    0.            9.6719E-12          downscattering           0    0.            1.9975E+01
 *photonuclear            0    0.            0.                  capture                  0    6.9253E-02    5.9449E-02
 (n,xn)               34202    2.0308E+00    4.0220E+00          loss to (n,xn)       16604    9.8590E-01    1.3572E+01
 prompt fission           0    0.            0.                  loss to fission          0    0.            0.        
 delayed fission          0    0.            0.                  nucl. interaction    30689    1.8230E+00    1.6009E+02
 *prompt photofiss        0    0.            0.                  particle decay           0    0.            0.        
 tabular boundary        23    1.3663E-03    2.7211E-02          tabular boundary        23    1.3663E-03    2.7211E-02
 tabular sampling         0    0.            0.                                                                        
     total           321475    1.9096E+01    2.6291E+02              total           321475    1.9096E+01    2.6291E+02

   number of neutrons banked                  304871        average time of (shakes)              cutoffs
   neutron tracks per source particle     1.9097E+01          escape            7.6884E+00          tco   1.0000E+34
   neutron collisions per source particle 1.6074E+02          capture           6.8654E+00          eco   0.0000E+00
   total neutron collisions                  2705939          capture or escape 7.6849E+00          wc1  -5.0000E-01
   net multiplication              0.0000E+00 0.0000          any termination   6.5693E+00          wc2  -2.5000E-01

 photon creation        tracks   weight        energy            photon loss            tracks   weight        energy
                                 (per source particle)                                           (per source particle)

 source                   0    0.            0.                  escape                9797    6.1758E-01    9.1977E-01
 nucl. interaction   144580    8.5886E+00    9.7832E+00          energy cutoff            0    0.            8.5039E-03
 particle decay           0    0.            0.                  time cutoff              0    0.            0.        
 weight window            0    0.            0.                  weight window            0    0.            0.        
 cell importance          0    0.            0.                  cell importance          0    0.            0.        
 weight cutoff            0    0.            0.                  weight cutoff            0    0.            0.        
 energy importance        0    0.            0.                  energy importance        0    0.            0.        
 dxtran                   0    0.            0.                  dxtran                   0    0.            0.        
 forced collisions        0    0.            0.                  forced collisions        0    0.            0.        
 exp. transform           0    0.            0.                  exp. transform           0    0.            0.        
 from neutrons       275556    1.7450E+01    2.2307E+01          compton scatter          0    0.            1.3955E+01
 bremsstrahlung      635492    4.0150E+01    2.3092E+00          capture            1754738    1.0992E+02    1.7421E+01
 p-annihilation       55504    3.5822E+00    1.8305E+00          pair production      27752    1.7911E+00    6.0075E+00
 *photonuclear            0    0.            0.                  *photonuclear abs        0    0.            0.        
 electron x-rays          0    0.            0.                  *loss to photofis        0    0.            0.        
 1st fluorescence    573535    3.5843E+01    2.0061E+00                                                                
 2nd fluorescence    107620    6.7193E+00    7.5709E-02                                                                
 (gamma,xgamma)           0    0.            0.                                                                        
 tabular sampling         0    0.            0.                                                                        
 *prompt photofiss        0    0.            0.                                                                        
     total          1792287    1.1233E+02    3.8312E+01              total          1792287    1.1233E+02    3.8312E+01

  number of photons banked                   1191000        average time of (shakes)              cutoffs
   photon tracks per source particle      1.0647E+02          escape            1.1749E+02          tco   1.0000E+34
   photon collisions per source particle  1.4082E+02          capture           8.7215E+01          eco   1.0000E-03
   total photon collisions                   2370533          capture or escape 8.7384E+01          wc1  -5.0000E-01
                                                              any termination   8.5991E+01          wc2  -2.5000E-01

 proton creation        tracks   weight        energy            proton loss            tracks   weight        energy
                                 (per source particle)                                           (per source particle)

 source               16834    1.0000E+00    7.0000E+02          escape                 179    1.0633E-02    1.0253E+00
 nucl. interaction    41987    2.4942E+00    2.0380E+02          energy cutoff        40835    2.4257E+00    2.4257E+00
 particle decay           0    0.            0.                  time cutoff              0    0.            0.        
 weight window            0    0.            0.                  weight window            0    0.            0.        
 cell importance          0    0.            0.                  cell importance          0    0.            0.        
 weight cutoff            0    0.            0.                  weight cutoff            0    0.            0.        
 energy importance        0    0.            0.                  energy importance        0    0.            0.        
 dxtran                   0    0.            0.                  dxtran                   0    0.            0.        
 forced collisions        0    0.            0.                  forced collisions        0    0.            0.        
 exp. transform           0    0.            0.                  exp. transform           0    0.            0.        
 tabular sampling         0    0.            0.                  multiple scatter         0    0.            4.2552E+02
                                                                 bremsstrahlung           0    0.            0.        
 photonuclear             0    0.            0.                  nucl. interaction    17807    1.0578E+00    4.7478E+02
 elastic recoil           0    0.            0.                  elastic scatter          0    0.            4.3817E-02
                                                                 particle decay           0    0.            0.        
                                                                 capture                  0    0.            0.        
 (gamma,xgen_chg)         0    0.            0.                  tabular sampling         0    0.            0.        
     total            58821    3.4942E+00    9.0380E+02              total            58821    3.4942E+00    9.0380E+02

   number of particles banked                  41987                                              cutoffs
   particle tracks per source particle    3.4942E+00                                                tco   1.0000E+34
   particle substeps per source particle  1.4179E+03                                                eco   1.0000E+00
   total particle  substeps                 23869505                                                wc1   0.0000E+00
                                                                                                    wc2   0.0000E+00

 computer time so far in this run     1.01 minutes            maximum number ever in bank        49
 computer time in mcrun               1.01 minutes            bank overflows to backup file       0
 source particles per minute            1.6699E+04            dynamic storage         0 words,          0 bytes.
 random numbers generated                401798151            most random numbers used was    86017 in history     8077

 range of sampled source weights = 1.0000E+00 to 1.0000E+00
1source distribution frequency tables                                                                   print table 170

 the expected values below do not include the effect of the rejection loop which samples position.


 source distribution   1  for rad

                                         number                                       weight
             source
   n          value         sampled      expected  sampled/expected      sampled      expected  sampled/expected

   1      2.00000E+00      1.0000E+00   1.0000E+00   1.0000E+00         1.0000E+00   1.0000E+00   1.0000E+00
 total                     1.0000E+00   1.0000E+00   1.0000E+00         1.0000E+00   1.0000E+00   1.0000E+00
1neutron     activity in each cell                                                                      print table 126

                 tracks     population   collisions   collisions     number        flux        average      average
        cell    entering                               * weight     weighted     weighted   track weight   track mfp
                                                    (per history)    energy       energy     (relative)      (cm)

     1     1           0       304871      2705939    1.5995E+02   9.3233E-01   4.7855E+00   9.9562E-01   5.1437E+00
     2     2      274159       274159            0    0.0000E+00   1.0357E+00   4.1434E+00   9.9562E-01   0.0000E+00

     total        274159       579030      2705939    1.5995E+02
1photon      activity in each cell                                                                      print table 126

                 tracks     population   collisions   collisions     number        flux        average      average
        cell    entering                               * weight     weighted     weighted   track weight   track mfp
                                                    (per history)    energy       energy     (relative)      (cm)

     1     1           0      1191000      2370533    1.4848E+02   1.3705E+00   1.3705E+00   1.0565E+00   1.2206E+00
     2     2        9797         9797            0    0.0000E+00   1.4804E+00   1.4804E+00   1.0611E+00   0.0000E+00

     total          9797      1200797      2370533    1.4848E+02
1proton      activity in each cell                                                                      print table 126

                 tracks     population    substeps     substeps      number        flux        average      average
        cell    entering                               * weight     weighted     weighted   track weight   track mfp
                                                    (per history)    energy       energy     (relative)      (cm)

     1     1       16834        58821     23869326    1.4179E+03   3.8398E+02   4.5016E+02   1.0000E+00   1.8378E-01
     2     2         179          179          179    1.0633E-02   6.0497E+01   9.5036E+01   1.0000E+00   0.0000E+00

     total         17013        59000     23869505    1.4179E+03
1neutron  weight balance in each cell                                                                   print table 130

        cell index        1           2
       cell number        1           2       total                                                                             

 external events:
 entering           0.0000E+00  1.6216E+01  1.6216E+01
 source             0.0000E+00  0.0000E+00  0.0000E+00
 energy cutoff      0.0000E+00  0.0000E+00  0.0000E+00
 time cutoff        0.0000E+00  0.0000E+00  0.0000E+00
 exiting           -1.6216E+01 -1.6216E+01 -3.2433E+01
                    ----------  ----------  ----------
             total -1.6216E+01  0.0000E+00 -1.6216E+01

 variance reduction events:
 weight window      0.0000E+00  0.0000E+00  0.0000E+00
 cell importance    0.0000E+00  0.0000E+00  0.0000E+00
 weight cutoff      0.0000E+00  0.0000E+00  0.0000E+00
 energy importance  0.0000E+00  0.0000E+00  0.0000E+00
 dxtran             0.0000E+00  0.0000E+00  0.0000E+00
 forced collisions  0.0000E+00  0.0000E+00  0.0000E+00
 exp. transform     0.0000E+00  0.0000E+00  0.0000E+00
                    ----------  ----------  ----------
             total  0.0000E+00  0.0000E+00  0.0000E+00

 physical events:
 capture           -6.9253E-02  0.0000E+00 -6.9253E-02
 (n,xn)             2.0308E+00  0.0000E+00  2.0308E+00
 loss to (n,xn)    -9.8590E-01  0.0000E+00 -9.8590E-01
 fission            0.0000E+00  0.0000E+00  0.0000E+00
 loss to fission    0.0000E+00  0.0000E+00  0.0000E+00
 photonuclear       0.0000E+00  0.0000E+00  0.0000E+00
 nucl. interaction  1.5241E+01  0.0000E+00  1.5241E+01
 tabular boundary   0.0000E+00  0.0000E+00  0.0000E+00
 particle decay     0.0000E+00  0.0000E+00  0.0000E+00
 tabular sampling   0.0000E+00  0.0000E+00  0.0000E+00
 photofission       0.0000E+00  0.0000E+00  0.0000E+00
                    ----------  ----------  ----------
             total  1.6216E+01  0.0000E+00  1.6216E+01
1photon   weight balance in each cell                                                                   print table 130

        cell index        1           2
       cell number        1           2       total                                                                             

 external events:
 entering           0.0000E+00  6.1758E-01  6.1758E-01
 source             0.0000E+00  0.0000E+00  0.0000E+00
 energy cutoff      0.0000E+00  0.0000E+00  0.0000E+00
 time cutoff        0.0000E+00  0.0000E+00  0.0000E+00
 exiting           -6.1758E-01 -6.1758E-01 -1.2352E+00
                    ----------  ----------  ----------
             total -6.1758E-01  0.0000E+00 -6.1758E-01

 variance reduction events:
 weight window      0.0000E+00  0.0000E+00  0.0000E+00
 cell importance    0.0000E+00  0.0000E+00  0.0000E+00
 weight cutoff      0.0000E+00  0.0000E+00  0.0000E+00
 energy importance  0.0000E+00  0.0000E+00  0.0000E+00
 dxtran             0.0000E+00  0.0000E+00  0.0000E+00
 forced collisions  0.0000E+00  0.0000E+00  0.0000E+00
 exp. transform     0.0000E+00  0.0000E+00  0.0000E+00
                    ----------  ----------  ----------
             total  0.0000E+00  0.0000E+00  0.0000E+00

 physical events:
 from neutrons      1.7450E+01  0.0000E+00  1.7450E+01
 bremsstrahlung     4.0150E+01  0.0000E+00  4.0150E+01
 capture           -1.0992E+02  0.0000E+00 -1.0992E+02
 p-annihilation     3.5822E+00  0.0000E+00  3.5822E+00
 pair production   -1.7911E+00  0.0000E+00 -1.7911E+00
 photonuclear       0.0000E+00  0.0000E+00  0.0000E+00
 photonuclear abs   0.0000E+00  0.0000E+00  0.0000E+00
 electron x-rays    0.0000E+00  0.0000E+00  0.0000E+00
 flourescence       4.2562E+01  0.0000E+00  4.2562E+01
 particle decay     0.0000E+00  0.0000E+00  0.0000E+00
 nucl. interaction  8.5886E+00  0.0000E+00  8.5886E+00
 tabular sampling   0.0000E+00  0.0000E+00  0.0000E+00
 photofission       0.0000E+00  0.0000E+00  0.0000E+00
 loss to photofiss  0.0000E+00  0.0000E+00  0.0000E+00
                    ----------  ----------  ----------
             total  6.1758E-01  0.0000E+00  6.1758E-01
1proton   weight balance in each cell                                                                   print table 130

        cell index        1           2
       cell number        1           2       total                                                                             

 external events:
 entering           0.0000E+00  1.0633E-02  1.0633E-02
 source             1.0000E+00  0.0000E+00  1.0000E+00
 energy cutoff     -2.4257E+00  0.0000E+00 -2.4257E+00
 time cutoff        0.0000E+00  0.0000E+00  0.0000E+00
 exiting           -1.0633E-02 -1.0633E-02 -2.1266E-02
                    ----------  ----------  ----------
             total -1.4364E+00  0.0000E+00 -1.4364E+00

 variance reduction events:
 weight window      0.0000E+00  0.0000E+00  0.0000E+00
 cell importance    0.0000E+00  0.0000E+00  0.0000E+00
 weight cutoff      0.0000E+00  0.0000E+00  0.0000E+00
 energy importance  0.0000E+00  0.0000E+00  0.0000E+00
                    ----------  ----------  ----------
             total  0.0000E+00  0.0000E+00  0.0000E+00

 physical events:
 nucl. interaction  1.4364E+00  0.0000E+00  1.4364E+00
 particle decay     0.0000E+00  0.0000E+00  0.0000E+00
 photonuclear       0.0000E+00  0.0000E+00  0.0000E+00
 tabular sampling   0.0000E+00  0.0000E+00  0.0000E+00
 capture            0.0000E+00  0.0000E+00  0.0000E+00
 gamma,xgen_chg     0.0000E+00  0.0000E+00  0.0000E+00
                    ----------  ----------  ----------
             total  1.4364E+00  0.0000E+00  1.4364E+00
1neutron activity of each nuclide in each cell, per source particle                                     print table 140

   cell  cell   nuclides     atom       total  collisions   wgt. lost   wgt. gain   wgt. gain     photons  photon wgt  avg photon
  index  name            fraction  collisions    * weight  to capture  by fission   by (n,xn)    produced    produced      energy

      1     1  82000.50c 1.00E+00     2644057  1.5627E+02  6.9253E-02  0.0000E+00  1.0449E+00      275556  1.7450E+01  1.2784E+00

        total                         2644057  1.5627E+02  6.9253E-02  0.0000E+00  1.0449E+00      275556  1.7450E+01  1.2784E+00


  total over all cells by nuclide       total  collisions   wgt. lost   wgt. gain   wgt. gain     photons  photon wgt  avg photon
                                   collisions    * weight  to capture  by fission   by (n,xn)    produced    produced      energy

               82000.50c              2644057  1.5627E+02  6.9253E-02  0.0000E+00  1.0449E+00      275556  1.7450E+01  1.2784E+00
1photoatomic activity of each nuclide in each cell, per source particle                                 print table 140

   cell  cell   nuclides     atom       total  collisions   wgt. lost
  index  name            fraction  collisions    * weight  to capture

      1     1  82000.04p 1.00E+00     2370533  1.4848E+02  1.0992E+02

        total                         2370533  1.4848E+02  1.0992E+02


  total over all cells by nuclide       total  collisions   wgt. lost
                                   collisions    * weight  to capture

               82000.04p              2370533  1.4848E+02  1.0992E+02
1summary of photons produced in neutron collisions

        cell      number of      weight per     energy per     avg photon      mev/gm per    weight/neut    energy/neut
                   photons       source neut    source neut      energy       source neut     collision      collision

     1     1        275556       1.74496E+01    2.23074E+01    1.27840E+00    3.14189E-05    1.09094E-01    1.39465E-01
     2     2             0       0.00000E+00    0.00000E+00    0.00000E+00    0.00000E+00    0.00000E+00    0.00000E+00
     3     3             0       0.00000E+00    0.00000E+00    0.00000E+00    0.00000E+00    0.00000E+00    0.00000E+00
       total        275556       1.74496E+01    2.23074E+01    1.27840E+00


  energy      number of        number       cum number      weight of       weight       cum weight
 interval      photons        frequency    distribution      photons       frequency    distribution
 
   20.000             0      0.00000E+00    0.00000E+00    0.00000E+00    0.00000E+00    0.00000E+00
   15.000             0      0.00000E+00    0.00000E+00    0.00000E+00    0.00000E+00    0.00000E+00
   10.000           109      3.95564E-04    3.95564E-04    7.43245E-03    4.25939E-04    4.25939E-04
    9.000           195      7.07660E-04    1.10322E-03    1.30697E-02    7.49001E-04    1.17494E-03
    8.000           221      8.02015E-04    1.90524E-03    1.49745E-02    8.58161E-04    2.03310E-03
    7.000           505      1.83266E-03    3.73790E-03    3.20057E-02    1.83419E-03    3.86729E-03
    6.000          1052      3.81774E-03    7.55563E-03    6.98672E-02    4.00395E-03    7.87124E-03
    5.000          2254      8.17983E-03    1.57355E-02    1.62027E-01    9.28545E-03    1.71567E-02
    4.000          4723      1.71399E-02    3.28754E-02    3.32900E-01    1.90779E-02    3.62345E-02
    3.000          6550      2.37701E-02    5.66455E-02    4.52756E-01    2.59466E-02    6.21811E-02
    2.000         37461      1.35947E-01    1.92592E-01    2.45375E+00    1.40620E-01    2.02801E-01
    1.000         32212      1.16898E-01    3.09491E-01    2.08831E+00    1.19677E-01    3.22478E-01
    0.500        167063      6.06276E-01    9.15767E-01    1.03539E+01    5.93364E-01    9.15842E-01
    0.100         23211      8.42333E-02    1.00000E+00    1.46852E+00    8.41579E-02    1.00000E+00
    0.010             0      0.00000E+00    1.00000E+00    0.00000E+00    0.00000E+00    1.00000E+00
    0.000             0      0.00000E+00    1.00000E+00    0.00000E+00    0.00000E+00    1.00000E+00

   total         275556      1.00000E+00                   1.74496E+01    1.00000E+00
1tally   1        nps =    16834
+                                   Neutron current integrated over surface 4 (unit:particles)                 
           tally type 1    number of particles crossing a surface.                        
           particle(s): photon     
 
 surface  4                                                                                                            
      energy
    0.0000E+00   0.00000E+00 0.0000
    1.0891E-01   5.68612E-03 0.1151
    2.1782E-01   2.84986E-03 0.1482
    3.2673E-01   1.28221E-02 0.0712
    4.3564E-01   2.48712E-02 0.0517
    5.4455E-01   6.13932E-02 0.0344
    6.5347E-01   5.26236E-02 0.0366
    7.6238E-01   3.56935E-02 0.0433
    8.7129E-01   6.77268E-02 0.0314
    9.8020E-01   3.80597E-02 0.0419
    1.0891E+00   2.22227E-02 0.0551
    1.1980E+00   1.68443E-02 0.0635
    1.3069E+00   1.46618E-02 0.0672
    1.4158E+00   1.65194E-02 0.0652
    1.5248E+00   1.74071E-02 0.0609
    1.6337E+00   1.57059E-02 0.0639
    1.7426E+00   1.88080E-02 0.0587
    1.8515E+00   1.44632E-02 0.0667
    1.9604E+00   1.18475E-02 0.0763
    2.0693E+00   9.77377E-03 0.0815
    2.1782E+00   7.82851E-03 0.0915
    2.2871E+00   7.98584E-03 0.0899
    2.3960E+00   7.18992E-03 0.0969
    2.5050E+00   1.22665E-02 0.0728
    2.6139E+00   2.60255E-02 0.0514
    2.7228E+00   2.64795E-02 0.0512
    2.8317E+00   8.86978E-03 0.0860
    2.9406E+00   4.22928E-03 0.1277
    3.0495E+00   3.92998E-03 0.1292
    3.1584E+00   3.16228E-03 0.1422
    3.2673E+00   3.26461E-03 0.1409
    3.3762E+00   2.88758E-03 0.1544
    3.4851E+00   3.66741E-03 0.1354
    3.5941E+00   2.83736E-03 0.1539
    3.7030E+00   2.04071E-03 0.1747
    3.8119E+00   3.94601E-03 0.1291
    3.9208E+00   2.83142E-03 0.1554
    4.0297E+00   2.21870E-03 0.1697
    4.1386E+00   3.64042E-03 0.1349
    4.2475E+00   2.81963E-03 0.1579
    4.3564E+00   1.79374E-03 0.1943
    4.4653E+00   1.50188E-03 0.2104
    4.5743E+00   1.27299E-03 0.2254
    4.6832E+00   1.24125E-03 0.2323
    4.7921E+00   1.05555E-03 0.2443
    4.9010E+00   1.49134E-03 0.2101
    5.0099E+00   9.42921E-04 0.2698
    5.1188E+00   7.39942E-04 0.2907
    5.2277E+00   5.89251E-04 0.3352
    5.3366E+00   7.46472E-04 0.3061
    5.4455E+00   5.50705E-04 0.3344
    5.5545E+00   7.02966E-04 0.3204
    5.6634E+00   6.78044E-04 0.3189
    5.7723E+00   3.39118E-04 0.4541
    5.8812E+00   5.91698E-04 0.3571
    5.9901E+00   8.23336E-04 0.3048
    6.0990E+00   5.65930E-04 0.3568
    6.2079E+00   6.01208E-04 0.3360
    6.3168E+00   2.37614E-04 0.4999
    6.4257E+00   1.18807E-04 0.7071
    6.5347E+00   1.18807E-04 0.7071
    6.6436E+00   1.75728E-04 0.7076
    6.7525E+00   1.18807E-04 0.7071
    6.8614E+00   3.56422E-04 0.4082
    6.9703E+00   0.00000E+00 0.0000
    7.0792E+00   5.94036E-05 1.0000
    7.1881E+00   5.94036E-05 1.0000
    7.2970E+00   0.00000E+00 0.0000
    7.4059E+00   1.92992E-04 0.5807
    7.5149E+00   5.03461E-04 0.3573
    7.6238E+00   1.18807E-04 0.7071
    7.7327E+00   5.94036E-05 1.0000
    7.8416E+00   8.75290E-05 1.0000
    7.9505E+00   5.94036E-05 1.0000
    8.0594E+00   5.94036E-05 1.0000
    8.1683E+00   0.00000E+00 0.0000
    8.2772E+00   0.00000E+00 0.0000
    8.3861E+00   5.94036E-05 1.0000
    8.4950E+00   5.94036E-05 1.0000
    8.6040E+00   7.53965E-05 1.0000
    8.7129E+00   1.18807E-04 0.7071
    8.8218E+00   5.94036E-05 1.0000
    8.9307E+00   0.00000E+00 0.0000
    9.0396E+00   5.94036E-05 1.0000
    9.1485E+00   1.32839E-04 0.7110
    9.2574E+00   0.00000E+00 0.0000
    9.3663E+00   0.00000E+00 0.0000
    9.4752E+00   5.94036E-05 1.0000
    9.5842E+00   0.00000E+00 0.0000
    9.6931E+00   1.22164E-04 0.7072
    9.8020E+00   5.94036E-05 1.0000
    9.9109E+00   0.00000E+00 0.0000
    1.0020E+01   0.00000E+00 0.0000
    1.0129E+01   5.94036E-05 1.0000
    1.0238E+01   0.00000E+00 0.0000
    1.0347E+01   0.00000E+00 0.0000
    1.0455E+01   0.00000E+00 0.0000
    1.0564E+01   5.94036E-05 1.0000
    1.0673E+01   0.00000E+00 0.0000
    1.0782E+01   0.00000E+00 0.0000
    1.0891E+01   0.00000E+00 0.0000
    1.1000E+01   0.00000E+00 0.0000
      total      6.17579E-01 0.0141
1analysis of the results in the tally fluctuation chart bin (tfc) for tally   1 with nps =     16834    print table 160


 normed average tally per history  = 6.17579E-01          unnormed average tally per history  = 6.17579E-01
 estimated tally relative error    = 0.0141               estimated variance of the variance  = 0.0007
 relative error from zero tallies  = 0.0109               relative error from nonzero scores  = 0.0090

 number of nonzero history tallies =        5622          efficiency for the nonzero tallies  = 0.3340
 history number of largest  tally  =       14237          largest  unnormalized history tally = 1.05846E+01
 (largest  tally)/(average tally)  = 1.71389E+01          (largest  tally)/(avg nonzero tally)= 5.72382E+00

 (confidence interval shift)/mean  = 0.0001               shifted confidence interval center  = 6.17667E-01


 if the largest  history score sampled so far were to occur on the next history, the tfc bin quantities would change as follows:

      estimated quantities           value at nps           value at nps+1           value(nps+1)/value(nps)-1.

      mean                            6.17579E-01             6.18171E-01                     0.000959
      relative error                  1.41301E-02             1.41482E-02                     0.001280
      variance of the variance        6.52940E-04             6.67103E-04                     0.021690
      shifted center                  6.17667E-01             6.17668E-01                     0.000001
      figure of merit                 4.96829E+03             4.95560E+03                    -0.002554

 the estimated slope of the 168 largest  tallies starting at  5.03510E+00 appears to be decreasing at least exponentially.
 the empirical history score probability density function appears to be increasing at the largest  history scores: please examine.
 the large score tail of the empirical history score probability density function appears to have no unsampled regions.


 ===================================================================================================================================

           results of 10 statistical checks for the estimated answer for the tally fluctuation chart (tfc) bin of tally   1

 tfc bin     --mean--      ---------relative error---------      ----variance of the variance----      --figure of merit--     -pdf-
 behavior    behavior      value   decrease   decrease rate      value   decrease   decrease rate       value     behavior     slope

 desired      random       <0.10      yes      1/sqrt(nps)       <0.10      yes        1/nps           constant    random      >3.00
 observed     random        0.01      yes          yes            0.00      yes         yes            constant    random      10.00
 passed?        yes          yes      yes          yes             yes      yes         yes               yes        yes         yes

 ===================================================================================================================================


 this tally meets the statistical criteria used to form confidence intervals: check the tally fluctuation chart to verify.
 the results in other bins associated with this tally may not meet these statistical criteria.

 estimated asymmetric confidence interval(1,2,3 sigma): 6.0894E-01 to 6.2639E-01; 6.0021E-01 to 6.3512E-01; 5.9148E-01 to 6.4385E-01
 estimated  symmetric confidence interval(1,2,3 sigma): 6.0885E-01 to 6.2631E-01; 6.0013E-01 to 6.3503E-01; 5.9140E-01 to 6.4376E-01

 fom = (histories/minute)*(f(x) signal-to-noise ratio)**2 = (1.670E+04)*( 5.455E-01)**2 = (1.670E+04)*(2.975E-01) = 4.968E+03
1unnormed tally density for tally   1            nonzero tally mean(m) = 1.849E+00   nps =     16834    print table 161

 abscissa              ordinate   log plot of tally probability density function in tally fluctuation chart bin(d=decade,slope=10.0)
  tally  number num den log den:d----------------------d----------------------d-----------------------d-----------------------d-----
 1.26+00   2979 6.83-01  -0.165 ***********************|**********************|***********************|***********************|*****
 1.58+00    328 5.98-02  -1.223 ***********************|**********************|***********************|****                   |     
 2.00+00      0 0.00+00   0.000                        |                      |                       |                       |     
 2.51+00   1182 1.36-01  -0.867 ***********************|**********************|***********************|************           |     
 3.16+00    451 4.12-02  -1.385 ***********************|**********************|***********************|                       |     
 3.98+00    211 1.53-02  -1.815 ***********************|**********************|**************         |                       |     
 5.01+00    302 1.74-02  -1.759 ***********************|**********************|***************        |                       |     
 6.31+00    106 4.85-03  -2.314 ***********************|**********************|**                     |                       |     
 7.94+00     41 1.49-03  -2.827 ***********************|*************         |                       |                       |     
 1.00+01     20 5.78-04  -3.238 ***********************|***                   |                       |                       |     
 1.26+01      2 4.59-05  -4.338 *                      |                      |                       |                       |     
  total    5622 3.34-01         d----------------------d----------------------d-----------------------d-----------------------d-----


 cumulative tally number for tally   1           nonzero tally mean(m) = 1.849E+00   nps =     16834    print table 162

   abscissa     cum   ordinate    plot of the cumulative number of tallies in the tally fluctuation chart bin from 0 to 100 percent
    tally      number  cum pct:--------10--------20--------30--------40--------50--------60--------70--------80--------90-------100
 1.25893E+00     2979   52.988|*********|*********|*********|*********|*********|***      |         |         |         |         |
 1.58490E+00     3307   58.822|*********|*********|*********|*********|*********|*********|         |         |         |         |
 1.99527E+00     3307   58.822|mmmmmmmmm|mmmmmmmmm|mmmmmmmmm|mmmmmmmmm|mmmmmmmmm|mmmmmmmmm|         |         |         |         |
 2.51188E+00     4489   79.847|*********|*********|*********|*********|*********|*********|*********|*********|         |         |
 3.16228E+00     4940   87.869|*********|*********|*********|*********|*********|*********|*********|*********|******** |         |
 3.98108E+00     5151   91.622|*********|*********|*********|*********|*********|*********|*********|*********|*********|**       |
 5.01188E+00     5453   96.994|*********|*********|*********|*********|*********|*********|*********|*********|*********|*******  |
 6.30959E+00     5559   98.879|*********|*********|*********|*********|*********|*********|*********|*********|*********|*********|
 7.94328E+00     5600   99.609|*********|*********|*********|*********|*********|*********|*********|*********|*********|*********|
 1.00000E+01     5620   99.964|*********|*********|*********|*********|*********|*********|*********|*********|*********|*********|
 1.25893E+01     5622  100.000|*********|*********|*********|*********|*********|*********|*********|*********|*********|*********|
    total        5622  100.000:--------10--------20--------30--------40--------50--------60--------70--------80--------90-------100


 cumulative unnormed tally for tally   1         nonzero tally mean(m) = 1.849E+00   nps =     16834    print table 162

  abscissa     cum    ordinate                plot of the cumulative tally in the tally fluctuation chart bin from 0 to 100 percent
   tally    tally/nps  cum pct:--------10--------20--------30--------40--------50--------60--------70--------80--------90-------100
 1.259E+00  1.811E-01   29.319|*********|*********|*********|         |         |         |         |         |         |         |
 1.585E+00  2.087E-01   33.788|*********|*********|*********|****     |         |         |         |         |         |         |
 1.995E+00  2.087E-01   33.788|mmmmmmmmm|mmmmmmmmm|mmmmmmmmm|mmmm     |         |         |         |         |         |         |
 2.512E+00  3.552E-01   57.511|*********|*********|*********|*********|*********|******** |         |         |         |         |
 3.162E+00  4.341E-01   70.291|*********|*********|*********|*********|*********|*********|*********|         |         |         |
 3.981E+00  4.768E-01   77.202|*********|*********|*********|*********|*********|*********|*********|*******  |         |         |
 5.012E+00  5.540E-01   89.707|*********|*********|*********|*********|*********|*********|*********|*********|*********|         |
 6.310E+00  5.889E-01   95.356|*********|*********|*********|*********|*********|*********|*********|*********|*********|*****    |
 7.943E+00  6.061E-01   98.149|*********|*********|*********|*********|*********|*********|*********|*********|*********|******** |
 1.000E+01  6.164E-01   99.802|*********|*********|*********|*********|*********|*********|*********|*********|*********|*********|
 1.259E+01  6.176E-01  100.000|*********|*********|*********|*********|*********|*********|*********|*********|*********|*********|
   total  6.17579E-01  100.000:--------10--------20--------30--------40--------50--------60--------70--------80--------90-------100
1status of the statistical checks used to form confidence intervals for the mean for each tally bin


 tally   result of statistical checks for the tfc bin (the first check not passed is listed) and error magnitude check for all bins

     1   passed the 10 statistical checks for the tally fluctuation chart bin result               
         missed all bin error check:   103 tally bins had    18 bins with zeros and    60 bins with relative errors exceeding 0.10


 the 10 statistical checks are only for the tally fluctuation chart bin and do not apply to other tally bins.

 the tally bins with zeros may or may not be correct: compare the source, cutoffs, multipliers, et cetera with the tally bins.

 warning.     1 of the   1 tallies had bins with relative errors greater than recommended.
1tally fluctuation charts                         

                       tally    1
       nps      mean     error   vov  slope    fom
      1000   6.2498E-01 0.0577 0.0103  0.0    4885
      2000   6.0411E-01 0.0416 0.0050 10.0    4840
      3000   6.2265E-01 0.0329 0.0030 10.0    5109
      4000   6.1647E-01 0.0286 0.0023 10.0    5054
      5000   6.1431E-01 0.0259 0.0019 10.0    4944
      6000   6.1105E-01 0.0234 0.0016 10.0    5032
      7000   6.1307E-01 0.0217 0.0014 10.0    5021
      8000   6.2143E-01 0.0203 0.0013 10.0    5032
      9000   6.2161E-01 0.0192 0.0011 10.0    5039
     10000   6.1744E-01 0.0181 0.0010 10.0    5084
     11000   6.1523E-01 0.0173 0.0009 10.0    5074
     12000   6.1152E-01 0.0166 0.0008 10.0    5025
     13000   6.1067E-01 0.0160 0.0008 10.0    4991
     14000   6.1410E-01 0.0155 0.0008 10.0    4948
     15000   6.1666E-01 0.0150 0.0007 10.0    4934
     16000   6.1574E-01 0.0145 0.0007 10.0    4939
     16834   6.1758E-01 0.0141 0.0007 10.0    4968

 ***********************************************************************************************************************
 dump no.    2 on file runtpe     nps =       16834   coll =       28945977     ctm =        1.01     nrn =      401798151

1                    number of history tape records by particle (actually written)
0           proton    neutron      pi+      pi0      pi-      mu+      mu-  deuteron  triton      3He    alpha
 ncol = 1        0        0        0        0        0        0        0        0        0        0        0

 ncol = 2    30993    59598        0        0        0        0        0        0        0        0        0

 ncol = 3    40835        0        0        0        0        0        0        0        0        0        0

 ncol = 4        0        0        0        0        0        0        0        0        0        0        0

 ncol = 5        0        0        0        0        0        0        0        0        0        0        0

 ncol = 6      122     2284        0        0        0        0        0        0        0        0        0

 ncol = 7        0        0        0        0        0        0        0        0        0        0        0

 ncol = 8        0        0        0        0        0        0        0        0        0        0        0

0               K+    K0 long  K0 short    K-      p-bar     n-bar  total

 ncol = 1        0        0        0        0        0        0        0

 ncol = 2        0        0        0        0        0        0    90591

 ncol = 3        0        0        0        0        0        0    40835

 ncol = 4        0        0        0        0        0        0        0

 ncol = 5        0        0        0        0        0        0        0

 ncol = 6        0        0        0        0        0        0     2406

 ncol = 7        0        0        0        0        0        0        0

 ncol = 8        0        0        0        0        0        0        0

0          weight of history tape records by particle (includes suppressed records)
0            proton      neutron     pi+         pi0         pi-         mu+         mu-     

 ncol = 1  0.0000E+00  0.0000E+00  0.0000E+00  0.0000E+00  0.0000E+00  0.0000E+00  0.0000E+00

 ncol = 2  3.0993E+04  5.9598E+04  0.0000E+00  0.0000E+00  0.0000E+00  0.0000E+00  0.0000E+00

 ncol = 3  4.0835E+04  0.0000E+00  0.0000E+00  0.0000E+00  0.0000E+00  0.0000E+00  0.0000E+00

 ncol = 4  0.0000E+00  0.0000E+00  0.0000E+00  0.0000E+00  0.0000E+00  0.0000E+00  0.0000E+00

 ncol = 5  0.0000E+00  0.0000E+00  0.0000E+00  0.0000E+00  0.0000E+00  0.0000E+00  0.0000E+00

 ncol = 6  1.2200E+02  2.2840E+03  0.0000E+00  0.0000E+00  0.0000E+00  0.0000E+00  0.0000E+00

 ncol = 7  0.0000E+00  0.0000E+00  0.0000E+00  0.0000E+00  0.0000E+00  0.0000E+00  0.0000E+00

 ncol = 8  0.0000E+00  0.0000E+00  0.0000E+00  0.0000E+00  0.0000E+00  0.0000E+00  0.0000E+00

0            K+          K0 long     K0 short    K-          p-bar       n-bar   

 ncol = 1  0.0000E+00  0.0000E+00  0.0000E+00  0.0000E+00  0.0000E+00  0.0000E+00

 ncol = 2  0.0000E+00  0.0000E+00  0.0000E+00  0.0000E+00  0.0000E+00  0.0000E+00

 ncol = 3  0.0000E+00  0.0000E+00  0.0000E+00  0.0000E+00  0.0000E+00  0.0000E+00

 ncol = 4  0.0000E+00  0.0000E+00  0.0000E+00  0.0000E+00  0.0000E+00  0.0000E+00

 ncol = 5  0.0000E+00  0.0000E+00  0.0000E+00  0.0000E+00  0.0000E+00  0.0000E+00

 ncol = 6  0.0000E+00  0.0000E+00  0.0000E+00  0.0000E+00  0.0000E+00  0.0000E+00

 ncol = 7  0.0000E+00  0.0000E+00  0.0000E+00  0.0000E+00  0.0000E+00  0.0000E+00

 ncol = 8  0.0000E+00  0.0000E+00  0.0000E+00  0.0000E+00  0.0000E+00  0.0000E+00

0number of fission events =    592     weight of fission per cascade =  0.0000E+00 (0.000)

 rejections for ex.lt.0 =     0 worst case =    0.00 mev
 renormalizations for ex.lt.0 =     0 worst case =   0.000 mev
 mean number of renormalization iterations =   0.00 mean final ex = 0.00000 mev
 number of renormalizations rejected =     0
 number of rejections for z.lt.0 or n.lt.0 =     0
 number of rejections for z.eq.0,n.gt.0 or n.eq.0,z.gt.0 =     0
 number of total disintegrations in cascad =     0

 bank overflows to backup file      0
 maximum ever in bank        0
 particles of each type banked:

         8 warning messages so far.


 run terminated when it had used    1 minutes of computer time.

 computer time =    1.02 minutes

 mcnpx    version 27e   Thu Mar 03 08:00:00 MST 2011                 05/08/19 05:44:37     probid =   05/08/19 05:43:36
