# Supplementary material for: Investigating the hard X-ray production via proton spallation on different materials to detect elements
Source: PLoS One. 2023 Aug 18;18(8):e0288287. doi: 10.1371/journal.pone.0288287 (PMC10438009; doi:10.1371/journal.pone.0288287)
Supplement: S1 File — (ZIP) [file pone.0288287.s001.zip › Investigation of Hard X-ray Production via Proton Spallation/program/lead-spallationi.txt]

1mcnpx    version 27e   ld=Thu Mar 03 08:00:00 MST 2011                05/08/19 07:32:56
 ***************************************************************************************   probid =   05/08/19 07:32:56
 i=ordi98-900M.txt o=spallationa.txt                                                                                     

 *************************************************************
 *                                                           *
 *                   MCNPX                                   *
 *                                                           *
 * Copyright 2007. Los Alamos National Security, LLC.        *
 * All rights reserved.                                      *
 *                                                           *
 * This material was produced under U.S. Government contract *
 * DE-AC52-06NA25396 for Los Alamos National Laboratory,     *
 * which is operated by Los Alamos National Security, LLC    *
 * for the U.S. Department of Energy. The Government is      *
 * granted for itself and others acting on its behalf a      *
 * paid-up, nonexclusive, irrevocable worldwide license in   *
 * this material to reproduce, prepare derivative works, and *
 * works, and perform publicly and display publicly.         *
 * Beginning five (5) years after June 1, 2006, subject to   *
 * additional five-year worldwide renewals, the Government   *
 * is granted for itself and others acting on its behalf     *
 * a paid-up, nonexclusive, irrevocable worldwide license    *
 * in this material to reproduce, prepare derivative works,  *
 * distribute copies to the public, perform publicly and     *
 * display publicly, and to permit others to do so.          *
 *                                                           *
 * NEITHER THE UNITED STATES NOR THE UNITED STATES           *
 * DEPARTMENT OF ENERGY, NOR LOS ALAMOS NATIONAL SECURITY,   *
 * LLC, NOR ANY OF THEIR EMPLOYEES, MAKES ANY WARRANTY,      *
 * EXPRESS OR IMPLIED, OR ASSUMES ANY LEGAL LIABILITY OR     *
 * RESPONSIBILITY FOR THE ACCURACY, COMPLETENESS, OR         *
 * USEFULNESS OF ANY INFORMATION, APPARATUS, PRODUCT, OR     *
 * PROCESS DISCLOSED, OR REPRESENTS THAT ITS USE WOULD NOT   *
 * INFRINGE PRIVATELY OWNED RIGHTS.                          *
 *                                                           *
 *************************************************************
    1-       c MCNPX test problem                                                            
    2-       c --------------------------------------------------                            
    3-       c 600 MeV protons on a cylindrical Pb target of 20 cm radius and                
    4-       c 50 cm thickness. Source uniformly distributed over circle of                  
    5-       c 2 cm radius. Tally of neutron current.                                        
    6-       c --------------------------------------------------                            
    7-       c Cells                                                                         
    8-       c --------------------------------------------------                            
    9-       1 1 -11.34 -1 2 -3                                                              
   10-       2 0 -4 (1:-2:3)                                                                 
   11-       3 0 4                                                                           
   12-                                                                                       
   13-       c --------------------------------------------------                            
   14-       c Surfaces                                                                      
   15-       c --------------------------------------------------                            
   16-       1 cz 20.0                                                                       
   17-       2 pz 0.0                                                                        
   18-       3 pz 50.0                                                                       
   19-       4 sz 25.0 50.0                                                                  
   20-                                                                                       
   21-       c --------------------------------------------------                            
   22-       c Materials                                                                     
   23-       c --------------------------------------------------                            
   24-       m1 82000 1                                                                      
   25-       c --------------------------------------------------                            
   26-       c Source                                                                        
   27-       c --------------------------------------------------                            
   28-       sdef par = h erg = 900 sur = 2 dir = 1 pos = 0 0 0 rad = d1                     
   29-       si1 0 2.0                                                                       
   30-       sp1 0 1                                                                         
   31-       c ssw 1 2 3 4 CEL 1                                                             
   32-       c --------------------------------------------------                            
   33-       c Options                                                                       
   34-       c --------------------------------------------------                            
   35-       imp:n 1 1 0                                                                     
   36-       imp:h 1 1 0                                                                     
   37-       imp:p 1 1 0                                                                     
   38-       phys:n 1000                                                                     
   39-       phys:h 1000                                                                     
   40-       phys:p 1000                                                                     
   41-       mode n h p                                                                      
 warning.  photonuclear physics may be needed (phys:p).
   42-       histp 1                                                                         
   43-       lca 2 1 2                                                                       
   44-       c lca 7j -2 1                                                                   
   45-       c --------------------------------------------------                            
   46-       c Tallies                                                                       
   47-       c --------------------------------------------------                            
   48-       E0 0 100i 11                                                                    
   49-       FC1 Neutron current integrated over surface 4 (unit:particles)                  
   50-       F1:p 4                                                                          
   51-       c --------------------------------------------------                            
   52-       print                                                                           
   53-       c nps 2000                                                                      
   54-       ctme 1                                                                          
 
 warning.  total nu is now the default for fixed-source problems.
1source                                                                                                 print table 10

 values of defaulted or explicitly defined source variables

    cel        0.0000E+00
    sur        2.0000E+00
    erg        9.0000E+02
    tme        0.0000E+00
    dir        1.0000E+00
    pos        0.0000E+00   0.0000E+00   0.0000E+00
    x          0.0000E+00
    y          0.0000E+00
    z          0.0000E+00
    ext        0.0000E+00
    axs        0.0000E+00   0.0000E+00   0.0000E+00
    vec        0.0000E+00   0.0000E+00   0.0000E+00
    ccc        0.0000E+00
    nrm        1.0000E+00
    ara        0.0000E+00
    wgt        1.0000E+00
    eff        1.0000E-02
    par        9.0000E+00
    tr         0.0000E+00
    bem        0.0000E+00   0.0000E+00   0.0000E+00
    bap        0.0000E+00   0.0000E+00   0.0000E+00
    loc        0.0000E+00   0.0000E+00   0.0000E+00
 
 warning.  source variable rad is sampled uniformly.


 probability distribution   1 for source variable rad
 unbiased histogram distribution

 source        source           cumulative          probability
  entry         value           probability           of bin

    1       0.00000E+00        0.000000E+00        0.000000E+00
    2       2.00000E+00        1.000000E+00        1.000000E+00

     the mean of source distribution   1 is  1.0000E+00


 order of sampling source variables.
 par sur rad pos dir erg tme
1tally   1                                                                                              print table 30
+                                   Neutron current integrated over surface 4 (unit:particles)                 
           tally type 1    number of particles crossing a surface.                        
           particle(s): photon     
 
 warning.     1 energy bins of tally   1 are below energy cutoff.
 surfaces  4                                                                                                           

 energy bins
      1.00000E-03  to  0.00000E+00 mev   
      0.00000E+00  to  1.08911E-01 mev   
      1.08911E-01  to  2.17822E-01 mev   
      2.17822E-01  to  3.26733E-01 mev   
      3.26733E-01  to  4.35644E-01 mev   
      4.35644E-01  to  5.44554E-01 mev   
      5.44554E-01  to  6.53465E-01 mev   
      6.53465E-01  to  7.62376E-01 mev   
      7.62376E-01  to  8.71287E-01 mev   
      8.71287E-01  to  9.80198E-01 mev   
      9.80198E-01  to  1.08911E+00 mev   
      1.08911E+00  to  1.19802E+00 mev   
      1.19802E+00  to  1.30693E+00 mev   
      1.30693E+00  to  1.41584E+00 mev   
      1.41584E+00  to  1.52475E+00 mev   
      1.52475E+00  to  1.63366E+00 mev   
      1.63366E+00  to  1.74257E+00 mev   
      1.74257E+00  to  1.85149E+00 mev   
      1.85149E+00  to  1.96040E+00 mev   
      1.96040E+00  to  2.06931E+00 mev   
      2.06931E+00  to  2.17822E+00 mev   
      2.17822E+00  to  2.28713E+00 mev   
      2.28713E+00  to  2.39604E+00 mev   
      2.39604E+00  to  2.50495E+00 mev   
      2.50495E+00  to  2.61386E+00 mev   
      2.61386E+00  to  2.72277E+00 mev   
      2.72277E+00  to  2.83168E+00 mev   
      2.83168E+00  to  2.94059E+00 mev   
      2.94059E+00  to  3.04950E+00 mev   
      3.04950E+00  to  3.15842E+00 mev   
      3.15842E+00  to  3.26733E+00 mev   
      3.26733E+00  to  3.37624E+00 mev   
      3.37624E+00  to  3.48515E+00 mev   
      3.48515E+00  to  3.59406E+00 mev   
      3.59406E+00  to  3.70297E+00 mev   
      3.70297E+00  to  3.81188E+00 mev   
      3.81188E+00  to  3.92079E+00 mev   
      3.92079E+00  to  4.02970E+00 mev   
      4.02970E+00  to  4.13861E+00 mev   
      4.13861E+00  to  4.24752E+00 mev   
      4.24752E+00  to  4.35644E+00 mev   
      4.35644E+00  to  4.46535E+00 mev   
      4.46535E+00  to  4.57426E+00 mev   
      4.57426E+00  to  4.68317E+00 mev   
      4.68317E+00  to  4.79208E+00 mev   
      4.79208E+00  to  4.90099E+00 mev   
      4.90099E+00  to  5.00990E+00 mev   
      5.00990E+00  to  5.11881E+00 mev   
      5.11881E+00  to  5.22772E+00 mev   
      5.22772E+00  to  5.33663E+00 mev   
      5.33663E+00  to  5.44554E+00 mev   
      5.44554E+00  to  5.55446E+00 mev   
      5.55446E+00  to  5.66337E+00 mev   
      5.66337E+00  to  5.77228E+00 mev   
      5.77228E+00  to  5.88119E+00 mev   
      5.88119E+00  to  5.99010E+00 mev   
      5.99010E+00  to  6.09901E+00 mev   
      6.09901E+00  to  6.20792E+00 mev   
      6.20792E+00  to  6.31683E+00 mev   
      6.31683E+00  to  6.42574E+00 mev   
      6.42574E+00  to  6.53465E+00 mev   
      6.53465E+00  to  6.64356E+00 mev   
      6.64356E+00  to  6.75248E+00 mev   
      6.75248E+00  to  6.86139E+00 mev   
      6.86139E+00  to  6.97030E+00 mev   
      6.97030E+00  to  7.07921E+00 mev   
      7.07921E+00  to  7.18812E+00 mev   
      7.18812E+00  to  7.29703E+00 mev   
      7.29703E+00  to  7.40594E+00 mev   
      7.40594E+00  to  7.51485E+00 mev   
      7.51485E+00  to  7.62376E+00 mev   
      7.62376E+00  to  7.73267E+00 mev   
      7.73267E+00  to  7.84158E+00 mev   
      7.84158E+00  to  7.95050E+00 mev   
      7.95050E+00  to  8.05941E+00 mev   
      8.05941E+00  to  8.16832E+00 mev   
      8.16832E+00  to  8.27723E+00 mev   
      8.27723E+00  to  8.38614E+00 mev   
      8.38614E+00  to  8.49505E+00 mev   
      8.49505E+00  to  8.60396E+00 mev   
      8.60396E+00  to  8.71287E+00 mev   
      8.71287E+00  to  8.82178E+00 mev   
      8.82178E+00  to  8.93069E+00 mev   
      8.93069E+00  to  9.03960E+00 mev   
      9.03960E+00  to  9.14851E+00 mev   
      9.14851E+00  to  9.25743E+00 mev   
      9.25743E+00  to  9.36634E+00 mev   
      9.36634E+00  to  9.47525E+00 mev   
      9.47525E+00  to  9.58416E+00 mev   
      9.58416E+00  to  9.69307E+00 mev   
      9.69307E+00  to  9.80198E+00 mev   
      9.80198E+00  to  9.91089E+00 mev   
      9.91089E+00  to  1.00198E+01 mev   
      1.00198E+01  to  1.01287E+01 mev   
      1.01287E+01  to  1.02376E+01 mev   
      1.02376E+01  to  1.03465E+01 mev   
      1.03465E+01  to  1.04554E+01 mev   
      1.04554E+01  to  1.05644E+01 mev   
      1.05644E+01  to  1.06733E+01 mev   
      1.06733E+01  to  1.07822E+01 mev   
      1.07822E+01  to  1.08911E+01 mev   
      1.08911E+01  to  1.10000E+01 mev   
      total bin
 
 warning.  use models for the following missing data tables:
  82000.  h
1material composition                                                                                   print table 40

 material
  number     component nuclide, atom fraction

     1           82000, 1.00000000000E+00


 material
  number     component nuclide, mass fraction

     1           82000, 1.00000000000E+00


1LAHET physics options:                                                                                 print table 41

 lca    ielas   ipreq  iexisa  ichoic   jcoul  nexite   npidk   noact    icem    ilaq
 lca        2       1       2      23       1       1       0       1       0       0

 lcb    flenb(i),i=1,6                                                          ctofe       flim0
 lcb    3.4900E+03  3.4900E+03  2.4900E+03  2.4900E+03  8.0000E+02  8.0000E+02 -1.0000E+00 -1.0000E+00

 lea     ipht     icc  nobalc  nobale   ifbrk  ilvden   ievap   nofis
 lea        1       4       1       0       1       0       0       1

 leb    yzere       bzere       yzero       bzero
 leb    1.5000E+00  8.0000E+00  1.5000E+00  1.0000E+01


     history tape is file   histp   

1cell volumes and masses                                                                                print table 50

        cell     atom          gram         input       calculated                            reason volume
                density       density       volume        volume         mass       pieces    not calculated

     1     1  3.28395E-02   1.13000E+01   0.00000E+00   6.28319E+04   7.10000E+05      1                      
     2     2  0.00000E+00   0.00000E+00   0.00000E+00   4.60767E+05   0.00000E+00      1                      
     3     3  0.00000E+00   0.00000E+00   0.00000E+00   0.00000E+00   0.00000E+00      0      infinite        
1surface areas                                                                                          print table 50

         surface    input      calculated    reason area
                    area          area       not calculated

     1        1  0.00000E+00   6.28319E+03                   
     2        2  0.00000E+00   1.25664E+03                   
     3        3  0.00000E+00   1.25664E+03                   
     4        4  0.00000E+00   3.14159E+04                   
1cells                                                                                                  print table 60

                      atom        gram                                     neutron     photon      proton       photon wt
        cell  mat    density     density     volume       mass     pieces  importance  importance  importance  generation

     1     1    1  3.28395E-02 1.13000E+01 6.28319E+04 7.10000E+05      1  1.0000E+00  1.0000E+00  1.0000E+00  -1.000E+00
     2     2    0  0.00000E+00 0.00000E+00 4.60767E+05 0.00000E+00      1  1.0000E+00  1.0000E+00  1.0000E+00  -1.000E+00
     3     3    0  0.00000E+00 0.00000E+00 0.00000E+00 0.00000E+00      0  0.0000E+00  0.0000E+00  0.0000E+00  -1.000E+00

 total                                     5.23599E+05 7.10000E+05
1surfaces                                                                                               print table 70

         surface     trans  type   surface coefficients

     1      1                cz    2.0000000E+01
     2      2                pz    0.0000000E+00
     3      3                pz    5.0000000E+01
     4      4                sz    2.5000000E+01   5.0000000E+01


 random number control    0.830206021468160E+14
1  cell temperatures in mev for the free-gas thermal neutron treatment.                                 print table 72

   all non-zero importance cells with materials have a temperature for thermal neutrons of 2.5300E-08 mev.

    minimum source weight = 1.0000E+00    maximum source weight = 1.0000E+00

         5 warning messages so far.
1physical constants                                                                                     print table 98


   name                    value     description

   huge      1.0000000000000E+37     infinity
    pie      3.1415926535898E+00     pi
  euler      5.7721566490153E-01     euler constant
 avogad      6.0220434469282E+23     avogadro number (molecules/mole)
  aneut      1.0086649670000E+00     neutron mass (amu)
  avgdn      5.9703109000000E-01     avogadro number/neutron mass (1.e-24*molecules/mole/amu)
  slite      2.9979250000000E+02     speed of light (cm/shake)
 planck      4.1357320000000E-13     planck constant (mev shake)
  fscon      1.3703930000000E+02     inverse fine structure constant h*c/(2*pi*e**2)
 gpt(1)      9.3958000000000E+02     neutron mass (mev)
 gpt(3)      5.1100800000000E-01     electron mass (mev)


 fission q-values:     nuclide    q(mev)   nuclide    q(mev)
                         90232    171.91     91233    175.57
                         92233    180.84     92234    179.45
                         92235    180.88     92236    179.50
                         92237    180.40     92238    181.31
                         92239    180.40     92240    180.40
                         93237    183.67     94238    186.65
                         94239    189.44     94240    186.36
                         94241    188.99     94242    185.98
                         94243    187.48     95241    190.83
                         95242    190.54     95243    190.25
                         96242    190.49     96244    190.49
                         other    180.00


 the following compilation options were used:

     CHEAP
     DEC
     PLOT
     MCPLOT
     GKSSIM
     XLIB
     XS64
     CEM
     INCL
     HISTP
     MESHTAL
     RADIOG
     SPABI
     default datapath: c:\mcnpx\xs                                                                     
1cross-section tables                                                                                   print table 100

     table    length

                        tables from file rmccs                                                           

 no particle-production data for ipt=  9 from  82000.50c
  82000.50c   35685  njoy                                                                        ( 1382)     03/10/82  

                        tables from file mcplib04                                                        

  82000.04p   10086  ENDF/B-VI Release 8 Photoatomic Data for 82-PB                               mat8200      02/07/03

  total       45771

 any neutrons with energy greater than emax = 1.00000E+03 from the source or from a collision will be resampled.

 neutron cross sections outside the range from 0.0000E+00 to 1.0000E+03 mev are expunged.

 maximum photon energy set to 1000.0 mev (maximum electron energy)
 warning.  "simple physics turned on for photons > e mev."             
 nps =         0     nrn =               0      e  = 1.0000E+03                     

                        tables from file el03                                                            

  82000.03e    2373                                                                                          6/6/98    

1particles and energy limits                                                                            print table 101

                         particle      maximum       smallest      largest       always        always
                         cutoff        particle      table         table         use table     use model
   particle type         energy        energy        maximum       maximum       below         above

    1  n  neutron       0.0000E+00    1.0000E+03    2.0000E+01    2.0000E+01    2.0000E+01    2.0000E+01
    2  p  photon        1.0000E-03    1.0000E+03    1.0000E+05    1.0000E+05    1.0000E+37    1.0000E+37
    3  e  electron      1.0000E-03    1.0000E+03    1.0000E+03    1.0000E+03    1.0000E+37    1.0000E+37
    9  h  proton        1.0000E+00    1.0000E+03    0.0000E+00    0.0000E+00    0.0000E+00    0.0000E+00


The following nuclides use physics models rather than data tables:

           82000.  h
 
 
 warning.  material    1 has been set to a conductor.
1range table for material    1 (condensed)                                                              print table 85

 electron substeps per energy step =  13,  default =  13.  mean ionization energy = 8.23000E+02 ev.

 density effect data
 conductor
   z =  82
    occ no, be(ev) pairs
       2.  88011.000       2.  15867.000       2.  15206.000       4.  13041.000       2.   3857.000       2.   3560.000
       4.   3072.000       4.   2592.000       6.   2490.000       2.    899.000       2.    769.000       4.    651.000
       4.    441.000       6.    419.000       6.    148.000       8.    144.000       2.    153.000       2.    111.000
       4.     90.000       4.     27.000       6.     25.000       2.     10.000      -2.      7.420
       plas(ev)       wt       tmin(mev)
       60.93460     1.75560     0.00000

         energy           stopping power           range   radiation   beta**2   density   rad/col   drange    dyield
    n              collision radiation   total               yield                corr
          mev      mev cm2/g mev cm2/g mev cm2/g   g/cm2                        mev cm2/g             g/cm2

  160  1.0400E-03  1.156E+01 4.403E-03 1.156E+01 5.684E-05 3.301E-05  4.058E-03 7.076E-04 3.810E-04 8.075E-06 3.433E-08
  159  1.1341E-03  1.297E+01 4.722E-03 1.298E+01 6.450E-05 6.105E-05  4.424E-03 7.083E-04 3.640E-04 7.656E-06 3.491E-08
  158  1.2368E-03  1.408E+01 5.066E-03 1.409E+01 7.207E-05 8.594E-05  4.823E-03 7.090E-04 3.598E-04 7.571E-06 3.704E-08
  157  1.3487E-03  1.491E+01 5.434E-03 1.492E+01 7.978E-05 1.088E-04  5.258E-03 7.098E-04 3.643E-04 7.706E-06 4.045E-08
  156  1.4708E-03  1.551E+01 5.826E-03 1.552E+01 8.779E-05 1.304E-04  5.732E-03 7.106E-04 3.755E-04 8.009E-06 4.509E-08
  155  1.6039E-03  1.591E+01 6.243E-03 1.592E+01 9.625E-05 1.514E-04  6.248E-03 7.116E-04 3.923E-04 8.458E-06 5.104E-08
  154  1.7490E-03  1.614E+01 6.685E-03 1.615E+01 1.053E-04 1.723E-04  6.810E-03 7.126E-04 4.141E-04 9.045E-06 5.847E-08
  153  1.9073E-03  1.622E+01 7.152E-03 1.623E+01 1.151E-04 1.934E-04  7.423E-03 7.137E-04 4.409E-04 9.771E-06 6.761E-08
  152  2.0800E-03  1.618E+01 7.647E-03 1.619E+01 1.257E-04 2.153E-04  8.091E-03 7.149E-04 4.726E-04 1.064E-05 7.878E-08
  151  2.2682E-03  1.604E+01 8.169E-03 1.604E+01 1.374E-04 2.381E-04  8.819E-03 7.162E-04 5.094E-04 1.168E-05 9.235E-08
  150  2.4735E-03  1.581E+01 8.717E-03 1.581E+01 1.503E-04 2.623E-04  9.611E-03 7.176E-04 5.515E-04 1.288E-05 1.088E-07
  149  2.6974E-03  1.551E+01 9.292E-03 1.551E+01 1.646E-04 2.883E-04  1.047E-02 7.192E-04 5.993E-04 1.429E-05 1.287E-07
  148  2.9415E-03  1.515E+01 9.894E-03 1.516E+01 1.805E-04 3.163E-04  1.141E-02 7.209E-04 6.532E-04 1.592E-05 1.528E-07
  147  3.2078E-03  1.474E+01 1.052E-02 1.475E+01 1.983E-04 3.467E-04  1.244E-02 7.227E-04 7.137E-04 1.780E-05 1.818E-07
  146  3.4981E-03  1.430E+01 1.117E-02 1.432E+01 2.183E-04 3.799E-04  1.355E-02 7.247E-04 7.812E-04 1.998E-05 2.168E-07
  145  3.8147E-03  1.384E+01 1.185E-02 1.385E+01 2.407E-04 4.163E-04  1.476E-02 7.270E-04 8.564E-04 2.249E-05 2.590E-07
  144  4.1600E-03  1.335E+01 1.255E-02 1.337E+01 2.661E-04 4.562E-04  1.608E-02 7.294E-04 9.400E-04 2.538E-05 3.098E-07
  143  4.5365E-03  1.286E+01 1.328E-02 1.287E+01 2.948E-04 5.001E-04  1.752E-02 7.320E-04 1.033E-03 2.871E-05 3.710E-07
  142  4.9471E-03  1.235E+01 1.402E-02 1.236E+01 3.274E-04 5.484E-04  1.908E-02 7.349E-04 1.135E-03 3.256E-05 4.445E-07
  141  5.3948E-03  1.184E+01 1.478E-02 1.186E+01 3.644E-04 6.017E-04  2.078E-02 7.380E-04 1.248E-03 3.699E-05 5.328E-07
  140  5.8831E-03  1.134E+01 1.556E-02 1.135E+01 4.065E-04 6.603E-04  2.263E-02 7.414E-04 1.372E-03 4.209E-05 6.388E-07
  139  6.4155E-03  1.084E+01 1.635E-02 1.085E+01 4.544E-04 7.249E-04  2.464E-02 7.452E-04 1.509E-03 4.799E-05 7.659E-07
  138  6.9962E-03  1.034E+01 1.715E-02 1.036E+01 5.092E-04 7.960E-04  2.683E-02 7.493E-04 1.658E-03 5.478E-05 9.180E-07
  137  7.6294E-03  9.858E+00 1.796E-02 9.876E+00 5.719E-04 8.741E-04  2.920E-02 7.537E-04 1.822E-03 6.263E-05 1.100E-06
  136  8.3199E-03  9.385E+00 1.877E-02 9.404E+00 6.435E-04 9.598E-04  3.178E-02 7.586E-04 2.000E-03 7.168E-05 1.317E-06
  135  9.0729E-03  8.926E+00 1.959E-02 8.945E+00 7.257E-04 1.054E-03  3.459E-02 7.639E-04 2.195E-03 8.213E-05 1.576E-06
  134  9.8941E-03  8.480E+00 2.042E-02 8.501E+00 8.199E-04 1.157E-03  3.763E-02 7.698E-04 2.407E-03 9.421E-05 1.885E-06
  133  1.0790E-02  8.050E+00 2.124E-02 8.071E+00 9.280E-04 1.270E-03  4.093E-02 7.761E-04 2.639E-03 1.082E-04 2.254E-06
  132  1.1766E-02  7.636E+00 2.207E-02 7.658E+00 1.052E-03 1.393E-03  4.451E-02 7.831E-04 2.890E-03 1.243E-04 2.692E-06
  131  1.2831E-02  7.237E+00 2.289E-02 7.260E+00 1.195E-03 1.528E-03  4.839E-02 7.907E-04 3.163E-03 1.429E-04 3.213E-06
  130  1.3992E-02  6.855E+00 2.371E-02 6.879E+00 1.360E-03 1.675E-03  5.259E-02 7.990E-04 3.459E-03 1.644E-04 3.833E-06
  129  1.5259E-02  6.490E+00 2.453E-02 6.514E+00 1.549E-03 1.835E-03  5.715E-02 8.081E-04 3.781E-03 1.893E-04 4.568E-06
  128  1.6640E-02  6.140E+00 2.535E-02 6.166E+00 1.767E-03 2.010E-03  6.208E-02 8.181E-04 4.129E-03 2.180E-04 5.440E-06
  127  1.8146E-02  5.808E+00 2.617E-02 5.834E+00 2.018E-03 2.200E-03  6.741E-02 8.290E-04 4.506E-03 2.512E-04 6.474E-06
  126  1.9788E-02  5.491E+00 2.698E-02 5.518E+00 2.308E-03 2.407E-03  7.317E-02 8.409E-04 4.914E-03 2.896E-04 7.699E-06
  125  2.1579E-02  5.190E+00 2.779E-02 5.217E+00 2.642E-03 2.631E-03  7.939E-02 8.540E-04 5.355E-03 3.340E-04 9.149E-06
  124  2.3532E-02  4.904E+00 2.860E-02 4.932E+00 3.027E-03 2.874E-03  8.611E-02 8.684E-04 5.831E-03 3.852E-04 1.086E-05
  123  2.5662E-02  4.633E+00 2.940E-02 4.662E+00 3.471E-03 3.138E-03  9.335E-02 8.841E-04 6.347E-03 4.444E-04 1.289E-05
  122  2.7985E-02  4.377E+00 3.022E-02 4.407E+00 3.984E-03 3.424E-03  1.011E-01 9.013E-04 6.904E-03 5.127E-04 1.529E-05
  121  3.0518E-02  4.134E+00 3.103E-02 4.165E+00 4.575E-03 3.733E-03  1.095E-01 9.202E-04 7.506E-03 5.915E-04 1.812E-05
  120  3.3280E-02  3.906E+00 3.186E-02 3.938E+00 5.258E-03 4.068E-03  1.185E-01 9.410E-04 8.157E-03 6.824E-04 2.146E-05
  119  3.6292E-02  3.690E+00 3.269E-02 3.723E+00 6.045E-03 4.431E-03  1.282E-01 9.638E-04 8.860E-03 7.872E-04 2.541E-05
  118  3.9576E-02  3.487E+00 3.354E-02 3.520E+00 6.953E-03 4.823E-03  1.386E-01 9.889E-04 9.619E-03 9.078E-04 3.007E-05
  117  4.3158E-02  3.296E+00 3.441E-02 3.330E+00 8.000E-03 5.247E-03  1.497E-01 1.016E-03 1.044E-02 1.047E-03 3.557E-05
  116  4.7065E-02  3.116E+00 3.529E-02 3.151E+00 9.206E-03 5.705E-03  1.616E-01 1.047E-03 1.133E-02 1.206E-03 4.206E-05
  115  5.1324E-02  2.947E+00 3.621E-02 2.984E+00 1.060E-02 6.200E-03  1.742E-01 1.080E-03 1.229E-02 1.390E-03 4.971E-05
  114  5.5969E-02  2.789E+00 3.716E-02 2.826E+00 1.220E-02 6.735E-03  1.877E-01 1.117E-03 1.332E-02 1.601E-03 5.873E-05
  113  6.1035E-02  2.641E+00 3.814E-02 2.679E+00 1.404E-02 7.312E-03  2.020E-01 1.158E-03 1.444E-02 1.842E-03 6.937E-05
  112  6.6559E-02  2.502E+00 3.913E-02 2.541E+00 1.616E-02 7.935E-03  2.172E-01 1.203E-03 1.564E-02 2.118E-03 8.186E-05
  111  7.2583E-02  2.372E+00 4.016E-02 2.413E+00 1.859E-02 8.607E-03  2.333E-01 1.253E-03 1.693E-02 2.434E-03 9.653E-05
  110  7.9153E-02  2.251E+00 4.123E-02 2.292E+00 2.139E-02 9.330E-03  2.503E-01 1.308E-03 1.831E-02 2.795E-03 1.138E-04
  109  8.6317E-02  2.138E+00 4.234E-02 2.181E+00 2.459E-02 1.011E-02  2.681E-01 1.369E-03 1.980E-02 3.206E-03 1.340E-04
  108  9.4129E-02  2.033E+00 4.351E-02 2.076E+00 2.827E-02 1.094E-02  2.869E-01 1.436E-03 2.140E-02 3.674E-03 1.577E-04
  107  1.0265E-01  1.935E+00 4.470E-02 1.980E+00 3.247E-02 1.184E-02  3.066E-01 1.512E-03 2.310E-02 4.204E-03 1.855E-04
  106  1.1194E-01  1.844E+00 4.593E-02 1.890E+00 3.728E-02 1.281E-02  3.271E-01 1.595E-03 2.491E-02 4.806E-03 2.178E-04
  105  1.2207E-01  1.759E+00 4.719E-02 1.807E+00 4.276E-02 1.384E-02  3.485E-01 1.688E-03 2.682E-02 5.486E-03 2.555E-04
  104  1.3312E-01  1.681E+00 4.849E-02 1.730E+00 4.902E-02 1.494E-02  3.706E-01 1.792E-03 2.885E-02 6.254E-03 2.993E-04
  103  1.4517E-01  1.609E+00 4.984E-02 1.658E+00 5.613E-02 1.611E-02  3.935E-01 1.908E-03 3.098E-02 7.118E-03 3.500E-04
  102  1.5831E-01  1.542E+00 5.124E-02 1.593E+00 6.422E-02 1.735E-02  4.171E-01 2.037E-03 3.324E-02 8.088E-03 4.088E-04
  101  1.7263E-01  1.480E+00 5.270E-02 1.533E+00 7.340E-02 1.868E-02  4.413E-01 2.181E-03 3.561E-02 9.174E-03 4.769E-04
  100  1.8826E-01  1.423E+00 5.424E-02 1.478E+00 8.378E-02 2.008E-02  4.660E-01 2.342E-03 3.811E-02 1.039E-02 5.555E-04
   99  2.0530E-01  1.371E+00 5.586E-02 1.427E+00 9.552E-02 2.156E-02  4.911E-01 2.522E-03 4.074E-02 1.174E-02 6.463E-04
   98  2.2388E-01  1.324E+00 5.759E-02 1.381E+00 1.088E-01 2.312E-02  5.165E-01 2.724E-03 4.351E-02 1.324E-02 7.511E-04
   97  2.4414E-01  1.280E+00 5.944E-02 1.340E+00 1.237E-01 2.478E-02  5.421E-01 2.948E-03 4.642E-02 1.490E-02 8.720E-04
   96  2.6624E-01  1.241E+00 6.142E-02 1.302E+00 1.404E-01 2.652E-02  5.677E-01 3.198E-03 4.950E-02 1.674E-02 1.011E-03
   95  2.9033E-01  1.205E+00 6.355E-02 1.269E+00 1.592E-01 2.835E-02  5.934E-01 3.477E-03 5.273E-02 1.876E-02 1.172E-03
   94  3.1661E-01  1.173E+00 6.585E-02 1.239E+00 1.801E-01 3.029E-02  6.188E-01 3.787E-03 5.615E-02 2.097E-02 1.357E-03
   93  3.4527E-01  1.144E+00 6.835E-02 1.212E+00 2.035E-01 3.232E-02  6.439E-01 4.130E-03 5.975E-02 2.340E-02 1.570E-03
   92  3.7652E-01  1.118E+00 7.106E-02 1.189E+00 2.296E-01 3.446E-02  6.685E-01 4.510E-03 6.357E-02 2.604E-02 1.815E-03
   91  4.1059E-01  1.095E+00 7.403E-02 1.169E+00 2.585E-01 3.671E-02  6.926E-01 4.930E-03 6.760E-02 2.891E-02 2.098E-03
   90  4.4776E-01  1.075E+00 7.728E-02 1.152E+00 2.905E-01 3.907E-02  7.159E-01 5.392E-03 7.189E-02 3.203E-02 2.423E-03
   89  4.8828E-01  1.057E+00 8.085E-02 1.138E+00 3.259E-01 4.156E-02  7.385E-01 5.900E-03 7.645E-02 3.540E-02 2.799E-03
   88  5.3247E-01  1.042E+00 8.476E-02 1.127E+00 3.649E-01 4.418E-02  7.602E-01 6.458E-03 8.131E-02 3.903E-02 3.232E-03
   87  5.8067E-01  1.030E+00 8.907E-02 1.119E+00 4.078E-01 4.694E-02  7.809E-01 7.069E-03 8.651E-02 4.293E-02 3.731E-03
   86  6.3322E-01  1.019E+00 9.382E-02 1.113E+00 4.550E-01 4.985E-02  8.006E-01 7.736E-03 9.206E-02 4.711E-02 4.308E-03
   85  6.9053E-01  1.011E+00 9.906E-02 1.110E+00 5.065E-01 5.291E-02  8.191E-01 8.464E-03 9.803E-02 5.158E-02 4.975E-03
   84  7.5303E-01  1.004E+00 1.048E-01 1.109E+00 5.629E-01 5.615E-02  8.366E-01 9.257E-03 1.044E-01 5.636E-02 5.746E-03
   83  8.2119E-01  9.990E-01 1.112E-01 1.110E+00 6.243E-01 5.958E-02  8.529E-01 1.012E-02 1.113E-01 6.144E-02 6.638E-03
   82  8.9551E-01  9.957E-01 1.183E-01 1.114E+00 6.912E-01 6.320E-02  8.680E-01 1.106E-02 1.188E-01 6.684E-02 7.670E-03
   81  9.7656E-01  9.940E-01 1.261E-01 1.120E+00 7.637E-01 6.703E-02  8.820E-01 1.207E-02 1.268E-01 7.257E-02 8.866E-03
   80  1.0649E+00  9.937E-01 1.347E-01 1.128E+00 8.424E-01 7.109E-02  8.949E-01 1.318E-02 1.356E-01 7.863E-02 1.025E-02
   79  1.1613E+00  9.947E-01 1.442E-01 1.139E+00 9.274E-01 7.540E-02  9.066E-01 1.437E-02 1.450E-01 8.503E-02 1.186E-02
   78  1.2664E+00  9.969E-01 1.547E-01 1.152E+00 1.019E+00 7.997E-02  9.173E-01 1.566E-02 1.552E-01 9.179E-02 1.372E-02
   77  1.3811E+00  1.000E+00 1.663E-01 1.166E+00 1.118E+00 8.483E-02  9.271E-01 1.705E-02 1.662E-01 9.891E-02 1.587E-02
   76  1.5061E+00  1.004E+00 1.791E-01 1.183E+00 1.224E+00 8.998E-02  9.358E-01 1.856E-02 1.783E-01 1.064E-01 1.837E-02
   75  1.6424E+00  1.010E+00 1.932E-01 1.203E+00 1.339E+00 9.546E-02  9.437E-01 2.018E-02 1.913E-01 1.143E-01 2.126E-02
   74  1.7910E+00  1.016E+00 2.088E-01 1.224E+00 1.461E+00 1.013E-01  9.507E-01 2.193E-02 2.056E-01 1.225E-01 2.461E-02
   73  1.9531E+00  1.022E+00 2.259E-01 1.248E+00 1.592E+00 1.075E-01  9.570E-01 2.383E-02 2.210E-01 1.311E-01 2.850E-02
   72  2.1299E+00  1.029E+00 2.449E-01 1.274E+00 1.733E+00 1.140E-01  9.626E-01 2.587E-02 2.379E-01 1.402E-01 3.299E-02
   71  2.3227E+00  1.037E+00 2.658E-01 1.303E+00 1.882E+00 1.210E-01  9.675E-01 2.807E-02 2.562E-01 1.496E-01 3.819E-02
   70  2.5329E+00  1.046E+00 2.889E-01 1.334E+00 2.042E+00 1.284E-01  9.718E-01 3.043E-02 2.763E-01 1.594E-01 4.420E-02
   69  2.7621E+00  1.054E+00 3.143E-01 1.369E+00 2.211E+00 1.363E-01  9.756E-01 3.297E-02 2.981E-01 1.696E-01 5.114E-02
   68  3.0121E+00  1.063E+00 3.423E-01 1.406E+00 2.391E+00 1.446E-01  9.790E-01 3.570E-02 3.219E-01 1.802E-01 5.915E-02
   67  3.2848E+00  1.073E+00 3.732E-01 1.446E+00 2.583E+00 1.534E-01  9.819E-01 3.861E-02 3.479E-01 1.912E-01 6.839E-02
   66  3.5820E+00  1.082E+00 4.072E-01 1.489E+00 2.785E+00 1.627E-01  9.844E-01 4.171E-02 3.763E-01 2.026E-01 7.902E-02
   65  3.9062E+00  1.092E+00 4.447E-01 1.537E+00 3.000E+00 1.726E-01  9.866E-01 4.500E-02 4.073E-01 2.143E-01 9.125E-02
   64  4.2598E+00  1.102E+00 4.861E-01 1.588E+00 3.226E+00 1.830E-01  9.885E-01 4.848E-02 4.411E-01 2.263E-01 1.053E-01
   63  4.6453E+00  1.112E+00 5.317E-01 1.643E+00 3.464E+00 1.939E-01  9.902E-01 5.215E-02 4.782E-01 2.386E-01 1.214E-01
   62  5.0658E+00  1.122E+00 5.819E-01 1.704E+00 3.716E+00 2.054E-01  9.916E-01 5.601E-02 5.187E-01 2.512E-01 1.398E-01
   61  5.5243E+00  1.132E+00 6.373E-01 1.769E+00 3.980E+00 2.175E-01  9.928E-01 6.006E-02 5.630E-01 2.641E-01 1.609E-01
   60  6.0243E+00  1.142E+00 6.983E-01 1.840E+00 4.257E+00 2.302E-01  9.939E-01 6.429E-02 6.114E-01 2.771E-01 1.850E-01
   59  6.5695E+00  1.152E+00 7.656E-01 1.918E+00 4.547E+00 2.434E-01  9.948E-01 6.870E-02 6.644E-01 2.902E-01 2.123E-01
   58  7.1641E+00  1.162E+00 8.397E-01 2.002E+00 4.850E+00 2.572E-01  9.956E-01 7.329E-02 7.224E-01 3.034E-01 2.434E-01
   57  7.8125E+00  1.172E+00 9.214E-01 2.094E+00 5.167E+00 2.715E-01  9.962E-01 7.805E-02 7.859E-01 3.167E-01 2.787E-01
   56  8.5196E+00  1.182E+00 1.011E+00 2.194E+00 5.497E+00 2.864E-01  9.968E-01 8.299E-02 8.553E-01 3.299E-01 3.186E-01
   55  9.2907E+00  1.192E+00 1.110E+00 2.303E+00 5.840E+00 3.018E-01  9.973E-01 8.810E-02 9.312E-01 3.430E-01 3.637E-01
   54  1.0132E+01  1.202E+00 1.219E+00 2.422E+00 6.196E+00 3.176E-01  9.977E-01 9.338E-02 1.014E+00 3.560E-01 4.146E-01
   53  1.1049E+01  1.212E+00 1.339E+00 2.551E+00 6.565E+00 3.340E-01  9.980E-01 9.883E-02 1.105E+00 3.689E-01 4.717E-01
   52  1.2049E+01  1.222E+00 1.471E+00 2.693E+00 6.946E+00 3.507E-01  9.983E-01 1.044E-01 1.204E+00 3.814E-01 5.358E-01
   51  1.3139E+01  1.231E+00 1.617E+00 2.848E+00 7.340E+00 3.678E-01  9.986E-01 1.102E-01 1.313E+00 3.937E-01 6.076E-01
   50  1.4328E+01  1.241E+00 1.776E+00 3.017E+00 7.746E+00 3.853E-01  9.988E-01 1.161E-01 1.431E+00 4.056E-01 6.878E-01
   49  1.5625E+01  1.250E+00 1.952E+00 3.202E+00 8.163E+00 4.031E-01  9.990E-01 1.222E-01 1.561E+00 4.172E-01 7.772E-01
   48  1.7039E+01  1.260E+00 2.145E+00 3.404E+00 8.591E+00 4.211E-01  9.992E-01 1.284E-01 1.703E+00 4.282E-01 8.767E-01
   47  1.8581E+01  1.269E+00 2.357E+00 3.626E+00 9.030E+00 4.393E-01  9.993E-01 1.348E-01 1.858E+00 4.389E-01 9.873E-01
   46  2.0263E+01  1.278E+00 2.590E+00 3.868E+00 9.479E+00 4.576E-01  9.994E-01 1.413E-01 2.027E+00 4.490E-01 1.110E+00
   45  2.2097E+01  1.287E+00 2.846E+00 4.133E+00 9.938E+00 4.760E-01  9.995E-01 1.479E-01 2.212E+00 4.586E-01 1.246E+00
   44  2.4097E+01  1.296E+00 3.127E+00 4.423E+00 1.041E+01 4.944E-01  9.996E-01 1.547E-01 2.414E+00 4.677E-01 1.396E+00
   43  2.6278E+01  1.304E+00 3.436E+00 4.741E+00 1.088E+01 5.128E-01  9.996E-01 1.616E-01 2.634E+00 4.762E-01 1.562E+00
   42  2.8656E+01  1.313E+00 3.775E+00 5.088E+00 1.137E+01 5.311E-01  9.997E-01 1.687E-01 2.875E+00 4.842E-01 1.745E+00
   41  3.1250E+01  1.322E+00 4.147E+00 5.468E+00 1.186E+01 5.493E-01  9.997E-01 1.758E-01 3.138E+00 4.916E-01 1.946E+00
   40  3.4078E+01  1.330E+00 4.554E+00 5.884E+00 1.236E+01 5.673E-01  9.998E-01 1.832E-01 3.424E+00 4.985E-01 2.167E+00
   39  3.7163E+01  1.338E+00 5.001E+00 6.340E+00 1.286E+01 5.851E-01  9.998E-01 1.906E-01 3.737E+00 5.049E-01 2.411E+00
   38  4.0526E+01  1.346E+00 5.491E+00 6.838E+00 1.337E+01 6.026E-01  9.998E-01 1.982E-01 4.079E+00 5.108E-01 2.678E+00
   37  4.4194E+01  1.354E+00 6.028E+00 7.382E+00 1.389E+01 6.198E-01  9.999E-01 2.060E-01 4.451E+00 5.162E-01 2.971E+00
   36  4.8194E+01  1.362E+00 6.616E+00 7.978E+00 1.441E+01 6.367E-01  9.999E-01 2.139E-01 4.857E+00 5.211E-01 3.292E+00
   35  5.2556E+01  1.370E+00 7.261E+00 8.631E+00 1.493E+01 6.532E-01  9.999E-01 2.219E-01 5.300E+00 5.255E-01 3.644E+00
   34  5.7313E+01  1.378E+00 7.966E+00 9.344E+00 1.546E+01 6.693E-01  9.999E-01 2.300E-01 5.783E+00 5.296E-01 4.029E+00
   33  6.2500E+01  1.385E+00 8.739E+00 1.012E+01 1.600E+01 6.850E-01  9.999E-01 2.383E-01 6.310E+00 5.332E-01 4.451E+00
   32  6.8157E+01  1.392E+00 9.584E+00 1.098E+01 1.653E+01 7.002E-01  9.999E-01 2.467E-01 6.884E+00 5.365E-01 4.912E+00
   31  7.4325E+01  1.400E+00 1.051E+01 1.191E+01 1.707E+01 7.149E-01  1.000E+00 2.553E-01 7.509E+00 5.394E-01 5.416E+00
   30  8.1052E+01  1.407E+00 1.152E+01 1.293E+01 1.761E+01 7.292E-01  1.000E+00 2.639E-01 8.190E+00 5.420E-01 5.967E+00
   29  8.8388E+01  1.414E+00 1.263E+01 1.404E+01 1.816E+01 7.430E-01  1.000E+00 2.726E-01 8.932E+00 5.443E-01 6.568E+00
   28  9.6388E+01  1.421E+00 1.384E+01 1.526E+01 1.871E+01 7.563E-01  1.000E+00 2.815E-01 9.741E+00 5.464E-01 7.226E+00
   27  1.0511E+02  1.427E+00 1.516E+01 1.659E+01 1.925E+01 7.691E-01  1.000E+00 2.904E-01 1.062E+01 5.482E-01 7.943E+00
   26  1.1463E+02  1.434E+00 1.661E+01 1.804E+01 1.980E+01 7.814E-01  1.000E+00 2.995E-01 1.158E+01 5.498E-01 8.727E+00
   25  1.2500E+02  1.441E+00 1.819E+01 1.963E+01 2.035E+01 7.932E-01  1.000E+00 3.086E-01 1.262E+01 5.512E-01 9.582E+00
   24  1.3631E+02  1.447E+00 1.991E+01 2.136E+01 2.091E+01 8.045E-01  1.000E+00 3.178E-01 1.376E+01 5.524E-01 1.052E+01
   23  1.4865E+02  1.454E+00 2.180E+01 2.325E+01 2.146E+01 8.153E-01  1.000E+00 3.271E-01 1.499E+01 5.534E-01 1.153E+01
   22  1.6210E+02  1.460E+00 2.386E+01 2.532E+01 2.201E+01 8.257E-01  1.000E+00 3.365E-01 1.634E+01 5.543E-01 1.265E+01
   21  1.7678E+02  1.467E+00 2.611E+01 2.758E+01 2.257E+01 8.355E-01  1.000E+00 3.459E-01 1.780E+01 5.551E-01 1.386E+01
   20  1.9278E+02  1.473E+00 2.857E+01 3.004E+01 2.313E+01 8.450E-01  1.000E+00 3.554E-01 1.939E+01 5.557E-01 1.518E+01
   19  2.1022E+02  1.479E+00 3.125E+01 3.273E+01 2.368E+01 8.539E-01  1.000E+00 3.650E-01 2.113E+01 5.563E-01 1.663E+01
   18  2.2925E+02  1.485E+00 3.418E+01 3.567E+01 2.424E+01 8.624E-01  1.000E+00 3.746E-01 2.301E+01 5.567E-01 1.820E+01
   17  2.5000E+02  1.491E+00 3.738E+01 3.887E+01 2.480E+01 8.705E-01  1.000E+00 3.843E-01 2.506E+01 5.571E-01 1.992E+01
   16  2.7263E+02  1.497E+00 4.087E+01 4.237E+01 2.535E+01 8.782E-01  1.000E+00 3.941E-01 2.730E+01 5.574E-01 2.179E+01
   15  2.9730E+02  1.503E+00 4.469E+01 4.619E+01 2.591E+01 8.855E-01  1.000E+00 4.039E-01 2.973E+01 5.576E-01 2.384E+01
   14  3.2421E+02  1.509E+00 4.885E+01 5.036E+01 2.647E+01 8.924E-01  1.000E+00 4.138E-01 3.237E+01 5.577E-01 2.607E+01
   13  3.5355E+02  1.515E+00 5.340E+01 5.491E+01 2.703E+01 8.990E-01  1.000E+00 4.238E-01 3.524E+01 5.578E-01 2.850E+01
   12  3.8555E+02  1.521E+00 5.836E+01 5.988E+01 2.758E+01 9.052E-01  1.000E+00 4.337E-01 3.837E+01 5.579E-01 3.115E+01
   11  4.2045E+02  1.527E+00 6.377E+01 6.530E+01 2.814E+01 9.110E-01  1.000E+00 4.438E-01 4.177E+01 5.579E-01 3.405E+01
   10  4.5850E+02  1.532E+00 6.968E+01 7.121E+01 2.870E+01 9.165E-01  1.000E+00 4.538E-01 4.547E+01 5.579E-01 3.720E+01
    9  5.0000E+02  1.538E+00 7.612E+01 7.766E+01 2.926E+01 9.218E-01  1.000E+00 4.639E-01 4.949E+01 5.578E-01 4.064E+01
    8  5.4525E+02  1.544E+00 8.316E+01 8.470E+01 2.982E+01 9.267E-01  1.000E+00 4.740E-01 5.386E+01 5.578E-01 4.439E+01
    7  5.9460E+02  1.549E+00 9.083E+01 9.238E+01 3.037E+01 9.313E-01  1.000E+00 4.842E-01 5.862E+01 5.577E-01 4.849E+01
    6  6.4842E+02  1.555E+00 9.920E+01 1.008E+02 3.093E+01 9.357E-01  1.000E+00 4.944E-01 6.379E+01 5.577E-01 5.295E+01
    5  7.0711E+02  1.561E+00 1.083E+02 1.099E+02 3.149E+01 9.398E-01  1.000E+00 5.046E-01 6.942E+01 5.576E-01 5.782E+01
    4  7.7111E+02  1.566E+00 1.183E+02 1.199E+02 3.205E+01 9.437E-01  1.000E+00 5.148E-01 7.554E+01 5.574E-01 6.313E+01
    3  8.4090E+02  1.572E+00 1.292E+02 1.307E+02 3.260E+01 9.473E-01  1.000E+00 5.251E-01 8.219E+01 5.573E-01 6.892E+01
    2  9.1700E+02  1.577E+00 1.410E+02 1.426E+02 3.316E+01 9.507E-01  1.000E+00 5.354E-01 8.941E+01 5.572E-01 7.523E+01
    1  1.0000E+03  1.583E+00 1.540E+02 1.555E+02 3.372E+01 9.539E-01  1.000E+00 5.457E-01 9.727E+01 5.571E-01 8.212E+01

1electron secondary production for material    1                                                        print table 86

         energy           stopping power           brems   thick tgt   k x-ray   knock-on
    n              collision radiation   total               brems
          mev      mev barn  mev barn  mev barn    barn                 barn      barn
  160  1.0400E-03  3.976E+03 1.515E+00 3.978E+03 1.368E+04 3.229E-04  0.000E+00 0.000E+00
  159  1.1341E-03  4.465E+03 1.625E+00 4.466E+03 1.352E+04 6.255E-04  0.000E+00 0.000E+00
  158  1.2368E-03  4.845E+03 1.743E+00 4.847E+03 1.337E+04 9.214E-04  0.000E+00 0.000E+00
  157  1.3487E-03  5.132E+03 1.870E+00 5.134E+03 1.322E+04 1.219E-03  0.000E+00 0.000E+00
  156  1.4708E-03  5.339E+03 2.005E+00 5.341E+03 1.307E+04 1.525E-03  0.000E+00 0.000E+00
  155  1.6039E-03  5.476E+03 2.148E+00 5.478E+03 1.293E+04 1.845E-03  0.000E+00 0.000E+00
  154  1.7490E-03  5.554E+03 2.300E+00 5.557E+03 1.279E+04 2.183E-03  0.000E+00 0.000E+00
  153  1.9073E-03  5.582E+03 2.461E+00 5.585E+03 1.265E+04 2.544E-03  0.000E+00 0.000E+00
  152  2.0800E-03  5.568E+03 2.631E+00 5.571E+03 1.250E+04 2.933E-03  0.000E+00 9.598E+04
  151  2.2682E-03  5.518E+03 2.811E+00 5.521E+03 1.235E+04 3.354E-03  0.000E+00 2.536E+05
  150  2.4735E-03  5.439E+03 3.000E+00 5.442E+03 1.220E+04 3.814E-03  0.000E+00 3.589E+05
  149  2.6974E-03  5.335E+03 3.198E+00 5.338E+03 1.203E+04 4.317E-03  0.000E+00 4.295E+05
  148  2.9415E-03  5.212E+03 3.405E+00 5.215E+03 1.186E+04 4.870E-03  0.000E+00 4.761E+05
  147  3.2078E-03  5.073E+03 3.620E+00 5.077E+03 1.169E+04 5.479E-03  0.000E+00 5.056E+05
  146  3.4981E-03  4.922E+03 3.845E+00 4.926E+03 1.150E+04 6.152E-03  0.000E+00 5.225E+05
  145  3.8147E-03  4.762E+03 4.078E+00 4.766E+03 1.131E+04 6.897E-03  0.000E+00 5.299E+05
  144  4.1600E-03  4.595E+03 4.319E+00 4.599E+03 1.110E+04 7.724E-03  0.000E+00 5.301E+05
  143  4.5365E-03  4.424E+03 4.568E+00 4.428E+03 1.088E+04 8.641E-03  0.000E+00 5.247E+05
  142  4.9471E-03  4.250E+03 4.824E+00 4.255E+03 1.066E+04 9.660E-03  0.000E+00 5.150E+05
  141  5.3948E-03  4.075E+03 5.086E+00 4.080E+03 1.043E+04 1.079E-02  0.000E+00 5.021E+05
  140  5.8831E-03  3.901E+03 5.353E+00 3.906E+03 1.018E+04 1.205E-02  0.000E+00 4.866E+05
  139  6.4155E-03  3.729E+03 5.625E+00 3.734E+03 9.927E+03 1.346E-02  0.000E+00 4.694E+05
  138  6.9962E-03  3.559E+03 5.901E+00 3.564E+03 9.664E+03 1.502E-02  0.000E+00 4.508E+05
  137  7.6294E-03  3.392E+03 6.180E+00 3.398E+03 9.393E+03 1.675E-02  0.000E+00 4.314E+05
  136  8.3199E-03  3.229E+03 6.460E+00 3.236E+03 9.115E+03 1.868E-02  0.000E+00 4.115E+05
  135  9.0729E-03  3.071E+03 6.742E+00 3.078E+03 8.832E+03 2.082E-02  0.000E+00 3.913E+05
  134  9.8941E-03  2.918E+03 7.025E+00 2.925E+03 8.543E+03 2.320E-02  0.000E+00 3.713E+05
  133  1.0790E-02  2.770E+03 7.309E+00 2.777E+03 8.252E+03 2.584E-02  0.000E+00 3.514E+05
  132  1.1766E-02  2.627E+03 7.593E+00 2.635E+03 7.960E+03 2.876E-02  0.000E+00 3.320E+05
  131  1.2831E-02  2.490E+03 7.877E+00 2.498E+03 7.667E+03 3.201E-02  0.000E+00 3.131E+05
  130  1.3992E-02  2.359E+03 8.160E+00 2.367E+03 7.376E+03 3.560E-02  0.000E+00 2.948E+05
  129  1.5259E-02  2.233E+03 8.442E+00 2.242E+03 7.087E+03 3.958E-02  0.000E+00 2.771E+05
  128  1.6640E-02  2.113E+03 8.724E+00 2.122E+03 6.802E+03 4.398E-02  0.000E+00 2.602E+05
  127  1.8146E-02  1.998E+03 9.004E+00 2.007E+03 6.522E+03 4.884E-02  0.000E+00 2.441E+05
  126  1.9788E-02  1.889E+03 9.283E+00 1.899E+03 6.247E+03 5.422E-02  0.000E+00 2.287E+05
  125  2.1579E-02  1.786E+03 9.562E+00 1.795E+03 5.977E+03 6.015E-02  0.000E+00 2.142E+05
  124  2.3532E-02  1.687E+03 9.840E+00 1.697E+03 5.713E+03 6.669E-02  0.000E+00 2.004E+05
  123  2.5662E-02  1.594E+03 1.012E+01 1.604E+03 5.457E+03 7.391E-02  0.000E+00 1.874E+05
  122  2.7985E-02  1.506E+03 1.040E+01 1.516E+03 5.207E+03 8.185E-02  0.000E+00 1.751E+05
  121  3.0518E-02  1.423E+03 1.068E+01 1.433E+03 4.965E+03 9.059E-02  0.000E+00 1.637E+05
  120  3.3280E-02  1.344E+03 1.096E+01 1.355E+03 4.732E+03 1.002E-01  0.000E+00 1.529E+05
  119  3.6292E-02  1.270E+03 1.125E+01 1.281E+03 4.509E+03 1.108E-01  0.000E+00 1.428E+05
  118  3.9576E-02  1.200E+03 1.154E+01 1.211E+03 4.297E+03 1.224E-01  0.000E+00 1.334E+05
  117  4.3158E-02  1.134E+03 1.184E+01 1.146E+03 4.097E+03 1.352E-01  0.000E+00 1.246E+05
  116  4.7065E-02  1.072E+03 1.214E+01 1.084E+03 3.906E+03 1.492E-01  0.000E+00 1.164E+05
  115  5.1324E-02  1.014E+03 1.246E+01 1.027E+03 3.723E+03 1.646E-01  0.000E+00 1.088E+05
  114  5.5969E-02  9.597E+02 1.279E+01 9.725E+02 3.550E+03 1.815E-01  0.000E+00 1.017E+05
  113  6.1035E-02  9.087E+02 1.312E+01 9.218E+02 3.394E+03 2.001E-01  0.000E+00 9.512E+04
  112  6.6559E-02  8.610E+02 1.347E+01 8.744E+02 3.260E+03 2.206E-01  0.000E+00 8.902E+04
  111  7.2583E-02  8.163E+02 1.382E+01 8.301E+02 3.134E+03 2.432E-01  0.000E+00 8.336E+04
  110  7.9153E-02  7.746E+02 1.419E+01 7.888E+02 3.003E+03 2.681E-01  0.000E+00 7.813E+04
  109  8.6317E-02  7.357E+02 1.457E+01 7.503E+02 2.861E+03 2.954E-01  0.000E+00 7.329E+04
  108  9.4129E-02  6.995E+02 1.497E+01 7.145E+02 2.716E+03 3.252E-01  4.472E+00 6.882E+04
  107  1.0265E-01  6.658E+02 1.538E+01 6.812E+02 2.581E+03 3.576E-01  4.796E+00 6.469E+04
  106  1.1194E-01  6.345E+02 1.581E+01 6.503E+02 2.463E+03 3.928E-01  5.169E+00 6.088E+04
  105  1.2207E-01  6.054E+02 1.624E+01 6.216E+02 2.357E+03 4.312E-01  5.562E+00 5.736E+04
  104  1.3312E-01  5.784E+02 1.669E+01 5.951E+02 2.262E+03 4.732E-01  5.958E+00 5.413E+04
  103  1.4517E-01  5.535E+02 1.715E+01 5.707E+02 2.174E+03 5.191E-01  6.345E+00 5.115E+04
  102  1.5831E-01  5.305E+02 1.763E+01 5.481E+02 2.091E+03 5.692E-01  6.713E+00 4.841E+04
  101  1.7263E-01  5.093E+02 1.813E+01 5.274E+02 2.011E+03 6.239E-01  7.060E+00 4.589E+04
  100  1.8826E-01  4.898E+02 1.866E+01 5.084E+02 1.936E+03 6.834E-01  7.382E+00 4.357E+04
   99  2.0530E-01  4.719E+02 1.922E+01 4.911E+02 1.863E+03 7.482E-01  7.679E+00 4.145E+04
   98  2.2388E-01  4.555E+02 1.982E+01 4.753E+02 1.793E+03 8.186E-01  7.952E+00 3.950E+04
   97  2.4414E-01  4.405E+02 2.045E+01 4.610E+02 1.727E+03 8.948E-01  8.202E+00 3.772E+04
   96  2.6624E-01  4.270E+02 2.113E+01 4.481E+02 1.664E+03 9.772E-01  8.432E+00 3.609E+04
   95  2.9033E-01  4.146E+02 2.187E+01 4.365E+02 1.605E+03 1.066E+00  8.645E+00 3.460E+04
   94  3.1661E-01  4.035E+02 2.266E+01 4.262E+02 1.550E+03 1.162E+00  8.842E+00 3.324E+04
   93  3.4527E-01  3.936E+02 2.352E+01 4.171E+02 1.500E+03 1.266E+00  9.026E+00 3.199E+04
   92  3.7652E-01  3.847E+02 2.445E+01 4.091E+02 1.454E+03 1.378E+00  9.200E+00 3.086E+04
   91  4.1059E-01  3.768E+02 2.547E+01 4.023E+02 1.411E+03 1.498E+00  9.366E+00 2.983E+04
   90  4.4776E-01  3.699E+02 2.659E+01 3.965E+02 1.373E+03 1.628E+00  9.526E+00 2.889E+04
   89  4.8828E-01  3.639E+02 2.782E+01 3.917E+02 1.337E+03 1.767E+00  9.682E+00 2.805E+04
   88  5.3247E-01  3.587E+02 2.917E+01 3.879E+02 1.305E+03 1.917E+00  9.835E+00 2.728E+04
   87  5.8067E-01  3.543E+02 3.065E+01 3.850E+02 1.274E+03 2.078E+00  9.988E+00 2.658E+04
   86  6.3322E-01  3.507E+02 3.228E+01 3.830E+02 1.247E+03 2.250E+00  1.014E+01 2.595E+04
   85  6.9053E-01  3.477E+02 3.409E+01 3.818E+02 1.222E+03 2.435E+00  1.030E+01 2.538E+04
   84  7.5303E-01  3.454E+02 3.608E+01 3.815E+02 1.199E+03 2.634E+00  1.045E+01 2.487E+04
   83  8.2119E-01  3.438E+02 3.828E+01 3.820E+02 1.178E+03 2.846E+00  1.062E+01 2.442E+04
   82  8.9551E-01  3.426E+02 4.070E+01 3.833E+02 1.160E+03 3.073E+00  1.078E+01 2.401E+04
   81  9.7656E-01  3.420E+02 4.339E+01 3.854E+02 1.142E+03 3.316E+00  1.095E+01 2.364E+04
   80  1.0649E+00  3.419E+02 4.635E+01 3.883E+02 1.127E+03 3.575E+00  1.113E+01 2.331E+04
   79  1.1613E+00  3.423E+02 4.962E+01 3.919E+02 1.112E+03 3.852E+00  1.131E+01 2.302E+04
   78  1.2664E+00  3.430E+02 5.323E+01 3.963E+02 1.099E+03 4.147E+00  1.149E+01 2.276E+04
   77  1.3811E+00  3.441E+02 5.721E+01 4.014E+02 1.088E+03 4.461E+00  1.168E+01 2.253E+04
   76  1.5061E+00  3.456E+02 6.161E+01 4.072E+02 1.077E+03 4.796E+00  1.188E+01 2.233E+04
   75  1.6424E+00  3.474E+02 6.647E+01 4.139E+02 1.067E+03 5.152E+00  1.208E+01 2.215E+04
   74  1.7910E+00  3.494E+02 7.183E+01 4.213E+02 1.058E+03 5.530E+00  1.228E+01 2.199E+04
   73  1.9531E+00  3.517E+02 7.775E+01 4.295E+02 1.050E+03 5.932E+00  1.249E+01 2.185E+04
   72  2.1299E+00  3.542E+02 8.427E+01 4.385E+02 1.042E+03 6.358E+00  1.271E+01 2.173E+04
   71  2.3227E+00  3.569E+02 9.146E+01 4.484E+02 1.035E+03 6.809E+00  1.293E+01 2.163E+04
   70  2.5329E+00  3.598E+02 9.939E+01 4.592E+02 1.028E+03 7.287E+00  1.316E+01 2.153E+04
   69  2.7621E+00  3.628E+02 1.081E+02 4.709E+02 1.022E+03 7.792E+00  1.339E+01 2.145E+04
   68  3.0121E+00  3.659E+02 1.178E+02 4.837E+02 1.016E+03 8.326E+00  1.362E+01 2.138E+04
   67  3.2848E+00  3.691E+02 1.284E+02 4.975E+02 1.011E+03 8.889E+00  1.386E+01 2.132E+04
   66  3.5820E+00  3.724E+02 1.401E+02 5.125E+02 1.006E+03 9.483E+00  1.410E+01 2.127E+04
   65  3.9062E+00  3.757E+02 1.530E+02 5.288E+02 1.001E+03 1.011E+01  1.434E+01 2.122E+04
   64  4.2598E+00  3.791E+02 1.673E+02 5.464E+02 9.978E+02 1.077E+01  1.459E+01 2.118E+04
   63  4.6453E+00  3.826E+02 1.829E+02 5.655E+02 9.947E+02 1.146E+01  1.484E+01 2.115E+04
   62  5.0658E+00  3.860E+02 2.002E+02 5.863E+02 9.917E+02 1.218E+01  1.509E+01 2.112E+04
   61  5.5243E+00  3.895E+02 2.193E+02 6.088E+02 9.885E+02 1.294E+01  1.535E+01 2.110E+04
   60  6.0243E+00  3.930E+02 2.403E+02 6.333E+02 9.853E+02 1.374E+01  1.560E+01 2.107E+04
   59  6.5695E+00  3.965E+02 2.634E+02 6.599E+02 9.825E+02 1.457E+01  1.586E+01 2.106E+04
   58  7.1641E+00  4.000E+02 2.889E+02 6.889E+02 9.799E+02 1.543E+01  1.612E+01 2.104E+04
   57  7.8125E+00  4.034E+02 3.170E+02 7.205E+02 9.775E+02 1.633E+01  1.639E+01 2.103E+04
   56  8.5196E+00  4.069E+02 3.480E+02 7.549E+02 9.752E+02 1.727E+01  1.665E+01 2.101E+04
   55  9.2907E+00  4.103E+02 3.821E+02 7.924E+02 9.732E+02 1.824E+01  1.692E+01 2.101E+04
   54  1.0132E+01  4.137E+02 4.196E+02 8.333E+02 9.712E+02 1.924E+01  1.719E+01 2.100E+04
   53  1.1049E+01  4.171E+02 4.609E+02 8.780E+02 9.694E+02 2.028E+01  1.745E+01 2.099E+04
   52  1.2049E+01  4.204E+02 5.063E+02 9.267E+02 9.678E+02 2.136E+01  1.772E+01 2.098E+04
   51  1.3139E+01  4.237E+02 5.563E+02 9.800E+02 9.664E+02 2.246E+01  1.800E+01 2.098E+04
   50  1.4328E+01  4.270E+02 6.112E+02 1.038E+03 9.651E+02 2.360E+01  1.827E+01 2.097E+04
   49  1.5625E+01  4.302E+02 6.716E+02 1.102E+03 9.639E+02 2.477E+01  1.854E+01 2.097E+04
   48  1.7039E+01  4.334E+02 7.380E+02 1.171E+03 9.630E+02 2.597E+01  1.881E+01 2.097E+04
   47  1.8581E+01  4.366E+02 8.110E+02 1.248E+03 9.622E+02 2.720E+01  1.909E+01 2.097E+04
   46  2.0263E+01  4.397E+02 8.913E+02 1.331E+03 9.616E+02 2.845E+01  1.936E+01 2.096E+04
   45  2.2097E+01  4.428E+02 9.794E+02 1.422E+03 9.611E+02 2.974E+01  1.964E+01 2.096E+04
   44  2.4097E+01  4.459E+02 1.076E+03 1.522E+03 9.608E+02 3.104E+01  1.991E+01 2.096E+04
   43  2.6278E+01  4.489E+02 1.182E+03 1.631E+03 9.605E+02 3.237E+01  2.019E+01 2.096E+04
   42  2.8656E+01  4.518E+02 1.299E+03 1.751E+03 9.603E+02 3.372E+01  2.047E+01 2.096E+04
   41  3.1250E+01  4.548E+02 1.427E+03 1.882E+03 9.602E+02 3.509E+01  2.075E+01 2.096E+04
   40  3.4078E+01  4.576E+02 1.567E+03 2.025E+03 9.602E+02 3.649E+01  2.102E+01 2.096E+04
   39  3.7163E+01  4.605E+02 1.721E+03 2.181E+03 9.603E+02 3.789E+01  2.130E+01 2.095E+04
   38  4.0526E+01  4.633E+02 1.890E+03 2.353E+03 9.605E+02 3.932E+01  2.158E+01 2.095E+04
   37  4.4194E+01  4.660E+02 2.074E+03 2.540E+03 9.609E+02 4.076E+01  2.186E+01 2.095E+04
   36  4.8194E+01  4.687E+02 2.277E+03 2.745E+03 9.614E+02 4.222E+01  2.214E+01 2.095E+04
   35  5.2556E+01  4.714E+02 2.498E+03 2.970E+03 9.618E+02 4.369E+01  2.242E+01 2.095E+04
   34  5.7313E+01  4.740E+02 2.741E+03 3.215E+03 9.621E+02 4.517E+01  2.270E+01 2.095E+04
   33  6.2500E+01  4.766E+02 3.007E+03 3.484E+03 9.622E+02 4.666E+01  2.298E+01 2.095E+04
   32  6.8157E+01  4.791E+02 3.298E+03 3.777E+03 9.624E+02 4.816E+01  2.326E+01 2.095E+04
   31  7.4325E+01  4.816E+02 3.616E+03 4.098E+03 9.626E+02 4.967E+01  2.354E+01 2.095E+04
   30  8.1052E+01  4.840E+02 3.964E+03 4.448E+03 9.631E+02 5.118E+01  2.382E+01 2.095E+04
   29  8.8388E+01  4.865E+02 4.345E+03 4.832E+03 9.640E+02 5.271E+01  2.410E+01 2.095E+04
   28  9.6388E+01  4.888E+02 4.762E+03 5.250E+03 9.649E+02 5.424E+01  2.438E+01 2.095E+04
   27  1.0511E+02  4.912E+02 5.217E+03 5.708E+03 9.655E+02 5.578E+01  2.466E+01 2.095E+04
   26  1.1463E+02  4.935E+02 5.714E+03 6.208E+03 9.657E+02 5.732E+01  2.494E+01 2.095E+04
   25  1.2500E+02  4.958E+02 6.258E+03 6.754E+03 9.656E+02 5.887E+01  2.522E+01 2.095E+04
   24  1.3631E+02  4.981E+02 6.852E+03 7.350E+03 9.654E+02 6.042E+01  2.550E+01 2.095E+04
   23  1.4865E+02  5.003E+02 7.501E+03 8.001E+03 9.652E+02 6.197E+01  2.578E+01 2.095E+04
   22  1.6210E+02  5.025E+02 8.210E+03 8.712E+03 9.651E+02 6.352E+01  2.606E+01 2.095E+04
   21  1.7678E+02  5.047E+02 8.984E+03 9.489E+03 9.651E+02 6.508E+01  2.634E+01 2.095E+04
   20  1.9278E+02  5.068E+02 9.830E+03 1.034E+04 9.650E+02 6.664E+01  2.662E+01 2.095E+04
   19  2.1022E+02  5.090E+02 1.075E+04 1.126E+04 9.649E+02 6.820E+01  2.690E+01 2.095E+04
   18  2.2925E+02  5.111E+02 1.176E+04 1.227E+04 9.646E+02 6.976E+01  2.719E+01 2.095E+04
   17  2.5000E+02  5.132E+02 1.286E+04 1.338E+04 9.643E+02 7.132E+01  2.747E+01 2.095E+04
   16  2.7263E+02  5.153E+02 1.406E+04 1.458E+04 9.639E+02 7.288E+01  2.775E+01 2.095E+04
   15  2.9730E+02  5.173E+02 1.538E+04 1.589E+04 9.635E+02 7.444E+01  2.803E+01 2.095E+04
   14  3.2421E+02  5.193E+02 1.681E+04 1.733E+04 9.630E+02 7.600E+01  2.831E+01 2.095E+04
   13  3.5355E+02  5.213E+02 1.837E+04 1.890E+04 9.625E+02 7.757E+01  2.859E+01 2.095E+04
   12  3.8555E+02  5.233E+02 2.008E+04 2.060E+04 9.620E+02 7.913E+01  2.887E+01 2.095E+04
   11  4.2045E+02  5.253E+02 2.194E+04 2.247E+04 9.615E+02 8.068E+01  2.915E+01 2.095E+04
   10  4.5850E+02  5.273E+02 2.398E+04 2.450E+04 9.609E+02 8.224E+01  2.944E+01 2.095E+04
    9  5.0000E+02  5.293E+02 2.619E+04 2.672E+04 9.604E+02 8.380E+01  2.972E+01 2.095E+04
    8  5.4525E+02  5.312E+02 2.861E+04 2.914E+04 9.600E+02 8.536E+01  3.000E+01 2.095E+04
    7  5.9460E+02  5.331E+02 3.125E+04 3.179E+04 9.596E+02 8.691E+01  3.028E+01 2.095E+04
    6  6.4842E+02  5.351E+02 3.413E+04 3.467E+04 9.592E+02 8.847E+01  3.056E+01 2.095E+04
    5  7.0711E+02  5.370E+02 3.728E+04 3.781E+04 9.589E+02 9.002E+01  3.084E+01 2.095E+04
    4  7.7111E+02  5.389E+02 4.071E+04 4.125E+04 9.586E+02 9.157E+01  3.113E+01 2.095E+04
    3  8.4090E+02  5.408E+02 4.445E+04 4.499E+04 9.583E+02 9.313E+01  3.141E+01 2.095E+04
    2  9.1700E+02  5.427E+02 4.853E+04 4.907E+04 9.580E+02 9.468E+01  3.169E+01 2.095E+04
    1  1.0000E+03  5.446E+02 5.297E+04 5.352E+04 9.577E+02 9.623E+01  3.197E+01 2.095E+04
1proton      range table for material    1 (condensed)                                                              print table 85

 particle substeps per energy step =  13,  default =  13.  mean ionization energy = 8.23000E+02 ev.

         energy           stopping power           range   radiation   beta**2   density   rad/col   drange    dyield
    n              collision radiation   total               yield                corr
          mev      mev cm2/g mev cm2/g mev cm2/g   g/cm2                        mev cm2/g             g/cm2
 
  160  1.0400E-03  1.217E+01 0.000E+00 1.217E+01 4.809E-05 0.000E+00  2.217E-06 0.000E+00 0.000E+00 7.242E-06 0.000E+00
  159  1.1341E-03  1.268E+01 0.000E+00 1.268E+01 5.567E-05 0.000E+00  2.417E-06 0.000E+00 0.000E+00 7.578E-06 0.000E+00
  158  1.2368E-03  1.321E+01 0.000E+00 1.321E+01 6.360E-05 0.000E+00  2.636E-06 0.000E+00 0.000E+00 7.930E-06 0.000E+00
  157  1.3487E-03  1.377E+01 0.000E+00 1.377E+01 7.189E-05 0.000E+00  2.875E-06 0.000E+00 0.000E+00 8.298E-06 0.000E+00
  156  1.4708E-03  1.435E+01 0.000E+00 1.435E+01 8.058E-05 0.000E+00  3.135E-06 0.000E+00 0.000E+00 8.683E-06 0.000E+00
  155  1.6039E-03  1.495E+01 0.000E+00 1.495E+01 8.966E-05 0.000E+00  3.419E-06 0.000E+00 0.000E+00 9.085E-06 0.000E+00
  154  1.7490E-03  1.559E+01 0.000E+00 1.559E+01 9.917E-05 0.000E+00  3.728E-06 0.000E+00 0.000E+00 9.507E-06 0.000E+00
  153  1.9073E-03  1.624E+01 0.000E+00 1.624E+01 1.091E-04 0.000E+00  4.066E-06 0.000E+00 0.000E+00 9.947E-06 0.000E+00
  152  2.0800E-03  1.693E+01 0.000E+00 1.693E+01 1.195E-04 0.000E+00  4.434E-06 0.000E+00 0.000E+00 1.041E-05 0.000E+00
  151  2.2682E-03  1.765E+01 0.000E+00 1.765E+01 1.304E-04 0.000E+00  4.835E-06 0.000E+00 0.000E+00 1.089E-05 0.000E+00
  150  2.4735E-03  1.839E+01 0.000E+00 1.839E+01 1.418E-04 0.000E+00  5.272E-06 0.000E+00 0.000E+00 1.139E-05 0.000E+00
  149  2.6974E-03  1.917E+01 0.000E+00 1.917E+01 1.537E-04 0.000E+00  5.750E-06 0.000E+00 0.000E+00 1.192E-05 0.000E+00
  148  2.9415E-03  1.998E+01 0.000E+00 1.998E+01 1.662E-04 0.000E+00  6.270E-06 0.000E+00 0.000E+00 1.247E-05 0.000E+00
  147  3.2078E-03  2.083E+01 0.000E+00 2.083E+01 1.792E-04 0.000E+00  6.838E-06 0.000E+00 0.000E+00 1.305E-05 0.000E+00
  146  3.4981E-03  2.171E+01 0.000E+00 2.171E+01 1.929E-04 0.000E+00  7.456E-06 0.000E+00 0.000E+00 1.365E-05 0.000E+00
  145  3.8147E-03  2.263E+01 0.000E+00 2.263E+01 2.072E-04 0.000E+00  8.131E-06 0.000E+00 0.000E+00 1.428E-05 0.000E+00
  144  4.1600E-03  2.360E+01 0.000E+00 2.360E+01 2.221E-04 0.000E+00  8.867E-06 0.000E+00 0.000E+00 1.494E-05 0.000E+00
  143  4.5365E-03  2.460E+01 0.000E+00 2.460E+01 2.377E-04 0.000E+00  9.670E-06 0.000E+00 0.000E+00 1.562E-05 0.000E+00
  142  4.9471E-03  2.565E+01 0.000E+00 2.565E+01 2.541E-04 0.000E+00  1.054E-05 0.000E+00 0.000E+00 1.634E-05 0.000E+00
  141  5.3948E-03  2.674E+01 0.000E+00 2.674E+01 2.712E-04 0.000E+00  1.150E-05 0.000E+00 0.000E+00 1.709E-05 0.000E+00
  140  5.8831E-03  2.788E+01 0.000E+00 2.788E+01 2.891E-04 0.000E+00  1.254E-05 0.000E+00 0.000E+00 1.788E-05 0.000E+00
  139  6.4155E-03  2.907E+01 0.000E+00 2.907E+01 3.078E-04 0.000E+00  1.368E-05 0.000E+00 0.000E+00 1.870E-05 0.000E+00
  138  6.9962E-03  3.031E+01 0.000E+00 3.031E+01 3.273E-04 0.000E+00  1.491E-05 0.000E+00 0.000E+00 1.956E-05 0.000E+00
  137  7.6294E-03  3.161E+01 0.000E+00 3.161E+01 3.478E-04 0.000E+00  1.626E-05 0.000E+00 0.000E+00 2.045E-05 0.000E+00
  136  8.3199E-03  3.296E+01 0.000E+00 3.296E+01 3.692E-04 0.000E+00  1.773E-05 0.000E+00 0.000E+00 2.139E-05 0.000E+00
  135  9.0729E-03  3.437E+01 0.000E+00 3.437E+01 3.915E-04 0.000E+00  1.934E-05 0.000E+00 0.000E+00 2.237E-05 0.000E+00
  134  9.8941E-03  3.585E+01 0.000E+00 3.585E+01 4.149E-04 0.000E+00  2.109E-05 0.000E+00 0.000E+00 2.339E-05 0.000E+00
  133  1.0790E-02  3.776E+01 0.000E+00 3.776E+01 4.392E-04 0.000E+00  2.300E-05 0.000E+00 0.000E+00 2.434E-05 0.000E+00
  132  1.1766E-02  3.975E+01 0.000E+00 3.975E+01 4.644E-04 0.000E+00  2.508E-05 0.000E+00 0.000E+00 2.520E-05 0.000E+00
  131  1.2831E-02  4.182E+01 0.000E+00 4.182E+01 4.906E-04 0.000E+00  2.735E-05 0.000E+00 0.000E+00 2.611E-05 0.000E+00
  130  1.3992E-02  4.396E+01 0.000E+00 4.396E+01 5.176E-04 0.000E+00  2.983E-05 0.000E+00 0.000E+00 2.707E-05 0.000E+00
  129  1.5259E-02  4.616E+01 0.000E+00 4.616E+01 5.457E-04 0.000E+00  3.252E-05 0.000E+00 0.000E+00 2.810E-05 0.000E+00
  128  1.6640E-02  4.843E+01 0.000E+00 4.843E+01 5.749E-04 0.000E+00  3.547E-05 0.000E+00 0.000E+00 2.920E-05 0.000E+00
  127  1.8146E-02  5.075E+01 0.000E+00 5.075E+01 6.053E-04 0.000E+00  3.868E-05 0.000E+00 0.000E+00 3.037E-05 0.000E+00
  126  1.9788E-02  5.312E+01 0.000E+00 5.312E+01 6.369E-04 0.000E+00  4.218E-05 0.000E+00 0.000E+00 3.162E-05 0.000E+00
  125  2.1579E-02  5.553E+01 0.000E+00 5.553E+01 6.699E-04 0.000E+00  4.600E-05 0.000E+00 0.000E+00 3.296E-05 0.000E+00
  124  2.3532E-02  5.798E+01 0.000E+00 5.798E+01 7.043E-04 0.000E+00  5.016E-05 0.000E+00 0.000E+00 3.441E-05 0.000E+00
  123  2.5662E-02  6.046E+01 0.000E+00 6.046E+01 7.402E-04 0.000E+00  5.470E-05 0.000E+00 0.000E+00 3.596E-05 0.000E+00
  122  2.7985E-02  6.295E+01 0.000E+00 6.295E+01 7.779E-04 0.000E+00  5.965E-05 0.000E+00 0.000E+00 3.764E-05 0.000E+00
  121  3.0518E-02  6.545E+01 0.000E+00 6.545E+01 8.173E-04 0.000E+00  6.505E-05 0.000E+00 0.000E+00 3.945E-05 0.000E+00
  120  3.3280E-02  6.794E+01 0.000E+00 6.794E+01 8.587E-04 0.000E+00  7.093E-05 0.000E+00 0.000E+00 4.141E-05 0.000E+00
  119  3.6292E-02  7.042E+01 0.000E+00 7.042E+01 9.023E-04 0.000E+00  7.735E-05 0.000E+00 0.000E+00 4.353E-05 0.000E+00
  118  3.9576E-02  7.287E+01 0.000E+00 7.287E+01 9.481E-04 0.000E+00  8.435E-05 0.000E+00 0.000E+00 4.584E-05 0.000E+00
  117  4.3158E-02  7.527E+01 0.000E+00 7.527E+01 9.965E-04 0.000E+00  9.199E-05 0.000E+00 0.000E+00 4.835E-05 0.000E+00
  116  4.7065E-02  7.762E+01 0.000E+00 7.762E+01 1.048E-03 0.000E+00  1.003E-04 0.000E+00 0.000E+00 5.109E-05 0.000E+00
  115  5.1324E-02  7.989E+01 0.000E+00 7.989E+01 1.102E-03 0.000E+00  1.094E-04 0.000E+00 0.000E+00 5.407E-05 0.000E+00
  114  5.5969E-02  8.209E+01 0.000E+00 8.209E+01 1.159E-03 0.000E+00  1.193E-04 0.000E+00 0.000E+00 5.734E-05 0.000E+00
  113  6.1035E-02  8.417E+01 0.000E+00 8.417E+01 1.220E-03 0.000E+00  1.301E-04 0.000E+00 0.000E+00 6.092E-05 0.000E+00
  112  6.6559E-02  8.615E+01 0.000E+00 8.615E+01 1.285E-03 0.000E+00  1.419E-04 0.000E+00 0.000E+00 6.485E-05 0.000E+00
  111  7.2583E-02  8.799E+01 0.000E+00 8.799E+01 1.354E-03 0.000E+00  1.547E-04 0.000E+00 0.000E+00 6.917E-05 0.000E+00
  110  7.9153E-02  8.970E+01 0.000E+00 8.970E+01 1.428E-03 0.000E+00  1.687E-04 0.000E+00 0.000E+00 7.392E-05 0.000E+00
  109  8.6317E-02  9.124E+01 0.000E+00 9.124E+01 1.507E-03 0.000E+00  1.840E-04 0.000E+00 0.000E+00 7.917E-05 0.000E+00
  108  9.4129E-02  9.262E+01 0.000E+00 9.262E+01 1.592E-03 0.000E+00  2.006E-04 0.000E+00 0.000E+00 8.496E-05 0.000E+00
  107  1.0265E-01  9.382E+01 0.000E+00 9.382E+01 1.683E-03 0.000E+00  2.188E-04 0.000E+00 0.000E+00 9.137E-05 0.000E+00
  106  1.1194E-01  9.483E+01 0.000E+00 9.483E+01 1.782E-03 0.000E+00  2.386E-04 0.000E+00 0.000E+00 9.847E-05 0.000E+00
  105  1.2207E-01  9.565E+01 0.000E+00 9.565E+01 1.888E-03 0.000E+00  2.602E-04 0.000E+00 0.000E+00 1.064E-04 0.000E+00
  104  1.3312E-01  9.626E+01 0.000E+00 9.626E+01 2.003E-03 0.000E+00  2.837E-04 0.000E+00 0.000E+00 1.151E-04 0.000E+00
  103  1.4517E-01  9.667E+01 0.000E+00 9.667E+01 2.128E-03 0.000E+00  3.094E-04 0.000E+00 0.000E+00 1.249E-04 0.000E+00
  102  1.5831E-01  9.687E+01 0.000E+00 9.687E+01 2.264E-03 0.000E+00  3.374E-04 0.000E+00 0.000E+00 1.357E-04 0.000E+00
  101  1.7263E-01  9.685E+01 0.000E+00 9.685E+01 2.412E-03 0.000E+00  3.679E-04 0.000E+00 0.000E+00 1.479E-04 0.000E+00
  100  1.8826E-01  9.663E+01 0.000E+00 9.663E+01 2.573E-03 0.000E+00  4.012E-04 0.000E+00 0.000E+00 1.615E-04 0.000E+00
   99  2.0530E-01  9.619E+01 0.000E+00 9.619E+01 2.750E-03 0.000E+00  4.375E-04 0.000E+00 0.000E+00 1.767E-04 0.000E+00
   98  2.2388E-01  9.556E+01 0.000E+00 9.556E+01 2.944E-03 0.000E+00  4.770E-04 0.000E+00 0.000E+00 1.938E-04 0.000E+00
   97  2.4414E-01  9.473E+01 0.000E+00 9.473E+01 3.157E-03 0.000E+00  5.202E-04 0.000E+00 0.000E+00 2.130E-04 0.000E+00
   96  2.6624E-01  9.371E+01 0.000E+00 9.371E+01 3.391E-03 0.000E+00  5.673E-04 0.000E+00 0.000E+00 2.345E-04 0.000E+00
   95  2.9033E-01  9.251E+01 0.000E+00 9.251E+01 3.650E-03 0.000E+00  6.186E-04 0.000E+00 0.000E+00 2.588E-04 0.000E+00
   94  3.1661E-01  9.115E+01 0.000E+00 9.115E+01 3.936E-03 0.000E+00  6.745E-04 0.000E+00 0.000E+00 2.862E-04 0.000E+00
   93  3.4527E-01  8.963E+01 0.000E+00 8.963E+01 4.253E-03 0.000E+00  7.356E-04 0.000E+00 0.000E+00 3.170E-04 0.000E+00
   92  3.7652E-01  8.796E+01 0.000E+00 8.796E+01 4.605E-03 0.000E+00  8.021E-04 0.000E+00 0.000E+00 3.519E-04 0.000E+00
   91  4.1059E-01  8.617E+01 0.000E+00 8.617E+01 4.997E-03 0.000E+00  8.746E-04 0.000E+00 0.000E+00 3.914E-04 0.000E+00
   90  4.4776E-01  8.426E+01 0.000E+00 8.426E+01 5.433E-03 0.000E+00  9.537E-04 0.000E+00 0.000E+00 4.361E-04 0.000E+00
   89  4.8828E-01  8.226E+01 0.000E+00 8.226E+01 5.919E-03 0.000E+00  1.040E-03 0.000E+00 0.000E+00 4.868E-04 0.000E+00
   88  5.3247E-01  8.016E+01 0.000E+00 8.016E+01 6.464E-03 0.000E+00  1.134E-03 0.000E+00 0.000E+00 5.443E-04 0.000E+00
   87  5.8067E-01  7.800E+01 0.000E+00 7.800E+01 7.073E-03 0.000E+00  1.237E-03 0.000E+00 0.000E+00 6.095E-04 0.000E+00
   86  6.3322E-01  7.577E+01 0.000E+00 7.577E+01 7.757E-03 0.000E+00  1.348E-03 0.000E+00 0.000E+00 6.837E-04 0.000E+00
   85  6.9053E-01  7.350E+01 0.000E+00 7.350E+01 8.525E-03 0.000E+00  1.470E-03 0.000E+00 0.000E+00 7.680E-04 0.000E+00
   84  7.5303E-01  7.120E+01 0.000E+00 7.120E+01 9.389E-03 0.000E+00  1.603E-03 0.000E+00 0.000E+00 8.640E-04 0.000E+00
   83  8.2119E-01  6.888E+01 0.000E+00 6.888E+01 1.036E-02 0.000E+00  1.748E-03 0.000E+00 0.000E+00 9.734E-04 0.000E+00
   82  8.9551E-01  6.654E+01 0.000E+00 6.654E+01 1.146E-02 0.000E+00  1.906E-03 0.000E+00 0.000E+00 1.098E-03 0.000E+00
   81  9.7656E-01  6.421E+01 0.000E+00 6.421E+01 1.270E-02 0.000E+00  2.078E-03 0.000E+00 0.000E+00 1.240E-03 0.000E+00
   80  1.0649E+00  6.188E+01 0.000E+00 6.188E+01 1.410E-02 0.000E+00  2.266E-03 0.000E+00 0.000E+00 1.403E-03 0.000E+00
   79  1.1613E+00  5.957E+01 0.000E+00 5.957E+01 1.569E-02 0.000E+00  2.471E-03 0.000E+00 0.000E+00 1.588E-03 0.000E+00
   78  1.2664E+00  5.728E+01 0.000E+00 5.728E+01 1.749E-02 0.000E+00  2.694E-03 0.000E+00 0.000E+00 1.800E-03 0.000E+00
   77  1.3811E+00  5.487E+01 0.000E+00 5.487E+01 1.954E-02 0.000E+00  2.937E-03 0.000E+00 0.000E+00 2.044E-03 0.000E+00
   76  1.5061E+00  5.243E+01 0.000E+00 5.243E+01 2.187E-02 0.000E+00  3.203E-03 0.000E+00 0.000E+00 2.331E-03 0.000E+00
   75  1.6424E+00  5.008E+01 0.000E+00 5.008E+01 2.453E-02 0.000E+00  3.492E-03 0.000E+00 0.000E+00 2.661E-03 0.000E+00
   74  1.7910E+00  4.780E+01 0.000E+00 4.780E+01 2.757E-02 0.000E+00  3.807E-03 0.000E+00 0.000E+00 3.039E-03 0.000E+00
   73  1.9531E+00  4.560E+01 0.000E+00 4.560E+01 3.104E-02 0.000E+00  4.150E-03 0.000E+00 0.000E+00 3.474E-03 0.000E+00
   72  2.1299E+00  4.347E+01 0.000E+00 4.347E+01 3.501E-02 0.000E+00  4.525E-03 0.000E+00 0.000E+00 3.972E-03 0.000E+00
   71  2.3227E+00  4.140E+01 0.000E+00 4.140E+01 3.956E-02 0.000E+00  4.933E-03 0.000E+00 0.000E+00 4.545E-03 0.000E+00
   70  2.5329E+00  3.942E+01 0.000E+00 3.942E+01 4.476E-02 0.000E+00  5.377E-03 0.000E+00 0.000E+00 5.206E-03 0.000E+00
   69  2.7621E+00  3.750E+01 0.000E+00 3.750E+01 5.073E-02 0.000E+00  5.862E-03 0.000E+00 0.000E+00 5.965E-03 0.000E+00
   68  3.0121E+00  3.564E+01 0.000E+00 3.564E+01 5.757E-02 0.000E+00  6.390E-03 0.000E+00 0.000E+00 6.841E-03 0.000E+00
   67  3.2848E+00  3.389E+01 0.000E+00 3.389E+01 6.542E-02 0.000E+00  6.965E-03 0.000E+00 0.000E+00 7.847E-03 0.000E+00
   66  3.5820E+00  3.220E+01 0.000E+00 3.220E+01 7.442E-02 0.000E+00  7.592E-03 0.000E+00 0.000E+00 9.002E-03 0.000E+00
   65  3.9062E+00  3.059E+01 0.000E+00 3.059E+01 8.475E-02 0.000E+00  8.275E-03 0.000E+00 0.000E+00 1.033E-02 0.000E+00
   64  4.2598E+00  2.903E+01 0.000E+00 2.903E+01 9.662E-02 0.000E+00  9.019E-03 0.000E+00 0.000E+00 1.187E-02 0.000E+00
   63  4.6453E+00  2.754E+01 0.000E+00 2.754E+01 1.103E-01 0.000E+00  9.829E-03 0.000E+00 0.000E+00 1.364E-02 0.000E+00
   62  5.0658E+00  2.613E+01 0.000E+00 2.613E+01 1.259E-01 0.000E+00  1.071E-02 0.000E+00 0.000E+00 1.568E-02 0.000E+00
   61  5.5243E+00  2.484E+01 0.000E+00 2.484E+01 1.440E-01 0.000E+00  1.167E-02 0.000E+00 0.000E+00 1.801E-02 0.000E+00
   60  6.0243E+00  2.362E+01 0.000E+00 2.362E+01 1.646E-01 0.000E+00  1.272E-02 0.000E+00 0.000E+00 2.065E-02 0.000E+00
   59  6.5695E+00  2.247E+01 0.000E+00 2.247E+01 1.883E-01 0.000E+00  1.386E-02 0.000E+00 0.000E+00 2.368E-02 0.000E+00
   58  7.1641E+00  2.133E+01 0.000E+00 2.133E+01 2.155E-01 0.000E+00  1.510E-02 0.000E+00 0.000E+00 2.717E-02 0.000E+00
   57  7.8125E+00  2.023E+01 0.000E+00 2.023E+01 2.467E-01 0.000E+00  1.645E-02 0.000E+00 0.000E+00 3.122E-02 0.000E+00
   56  8.5196E+00  1.918E+01 0.000E+00 1.918E+01 2.826E-01 0.000E+00  1.792E-02 0.000E+00 0.000E+00 3.591E-02 0.000E+00
   55  9.2907E+00  1.817E+01 0.000E+00 1.817E+01 3.239E-01 0.000E+00  1.951E-02 0.000E+00 0.000E+00 4.133E-02 0.000E+00
   54  1.0132E+01  1.720E+01 0.000E+00 1.720E+01 3.715E-01 0.000E+00  2.125E-02 0.000E+00 0.000E+00 4.759E-02 0.000E+00
   53  1.1049E+01  1.627E+01 0.000E+00 1.627E+01 4.264E-01 0.000E+00  2.314E-02 0.000E+00 0.000E+00 5.485E-02 0.000E+00
   52  1.2049E+01  1.538E+01 0.000E+00 1.538E+01 4.896E-01 0.000E+00  2.520E-02 0.000E+00 0.000E+00 6.324E-02 0.000E+00
   51  1.3139E+01  1.453E+01 0.000E+00 1.453E+01 5.626E-01 0.000E+00  2.743E-02 0.000E+00 0.000E+00 7.298E-02 0.000E+00
   50  1.4328E+01  1.373E+01 0.000E+00 1.373E+01 6.468E-01 0.000E+00  2.986E-02 0.000E+00 0.000E+00 8.425E-02 0.000E+00
   49  1.5625E+01  1.295E+01 0.000E+00 1.295E+01 7.441E-01 0.000E+00  3.249E-02 0.000E+00 0.000E+00 9.731E-02 0.000E+00
   48  1.7039E+01  1.222E+01 0.000E+00 1.222E+01 8.566E-01 0.000E+00  3.535E-02 0.000E+00 0.000E+00 1.125E-01 0.000E+00
   47  1.8581E+01  1.152E+01 0.000E+00 1.152E+01 9.866E-01 0.000E+00  3.846E-02 0.000E+00 0.000E+00 1.300E-01 0.000E+00
   46  2.0263E+01  1.086E+01 0.000E+00 1.086E+01 1.137E+00 0.000E+00  4.183E-02 0.000E+00 0.000E+00 1.504E-01 0.000E+00
   45  2.2097E+01  1.023E+01 0.000E+00 1.023E+01 1.311E+00 0.000E+00  4.549E-02 0.000E+00 0.000E+00 1.741E-01 0.000E+00
   44  2.4097E+01  9.639E+00 0.000E+00 9.639E+00 1.513E+00 0.000E+00  4.945E-02 0.000E+00 0.000E+00 2.015E-01 0.000E+00
   43  2.6278E+01  9.080E+00 0.000E+00 9.080E+00 1.746E+00 0.000E+00  5.375E-02 0.000E+00 0.000E+00 2.332E-01 0.000E+00
   42  2.8656E+01  8.546E+00 0.000E+00 8.546E+00 2.016E+00 0.000E+00  5.839E-02 0.000E+00 0.000E+00 2.701E-01 0.000E+00
   41  3.1250E+01  8.041E+00 0.000E+00 8.041E+00 2.329E+00 0.000E+00  6.343E-02 0.000E+00 0.000E+00 3.131E-01 0.000E+00
   40  3.4078E+01  7.567E+00 0.000E+00 7.567E+00 2.692E+00 0.000E+00  6.887E-02 0.000E+00 0.000E+00 3.628E-01 0.000E+00
   39  3.7163E+01  7.118E+00 0.000E+00 7.118E+00 3.112E+00 0.000E+00  7.475E-02 0.000E+00 0.000E+00 4.205E-01 0.000E+00
   38  4.0526E+01  6.694E+00 0.000E+00 6.694E+00 3.600E+00 0.000E+00  8.109E-02 0.000E+00 0.000E+00 4.876E-01 0.000E+00
   37  4.4194E+01  6.296E+00 0.000E+00 6.296E+00 4.165E+00 0.000E+00  8.794E-02 0.000E+00 0.000E+00 5.653E-01 0.000E+00
   36  4.8194E+01  5.926E+00 0.000E+00 5.926E+00 4.820E+00 0.000E+00  9.532E-02 0.000E+00 0.000E+00 6.552E-01 0.000E+00
   35  5.2556E+01  5.573E+00 0.000E+00 5.573E+00 5.580E+00 0.000E+00  1.033E-01 0.000E+00 0.000E+00 7.595E-01 0.000E+00
   34  5.7313E+01  5.242E+00 0.000E+00 5.242E+00 6.461E+00 0.000E+00  1.118E-01 0.000E+00 0.000E+00 8.806E-01 0.000E+00
   33  6.2500E+01  4.931E+00 0.000E+00 4.931E+00 7.482E+00 0.000E+00  1.210E-01 0.000E+00 0.000E+00 1.021E+00 0.000E+00
   32  6.8157E+01  4.639E+00 0.000E+00 4.639E+00 8.665E+00 0.000E+00  1.309E-01 0.000E+00 0.000E+00 1.183E+00 0.000E+00
   31  7.4325E+01  4.366E+00 0.000E+00 4.366E+00 1.004E+01 0.000E+00  1.414E-01 0.000E+00 0.000E+00 1.371E+00 0.000E+00
   30  8.1052E+01  4.111E+00 0.000E+00 4.111E+00 1.163E+01 0.000E+00  1.527E-01 0.000E+00 0.000E+00 1.589E+00 0.000E+00
   29  8.8388E+01  3.872E+00 0.000E+00 3.872E+00 1.347E+01 0.000E+00  1.648E-01 0.000E+00 0.000E+00 1.840E+00 0.000E+00
   28  9.6388E+01  3.649E+00 0.000E+00 3.649E+00 1.559E+01 0.000E+00  1.776E-01 0.000E+00 0.000E+00 2.130E+00 0.000E+00
   27  1.0511E+02  3.440E+00 0.000E+00 3.440E+00 1.806E+01 0.000E+00  1.913E-01 0.000E+00 0.000E+00 2.464E+00 0.000E+00
   26  1.1463E+02  3.245E+00 0.000E+00 3.245E+00 2.091E+01 0.000E+00  2.059E-01 0.000E+00 0.000E+00 2.849E+00 0.000E+00
   25  1.2500E+02  3.064E+00 0.000E+00 3.064E+00 2.420E+01 0.000E+00  2.213E-01 0.000E+00 0.000E+00 3.292E+00 0.000E+00
   24  1.3631E+02  2.895E+00 0.000E+00 2.895E+00 2.800E+01 0.000E+00  2.376E-01 0.000E+00 0.000E+00 3.801E+00 0.000E+00
   23  1.4865E+02  2.737E+00 0.000E+00 2.737E+00 3.239E+01 0.000E+00  2.548E-01 0.000E+00 0.000E+00 4.386E+00 0.000E+00
   22  1.6210E+02  2.592E+00 0.000E+00 2.592E+00 3.744E+01 0.000E+00  2.729E-01 0.000E+00 0.000E+00 5.055E+00 0.000E+00
   21  1.7678E+02  2.456E+00 0.000E+00 2.456E+00 4.326E+01 0.000E+00  2.919E-01 0.000E+00 0.000E+00 5.819E+00 0.000E+00
   20  1.9278E+02  2.330E+00 0.000E+00 2.330E+00 4.995E+01 0.000E+00  3.118E-01 0.000E+00 0.000E+00 6.693E+00 0.000E+00
   19  2.1022E+02  2.213E+00 0.000E+00 2.213E+00 5.764E+01 0.000E+00  3.326E-01 0.000E+00 0.000E+00 7.689E+00 0.000E+00
   18  2.2925E+02  2.105E+00 0.000E+00 2.105E+00 6.646E+01 0.000E+00  3.542E-01 0.000E+00 0.000E+00 8.821E+00 0.000E+00
   17  2.5000E+02  2.005E+00 0.000E+00 2.005E+00 7.657E+01 0.000E+00  3.765E-01 0.000E+00 0.000E+00 1.011E+01 0.000E+00
   16  2.7263E+02  1.913E+00 0.000E+00 1.913E+00 8.813E+01 0.000E+00  3.996E-01 0.000E+00 0.000E+00 1.156E+01 0.000E+00
   15  2.9730E+02  1.828E+00 0.000E+00 1.828E+00 1.013E+02 0.000E+00  4.233E-01 0.000E+00 0.000E+00 1.320E+01 0.000E+00
   14  3.2421E+02  1.750E+00 0.000E+00 1.750E+00 1.164E+02 0.000E+00  4.477E-01 0.000E+00 0.000E+00 1.506E+01 0.000E+00
   13  3.5355E+02  1.678E+00 0.000E+00 1.678E+00 1.335E+02 0.000E+00  4.725E-01 0.000E+00 0.000E+00 1.714E+01 0.000E+00
   12  3.8555E+02  1.612E+00 0.000E+00 1.612E+00 1.530E+02 0.000E+00  4.977E-01 0.000E+00 0.000E+00 1.947E+01 0.000E+00
   11  4.2045E+02  1.552E+00 0.000E+00 1.552E+00 1.751E+02 0.000E+00  5.231E-01 0.000E+00 0.000E+00 2.208E+01 0.000E+00
   10  4.5850E+02  1.497E+00 0.000E+00 1.497E+00 2.001E+02 0.000E+00  5.488E-01 0.000E+00 0.000E+00 2.498E+01 0.000E+00
    9  5.0000E+02  1.447E+00 0.000E+00 1.447E+00 2.283E+02 0.000E+00  5.744E-01 0.000E+00 0.000E+00 2.821E+01 0.000E+00
    8  5.4525E+02  1.402E+00 0.000E+00 1.402E+00 2.601E+02 0.000E+00  6.000E-01 0.000E+00 0.000E+00 3.179E+01 0.000E+00
    7  5.9460E+02  1.361E+00 0.000E+00 1.361E+00 2.958E+02 0.000E+00  6.253E-01 0.000E+00 0.000E+00 3.574E+01 0.000E+00
    6  6.4842E+02  1.325E+00 0.000E+00 1.325E+00 3.359E+02 0.000E+00  6.503E-01 0.000E+00 0.000E+00 4.009E+01 0.000E+00
    5  7.0711E+02  1.292E+00 0.000E+00 1.292E+00 3.808E+02 0.000E+00  6.748E-01 0.000E+00 0.000E+00 4.487E+01 0.000E+00
    4  7.7111E+02  1.263E+00 0.000E+00 1.263E+00 4.309E+02 0.000E+00  6.987E-01 0.000E+00 0.000E+00 5.011E+01 0.000E+00
    3  8.4090E+02  1.238E+00 0.000E+00 1.238E+00 4.867E+02 0.000E+00  7.219E-01 0.000E+00 0.000E+00 5.582E+01 0.000E+00
    2  9.1700E+02  1.216E+00 0.000E+00 1.216E+00 5.487E+02 0.000E+00  7.442E-01 0.000E+00 0.000E+00 6.205E+01 0.000E+00
    1  1.0000E+03  1.197E+00 0.000E+00 1.197E+00 6.176E+02 0.000E+00  7.657E-01 0.000E+00 0.000E+00 6.881E+01 0.000E+00


 decimal words of dynamically allocated storage

     general                  0
     tallies               3888
     bank               1867777
     cross sections       45772

     total                    0     =           0 bytes

 ***********************************************************************************************************************
 dump no.    1 on file runtpe     nps =           0   coll =              0     ctm =        0.00     nrn =              0


         7 warning messages so far.
1   starting mcrun.       dynamic storage =         0 words,          0 bytes.      cp0 =  0.01         print table 110

      c MCNPX test problem                                                            


     nps    x          y          z       cell   surf     u          v          w        energy     weight      time  
 
      1  9.613E-01 -1.122E+00  0.000E+00     1      2  0.000E+00  0.000E+00  1.000E+00  9.000E+02  1.000E+00  0.000E+00
      2 -2.809E-02  5.755E-03  0.000E+00     1      2  0.000E+00  0.000E+00  1.000E+00  9.000E+02  1.000E+00  0.000E+00
      3  1.414E+00  1.612E-01  0.000E+00     1      2  0.000E+00  0.000E+00  1.000E+00  9.000E+02  1.000E+00  0.000E+00
      4  7.600E-01  8.524E-02  0.000E+00     1      2  0.000E+00  0.000E+00  1.000E+00  9.000E+02  1.000E+00  0.000E+00
      5  2.567E-01 -2.081E-02  0.000E+00     1      2  0.000E+00  0.000E+00  1.000E+00  9.000E+02  1.000E+00  0.000E+00
      6  4.634E-01 -7.581E-01  0.000E+00     1      2  0.000E+00  0.000E+00  1.000E+00  9.000E+02  1.000E+00  0.000E+00
       6 ia=201 iq= 82 iap=  0 izp=  0 ixa1=201 ixq1= 81 ixa2=  0 ixq2=  0
 cascade       6 stopped at isedt 2  (kcan= 1)
      7  5.513E-01  8.609E-01  0.000E+00     1      2  0.000E+00  0.000E+00  1.000E+00  9.000E+02  1.000E+00  0.000E+00
      8 -9.846E-02  1.276E+00  0.000E+00     1      2  0.000E+00  0.000E+00  1.000E+00  9.000E+02  1.000E+00  0.000E+00
      9 -1.295E+00  9.149E-01  0.000E+00     1      2  0.000E+00  0.000E+00  1.000E+00  9.000E+02  1.000E+00  0.000E+00
     10  4.952E-01 -5.601E-01  0.000E+00     1      2  0.000E+00  0.000E+00  1.000E+00  9.000E+02  1.000E+00  0.000E+00
     11 -5.750E-01  1.954E-01  0.000E+00     1      2  0.000E+00  0.000E+00  1.000E+00  9.000E+02  1.000E+00  0.000E+00
     12 -6.577E-01 -4.282E-01  0.000E+00     1      2  0.000E+00  0.000E+00  1.000E+00  9.000E+02  1.000E+00  0.000E+00
     13 -2.389E-01 -3.695E-01  0.000E+00     1      2  0.000E+00  0.000E+00  1.000E+00  9.000E+02  1.000E+00  0.000E+00
     14  4.304E-02  6.748E-01  0.000E+00     1      2  0.000E+00  0.000E+00  1.000E+00  9.000E+02  1.000E+00  0.000E+00
     15  1.934E+00 -5.187E-02  0.000E+00     1      2  0.000E+00  0.000E+00  1.000E+00  9.000E+02  1.000E+00  0.000E+00
     16  1.643E+00 -1.138E+00  0.000E+00     1      2  0.000E+00  0.000E+00  1.000E+00  9.000E+02  1.000E+00  0.000E+00
     17 -8.291E-02 -4.772E-02  0.000E+00     1      2  0.000E+00  0.000E+00  1.000E+00  9.000E+02  1.000E+00  0.000E+00
     18 -7.834E-01  1.028E+00  0.000E+00     1      2  0.000E+00  0.000E+00  1.000E+00  9.000E+02  1.000E+00  0.000E+00
     19 -9.306E-01 -1.983E-02  0.000E+00     1      2  0.000E+00  0.000E+00  1.000E+00  9.000E+02  1.000E+00  0.000E+00
     20  7.101E-01  1.525E+00  0.000E+00     1      2  0.000E+00  0.000E+00  1.000E+00  9.000E+02  1.000E+00  0.000E+00
     21 -1.629E+00 -1.113E-01  0.000E+00     1      2  0.000E+00  0.000E+00  1.000E+00  9.000E+02  1.000E+00  0.000E+00
     22 -7.763E-01  2.433E-01  0.000E+00     1      2  0.000E+00  0.000E+00  1.000E+00  9.000E+02  1.000E+00  0.000E+00
     23 -1.202E+00  8.879E-01  0.000E+00     1      2  0.000E+00  0.000E+00  1.000E+00  9.000E+02  1.000E+00  0.000E+00
     24  7.351E-01  1.018E+00  0.000E+00     1      2  0.000E+00  0.000E+00  1.000E+00  9.000E+02  1.000E+00  0.000E+00
     25  1.389E+00 -3.969E-01  0.000E+00     1      2  0.000E+00  0.000E+00  1.000E+00  9.000E+02  1.000E+00  0.000E+00
     26 -7.993E-02  5.915E-01  0.000E+00     1      2  0.000E+00  0.000E+00  1.000E+00  9.000E+02  1.000E+00  0.000E+00
     27 -8.127E-01 -1.265E+00  0.000E+00     1      2  0.000E+00  0.000E+00  1.000E+00  9.000E+02  1.000E+00  0.000E+00
     28  2.638E-01  9.237E-02  0.000E+00     1      2  0.000E+00  0.000E+00  1.000E+00  9.000E+02  1.000E+00  0.000E+00
     29 -5.404E-01  1.948E-01  0.000E+00     1      2  0.000E+00  0.000E+00  1.000E+00  9.000E+02  1.000E+00  0.000E+00
     30 -3.607E-03  2.394E-02  0.000E+00     1      2  0.000E+00  0.000E+00  1.000E+00  9.000E+02  1.000E+00  0.000E+00
     31 -8.012E-01  1.017E+00  0.000E+00     1      2  0.000E+00  0.000E+00  1.000E+00  9.000E+02  1.000E+00  0.000E+00
      31 ia=205 iq= 82 iap=  0 izp=  0 ixa1=205 ixq1= 81 ixa2=  0 ixq2=  0
 cascade      31 stopped at isedt 2  (kcan= 1)
     32  2.892E-01  6.967E-01  0.000E+00     1      2  0.000E+00  0.000E+00  1.000E+00  9.000E+02  1.000E+00  0.000E+00
     33  2.470E-01  7.574E-01  0.000E+00     1      2  0.000E+00  0.000E+00  1.000E+00  9.000E+02  1.000E+00  0.000E+00
     34 -9.871E-01  1.480E+00  0.000E+00     1      2  0.000E+00  0.000E+00  1.000E+00  9.000E+02  1.000E+00  0.000E+00
     35 -8.464E-01 -1.372E+00  0.000E+00     1      2  0.000E+00  0.000E+00  1.000E+00  9.000E+02  1.000E+00  0.000E+00
     36 -1.756E-01  8.495E-02  0.000E+00     1      2  0.000E+00  0.000E+00  1.000E+00  9.000E+02  1.000E+00  0.000E+00
     37  5.062E-03 -2.267E-03  0.000E+00     1      2  0.000E+00  0.000E+00  1.000E+00  9.000E+02  1.000E+00  0.000E+00
     38  3.185E-01  1.102E+00  0.000E+00     1      2  0.000E+00  0.000E+00  1.000E+00  9.000E+02  1.000E+00  0.000E+00
     39  6.179E-01  1.479E-01  0.000E+00     1      2  0.000E+00  0.000E+00  1.000E+00  9.000E+02  1.000E+00  0.000E+00
     40  5.250E-02 -4.158E-01  0.000E+00     1      2  0.000E+00  0.000E+00  1.000E+00  9.000E+02  1.000E+00  0.000E+00
     41 -2.528E-01  4.632E-01  0.000E+00     1      2  0.000E+00  0.000E+00  1.000E+00  9.000E+02  1.000E+00  0.000E+00
     42  1.721E-01  1.579E-01  0.000E+00     1      2  0.000E+00  0.000E+00  1.000E+00  9.000E+02  1.000E+00  0.000E+00
     43  7.265E-01 -1.448E+00  0.000E+00     1      2  0.000E+00  0.000E+00  1.000E+00  9.000E+02  1.000E+00  0.000E+00
      43 ia=202 iq= 81 iap=  0 izp=  0 ixa1=202 ixq1= 80 ixa2=  0 ixq2=  0
 cascade      43 stopped at isedt 2  (kcan= 1)
     44 -1.435E+00  6.575E-01  0.000E+00     1      2  0.000E+00  0.000E+00  1.000E+00  9.000E+02  1.000E+00  0.000E+00
     45 -6.663E-01  4.286E-01  0.000E+00     1      2  0.000E+00  0.000E+00  1.000E+00  9.000E+02  1.000E+00  0.000E+00
     46 -1.940E-01  2.378E-01  0.000E+00     1      2  0.000E+00  0.000E+00  1.000E+00  9.000E+02  1.000E+00  0.000E+00
     47  6.276E-02 -1.769E+00  0.000E+00     1      2  0.000E+00  0.000E+00  1.000E+00  9.000E+02  1.000E+00  0.000E+00
     48 -1.844E+00 -5.005E-02  0.000E+00     1      2  0.000E+00  0.000E+00  1.000E+00  9.000E+02  1.000E+00  0.000E+00
     49  1.043E+00  1.002E+00  0.000E+00     1      2  0.000E+00  0.000E+00  1.000E+00  9.000E+02  1.000E+00  0.000E+00
     50 -3.198E-01 -1.168E-01  0.000E+00     1      2  0.000E+00  0.000E+00  1.000E+00  9.000E+02  1.000E+00  0.000E+00
      94 ia=205 iq= 82 iap=  0 izp=  0 ixa1=205 ixq1= 81 ixa2=  0 ixq2=  0
 cascade      94 stopped at isedt 2  (kcan= 1)
     120 ia=205 iq= 83 iap=  0 izp=  0 ixa1=205 ixq1= 82 ixa2=  0 ixq2=  0
 cascade     120 stopped at isedt 2  (kcan= 1)
     164 ia=200 iq= 81 iap=  0 izp=  0 ixa1=200 ixq1= 82 ixa2=  0 ixq2=  0
 cascade     164 stopped at isedt 2  (kcan= 1)
     205 ia=206 iq= 83 iap=  0 izp=  0 ixa1=206 ixq1= 82 ixa2=  0 ixq2=  0
 cascade     205 stopped at isedt 2  (kcan= 1)
     207 ia=203 iq= 81 iap=  0 izp=  0 ixa1=203 ixq1= 80 ixa2=  0 ixq2=  0
 cascade     207 stopped at isedt 2  (kcan= 1)
     222 ia=205 iq= 83 iap=  0 izp=  0 ixa1=205 ixq1= 82 ixa2=  0 ixq2=  0
 cascade     222 stopped at isedt 2  (kcan= 1)
     291 ia=205 iq= 82 iap=  0 izp=  0 ixa1=205 ixq1= 81 ixa2=  0 ixq2=  0
 cascade     291 stopped at isedt 2  (kcan= 1)
     294 ia=204 iq= 83 iap=  0 izp=  0 ixa1=204 ixq1= 82 ixa2=  0 ixq2=  0
 cascade     294 stopped at isedt 2  (kcan= 1)
     306 ia=205 iq= 82 iap=  0 izp=  0 ixa1=205 ixq1= 81 ixa2=  0 ixq2=  0
 cascade     306 stopped at isedt 2  (kcan= 1)
     386 ia=202 iq= 79 iap=  0 izp=  0 ixa1=202 ixq1= 78 ixa2=  0 ixq2=  0
 cascade     386 stopped at isedt 2  (kcan= 1)
     415 ia=200 iq= 79 iap=  0 izp=  0 ixa1=200 ixq1= 80 ixa2=  0 ixq2=  0
 cascade     415 stopped at isedt 2  (kcan= 1)
     419 ia=197 iq= 80 iap=  0 izp=  0 ixa1=197 ixq1= 79 ixa2=  0 ixq2=  0
 cascade     419 stopped at isedt 2  (kcan= 1)
     431 ia=204 iq= 82 iap=  0 izp=  0 ixa1=204 ixq1= 81 ixa2=  0 ixq2=  0
 cascade     431 stopped at isedt 2  (kcan= 1)
     433 ia=204 iq= 82 iap=  0 izp=  0 ixa1=204 ixq1= 83 ixa2=  0 ixq2=  0
 cascade     433 stopped at isedt 2  (kcan= 1)
     442 ia=202 iq= 81 iap=  0 izp=  0 ixa1=202 ixq1= 80 ixa2=  0 ixq2=  0
 cascade     442 stopped at isedt 2  (kcan= 1)
     527 ia=203 iq= 81 iap=  0 izp=  0 ixa1=203 ixq1= 80 ixa2=  0 ixq2=  0
 cascade     527 stopped at isedt 2  (kcan= 1)
     552 ia=198 iq= 81 iap=  0 izp=  0 ixa1=198 ixq1= 80 ixa2=  0 ixq2=  0
 cascade     552 stopped at isedt 2  (kcan= 1)
     578 ia=205 iq= 82 iap=  0 izp=  0 ixa1=205 ixq1= 83 ixa2=  0 ixq2=  0
 cascade     578 stopped at isedt 2  (kcan= 1)
     618 ia=202 iq= 81 iap=  0 izp=  0 ixa1=202 ixq1= 80 ixa2=  0 ixq2=  0
 cascade     618 stopped at isedt 2  (kcan= 1)
     618 ia=205 iq= 82 iap=  0 izp=  0 ixa1=205 ixq1= 81 ixa2=  0 ixq2=  0
 cascade     618 stopped at isedt 2  (kcan= 1)
     799 ia=204 iq= 82 iap=  0 izp=  0 ixa1=204 ixq1= 83 ixa2=  0 ixq2=  0
 cascade     799 stopped at isedt 2  (kcan= 1)
     835 ia=207 iq= 83 iap=  0 izp=  0 ixa1=207 ixq1= 84 ixa2=  0 ixq2=  0
 cascade     835 stopped at isedt 2  (kcan= 1)
     861 ia=203 iq= 80 iap=  0 izp=  0 ixa1=203 ixq1= 81 ixa2=  0 ixq2=  0
 cascade     861 stopped at isedt 2  (kcan= 1)
     885 ia=201 iq= 80 iap=  0 izp=  0 ixa1=201 ixq1= 79 ixa2=  0 ixq2=  0
 cascade     885 stopped at isedt 2  (kcan= 1)
     888 ia=204 iq= 81 iap=  0 izp=  0 ixa1=204 ixq1= 82 ixa2=  0 ixq2=  0
 cascade     888 stopped at isedt 2  (kcan= 1)
     890 ia=205 iq= 82 iap=  0 izp=  0 ixa1=205 ixq1= 83 ixa2=  0 ixq2=  0
 cascade     890 stopped at isedt 2  (kcan= 1)
     893 ia=196 iq= 80 iap=  0 izp=  0 ixa1=196 ixq1= 79 ixa2=  0 ixq2=  0
 cascade     893 stopped at isedt 2  (kcan= 1)
     914 ia=206 iq= 83 iap=  0 izp=  0 ixa1=206 ixq1= 82 ixa2=  0 ixq2=  0
 cascade     914 stopped at isedt 2  (kcan= 1)
     921 ia=205 iq= 80 iap=  0 izp=  0 ixa1=205 ixq1= 81 ixa2=  0 ixq2=  0
 cascade     921 stopped at isedt 2  (kcan= 1)
     971 ia=205 iq= 84 iap=  0 izp=  0 ixa1=205 ixq1= 83 ixa2=  0 ixq2=  0
 cascade     971 stopped at isedt 2  (kcan= 1)
    1012 ia=203 iq= 80 iap=  0 izp=  0 ixa1=203 ixq1= 81 ixa2=  0 ixq2=  0
 cascade    1012 stopped at isedt 2  (kcan= 1)
    1026 ia=207 iq= 81 iap=  0 izp=  0 ixa1=207 ixq1= 80 ixa2=  0 ixq2=  0
 cascade    1026 stopped at isedt 2  (kcan= 1)
    1075 ia=203 iq= 81 iap=  0 izp=  0 ixa1=203 ixq1= 80 ixa2=  0 ixq2=  0
 cascade    1075 stopped at isedt 2  (kcan= 1)
    1100 ia=204 iq= 79 iap=  0 izp=  0 ixa1=204 ixq1= 80 ixa2=  0 ixq2=  0
 cascade    1100 stopped at isedt 2  (kcan= 1)
    1123 ia=205 iq= 82 iap=  0 izp=  0 ixa1=205 ixq1= 81 ixa2=  0 ixq2=  0
 cascade    1123 stopped at isedt 2  (kcan= 1)
    1176 ia=204 iq= 81 iap=  0 izp=  0 ixa1=204 ixq1= 82 ixa2=  0 ixq2=  0
 cascade    1176 stopped at isedt 2  (kcan= 1)
    1243 ia=202 iq= 80 iap=  0 izp=  0 ixa1=202 ixq1= 79 ixa2=  0 ixq2=  0
 cascade    1243 stopped at isedt 2  (kcan= 1)
    1261 ia=203 iq= 81 iap=  0 izp=  0 ixa1=203 ixq1= 80 ixa2=  0 ixq2=  0
 cascade    1261 stopped at isedt 2  (kcan= 1)
    1269 ia=203 iq= 80 iap=  0 izp=  0 ixa1=203 ixq1= 79 ixa2=  0 ixq2=  0
 cascade    1269 stopped at isedt 2  (kcan= 1)
    1319 ia=202 iq= 81 iap=  0 izp=  0 ixa1=202 ixq1= 82 ixa2=  0 ixq2=  0
 cascade    1319 stopped at isedt 2  (kcan= 1)
    1333 ia=204 iq= 83 iap=  0 izp=  0 ixa1=204 ixq1= 82 ixa2=  0 ixq2=  0
 cascade    1333 stopped at isedt 2  (kcan= 1)
    1340 ia=204 iq= 82 iap=  0 izp=  0 ixa1=204 ixq1= 81 ixa2=  0 ixq2=  0
 cascade    1340 stopped at isedt 2  (kcan= 1)
    1349 ia=200 iq= 78 iap=  0 izp=  0 ixa1=200 ixq1= 79 ixa2=  0 ixq2=  0
 cascade    1349 stopped at isedt 2  (kcan= 1)
    1386 ia=204 iq= 82 iap=  0 izp=  0 ixa1=204 ixq1= 81 ixa2=  0 ixq2=  0
 cascade    1386 stopped at isedt 2  (kcan= 1)
    1393 ia=202 iq= 83 iap=  0 izp=  0 ixa1=202 ixq1= 84 ixa2=  0 ixq2=  0
 cascade    1393 stopped at isedt 2  (kcan= 1)
    1398 ia=199 iq= 82 iap=  0 izp=  0 ixa1=199 ixq1= 81 ixa2=  0 ixq2=  0
 cascade    1398 stopped at isedt 2  (kcan= 1)
    1512 ia=207 iq= 81 iap=  0 izp=  0 ixa1=207 ixq1= 82 ixa2=  0 ixq2=  0
 cascade    1512 stopped at isedt 2  (kcan= 1)
    1531 ia=207 iq= 82 iap=  0 izp=  0 ixa1=207 ixq1= 83 ixa2=  0 ixq2=  0
 cascade    1531 stopped at isedt 2  (kcan= 1)
    1605 ia=202 iq= 82 iap=  0 izp=  0 ixa1=202 ixq1= 83 ixa2=  0 ixq2=  0
 cascade    1605 stopped at isedt 2  (kcan= 1)
    1650 ia=205 iq= 80 iap=  0 izp=  0 ixa1=205 ixq1= 81 ixa2=  0 ixq2=  0
 cascade    1650 stopped at isedt 2  (kcan= 1)
    1652 ia=200 iq= 80 iap=  0 izp=  0 ixa1=200 ixq1= 79 ixa2=  0 ixq2=  0
 cascade    1652 stopped at isedt 2  (kcan= 1)
    1665 ia=205 iq= 82 iap=  0 izp=  0 ixa1=205 ixq1= 81 ixa2=  0 ixq2=  0
 cascade    1665 stopped at isedt 2  (kcan= 1)
    1675 ia=204 iq= 81 iap=  0 izp=  0 ixa1=204 ixq1= 80 ixa2=  0 ixq2=  0
 cascade    1675 stopped at isedt 2  (kcan= 1)
    1675 ia=205 iq= 83 iap=  0 izp=  0 ixa1=205 ixq1= 82 ixa2=  0 ixq2=  0
 cascade    1675 stopped at isedt 2  (kcan= 1)
    1698 ia=206 iq= 81 iap=  0 izp=  0 ixa1=206 ixq1= 80 ixa2=  0 ixq2=  0
 cascade    1698 stopped at isedt 2  (kcan= 1)
    1734 ia=205 iq= 82 iap=  0 izp=  0 ixa1=205 ixq1= 81 ixa2=  0 ixq2=  0
 cascade    1734 stopped at isedt 2  (kcan= 1)
    1747 ia=205 iq= 80 iap=  0 izp=  0 ixa1=205 ixq1= 81 ixa2=  0 ixq2=  0
 cascade    1747 stopped at isedt 2  (kcan= 1)
    1756 ia=205 iq= 82 iap=  0 izp=  0 ixa1=205 ixq1= 81 ixa2=  0 ixq2=  0
 cascade    1756 stopped at isedt 2  (kcan= 1)
    1775 ia=202 iq= 80 iap=  0 izp=  0 ixa1=202 ixq1= 79 ixa2=  0 ixq2=  0
 cascade    1775 stopped at isedt 2  (kcan= 1)
    1792 ia=202 iq= 79 iap=  0 izp=  0 ixa1=202 ixq1= 80 ixa2=  0 ixq2=  0
 cascade    1792 stopped at isedt 2  (kcan= 1)
    1798 ia=201 iq= 81 iap=  0 izp=  0 ixa1=201 ixq1= 82 ixa2=  0 ixq2=  0
 cascade    1798 stopped at isedt 2  (kcan= 1)
    1800 ia=204 iq= 82 iap=  0 izp=  0 ixa1=204 ixq1= 81 ixa2=  0 ixq2=  0
 cascade    1800 stopped at isedt 2  (kcan= 1)
    1827 ia=205 iq= 82 iap=  0 izp=  0 ixa1=205 ixq1= 81 ixa2=  0 ixq2=  0
 cascade    1827 stopped at isedt 2  (kcan= 1)
    1831 ia=199 iq= 79 iap=  0 izp=  0 ixa1=199 ixq1= 78 ixa2=  0 ixq2=  0
 cascade    1831 stopped at isedt 2  (kcan= 1)
    1842 ia=203 iq= 81 iap=  0 izp=  0 ixa1=203 ixq1= 82 ixa2=  0 ixq2=  0
 cascade    1842 stopped at isedt 2  (kcan= 1)
    1887 ia=203 iq= 80 iap=  0 izp=  0 ixa1=203 ixq1= 81 ixa2=  0 ixq2=  0
 cascade    1887 stopped at isedt 2  (kcan= 1)
    1906 ia=202 iq= 83 iap=  0 izp=  0 ixa1=202 ixq1= 82 ixa2=  0 ixq2=  0
 cascade    1906 stopped at isedt 2  (kcan= 1)
    2013 ia=204 iq= 81 iap=  0 izp=  0 ixa1=204 ixq1= 82 ixa2=  0 ixq2=  0
 cascade    2013 stopped at isedt 2  (kcan= 1)
    2030 ia=204 iq= 83 iap=  0 izp=  0 ixa1=204 ixq1= 82 ixa2=  0 ixq2=  0
 cascade    2030 stopped at isedt 2  (kcan= 1)
    2041 ia=203 iq= 79 iap=  0 izp=  0 ixa1=203 ixq1= 78 ixa2=  0 ixq2=  0
 cascade    2041 stopped at isedt 2  (kcan= 1)
    2070 ia=203 iq= 81 iap=  0 izp=  0 ixa1=203 ixq1= 80 ixa2=  0 ixq2=  0
 cascade    2070 stopped at isedt 2  (kcan= 1)
    2078 ia=203 iq= 80 iap=  0 izp=  0 ixa1=203 ixq1= 81 ixa2=  0 ixq2=  0
 cascade    2078 stopped at isedt 2  (kcan= 1)
    2099 ia=207 iq= 82 iap=  0 izp=  0 ixa1=207 ixq1= 81 ixa2=  0 ixq2=  0
 cascade    2099 stopped at isedt 2  (kcan= 1)
    2183 ia=200 iq= 82 iap=  0 izp=  0 ixa1=200 ixq1= 83 ixa2=  0 ixq2=  0
 cascade    2183 stopped at isedt 2  (kcan= 1)
    2184 ia=200 iq= 79 iap=  0 izp=  0 ixa1=200 ixq1= 80 ixa2=  0 ixq2=  0
 cascade    2184 stopped at isedt 2  (kcan= 1)
    2193 ia=206 iq= 82 iap=  0 izp=  0 ixa1=206 ixq1= 81 ixa2=  0 ixq2=  0
 cascade    2193 stopped at isedt 2  (kcan= 1)
    2222 ia=206 iq= 80 iap=  0 izp=  0 ixa1=206 ixq1= 81 ixa2=  0 ixq2=  0
 cascade    2222 stopped at isedt 2  (kcan= 1)
    2234 ia=203 iq= 82 iap=  0 izp=  0 ixa1=203 ixq1= 81 ixa2=  0 ixq2=  0
 cascade    2234 stopped at isedt 2  (kcan= 1)
    2241 ia=202 iq= 79 iap=  0 izp=  0 ixa1=202 ixq1= 78 ixa2=  0 ixq2=  0
 cascade    2241 stopped at isedt 2  (kcan= 1)
    2246 ia=204 iq= 83 iap=  0 izp=  0 ixa1=204 ixq1= 82 ixa2=  0 ixq2=  0
 cascade    2246 stopped at isedt 2  (kcan= 1)
    2304 ia=203 iq= 81 iap=  0 izp=  0 ixa1=203 ixq1= 80 ixa2=  0 ixq2=  0
 cascade    2304 stopped at isedt 2  (kcan= 1)
    2306 ia=201 iq= 83 iap=  0 izp=  0 ixa1=201 ixq1= 82 ixa2=  0 ixq2=  0
 cascade    2306 stopped at isedt 2  (kcan= 1)
    2313 ia=203 iq= 81 iap=  0 izp=  0 ixa1=203 ixq1= 80 ixa2=  0 ixq2=  0
 cascade    2313 stopped at isedt 2  (kcan= 1)
    2324 ia=198 iq= 79 iap=  0 izp=  0 ixa1=198 ixq1= 78 ixa2=  0 ixq2=  0
 cascade    2324 stopped at isedt 2  (kcan= 1)
    2324 ia=200 iq= 80 iap=  0 izp=  0 ixa1=200 ixq1= 79 ixa2=  0 ixq2=  0
 cascade    2324 stopped at isedt 2  (kcan= 1)
    2377 ia=204 iq= 82 iap=  0 izp=  0 ixa1=204 ixq1= 83 ixa2=  0 ixq2=  0
 cascade    2377 stopped at isedt 2  (kcan= 1)
    2396 ia=205 iq= 81 iap=  0 izp=  0 ixa1=205 ixq1= 82 ixa2=  0 ixq2=  0
 cascade    2396 stopped at isedt 2  (kcan= 1)
    2409 ia=207 iq= 83 iap=  0 izp=  0 ixa1=207 ixq1= 82 ixa2=  0 ixq2=  0
 cascade    2409 stopped at isedt 2  (kcan= 1)
    2471 ia=208 iq= 84 iap=  0 izp=  0 ixa1=208 ixq1= 83 ixa2=  0 ixq2=  0
 cascade    2471 stopped at isedt 2  (kcan= 1)
    2530 ia=198 iq= 81 iap=  0 izp=  0 ixa1=198 ixq1= 80 ixa2=  0 ixq2=  0
 cascade    2530 stopped at isedt 2  (kcan= 1)
    2530 ia=199 iq= 80 iap=  0 izp=  0 ixa1=199 ixq1= 81 ixa2=  0 ixq2=  0
 cascade    2530 stopped at isedt 2  (kcan= 1)
    2572 ia=200 iq= 80 iap=  0 izp=  0 ixa1=200 ixq1= 79 ixa2=  0 ixq2=  0
 cascade    2572 stopped at isedt 2  (kcan= 1)
    2634 ia=202 iq= 83 iap=  0 izp=  0 ixa1=202 ixq1= 82 ixa2=  0 ixq2=  0
 cascade    2634 stopped at isedt 2  (kcan= 1)
    2645 ia=203 iq= 81 iap=  0 izp=  0 ixa1=203 ixq1= 82 ixa2=  0 ixq2=  0
 cascade    2645 stopped at isedt 2  (kcan= 1)
    2648 ia=198 iq= 78 iap=  0 izp=  0 ixa1=198 ixq1= 79 ixa2=  0 ixq2=  0
 cascade    2648 stopped at isedt 2  (kcan= 1)
    2674 ia=206 iq= 82 iap=  0 izp=  0 ixa1=206 ixq1= 81 ixa2=  0 ixq2=  0
 cascade    2674 stopped at isedt 2  (kcan= 1)
    2674 ia=204 iq= 82 iap=  0 izp=  0 ixa1=204 ixq1= 81 ixa2=  0 ixq2=  0
 cascade    2674 stopped at isedt 2  (kcan= 1)
    2679 ia=204 iq= 83 iap=  0 izp=  0 ixa1=204 ixq1= 82 ixa2=  0 ixq2=  0
 cascade    2679 stopped at isedt 2  (kcan= 1)
    2706 ia=207 iq= 82 iap=  0 izp=  0 ixa1=207 ixq1= 83 ixa2=  0 ixq2=  0
 cascade    2706 stopped at isedt 2  (kcan= 1)
    2726 ia=205 iq= 82 iap=  0 izp=  0 ixa1=205 ixq1= 81 ixa2=  0 ixq2=  0
 cascade    2726 stopped at isedt 2  (kcan= 1)
    2749 ia=203 iq= 82 iap=  0 izp=  0 ixa1=203 ixq1= 81 ixa2=  0 ixq2=  0
 cascade    2749 stopped at isedt 2  (kcan= 1)
    2759 ia=205 iq= 82 iap=  0 izp=  0 ixa1=205 ixq1= 81 ixa2=  0 ixq2=  0
 cascade    2759 stopped at isedt 2  (kcan= 1)
    2821 ia=206 iq= 82 iap=  0 izp=  0 ixa1=206 ixq1= 81 ixa2=  0 ixq2=  0
 cascade    2821 stopped at isedt 2  (kcan= 1)
    2853 ia=204 iq= 81 iap=  0 izp=  0 ixa1=204 ixq1= 80 ixa2=  0 ixq2=  0
 cascade    2853 stopped at isedt 2  (kcan= 1)
    2897 ia=201 iq= 81 iap=  0 izp=  0 ixa1=201 ixq1= 82 ixa2=  0 ixq2=  0
 cascade    2897 stopped at isedt 2  (kcan= 1)
    2904 ia=204 iq= 80 iap=  0 izp=  0 ixa1=204 ixq1= 79 ixa2=  0 ixq2=  0
 cascade    2904 stopped at isedt 2  (kcan= 1)
    2904 ia=205 iq= 80 iap=  0 izp=  0 ixa1=205 ixq1= 79 ixa2=  0 ixq2=  0
 cascade    2904 stopped at isedt 2  (kcan= 1)
    2944 ia=207 iq= 84 iap=  0 izp=  0 ixa1=207 ixq1= 83 ixa2=  0 ixq2=  0
 cascade    2944 stopped at isedt 2  (kcan= 1)
    2948 ia=205 iq= 81 iap=  0 izp=  0 ixa1=205 ixq1= 80 ixa2=  0 ixq2=  0
 cascade    2948 stopped at isedt 2  (kcan= 1)
    2972 ia=203 iq= 81 iap=  0 izp=  0 ixa1=203 ixq1= 82 ixa2=  0 ixq2=  0
 cascade    2972 stopped at isedt 2  (kcan= 1)
    2979 ia=203 iq= 80 iap=  0 izp=  0 ixa1=203 ixq1= 79 ixa2=  0 ixq2=  0
 cascade    2979 stopped at isedt 2  (kcan= 1)
    2985 ia=205 iq= 82 iap=  0 izp=  0 ixa1=205 ixq1= 83 ixa2=  0 ixq2=  0
 cascade    2985 stopped at isedt 2  (kcan= 1)
    3009 ia=205 iq= 81 iap=  0 izp=  0 ixa1=205 ixq1= 82 ixa2=  0 ixq2=  0
 cascade    3009 stopped at isedt 2  (kcan= 1)
    3044 ia=203 iq= 83 iap=  0 izp=  0 ixa1=203 ixq1= 82 ixa2=  0 ixq2=  0
 cascade    3044 stopped at isedt 2  (kcan= 1)
    3074 ia=205 iq= 82 iap=  0 izp=  0 ixa1=205 ixq1= 81 ixa2=  0 ixq2=  0
 cascade    3074 stopped at isedt 2  (kcan= 1)
    3076 ia=205 iq= 80 iap=  0 izp=  0 ixa1=205 ixq1= 81 ixa2=  0 ixq2=  0
 cascade    3076 stopped at isedt 2  (kcan= 1)
    3093 ia=203 iq= 82 iap=  0 izp=  0 ixa1=203 ixq1= 81 ixa2=  0 ixq2=  0
 cascade    3093 stopped at isedt 2  (kcan= 1)
    3095 ia=205 iq= 82 iap=  0 izp=  0 ixa1=205 ixq1= 81 ixa2=  0 ixq2=  0
 cascade    3095 stopped at isedt 2  (kcan= 1)
    3101 ia=207 iq= 81 iap=  0 izp=  0 ixa1=207 ixq1= 82 ixa2=  0 ixq2=  0
 cascade    3101 stopped at isedt 2  (kcan= 1)
    3106 ia=204 iq= 83 iap=  0 izp=  0 ixa1=204 ixq1= 84 ixa2=  0 ixq2=  0
 cascade    3106 stopped at isedt 2  (kcan= 1)
    3138 ia=202 iq= 80 iap=  0 izp=  0 ixa1=202 ixq1= 79 ixa2=  0 ixq2=  0
 cascade    3138 stopped at isedt 2  (kcan= 1)
    3189 ia=204 iq= 81 iap=  0 izp=  0 ixa1=204 ixq1= 82 ixa2=  0 ixq2=  0
 cascade    3189 stopped at isedt 2  (kcan= 1)
    3204 ia=204 iq= 80 iap=  0 izp=  0 ixa1=204 ixq1= 79 ixa2=  0 ixq2=  0
 cascade    3204 stopped at isedt 2  (kcan= 1)
    3213 ia=206 iq= 80 iap=  0 izp=  0 ixa1=206 ixq1= 79 ixa2=  0 ixq2=  0
 cascade    3213 stopped at isedt 2  (kcan= 1)
    3242 ia=202 iq= 81 iap=  0 izp=  0 ixa1=202 ixq1= 80 ixa2=  0 ixq2=  0
 cascade    3242 stopped at isedt 2  (kcan= 1)
    3274 ia=204 iq= 82 iap=  0 izp=  0 ixa1=204 ixq1= 81 ixa2=  0 ixq2=  0
 cascade    3274 stopped at isedt 2  (kcan= 1)
    3312 ia=204 iq= 82 iap=  0 izp=  0 ixa1=204 ixq1= 81 ixa2=  0 ixq2=  0
 cascade    3312 stopped at isedt 2  (kcan= 1)
    3366 ia=204 iq= 82 iap=  0 izp=  0 ixa1=204 ixq1= 81 ixa2=  0 ixq2=  0
 cascade    3366 stopped at isedt 2  (kcan= 1)
    3366 ia=202 iq= 81 iap=  0 izp=  0 ixa1=202 ixq1= 80 ixa2=  0 ixq2=  0
 cascade    3366 stopped at isedt 2  (kcan= 1)
    3405 ia=205 iq= 83 iap=  0 izp=  0 ixa1=205 ixq1= 82 ixa2=  0 ixq2=  0
 cascade    3405 stopped at isedt 2  (kcan= 1)
    3410 ia=202 iq= 82 iap=  0 izp=  0 ixa1=202 ixq1= 81 ixa2=  0 ixq2=  0
 cascade    3410 stopped at isedt 2  (kcan= 1)
    3442 ia=204 iq= 83 iap=  0 izp=  0 ixa1=204 ixq1= 82 ixa2=  0 ixq2=  0
 cascade    3442 stopped at isedt 2  (kcan= 1)
    3453 ia=203 iq= 82 iap=  0 izp=  0 ixa1=203 ixq1= 81 ixa2=  0 ixq2=  0
 cascade    3453 stopped at isedt 2  (kcan= 1)
    3574 ia=203 iq= 83 iap=  0 izp=  0 ixa1=203 ixq1= 82 ixa2=  0 ixq2=  0
 cascade    3574 stopped at isedt 2  (kcan= 1)
    3574 ia=201 iq= 80 iap=  0 izp=  0 ixa1=201 ixq1= 79 ixa2=  0 ixq2=  0
 cascade    3574 stopped at isedt 2  (kcan= 1)
    3582 ia=204 iq= 82 iap=  0 izp=  0 ixa1=204 ixq1= 81 ixa2=  0 ixq2=  0
 cascade    3582 stopped at isedt 2  (kcan= 1)
    3588 ia=201 iq= 79 iap=  0 izp=  0 ixa1=201 ixq1= 80 ixa2=  0 ixq2=  0
 cascade    3588 stopped at isedt 2  (kcan= 1)
    3602 ia=202 iq= 82 iap=  0 izp=  0 ixa1=202 ixq1= 83 ixa2=  0 ixq2=  0
 cascade    3602 stopped at isedt 2  (kcan= 1)
    3622 ia=204 iq= 81 iap=  0 izp=  0 ixa1=204 ixq1= 82 ixa2=  0 ixq2=  0
 cascade    3622 stopped at isedt 2  (kcan= 1)
    3630 ia=201 iq= 80 iap=  0 izp=  0 ixa1=201 ixq1= 79 ixa2=  0 ixq2=  0
 cascade    3630 stopped at isedt 2  (kcan= 1)
    3647 ia=205 iq= 82 iap=  0 izp=  0 ixa1=205 ixq1= 83 ixa2=  0 ixq2=  0
 cascade    3647 stopped at isedt 2  (kcan= 1)
    3696 ia=205 iq= 81 iap=  0 izp=  0 ixa1=205 ixq1= 80 ixa2=  0 ixq2=  0
 cascade    3696 stopped at isedt 2  (kcan= 1)
    3755 ia=206 iq= 82 iap=  0 izp=  0 ixa1=206 ixq1= 81 ixa2=  0 ixq2=  0
 cascade    3755 stopped at isedt 2  (kcan= 1)
    3810 ia=205 iq= 81 iap=  0 izp=  0 ixa1=205 ixq1= 80 ixa2=  0 ixq2=  0
 cascade    3810 stopped at isedt 2  (kcan= 1)
    3857 ia=203 iq= 81 iap=  0 izp=  0 ixa1=203 ixq1= 80 ixa2=  0 ixq2=  0
 cascade    3857 stopped at isedt 2  (kcan= 1)
    3872 ia=204 iq= 81 iap=  0 izp=  0 ixa1=204 ixq1= 80 ixa2=  0 ixq2=  0
 cascade    3872 stopped at isedt 2  (kcan= 1)
    3909 ia=204 iq= 82 iap=  0 izp=  0 ixa1=204 ixq1= 81 ixa2=  0 ixq2=  0
 cascade    3909 stopped at isedt 2  (kcan= 1)
    4033 ia=203 iq= 83 iap=  0 izp=  0 ixa1=203 ixq1= 82 ixa2=  0 ixq2=  0
 cascade    4033 stopped at isedt 2  (kcan= 1)
    4069 ia=204 iq= 81 iap=  0 izp=  0 ixa1=204 ixq1= 80 ixa2=  0 ixq2=  0
 cascade    4069 stopped at isedt 2  (kcan= 1)
    4069 ia=206 iq= 82 iap=  0 izp=  0 ixa1=206 ixq1= 81 ixa2=  0 ixq2=  0
 cascade    4069 stopped at isedt 2  (kcan= 1)
    4074 ia=204 iq= 81 iap=  0 izp=  0 ixa1=204 ixq1= 80 ixa2=  0 ixq2=  0
 cascade    4074 stopped at isedt 2  (kcan= 1)
    4081 ia=200 iq= 82 iap=  0 izp=  0 ixa1=200 ixq1= 83 ixa2=  0 ixq2=  0
 cascade    4081 stopped at isedt 2  (kcan= 1)
    4113 ia=204 iq= 83 iap=  0 izp=  0 ixa1=204 ixq1= 82 ixa2=  0 ixq2=  0
 cascade    4113 stopped at isedt 2  (kcan= 1)
    4139 ia=201 iq= 78 iap=  0 izp=  0 ixa1=201 ixq1= 79 ixa2=  0 ixq2=  0
 cascade    4139 stopped at isedt 2  (kcan= 1)
    4182 ia=203 iq= 82 iap=  0 izp=  0 ixa1=203 ixq1= 81 ixa2=  0 ixq2=  0
 cascade    4182 stopped at isedt 2  (kcan= 1)
    4200 ia=203 iq= 81 iap=  0 izp=  0 ixa1=203 ixq1= 82 ixa2=  0 ixq2=  0
 cascade    4200 stopped at isedt 2  (kcan= 1)
    4208 ia=206 iq= 83 iap=  0 izp=  0 ixa1=206 ixq1= 84 ixa2=  0 ixq2=  0
 cascade    4208 stopped at isedt 2  (kcan= 1)
    4209 ia=208 iq= 83 iap=  0 izp=  0 ixa1=208 ixq1= 84 ixa2=  0 ixq2=  0
 cascade    4209 stopped at isedt 2  (kcan= 1)
    4217 ia=203 iq= 83 iap=  0 izp=  0 ixa1=203 ixq1= 82 ixa2=  0 ixq2=  0
 cascade    4217 stopped at isedt 2  (kcan= 1)
    4217 ia=205 iq= 83 iap=  0 izp=  0 ixa1=205 ixq1= 82 ixa2=  0 ixq2=  0
 cascade    4217 stopped at isedt 2  (kcan= 1)
    4224 ia=204 iq= 80 iap=  0 izp=  0 ixa1=204 ixq1= 81 ixa2=  0 ixq2=  0
 cascade    4224 stopped at isedt 2  (kcan= 1)
    4238 ia=200 iq= 81 iap=  0 izp=  0 ixa1=200 ixq1= 80 ixa2=  0 ixq2=  0
 cascade    4238 stopped at isedt 2  (kcan= 1)
    4252 ia=202 iq= 81 iap=  0 izp=  0 ixa1=202 ixq1= 82 ixa2=  0 ixq2=  0
 cascade    4252 stopped at isedt 2  (kcan= 1)
    4258 ia=202 iq= 79 iap=  0 izp=  0 ixa1=202 ixq1= 80 ixa2=  0 ixq2=  0
 cascade    4258 stopped at isedt 2  (kcan= 1)
    4269 ia=202 iq= 79 iap=  0 izp=  0 ixa1=202 ixq1= 80 ixa2=  0 ixq2=  0
 cascade    4269 stopped at isedt 2  (kcan= 1)
    4348 ia=202 iq= 81 iap=  0 izp=  0 ixa1=202 ixq1= 80 ixa2=  0 ixq2=  0
 cascade    4348 stopped at isedt 2  (kcan= 1)
    4372 ia=204 iq= 81 iap=  0 izp=  0 ixa1=204 ixq1= 82 ixa2=  0 ixq2=  0
 cascade    4372 stopped at isedt 2  (kcan= 1)
    4403 ia=206 iq= 82 iap=  0 izp=  0 ixa1=205 ixq1= 81 ixa2=  0 ixq2=  0
 cascade    4403 stopped at isedt 2  (kcan= 1)
    4405 ia=202 iq= 80 iap=  0 izp=  0 ixa1=202 ixq1= 79 ixa2=  0 ixq2=  0
 cascade    4405 stopped at isedt 2  (kcan= 1)
    4408 ia=205 iq= 82 iap=  0 izp=  0 ixa1=205 ixq1= 83 ixa2=  0 ixq2=  0
 cascade    4408 stopped at isedt 2  (kcan= 1)
    4443 ia=204 iq= 83 iap=  0 izp=  0 ixa1=204 ixq1= 82 ixa2=  0 ixq2=  0
 cascade    4443 stopped at isedt 2  (kcan= 1)
    4455 ia=204 iq= 81 iap=  0 izp=  0 ixa1=204 ixq1= 82 ixa2=  0 ixq2=  0
 cascade    4455 stopped at isedt 2  (kcan= 1)
    4475 ia=203 iq= 81 iap=  0 izp=  0 ixa1=203 ixq1= 80 ixa2=  0 ixq2=  0
 cascade    4475 stopped at isedt 2  (kcan= 1)
    4540 ia=197 iq= 80 iap=  0 izp=  0 ixa1=197 ixq1= 81 ixa2=  0 ixq2=  0
 cascade    4540 stopped at isedt 2  (kcan= 1)
    4545 ia=201 iq= 83 iap=  0 izp=  0 ixa1=201 ixq1= 82 ixa2=  0 ixq2=  0
 cascade    4545 stopped at isedt 2  (kcan= 1)
    4590 ia=203 iq= 80 iap=  0 izp=  0 ixa1=203 ixq1= 79 ixa2=  0 ixq2=  0
 cascade    4590 stopped at isedt 2  (kcan= 1)
    4611 ia=203 iq= 81 iap=  0 izp=  0 ixa1=203 ixq1= 80 ixa2=  0 ixq2=  0
 cascade    4611 stopped at isedt 2  (kcan= 1)
    4704 ia=204 iq= 81 iap=  0 izp=  0 ixa1=204 ixq1= 80 ixa2=  0 ixq2=  0
 cascade    4704 stopped at isedt 2  (kcan= 1)
    4717 ia=200 iq= 81 iap=  0 izp=  0 ixa1=200 ixq1= 80 ixa2=  0 ixq2=  0
 cascade    4717 stopped at isedt 2  (kcan= 1)
    4819 ia=202 iq= 82 iap=  0 izp=  0 ixa1=202 ixq1= 81 ixa2=  0 ixq2=  0
 cascade    4819 stopped at isedt 2  (kcan= 1)
    4842 ia=205 iq= 82 iap=  0 izp=  0 ixa1=205 ixq1= 81 ixa2=  0 ixq2=  0
 cascade    4842 stopped at isedt 2  (kcan= 1)
    4872 ia=206 iq= 82 iap=  0 izp=  0 ixa1=206 ixq1= 81 ixa2=  0 ixq2=  0
 cascade    4872 stopped at isedt 2  (kcan= 1)
    4912 ia=201 iq= 80 iap=  0 izp=  0 ixa1=201 ixq1= 79 ixa2=  0 ixq2=  0
 cascade    4912 stopped at isedt 2  (kcan= 1)
    4914 ia=202 iq= 82 iap=  0 izp=  0 ixa1=202 ixq1= 81 ixa2=  0 ixq2=  0
 cascade    4914 stopped at isedt 2  (kcan= 1)
    4949 ia=199 iq= 80 iap=  0 izp=  0 ixa1=199 ixq1= 81 ixa2=  0 ixq2=  0
 cascade    4949 stopped at isedt 2  (kcan= 1)
    4970 ia=200 iq= 83 iap=  0 izp=  0 ixa1=200 ixq1= 82 ixa2=  0 ixq2=  0
 cascade    4970 stopped at isedt 2  (kcan= 1)
    5069 ia=198 iq= 81 iap=  0 izp=  0 ixa1=198 ixq1= 80 ixa2=  0 ixq2=  0
 cascade    5069 stopped at isedt 2  (kcan= 1)
    5104 ia=200 iq= 82 iap=  0 izp=  0 ixa1=200 ixq1= 81 ixa2=  0 ixq2=  0
 cascade    5104 stopped at isedt 2  (kcan= 1)
    5134 ia=203 iq= 81 iap=  0 izp=  0 ixa1=203 ixq1= 80 ixa2=  0 ixq2=  0
 cascade    5134 stopped at isedt 2  (kcan= 1)
    5165 ia=199 iq= 82 iap=  0 izp=  0 ixa1=199 ixq1= 81 ixa2=  0 ixq2=  0
 cascade    5165 stopped at isedt 2  (kcan= 1)
    5171 ia=201 iq= 80 iap=  0 izp=  0 ixa1=201 ixq1= 81 ixa2=  0 ixq2=  0
 cascade    5171 stopped at isedt 2  (kcan= 1)
    5175 ia=205 iq= 81 iap=  0 izp=  0 ixa1=205 ixq1= 80 ixa2=  0 ixq2=  0
 cascade    5175 stopped at isedt 2  (kcan= 1)
    5175 ia=204 iq= 81 iap=  0 izp=  0 ixa1=204 ixq1= 82 ixa2=  0 ixq2=  0
 cascade    5175 stopped at isedt 2  (kcan= 1)
    5183 ia=205 iq= 82 iap=  0 izp=  0 ixa1=205 ixq1= 83 ixa2=  0 ixq2=  0
 cascade    5183 stopped at isedt 2  (kcan= 1)
    5207 ia=204 iq= 80 iap=  0 izp=  0 ixa1=204 ixq1= 81 ixa2=  0 ixq2=  0
 cascade    5207 stopped at isedt 2  (kcan= 1)
    5221 ia=203 iq= 81 iap=  0 izp=  0 ixa1=203 ixq1= 82 ixa2=  0 ixq2=  0
 cascade    5221 stopped at isedt 2  (kcan= 1)
    5314 ia=207 iq= 81 iap=  0 izp=  0 ixa1=207 ixq1= 82 ixa2=  0 ixq2=  0
 cascade    5314 stopped at isedt 2  (kcan= 1)
    5343 ia=205 iq= 83 iap=  0 izp=  0 ixa1=205 ixq1= 82 ixa2=  0 ixq2=  0
 cascade    5343 stopped at isedt 2  (kcan= 1)
    5348 ia=202 iq= 80 iap=  0 izp=  0 ixa1=202 ixq1= 81 ixa2=  0 ixq2=  0
 cascade    5348 stopped at isedt 2  (kcan= 1)
    5349 ia=200 iq= 80 iap=  0 izp=  0 ixa1=200 ixq1= 81 ixa2=  0 ixq2=  0
 cascade    5349 stopped at isedt 2  (kcan= 1)
    5359 ia=206 iq= 82 iap=  0 izp=  0 ixa1=206 ixq1= 83 ixa2=  0 ixq2=  0
 cascade    5359 stopped at isedt 2  (kcan= 1)
    5416 ia=202 iq= 82 iap=  0 izp=  0 ixa1=202 ixq1= 81 ixa2=  0 ixq2=  0
 cascade    5416 stopped at isedt 2  (kcan= 1)
    5456 ia=202 iq= 79 iap=  0 izp=  0 ixa1=202 ixq1= 80 ixa2=  0 ixq2=  0
 cascade    5456 stopped at isedt 2  (kcan= 1)
    5456 ia=200 iq= 82 iap=  0 izp=  0 ixa1=200 ixq1= 83 ixa2=  0 ixq2=  0
 cascade    5456 stopped at isedt 2  (kcan= 1)
    5471 ia=207 iq= 82 iap=  0 izp=  0 ixa1=207 ixq1= 81 ixa2=  0 ixq2=  0
 cascade    5471 stopped at isedt 2  (kcan= 1)
    5496 ia=205 iq= 82 iap=  0 izp=  0 ixa1=205 ixq1= 83 ixa2=  0 ixq2=  0
 cascade    5496 stopped at isedt 2  (kcan= 1)
    5499 ia=203 iq= 79 iap=  0 izp=  0 ixa1=203 ixq1= 80 ixa2=  0 ixq2=  0
 cascade    5499 stopped at isedt 2  (kcan= 1)
    5507 ia=205 iq= 83 iap=  0 izp=  0 ixa1=205 ixq1= 84 ixa2=  0 ixq2=  0
 cascade    5507 stopped at isedt 2  (kcan= 1)
    5574 ia=205 iq= 83 iap=  0 izp=  0 ixa1=205 ixq1= 82 ixa2=  0 ixq2=  0
 cascade    5574 stopped at isedt 2  (kcan= 1)
    5595 ia=206 iq= 82 iap=  0 izp=  0 ixa1=206 ixq1= 83 ixa2=  0 ixq2=  0
 cascade    5595 stopped at isedt 2  (kcan= 1)
    5595 ia=205 iq= 83 iap=  0 izp=  0 ixa1=205 ixq1= 82 ixa2=  0 ixq2=  0
 cascade    5595 stopped at isedt 2  (kcan= 1)
    5601 ia=200 iq= 81 iap=  0 izp=  0 ixa1=200 ixq1= 80 ixa2=  0 ixq2=  0
 cascade    5601 stopped at isedt 2  (kcan= 1)
    5640 ia=201 iq= 81 iap=  0 izp=  0 ixa1=201 ixq1= 82 ixa2=  0 ixq2=  0
 cascade    5640 stopped at isedt 2  (kcan= 1)
    5666 ia=203 iq= 80 iap=  0 izp=  0 ixa1=203 ixq1= 79 ixa2=  0 ixq2=  0
 cascade    5666 stopped at isedt 2  (kcan= 1)
    5686 ia=205 iq= 82 iap=  0 izp=  0 ixa1=205 ixq1= 83 ixa2=  0 ixq2=  0
 cascade    5686 stopped at isedt 2  (kcan= 1)
    5686 ia=203 iq= 84 iap=  0 izp=  0 ixa1=203 ixq1= 83 ixa2=  0 ixq2=  0
 cascade    5686 stopped at isedt 2  (kcan= 1)
    5687 ia=205 iq= 81 iap=  0 izp=  0 ixa1=205 ixq1= 82 ixa2=  0 ixq2=  0
 cascade    5687 stopped at isedt 2  (kcan= 1)
    5703 ia=207 iq= 81 iap=  0 izp=  0 ixa1=207 ixq1= 82 ixa2=  0 ixq2=  0
 cascade    5703 stopped at isedt 2  (kcan= 1)
    5767 ia=202 iq= 81 iap=  0 izp=  0 ixa1=202 ixq1= 80 ixa2=  0 ixq2=  0
 cascade    5767 stopped at isedt 2  (kcan= 1)
    5780 ia=207 iq= 82 iap=  0 izp=  0 ixa1=207 ixq1= 83 ixa2=  0 ixq2=  0
 cascade    5780 stopped at isedt 2  (kcan= 1)
    5826 ia=205 iq= 83 iap=  0 izp=  0 ixa1=205 ixq1= 84 ixa2=  0 ixq2=  0
 cascade    5826 stopped at isedt 2  (kcan= 1)
    5894 ia=202 iq= 80 iap=  0 izp=  0 ixa1=202 ixq1= 79 ixa2=  0 ixq2=  0
 cascade    5894 stopped at isedt 2  (kcan= 1)
    5910 ia=202 iq= 82 iap=  0 izp=  0 ixa1=202 ixq1= 81 ixa2=  0 ixq2=  0
 cascade    5910 stopped at isedt 2  (kcan= 1)
    5910 ia=205 iq= 83 iap=  0 izp=  0 ixa1=205 ixq1= 82 ixa2=  0 ixq2=  0
 cascade    5910 stopped at isedt 2  (kcan= 1)
    5992 ia=203 iq= 82 iap=  0 izp=  0 ixa1=203 ixq1= 81 ixa2=  0 ixq2=  0
 cascade    5992 stopped at isedt 2  (kcan= 1)
    5992 ia=203 iq= 82 iap=  0 izp=  0 ixa1=203 ixq1= 81 ixa2=  0 ixq2=  0
 cascade    5992 stopped at isedt 2  (kcan= 1)
    6013 ia=203 iq= 83 iap=  0 izp=  0 ixa1=203 ixq1= 82 ixa2=  0 ixq2=  0
 cascade    6013 stopped at isedt 2  (kcan= 1)
    6035 ia=205 iq= 82 iap=  0 izp=  0 ixa1=205 ixq1= 83 ixa2=  0 ixq2=  0
 cascade    6035 stopped at isedt 2  (kcan= 1)
    6117 ia=201 iq= 80 iap=  0 izp=  0 ixa1=201 ixq1= 79 ixa2=  0 ixq2=  0
 cascade    6117 stopped at isedt 2  (kcan= 1)
    6126 ia=202 iq= 81 iap=  0 izp=  0 ixa1=202 ixq1= 80 ixa2=  0 ixq2=  0
 cascade    6126 stopped at isedt 2  (kcan= 1)
    6199 ia=201 iq= 80 iap=  0 izp=  0 ixa1=201 ixq1= 79 ixa2=  0 ixq2=  0
 cascade    6199 stopped at isedt 2  (kcan= 1)
    6260 ia=201 iq= 81 iap=  0 izp=  0 ixa1=201 ixq1= 80 ixa2=  0 ixq2=  0
 cascade    6260 stopped at isedt 2  (kcan= 1)
    6273 ia=206 iq= 82 iap=  0 izp=  0 ixa1=206 ixq1= 83 ixa2=  0 ixq2=  0
 cascade    6273 stopped at isedt 2  (kcan= 1)
    6297 ia=205 iq= 80 iap=  0 izp=  0 ixa1=205 ixq1= 81 ixa2=  0 ixq2=  0
 cascade    6297 stopped at isedt 2  (kcan= 1)
    6318 ia=204 iq= 80 iap=  0 izp=  0 ixa1=204 ixq1= 79 ixa2=  0 ixq2=  0
 cascade    6318 stopped at isedt 2  (kcan= 1)
    6325 ia=204 iq= 82 iap=  0 izp=  0 ixa1=204 ixq1= 83 ixa2=  0 ixq2=  0
 cascade    6325 stopped at isedt 2  (kcan= 1)
    6362 ia=201 iq= 82 iap=  0 izp=  0 ixa1=201 ixq1= 81 ixa2=  0 ixq2=  0
 cascade    6362 stopped at isedt 2  (kcan= 1)
    6384 ia=201 iq= 80 iap=  0 izp=  0 ixa1=201 ixq1= 81 ixa2=  0 ixq2=  0
 cascade    6384 stopped at isedt 2  (kcan= 1)
    6415 ia=205 iq= 82 iap=  0 izp=  0 ixa1=205 ixq1= 83 ixa2=  0 ixq2=  0
 cascade    6415 stopped at isedt 2  (kcan= 1)
    6426 ia=203 iq= 82 iap=  0 izp=  0 ixa1=203 ixq1= 81 ixa2=  0 ixq2=  0
 cascade    6426 stopped at isedt 2  (kcan= 1)
    6430 ia=206 iq= 81 iap=  0 izp=  0 ixa1=206 ixq1= 82 ixa2=  0 ixq2=  0
 cascade    6430 stopped at isedt 2  (kcan= 1)
    6437 ia=200 iq= 80 iap=  0 izp=  0 ixa1=200 ixq1= 81 ixa2=  0 ixq2=  0
 cascade    6437 stopped at isedt 2  (kcan= 1)
    6446 ia=202 iq= 81 iap=  0 izp=  0 ixa1=202 ixq1= 82 ixa2=  0 ixq2=  0
 cascade    6446 stopped at isedt 2  (kcan= 1)
    6494 ia=206 iq= 82 iap=  0 izp=  0 ixa1=206 ixq1= 81 ixa2=  0 ixq2=  0
 cascade    6494 stopped at isedt 2  (kcan= 1)
    6506 ia=200 iq= 79 iap=  0 izp=  0 ixa1=200 ixq1= 78 ixa2=  0 ixq2=  0
 cascade    6506 stopped at isedt 2  (kcan= 1)
    6525 ia=203 iq= 80 iap=  0 izp=  0 ixa1=203 ixq1= 79 ixa2=  0 ixq2=  0
 cascade    6525 stopped at isedt 2  (kcan= 1)
    6563 ia=202 iq= 81 iap=  0 izp=  0 ixa1=202 ixq1= 80 ixa2=  0 ixq2=  0
 cascade    6563 stopped at isedt 2  (kcan= 1)
    6576 ia=203 iq= 80 iap=  0 izp=  0 ixa1=203 ixq1= 79 ixa2=  0 ixq2=  0
 cascade    6576 stopped at isedt 2  (kcan= 1)
    6580 ia=201 iq= 82 iap=  0 izp=  0 ixa1=201 ixq1= 81 ixa2=  0 ixq2=  0
 cascade    6580 stopped at isedt 2  (kcan= 1)
    6595 ia=204 iq= 80 iap=  0 izp=  0 ixa1=204 ixq1= 81 ixa2=  0 ixq2=  0
 cascade    6595 stopped at isedt 2  (kcan= 1)
    6620 ia=204 iq= 82 iap=  0 izp=  0 ixa1=204 ixq1= 81 ixa2=  0 ixq2=  0
 cascade    6620 stopped at isedt 2  (kcan= 1)
    6637 ia=203 iq= 81 iap=  0 izp=  0 ixa1=203 ixq1= 82 ixa2=  0 ixq2=  0
 cascade    6637 stopped at isedt 2  (kcan= 1)
    6660 ia=207 iq= 82 iap=  0 izp=  0 ixa1=207 ixq1= 81 ixa2=  0 ixq2=  0
 cascade    6660 stopped at isedt 2  (kcan= 1)
    6686 ia=201 iq= 81 iap=  0 izp=  0 ixa1=201 ixq1= 82 ixa2=  0 ixq2=  0
 cascade    6686 stopped at isedt 2  (kcan= 1)
    6698 ia=203 iq= 82 iap=  0 izp=  0 ixa1=203 ixq1= 81 ixa2=  0 ixq2=  0
 cascade    6698 stopped at isedt 2  (kcan= 1)
    6806 ia=205 iq= 83 iap=  0 izp=  0 ixa1=205 ixq1= 84 ixa2=  0 ixq2=  0
 cascade    6806 stopped at isedt 2  (kcan= 1)
    6806 ia=205 iq= 82 iap=  0 izp=  0 ixa1=205 ixq1= 83 ixa2=  0 ixq2=  0
 cascade    6806 stopped at isedt 2  (kcan= 1)
    6834 ia=203 iq= 82 iap=  0 izp=  0 ixa1=203 ixq1= 81 ixa2=  0 ixq2=  0
 cascade    6834 stopped at isedt 2  (kcan= 1)
    6844 ia=204 iq= 83 iap=  0 izp=  0 ixa1=204 ixq1= 82 ixa2=  0 ixq2=  0
 cascade    6844 stopped at isedt 2  (kcan= 1)
    6884 ia=202 iq= 83 iap=  0 izp=  0 ixa1=202 ixq1= 82 ixa2=  0 ixq2=  0
 cascade    6884 stopped at isedt 2  (kcan= 1)
    6921 ia=200 iq= 79 iap=  0 izp=  0 ixa1=200 ixq1= 80 ixa2=  0 ixq2=  0
 cascade    6921 stopped at isedt 2  (kcan= 1)
    6928 ia=203 iq= 80 iap=  0 izp=  0 ixa1=203 ixq1= 81 ixa2=  0 ixq2=  0
 cascade    6928 stopped at isedt 2  (kcan= 1)
    6952 ia=201 iq= 79 iap=  0 izp=  0 ixa1=201 ixq1= 78 ixa2=  0 ixq2=  0
 cascade    6952 stopped at isedt 2  (kcan= 1)
    7008 ia=202 iq= 79 iap=  0 izp=  0 ixa1=202 ixq1= 80 ixa2=  0 ixq2=  0
 cascade    7008 stopped at isedt 2  (kcan= 1)
    7014 ia=202 iq= 81 iap=  0 izp=  0 ixa1=202 ixq1= 80 ixa2=  0 ixq2=  0
 cascade    7014 stopped at isedt 2  (kcan= 1)
    7014 ia=207 iq= 84 iap=  0 izp=  0 ixa1=207 ixq1= 83 ixa2=  0 ixq2=  0
 cascade    7014 stopped at isedt 2  (kcan= 1)
    7070 ia=204 iq= 81 iap=  0 izp=  0 ixa1=204 ixq1= 80 ixa2=  0 ixq2=  0
 cascade    7070 stopped at isedt 2  (kcan= 1)
    7114 ia=202 iq= 82 iap=  0 izp=  0 ixa1=202 ixq1= 83 ixa2=  0 ixq2=  0
 cascade    7114 stopped at isedt 2  (kcan= 1)
    7134 ia=204 iq= 81 iap=  0 izp=  0 ixa1=204 ixq1= 80 ixa2=  0 ixq2=  0
 cascade    7134 stopped at isedt 2  (kcan= 1)
    7245 ia=204 iq= 80 iap=  0 izp=  0 ixa1=204 ixq1= 79 ixa2=  0 ixq2=  0
 cascade    7245 stopped at isedt 2  (kcan= 1)
    7257 ia=205 iq= 81 iap=  0 izp=  0 ixa1=205 ixq1= 80 ixa2=  0 ixq2=  0
 cascade    7257 stopped at isedt 2  (kcan= 1)
    7270 ia=203 iq= 82 iap=  0 izp=  0 ixa1=203 ixq1= 81 ixa2=  0 ixq2=  0
 cascade    7270 stopped at isedt 2  (kcan= 1)
    7324 ia=204 iq= 82 iap=  0 izp=  0 ixa1=204 ixq1= 81 ixa2=  0 ixq2=  0
 cascade    7324 stopped at isedt 2  (kcan= 1)
    7350 ia=201 iq= 82 iap=  0 izp=  0 ixa1=201 ixq1= 81 ixa2=  0 ixq2=  0
 cascade    7350 stopped at isedt 2  (kcan= 1)
    7404 ia=200 iq= 78 iap=  0 izp=  0 ixa1=200 ixq1= 79 ixa2=  0 ixq2=  0
 cascade    7404 stopped at isedt 2  (kcan= 1)
    7440 ia=204 iq= 80 iap=  0 izp=  0 ixa1=204 ixq1= 81 ixa2=  0 ixq2=  0
 cascade    7440 stopped at isedt 2  (kcan= 1)
    7492 ia=205 iq= 80 iap=  0 izp=  0 ixa1=205 ixq1= 79 ixa2=  0 ixq2=  0
 cascade    7492 stopped at isedt 2  (kcan= 1)
    7495 ia=202 iq= 81 iap=  0 izp=  0 ixa1=202 ixq1= 82 ixa2=  0 ixq2=  0
 cascade    7495 stopped at isedt 2  (kcan= 1)
    7552 ia=205 iq= 80 iap=  0 izp=  0 ixa1=205 ixq1= 79 ixa2=  0 ixq2=  0
 cascade    7552 stopped at isedt 2  (kcan= 1)
    7606 ia=202 iq= 82 iap=  0 izp=  0 ixa1=202 ixq1= 83 ixa2=  0 ixq2=  0
 cascade    7606 stopped at isedt 2  (kcan= 1)
    7634 ia=205 iq= 81 iap=  0 izp=  0 ixa1=205 ixq1= 80 ixa2=  0 ixq2=  0
 cascade    7634 stopped at isedt 2  (kcan= 1)
    7650 ia=198 iq= 81 iap=  0 izp=  0 ixa1=198 ixq1= 80 ixa2=  0 ixq2=  0
 cascade    7650 stopped at isedt 2  (kcan= 1)
    7651 ia=199 iq= 82 iap=  0 izp=  0 ixa1=199 ixq1= 81 ixa2=  0 ixq2=  0
 cascade    7651 stopped at isedt 2  (kcan= 1)
    7661 ia=208 iq= 82 iap=  0 izp=  0 ixa1=208 ixq1= 83 ixa2=  0 ixq2=  0
 cascade    7661 stopped at isedt 2  (kcan= 1)
    7689 ia=204 iq= 82 iap=  0 izp=  0 ixa1=204 ixq1= 83 ixa2=  0 ixq2=  0
 cascade    7689 stopped at isedt 2  (kcan= 1)
    7698 ia=198 iq= 80 iap=  0 izp=  0 ixa1=198 ixq1= 81 ixa2=  0 ixq2=  0
 cascade    7698 stopped at isedt 2  (kcan= 1)
    7699 ia=204 iq= 80 iap=  0 izp=  0 ixa1=204 ixq1= 79 ixa2=  0 ixq2=  0
 cascade    7699 stopped at isedt 2  (kcan= 1)
    7720 ia=201 iq= 82 iap=  0 izp=  0 ixa1=201 ixq1= 81 ixa2=  0 ixq2=  0
 cascade    7720 stopped at isedt 2  (kcan= 1)
    7747 ia=203 iq= 82 iap=  0 izp=  0 ixa1=203 ixq1= 81 ixa2=  0 ixq2=  0
 cascade    7747 stopped at isedt 2  (kcan= 1)
    7774 ia=203 iq= 82 iap=  0 izp=  0 ixa1=203 ixq1= 81 ixa2=  0 ixq2=  0
 cascade    7774 stopped at isedt 2  (kcan= 1)
    7790 ia=204 iq= 80 iap=  0 izp=  0 ixa1=204 ixq1= 79 ixa2=  0 ixq2=  0
 cascade    7790 stopped at isedt 2  (kcan= 1)
    7793 ia=201 iq= 83 iap=  0 izp=  0 ixa1=201 ixq1= 82 ixa2=  0 ixq2=  0
 cascade    7793 stopped at isedt 2  (kcan= 1)
    7834 ia=207 iq= 82 iap=  0 izp=  0 ixa1=207 ixq1= 83 ixa2=  0 ixq2=  0
 cascade    7834 stopped at isedt 2  (kcan= 1)
    7835 ia=206 iq= 84 iap=  0 izp=  0 ixa1=206 ixq1= 83 ixa2=  0 ixq2=  0
 cascade    7835 stopped at isedt 2  (kcan= 1)
    7859 ia=204 iq= 82 iap=  0 izp=  0 ixa1=204 ixq1= 81 ixa2=  0 ixq2=  0
 cascade    7859 stopped at isedt 2  (kcan= 1)
    7954 ia=204 iq= 83 iap=  0 izp=  0 ixa1=204 ixq1= 82 ixa2=  0 ixq2=  0
 cascade    7954 stopped at isedt 2  (kcan= 1)
    7972 ia=206 iq= 81 iap=  0 izp=  0 ixa1=206 ixq1= 82 ixa2=  0 ixq2=  0
 cascade    7972 stopped at isedt 2  (kcan= 1)
    8003 ia=204 iq= 82 iap=  0 izp=  0 ixa1=204 ixq1= 81 ixa2=  0 ixq2=  0
 cascade    8003 stopped at isedt 2  (kcan= 1)
    8024 ia=207 iq= 82 iap=  0 izp=  0 ixa1=207 ixq1= 83 ixa2=  0 ixq2=  0
 cascade    8024 stopped at isedt 2  (kcan= 1)
    8080 ia=207 iq= 82 iap=  0 izp=  0 ixa1=207 ixq1= 83 ixa2=  0 ixq2=  0
 cascade    8080 stopped at isedt 2  (kcan= 1)
    8089 ia=206 iq= 81 iap=  0 izp=  0 ixa1=206 ixq1= 80 ixa2=  0 ixq2=  0
 cascade    8089 stopped at isedt 2  (kcan= 1)
    8191 ia=207 iq= 81 iap=  0 izp=  0 ixa1=207 ixq1= 82 ixa2=  0 ixq2=  0
 cascade    8191 stopped at isedt 2  (kcan= 1)
    8215 ia=202 iq= 79 iap=  0 izp=  0 ixa1=202 ixq1= 80 ixa2=  0 ixq2=  0
 cascade    8215 stopped at isedt 2  (kcan= 1)
    8242 ia=205 iq= 81 iap=  0 izp=  0 ixa1=205 ixq1= 82 ixa2=  0 ixq2=  0
 cascade    8242 stopped at isedt 2  (kcan= 1)
    8312 ia=205 iq= 82 iap=  0 izp=  0 ixa1=205 ixq1= 81 ixa2=  0 ixq2=  0
 cascade    8312 stopped at isedt 2  (kcan= 1)
    8320 ia=199 iq= 80 iap=  0 izp=  0 ixa1=199 ixq1= 79 ixa2=  0 ixq2=  0
 cascade    8320 stopped at isedt 2  (kcan= 1)
    8328 ia=206 iq= 82 iap=  0 izp=  0 ixa1=206 ixq1= 81 ixa2=  0 ixq2=  0
 cascade    8328 stopped at isedt 2  (kcan= 1)
    8334 ia=206 iq= 81 iap=  0 izp=  0 ixa1=206 ixq1= 80 ixa2=  0 ixq2=  0
 cascade    8334 stopped at isedt 2  (kcan= 1)
    8385 ia=199 iq= 78 iap=  0 izp=  0 ixa1=199 ixq1= 77 ixa2=  0 ixq2=  0
 cascade    8385 stopped at isedt 2  (kcan= 1)
    8390 ia=201 iq= 78 iap=  0 izp=  0 ixa1=201 ixq1= 79 ixa2=  0 ixq2=  0
 cascade    8390 stopped at isedt 2  (kcan= 1)
    8397 ia=205 iq= 83 iap=  0 izp=  0 ixa1=205 ixq1= 82 ixa2=  0 ixq2=  0
 cascade    8397 stopped at isedt 2  (kcan= 1)
    8402 ia=202 iq= 82 iap=  0 izp=  0 ixa1=202 ixq1= 81 ixa2=  0 ixq2=  0
 cascade    8402 stopped at isedt 2  (kcan= 1)
    8471 ia=202 iq= 81 iap=  0 izp=  0 ixa1=202 ixq1= 80 ixa2=  0 ixq2=  0
 cascade    8471 stopped at isedt 2  (kcan= 1)
    8507 ia=206 iq= 82 iap=  0 izp=  0 ixa1=206 ixq1= 83 ixa2=  0 ixq2=  0
 cascade    8507 stopped at isedt 2  (kcan= 1)
    8538 ia=201 iq= 80 iap=  0 izp=  0 ixa1=201 ixq1= 79 ixa2=  0 ixq2=  0
 cascade    8538 stopped at isedt 2  (kcan= 1)
    8624 ia=204 iq= 81 iap=  0 izp=  0 ixa1=204 ixq1= 80 ixa2=  0 ixq2=  0
 cascade    8624 stopped at isedt 2  (kcan= 1)
    8654 ia=205 iq= 81 iap=  0 izp=  0 ixa1=205 ixq1= 82 ixa2=  0 ixq2=  0
 cascade    8654 stopped at isedt 2  (kcan= 1)
    8711 ia=203 iq= 83 iap=  0 izp=  0 ixa1=203 ixq1= 82 ixa2=  0 ixq2=  0
 cascade    8711 stopped at isedt 2  (kcan= 1)
    8712 ia=203 iq= 82 iap=  0 izp=  0 ixa1=203 ixq1= 81 ixa2=  0 ixq2=  0
 cascade    8712 stopped at isedt 2  (kcan= 1)
    8716 ia=202 iq= 83 iap=  0 izp=  0 ixa1=202 ixq1= 82 ixa2=  0 ixq2=  0
 cascade    8716 stopped at isedt 2  (kcan= 1)
    8739 ia=203 iq= 81 iap=  0 izp=  0 ixa1=203 ixq1= 80 ixa2=  0 ixq2=  0
 cascade    8739 stopped at isedt 2  (kcan= 1)
    8768 ia=202 iq= 83 iap=  0 izp=  0 ixa1=202 ixq1= 82 ixa2=  0 ixq2=  0
 cascade    8768 stopped at isedt 2  (kcan= 1)
    8775 ia=202 iq= 80 iap=  0 izp=  0 ixa1=202 ixq1= 81 ixa2=  0 ixq2=  0
 cascade    8775 stopped at isedt 2  (kcan= 1)
    8843 ia=204 iq= 81 iap=  0 izp=  0 ixa1=204 ixq1= 80 ixa2=  0 ixq2=  0
 cascade    8843 stopped at isedt 2  (kcan= 1)
    8866 ia=200 iq= 80 iap=  0 izp=  0 ixa1=200 ixq1= 81 ixa2=  0 ixq2=  0
 cascade    8866 stopped at isedt 2  (kcan= 1)
    8908 ia=201 iq= 80 iap=  0 izp=  0 ixa1=201 ixq1= 81 ixa2=  0 ixq2=  0
 cascade    8908 stopped at isedt 2  (kcan= 1)
    8941 ia=202 iq= 81 iap=  0 izp=  0 ixa1=202 ixq1= 80 ixa2=  0 ixq2=  0
 cascade    8941 stopped at isedt 2  (kcan= 1)
    8949 ia=201 iq= 79 iap=  0 izp=  0 ixa1=201 ixq1= 78 ixa2=  0 ixq2=  0
 cascade    8949 stopped at isedt 2  (kcan= 1)
    8962 ia=202 iq= 81 iap=  0 izp=  0 ixa1=202 ixq1= 82 ixa2=  0 ixq2=  0
 cascade    8962 stopped at isedt 2  (kcan= 1)
    8969 ia=206 iq= 83 iap=  0 izp=  0 ixa1=206 ixq1= 82 ixa2=  0 ixq2=  0
 cascade    8969 stopped at isedt 2  (kcan= 1)
    8992 ia=203 iq= 79 iap=  0 izp=  0 ixa1=203 ixq1= 80 ixa2=  0 ixq2=  0
 cascade    8992 stopped at isedt 2  (kcan= 1)
    8992 ia=204 iq= 83 iap=  0 izp=  0 ixa1=204 ixq1= 82 ixa2=  0 ixq2=  0
 cascade    8992 stopped at isedt 2  (kcan= 1)
    9031 ia=205 iq= 81 iap=  0 izp=  0 ixa1=205 ixq1= 80 ixa2=  0 ixq2=  0
 cascade    9031 stopped at isedt 2  (kcan= 1)
    9082 ia=207 iq= 82 iap=  0 izp=  0 ixa1=207 ixq1= 81 ixa2=  0 ixq2=  0
 cascade    9082 stopped at isedt 2  (kcan= 1)
    9109 ia=204 iq= 82 iap=  0 izp=  0 ixa1=204 ixq1= 81 ixa2=  0 ixq2=  0
 cascade    9109 stopped at isedt 2  (kcan= 1)
    9134 ia=202 iq= 80 iap=  0 izp=  0 ixa1=202 ixq1= 81 ixa2=  0 ixq2=  0
 cascade    9134 stopped at isedt 2  (kcan= 1)
    9173 ia=199 iq= 82 iap=  0 izp=  0 ixa1=199 ixq1= 81 ixa2=  0 ixq2=  0
 cascade    9173 stopped at isedt 2  (kcan= 1)
    9173 ia=202 iq= 80 iap=  0 izp=  0 ixa1=202 ixq1= 79 ixa2=  0 ixq2=  0
 cascade    9173 stopped at isedt 2  (kcan= 1)
    9175 ia=205 iq= 82 iap=  0 izp=  0 ixa1=205 ixq1= 81 ixa2=  0 ixq2=  0
 cascade    9175 stopped at isedt 2  (kcan= 1)
    9215 ia=202 iq= 81 iap=  0 izp=  0 ixa1=202 ixq1= 80 ixa2=  0 ixq2=  0
 cascade    9215 stopped at isedt 2  (kcan= 1)
    9256 ia=202 iq= 82 iap=  0 izp=  0 ixa1=202 ixq1= 81 ixa2=  0 ixq2=  0
 cascade    9256 stopped at isedt 2  (kcan= 1)
    9259 ia=201 iq= 83 iap=  0 izp=  0 ixa1=201 ixq1= 82 ixa2=  0 ixq2=  0
 cascade    9259 stopped at isedt 2  (kcan= 1)
    9298 ia=205 iq= 81 iap=  0 izp=  0 ixa1=205 ixq1= 80 ixa2=  0 ixq2=  0
 cascade    9298 stopped at isedt 2  (kcan= 1)
    9367 ia=206 iq= 81 iap=  0 izp=  0 ixa1=206 ixq1= 82 ixa2=  0 ixq2=  0
 cascade    9367 stopped at isedt 2  (kcan= 1)
    9382 ia=206 iq= 81 iap=  0 izp=  0 ixa1=206 ixq1= 80 ixa2=  0 ixq2=  0
 cascade    9382 stopped at isedt 2  (kcan= 1)
    9396 ia=205 iq= 81 iap=  0 izp=  0 ixa1=205 ixq1= 82 ixa2=  0 ixq2=  0
 cascade    9396 stopped at isedt 2  (kcan= 1)
    9440 ia=205 iq= 82 iap=  0 izp=  0 ixa1=205 ixq1= 83 ixa2=  0 ixq2=  0
 cascade    9440 stopped at isedt 2  (kcan= 1)
    9468 ia=200 iq= 81 iap=  0 izp=  0 ixa1=200 ixq1= 80 ixa2=  0 ixq2=  0
 cascade    9468 stopped at isedt 2  (kcan= 1)
    9474 ia=203 iq= 82 iap=  0 izp=  0 ixa1=203 ixq1= 83 ixa2=  0 ixq2=  0
 cascade    9474 stopped at isedt 2  (kcan= 1)
    9494 ia=201 iq= 81 iap=  0 izp=  0 ixa1=201 ixq1= 80 ixa2=  0 ixq2=  0
 cascade    9494 stopped at isedt 2  (kcan= 1)
    9506 ia=205 iq= 82 iap=  0 izp=  0 ixa1=205 ixq1= 81 ixa2=  0 ixq2=  0
 cascade    9506 stopped at isedt 2  (kcan= 1)
    9516 ia=201 iq= 81 iap=  0 izp=  0 ixa1=201 ixq1= 80 ixa2=  0 ixq2=  0
 cascade    9516 stopped at isedt 2  (kcan= 1)
    9526 ia=203 iq= 82 iap=  0 izp=  0 ixa1=203 ixq1= 83 ixa2=  0 ixq2=  0
 cascade    9526 stopped at isedt 2  (kcan= 1)
    9536 ia=205 iq= 82 iap=  0 izp=  0 ixa1=205 ixq1= 83 ixa2=  0 ixq2=  0
 cascade    9536 stopped at isedt 2  (kcan= 1)
    9592 ia=199 iq= 81 iap=  0 izp=  0 ixa1=199 ixq1= 80 ixa2=  0 ixq2=  0
 cascade    9592 stopped at isedt 2  (kcan= 1)
    9648 ia=203 iq= 82 iap=  0 izp=  0 ixa1=203 ixq1= 81 ixa2=  0 ixq2=  0
 cascade    9648 stopped at isedt 2  (kcan= 1)
    9668 ia=203 iq= 80 iap=  0 izp=  0 ixa1=203 ixq1= 79 ixa2=  0 ixq2=  0
 cascade    9668 stopped at isedt 2  (kcan= 1)
    9683 ia=206 iq= 82 iap=  0 izp=  0 ixa1=206 ixq1= 81 ixa2=  0 ixq2=  0
 cascade    9683 stopped at isedt 2  (kcan= 1)
    9687 ia=203 iq= 80 iap=  0 izp=  0 ixa1=203 ixq1= 79 ixa2=  0 ixq2=  0
 cascade    9687 stopped at isedt 2  (kcan= 1)
    9695 ia=205 iq= 81 iap=  0 izp=  0 ixa1=205 ixq1= 82 ixa2=  0 ixq2=  0
 cascade    9695 stopped at isedt 2  (kcan= 1)
    9704 ia=205 iq= 81 iap=  0 izp=  0 ixa1=205 ixq1= 80 ixa2=  0 ixq2=  0
 cascade    9704 stopped at isedt 2  (kcan= 1)
    9787 ia=201 iq= 81 iap=  0 izp=  0 ixa1=201 ixq1= 80 ixa2=  0 ixq2=  0
 cascade    9787 stopped at isedt 2  (kcan= 1)
    9802 ia=204 iq= 80 iap=  0 izp=  0 ixa1=204 ixq1= 81 ixa2=  0 ixq2=  0
 cascade    9802 stopped at isedt 2  (kcan= 1)
    9832 ia=203 iq= 81 iap=  0 izp=  0 ixa1=203 ixq1= 82 ixa2=  0 ixq2=  0
 cascade    9832 stopped at isedt 2  (kcan= 1)
    9832 ia=204 iq= 80 iap=  0 izp=  0 ixa1=204 ixq1= 81 ixa2=  0 ixq2=  0
 cascade    9832 stopped at isedt 2  (kcan= 1)
    9852 ia=203 iq= 79 iap=  0 izp=  0 ixa1=203 ixq1= 78 ixa2=  0 ixq2=  0
 cascade    9852 stopped at isedt 2  (kcan= 1)
    9859 ia=204 iq= 80 iap=  0 izp=  0 ixa1=204 ixq1= 81 ixa2=  0 ixq2=  0
 cascade    9859 stopped at isedt 2  (kcan= 1)
    9874 ia=202 iq= 81 iap=  0 izp=  0 ixa1=202 ixq1= 80 ixa2=  0 ixq2=  0
 cascade    9874 stopped at isedt 2  (kcan= 1)
    9888 ia=202 iq= 78 iap=  0 izp=  0 ixa1=202 ixq1= 79 ixa2=  0 ixq2=  0
 cascade    9888 stopped at isedt 2  (kcan= 1)
    9888 ia=202 iq= 82 iap=  0 izp=  0 ixa1=202 ixq1= 81 ixa2=  0 ixq2=  0
 cascade    9888 stopped at isedt 2  (kcan= 1)
    9976 ia=205 iq= 81 iap=  0 izp=  0 ixa1=205 ixq1= 80 ixa2=  0 ixq2=  0
 cascade    9976 stopped at isedt 2  (kcan= 1)
   10011 ia=200 iq= 81 iap=  0 izp=  0 ixa1=200 ixq1= 82 ixa2=  0 ixq2=  0
 cascade   10011 stopped at isedt 2  (kcan= 1)
   10016 ia=206 iq= 81 iap=  0 izp=  0 ixa1=206 ixq1= 80 ixa2=  0 ixq2=  0
 cascade   10016 stopped at isedt 2  (kcan= 1)
   10031 ia=205 iq= 83 iap=  0 izp=  0 ixa1=205 ixq1= 82 ixa2=  0 ixq2=  0
 cascade   10031 stopped at isedt 2  (kcan= 1)
   10106 ia=198 iq= 80 iap=  0 izp=  0 ixa1=198 ixq1= 81 ixa2=  0 ixq2=  0
 cascade   10106 stopped at isedt 2  (kcan= 1)
   10116 ia=205 iq= 80 iap=  0 izp=  0 ixa1=205 ixq1= 81 ixa2=  0 ixq2=  0
 cascade   10116 stopped at isedt 2  (kcan= 1)
   10119 ia=205 iq= 80 iap=  0 izp=  0 ixa1=205 ixq1= 81 ixa2=  0 ixq2=  0
 cascade   10119 stopped at isedt 2  (kcan= 1)
   10192 ia=204 iq= 82 iap=  0 izp=  0 ixa1=204 ixq1= 81 ixa2=  0 ixq2=  0
 cascade   10192 stopped at isedt 2  (kcan= 1)
   10197 ia=202 iq= 81 iap=  0 izp=  0 ixa1=202 ixq1= 80 ixa2=  0 ixq2=  0
 cascade   10197 stopped at isedt 2  (kcan= 1)
   10200 ia=197 iq= 79 iap=  0 izp=  0 ixa1=197 ixq1= 80 ixa2=  0 ixq2=  0
 cascade   10200 stopped at isedt 2  (kcan= 1)
   10227 ia=207 iq= 82 iap=  0 izp=  0 ixa1=207 ixq1= 83 ixa2=  0 ixq2=  0
 cascade   10227 stopped at isedt 2  (kcan= 1)
   10230 ia=200 iq= 81 iap=  0 izp=  0 ixa1=200 ixq1= 82 ixa2=  0 ixq2=  0
 cascade   10230 stopped at isedt 2  (kcan= 1)
   10245 ia=205 iq= 82 iap=  0 izp=  0 ixa1=205 ixq1= 83 ixa2=  0 ixq2=  0
 cascade   10245 stopped at isedt 2  (kcan= 1)
   10281 ia=203 iq= 81 iap=  0 izp=  0 ixa1=203 ixq1= 82 ixa2=  0 ixq2=  0
 cascade   10281 stopped at isedt 2  (kcan= 1)
   10323 ia=201 iq= 81 iap=  0 izp=  0 ixa1=201 ixq1= 80 ixa2=  0 ixq2=  0
 cascade   10323 stopped at isedt 2  (kcan= 1)
   10346 ia=207 iq= 83 iap=  0 izp=  0 ixa1=207 ixq1= 82 ixa2=  0 ixq2=  0
 cascade   10346 stopped at isedt 2  (kcan= 1)
   10401 ia=205 iq= 83 iap=  0 izp=  0 ixa1=205 ixq1= 84 ixa2=  0 ixq2=  0
 cascade   10401 stopped at isedt 2  (kcan= 1)
   10411 ia=206 iq= 82 iap=  0 izp=  0 ixa1=206 ixq1= 81 ixa2=  0 ixq2=  0
 cascade   10411 stopped at isedt 2  (kcan= 1)
   10428 ia=205 iq= 81 iap=  0 izp=  0 ixa1=205 ixq1= 79 ixa2=  0 ixq2=  0
 cascade   10428 stopped at isedt 2  (kcan= 1)
   10435 ia=204 iq= 80 iap=  0 izp=  0 ixa1=204 ixq1= 79 ixa2=  0 ixq2=  0
 cascade   10435 stopped at isedt 2  (kcan= 1)
   10436 ia=204 iq= 81 iap=  0 izp=  0 ixa1=204 ixq1= 80 ixa2=  0 ixq2=  0
 cascade   10436 stopped at isedt 2  (kcan= 1)
   10444 ia=203 iq= 82 iap=  0 izp=  0 ixa1=203 ixq1= 83 ixa2=  0 ixq2=  0
 cascade   10444 stopped at isedt 2  (kcan= 1)
   10451 ia=204 iq= 82 iap=  0 izp=  0 ixa1=204 ixq1= 83 ixa2=  0 ixq2=  0
 cascade   10451 stopped at isedt 2  (kcan= 1)
   10472 ia=206 iq= 83 iap=  0 izp=  0 ixa1=206 ixq1= 82 ixa2=  0 ixq2=  0
 cascade   10472 stopped at isedt 2  (kcan= 1)
   10485 ia=204 iq= 82 iap=  0 izp=  0 ixa1=204 ixq1= 81 ixa2=  0 ixq2=  0
 cascade   10485 stopped at isedt 2  (kcan= 1)
   10486 ia=203 iq= 79 iap=  0 izp=  0 ixa1=203 ixq1= 80 ixa2=  0 ixq2=  0
 cascade   10486 stopped at isedt 2  (kcan= 1)
   10535 ia=202 iq= 80 iap=  0 izp=  0 ixa1=202 ixq1= 79 ixa2=  0 ixq2=  0
 cascade   10535 stopped at isedt 2  (kcan= 1)
   10577 ia=206 iq= 83 iap=  0 izp=  0 ixa1=206 ixq1= 82 ixa2=  0 ixq2=  0
 cascade   10577 stopped at isedt 2  (kcan= 1)
   10596 ia=204 iq= 81 iap=  0 izp=  0 ixa1=204 ixq1= 80 ixa2=  0 ixq2=  0
 cascade   10596 stopped at isedt 2  (kcan= 1)
   10599 ia=200 iq= 83 iap=  0 izp=  0 ixa1=200 ixq1= 82 ixa2=  0 ixq2=  0
 cascade   10599 stopped at isedt 2  (kcan= 1)
   10600 ia=204 iq= 82 iap=  0 izp=  0 ixa1=204 ixq1= 81 ixa2=  0 ixq2=  0
 cascade   10600 stopped at isedt 2  (kcan= 1)
   10601 ia=200 iq= 80 iap=  0 izp=  0 ixa1=200 ixq1= 81 ixa2=  0 ixq2=  0
 cascade   10601 stopped at isedt 2  (kcan= 1)
   10636 ia=205 iq= 81 iap=  0 izp=  0 ixa1=205 ixq1= 82 ixa2=  0 ixq2=  0
 cascade   10636 stopped at isedt 2  (kcan= 1)
   10653 ia=203 iq= 82 iap=  0 izp=  0 ixa1=203 ixq1= 81 ixa2=  0 ixq2=  0
 cascade   10653 stopped at isedt 2  (kcan= 1)
   10682 ia=202 iq= 80 iap=  0 izp=  0 ixa1=202 ixq1= 81 ixa2=  0 ixq2=  0
 cascade   10682 stopped at isedt 2  (kcan= 1)
   10689 ia=202 iq= 80 iap=  0 izp=  0 ixa1=202 ixq1= 79 ixa2=  0 ixq2=  0
 cascade   10689 stopped at isedt 2  (kcan= 1)
   10709 ia=204 iq= 83 iap=  0 izp=  0 ixa1=204 ixq1= 82 ixa2=  0 ixq2=  0
 cascade   10709 stopped at isedt 2  (kcan= 1)
   10760 ia=203 iq= 82 iap=  0 izp=  0 ixa1=203 ixq1= 81 ixa2=  0 ixq2=  0
 cascade   10760 stopped at isedt 2  (kcan= 1)
   10794 ia=203 iq= 82 iap=  0 izp=  0 ixa1=203 ixq1= 81 ixa2=  0 ixq2=  0
 cascade   10794 stopped at isedt 2  (kcan= 1)
   10817 ia=200 iq= 81 iap=  0 izp=  0 ixa1=200 ixq1= 80 ixa2=  0 ixq2=  0
 cascade   10817 stopped at isedt 2  (kcan= 1)
   10869 ia=204 iq= 79 iap=  0 izp=  0 ixa1=204 ixq1= 80 ixa2=  0 ixq2=  0
 cascade   10869 stopped at isedt 2  (kcan= 1)
   10946 ia=204 iq= 81 iap=  0 izp=  0 ixa1=204 ixq1= 80 ixa2=  0 ixq2=  0
 cascade   10946 stopped at isedt 2  (kcan= 1)
   10964 ia=202 iq= 82 iap=  0 izp=  0 ixa1=202 ixq1= 83 ixa2=  0 ixq2=  0
 cascade   10964 stopped at isedt 2  (kcan= 1)
   11067 ia=203 iq= 80 iap=  0 izp=  0 ixa1=203 ixq1= 81 ixa2=  0 ixq2=  0
 cascade   11067 stopped at isedt 2  (kcan= 1)
   11086 ia=202 iq= 80 iap=  0 izp=  0 ixa1=202 ixq1= 79 ixa2=  0 ixq2=  0
 cascade   11086 stopped at isedt 2  (kcan= 1)
   11093 ia=205 iq= 82 iap=  0 izp=  0 ixa1=205 ixq1= 81 ixa2=  0 ixq2=  0
 cascade   11093 stopped at isedt 2  (kcan= 1)
   11106 ia=199 iq= 79 iap=  0 izp=  0 ixa1=199 ixq1= 80 ixa2=  0 ixq2=  0
 cascade   11106 stopped at isedt 2  (kcan= 1)
   11147 ia=203 iq= 80 iap=  0 izp=  0 ixa1=203 ixq1= 81 ixa2=  0 ixq2=  0
 cascade   11147 stopped at isedt 2  (kcan= 1)
   11232 ia=205 iq= 82 iap=  0 izp=  0 ixa1=205 ixq1= 81 ixa2=  0 ixq2=  0
 cascade   11232 stopped at isedt 2  (kcan= 1)
   11242 ia=203 iq= 81 iap=  0 izp=  0 ixa1=203 ixq1= 80 ixa2=  0 ixq2=  0
 cascade   11242 stopped at isedt 2  (kcan= 1)
   11257 ia=203 iq= 80 iap=  0 izp=  0 ixa1=203 ixq1= 79 ixa2=  0 ixq2=  0
 cascade   11257 stopped at isedt 2  (kcan= 1)
   11313 ia=201 iq= 81 iap=  0 izp=  0 ixa1=201 ixq1= 80 ixa2=  0 ixq2=  0
 cascade   11313 stopped at isedt 2  (kcan= 1)
   11337 ia=205 iq= 80 iap=  0 izp=  0 ixa1=205 ixq1= 81 ixa2=  0 ixq2=  0
 cascade   11337 stopped at isedt 2  (kcan= 1)
   11343 ia=199 iq= 80 iap=  0 izp=  0 ixa1=199 ixq1= 79 ixa2=  0 ixq2=  0
 cascade   11343 stopped at isedt 2  (kcan= 1)
   11388 ia=205 iq= 84 iap=  0 izp=  0 ixa1=205 ixq1= 83 ixa2=  0 ixq2=  0
 cascade   11388 stopped at isedt 2  (kcan= 1)
   11433 ia=204 iq= 81 iap=  0 izp=  0 ixa1=204 ixq1= 80 ixa2=  0 ixq2=  0
 cascade   11433 stopped at isedt 2  (kcan= 1)
   11525 ia=206 iq= 82 iap=  0 izp=  0 ixa1=206 ixq1= 81 ixa2=  0 ixq2=  0
 cascade   11525 stopped at isedt 2  (kcan= 1)
   11571 ia=204 iq= 82 iap=  0 izp=  0 ixa1=204 ixq1= 83 ixa2=  0 ixq2=  0
 cascade   11571 stopped at isedt 2  (kcan= 1)
   11571 ia=203 iq= 82 iap=  0 izp=  0 ixa1=203 ixq1= 81 ixa2=  0 ixq2=  0
 cascade   11571 stopped at isedt 2  (kcan= 1)
   11575 ia=203 iq= 82 iap=  0 izp=  0 ixa1=203 ixq1= 83 ixa2=  0 ixq2=  0
 cascade   11575 stopped at isedt 2  (kcan= 1)
   11622 ia=198 iq= 81 iap=  0 izp=  0 ixa1=198 ixq1= 82 ixa2=  0 ixq2=  0
 cascade   11622 stopped at isedt 2  (kcan= 1)
   11627 ia=204 iq= 79 iap=  0 izp=  0 ixa1=204 ixq1= 78 ixa2=  0 ixq2=  0
 cascade   11627 stopped at isedt 2  (kcan= 1)
   11628 ia=205 iq= 80 iap=  0 izp=  0 ixa1=205 ixq1= 79 ixa2=  0 ixq2=  0
 cascade   11628 stopped at isedt 2  (kcan= 1)
   11676 ia=205 iq= 81 iap=  0 izp=  0 ixa1=205 ixq1= 80 ixa2=  0 ixq2=  0
 cascade   11676 stopped at isedt 2  (kcan= 1)
   11682 ia=208 iq= 82 iap=  0 izp=  0 ixa1=208 ixq1= 83 ixa2=  0 ixq2=  0
 cascade   11682 stopped at isedt 2  (kcan= 1)
   11710 ia=203 iq= 82 iap=  0 izp=  0 ixa1=203 ixq1= 81 ixa2=  0 ixq2=  0
 cascade   11710 stopped at isedt 2  (kcan= 1)
   11717 ia=200 iq= 79 iap=  0 izp=  0 ixa1=200 ixq1= 80 ixa2=  0 ixq2=  0
 cascade   11717 stopped at isedt 2  (kcan= 1)
   11754 ia=203 iq= 80 iap=  0 izp=  0 ixa1=203 ixq1= 81 ixa2=  0 ixq2=  0
 cascade   11754 stopped at isedt 2  (kcan= 1)
   11768 ia=204 iq= 81 iap=  0 izp=  0 ixa1=204 ixq1= 82 ixa2=  0 ixq2=  0
 cascade   11768 stopped at isedt 2  (kcan= 1)
   11777 ia=201 iq= 81 iap=  0 izp=  0 ixa1=201 ixq1= 82 ixa2=  0 ixq2=  0
 cascade   11777 stopped at isedt 2  (kcan= 1)
   11882 ia=201 iq= 81 iap=  0 izp=  0 ixa1=201 ixq1= 82 ixa2=  0 ixq2=  0
 cascade   11882 stopped at isedt 2  (kcan= 1)
   11885 ia=201 iq= 80 iap=  0 izp=  0 ixa1=201 ixq1= 79 ixa2=  0 ixq2=  0
 cascade   11885 stopped at isedt 2  (kcan= 1)
   12026 ia=202 iq= 81 iap=  0 izp=  0 ixa1=202 ixq1= 82 ixa2=  0 ixq2=  0
 cascade   12026 stopped at isedt 2  (kcan= 1)
   12035 ia=203 iq= 83 iap=  0 izp=  0 ixa1=203 ixq1= 84 ixa2=  0 ixq2=  0
 cascade   12035 stopped at isedt 2  (kcan= 1)
   12080 ia=206 iq= 83 iap=  0 izp=  0 ixa1=206 ixq1= 82 ixa2=  0 ixq2=  0
 cascade   12080 stopped at isedt 2  (kcan= 1)
   12083 ia=201 iq= 82 iap=  0 izp=  0 ixa1=201 ixq1= 81 ixa2=  0 ixq2=  0
 cascade   12083 stopped at isedt 2  (kcan= 1)
   12090 ia=202 iq= 80 iap=  0 izp=  0 ixa1=202 ixq1= 81 ixa2=  0 ixq2=  0
 cascade   12090 stopped at isedt 2  (kcan= 1)
   12152 ia=204 iq= 80 iap=  0 izp=  0 ixa1=203 ixq1= 80 ixa2=  0 ixq2=  0
 cascade   12152 stopped at isedt 2  (kcan= 1)
   12163 ia=204 iq= 81 iap=  0 izp=  0 ixa1=204 ixq1= 82 ixa2=  0 ixq2=  0
 cascade   12163 stopped at isedt 2  (kcan= 1)
   12180 ia=205 iq= 82 iap=  0 izp=  0 ixa1=205 ixq1= 81 ixa2=  0 ixq2=  0
 cascade   12180 stopped at isedt 2  (kcan= 1)
   12202 ia=199 iq= 81 iap=  0 izp=  0 ixa1=199 ixq1= 80 ixa2=  0 ixq2=  0
 cascade   12202 stopped at isedt 2  (kcan= 1)
   12329 ia=200 iq= 79 iap=  0 izp=  0 ixa1=200 ixq1= 78 ixa2=  0 ixq2=  0
 cascade   12329 stopped at isedt 2  (kcan= 1)
   12346 ia=205 iq= 82 iap=  0 izp=  0 ixa1=205 ixq1= 81 ixa2=  0 ixq2=  0
 cascade   12346 stopped at isedt 2  (kcan= 1)
   12367 ia=203 iq= 82 iap=  0 izp=  0 ixa1=203 ixq1= 81 ixa2=  0 ixq2=  0
 cascade   12367 stopped at isedt 2  (kcan= 1)
   12557 ia=197 iq= 79 iap=  0 izp=  0 ixa1=197 ixq1= 78 ixa2=  0 ixq2=  0
 cascade   12557 stopped at isedt 2  (kcan= 1)
   12643 ia=202 iq= 81 iap=  0 izp=  0 ixa1=202 ixq1= 82 ixa2=  0 ixq2=  0
 cascade   12643 stopped at isedt 2  (kcan= 1)
   12643 ia=199 iq= 78 iap=  0 izp=  0 ixa1=199 ixq1= 79 ixa2=  0 ixq2=  0
 cascade   12643 stopped at isedt 2  (kcan= 1)
   12690 ia=203 iq= 79 iap=  0 izp=  0 ixa1=203 ixq1= 78 ixa2=  0 ixq2=  0
 cascade   12690 stopped at isedt 2  (kcan= 1)
   12748 ia=202 iq= 82 iap=  0 izp=  0 ixa1=202 ixq1= 81 ixa2=  0 ixq2=  0
 cascade   12748 stopped at isedt 2  (kcan= 1)
   12824 ia=202 iq= 83 iap=  0 izp=  0 ixa1=202 ixq1= 82 ixa2=  0 ixq2=  0
 cascade   12824 stopped at isedt 2  (kcan= 1)
   12844 ia=200 iq= 82 iap=  0 izp=  0 ixa1=200 ixq1= 81 ixa2=  0 ixq2=  0
 cascade   12844 stopped at isedt 2  (kcan= 1)
   12848 ia=201 iq= 82 iap=  0 izp=  0 ixa1=201 ixq1= 81 ixa2=  0 ixq2=  0
 cascade   12848 stopped at isedt 2  (kcan= 1)
   12855 ia=201 iq= 80 iap=  0 izp=  0 ixa1=201 ixq1= 79 ixa2=  0 ixq2=  0
 cascade   12855 stopped at isedt 2  (kcan= 1)
   12879 ia=201 iq= 82 iap=  0 izp=  0 ixa1=201 ixq1= 81 ixa2=  0 ixq2=  0
 cascade   12879 stopped at isedt 2  (kcan= 1)
   12927 ia=203 iq= 82 iap=  0 izp=  0 ixa1=203 ixq1= 81 ixa2=  0 ixq2=  0
 cascade   12927 stopped at isedt 2  (kcan= 1)
   12952 ia=204 iq= 81 iap=  0 izp=  0 ixa1=204 ixq1= 80 ixa2=  0 ixq2=  0
 cascade   12952 stopped at isedt 2  (kcan= 1)
   13039 ia=204 iq= 82 iap=  0 izp=  0 ixa1=204 ixq1= 83 ixa2=  0 ixq2=  0
 cascade   13039 stopped at isedt 2  (kcan= 1)
   13069 ia=204 iq= 81 iap=  0 izp=  0 ixa1=204 ixq1= 80 ixa2=  0 ixq2=  0
 cascade   13069 stopped at isedt 2  (kcan= 1)
   13071 ia=206 iq= 82 iap=  0 izp=  0 ixa1=206 ixq1= 83 ixa2=  0 ixq2=  0
 cascade   13071 stopped at isedt 2  (kcan= 1)
   13100 ia=202 iq= 82 iap=  0 izp=  0 ixa1=202 ixq1= 81 ixa2=  0 ixq2=  0
 cascade   13100 stopped at isedt 2  (kcan= 1)
   13149 ia=207 iq= 82 iap=  0 izp=  0 ixa1=207 ixq1= 83 ixa2=  0 ixq2=  0
 cascade   13149 stopped at isedt 2  (kcan= 1)
   13149 ia=205 iq= 81 iap=  0 izp=  0 ixa1=205 ixq1= 82 ixa2=  0 ixq2=  0
 cascade   13149 stopped at isedt 2  (kcan= 1)
   13204 ia=205 iq= 81 iap=  0 izp=  0 ixa1=205 ixq1= 82 ixa2=  0 ixq2=  0
 cascade   13204 stopped at isedt 2  (kcan= 1)
   13204 ia=206 iq= 82 iap=  0 izp=  0 ixa1=206 ixq1= 81 ixa2=  0 ixq2=  0
 cascade   13204 stopped at isedt 2  (kcan= 1)
   13204 ia=202 iq= 83 iap=  0 izp=  0 ixa1=202 ixq1= 84 ixa2=  0 ixq2=  0
 cascade   13204 stopped at isedt 2  (kcan= 1)
   13214 ia=206 iq= 82 iap=  0 izp=  0 ixa1=206 ixq1= 81 ixa2=  0 ixq2=  0
 cascade   13214 stopped at isedt 2  (kcan= 1)
   13249 ia=206 iq= 81 iap=  0 izp=  0 ixa1=206 ixq1= 80 ixa2=  0 ixq2=  0
 cascade   13249 stopped at isedt 2  (kcan= 1)
   13328 ia=203 iq= 81 iap=  0 izp=  0 ixa1=203 ixq1= 80 ixa2=  0 ixq2=  0
 cascade   13328 stopped at isedt 2  (kcan= 1)
   13362 ia=208 iq= 82 iap=  0 izp=  0 ixa1=208 ixq1= 83 ixa2=  0 ixq2=  0
 cascade   13362 stopped at isedt 2  (kcan= 1)
   13373 ia=198 iq= 81 iap=  0 izp=  0 ixa1=198 ixq1= 80 ixa2=  0 ixq2=  0
 cascade   13373 stopped at isedt 2  (kcan= 1)
   13385 ia=199 iq= 79 iap=  0 izp=  0 ixa1=199 ixq1= 78 ixa2=  0 ixq2=  0
 cascade   13385 stopped at isedt 2  (kcan= 1)
   13415 ia=204 iq= 81 iap=  0 izp=  0 ixa1=204 ixq1= 80 ixa2=  0 ixq2=  0
 cascade   13415 stopped at isedt 2  (kcan= 1)
   13423 ia=203 iq= 81 iap=  0 izp=  0 ixa1=203 ixq1= 80 ixa2=  0 ixq2=  0
 cascade   13423 stopped at isedt 2  (kcan= 1)
1problem summary                                                                                                       

      run terminated when it had used    1 minutes of computer time.
+                                                                                                     05/08/19 07:33:57
      c MCNPX test problem                                                                 probid =   05/08/19 07:32:56

 neutron creation       tracks   weight        energy            neutron loss           tracks   weight        energy
                                 (per source particle)                                           (per source particle)

 source                   0    0.            0.                  escape              305298    2.2609E+01    1.0696E+02
 nucl. interaction   318741    2.3705E+01    3.8770E+02          energy cutoff            0    0.            0.        
 particle decay           0    0.            0.                  time cutoff              0    0.            0.        
 weight window            0    0.            0.                  weight window            0    0.            0.        
 cell importance          0    0.            0.                  cell importance          0    0.            0.        
 weight cutoff            0    0.            0.                  weight cutoff            0    0.            0.        
 energy importance        0    0.            0.                  energy importance        0    0.            0.        
 dxtran                   0    0.            0.                  dxtran                   0    0.            0.        
 forced collisions        0    0.            0.                  forced collisions        0    0.            0.        
 exp. transform           0    0.            0.                  exp. transform           0    0.            0.        
 upscattering             0    0.            0.                  downscattering           0    0.            2.8983E+01
 *photonuclear            0    0.            0.                  capture                  0    9.5540E-02    8.3946E-02
 (n,xn)               40453    3.0072E+00    5.9591E+00          loss to (n,xn)       19629    1.4592E+00    2.0067E+01
 prompt fission           0    0.            0.                  loss to fission          0    0.            0.        
 delayed fission          0    0.            0.                  nucl. interaction    34267    2.5485E+00    2.3757E+02
 *prompt photofiss        0    0.            0.                  particle decay           0    0.            0.        
 tabular boundary        15    1.1156E-03    2.2234E-02          tabular boundary        15    1.1156E-03    2.2234E-02
 tabular sampling         0    0.            0.                                                                        
     total           359209    2.6714E+01    3.9368E+02              total           359209    2.6714E+01    3.9368E+02

   number of neutrons banked                  339580        average time of (shakes)              cutoffs
   neutron tracks per source particle     2.6715E+01          escape            7.5492E+00          tco   1.0000E+34
   neutron collisions per source particle 2.2253E+02          capture           6.6451E+00          eco   0.0000E+00
   total neutron collisions                  2992116          capture or escape 7.5454E+00          wc1  -5.0000E-01
   net multiplication              0.0000E+00 0.0000          any termination   6.4287E+00          wc2  -2.5000E-01

 photon creation        tracks   weight        energy            photon loss            tracks   weight        energy
                                 (per source particle)                                           (per source particle)

 source                   0    0.            0.                  escape               10984    8.6769E-01    1.2977E+00
 nucl. interaction   152459    1.1339E+01    1.2901E+01          energy cutoff            0    0.            1.1989E-02
 particle decay           0    0.            0.                  time cutoff              0    0.            0.        
 weight window            0    0.            0.                  weight window            0    0.            0.        
 cell importance          0    0.            0.                  cell importance          0    0.            0.        
 weight cutoff            0    0.            0.                  weight cutoff            0    0.            0.        
 energy importance        0    0.            0.                  energy importance        0    0.            0.        
 dxtran                   0    0.            0.                  dxtran                   0    0.            0.        
 forced collisions        0    0.            0.                  forced collisions        0    0.            0.        
 exp. transform           0    0.            0.                  exp. transform           0    0.            0.        
 from neutrons       318511    2.5278E+01    3.2499E+01          compton scatter          0    0.            1.9730E+01
 bremsstrahlung      716015    5.6753E+01    3.2633E+00          capture            1974166    1.5516E+02    2.4562E+01
 p-annihilation       63272    5.1207E+00    2.6167E+00          pair production      31636    2.5603E+00    8.6137E+00
 *photonuclear            0    0.            0.                  *photonuclear abs        0    0.            0.        
 electron x-rays          0    0.            0.                  *loss to photofis        0    0.            0.        
 1st fluorescence    645650    5.0623E+01    2.8278E+00                                                                
 2nd fluorescence    120879    9.4712E+00    1.0672E-01                                                                
 (gamma,xgamma)           0    0.            0.                                                                        
 tabular sampling         0    0.            0.                                                                        
 *prompt photofiss        0    0.            0.                                                                        
     total          2016786    1.5859E+02    5.4215E+01              total          2016786    1.5859E+02    5.4215E+01

  number of photons banked                   1339500        average time of (shakes)              cutoffs
   photon tracks per source particle      1.4999E+02          escape            8.9899E+01          tco   1.0000E+34
   photon collisions per source particle  1.9836E+02          capture           9.1508E+01          eco   1.0000E-03
   total photon collisions                   2667166          capture or escape 9.1499E+01          wc1  -5.0000E-01
                                                              any termination   9.0022E+01          wc2  -2.5000E-01

 proton creation        tracks   weight        energy            proton loss            tracks   weight        energy
                                 (per source particle)                                           (per source particle)

 source               13446    1.0000E+00    9.0000E+02          escape                 205    1.5246E-02    1.8170E+00
 nucl. interaction    48904    3.6371E+00    2.9855E+02          energy cutoff        45594    3.3909E+00    3.3909E+00
 particle decay           0    0.            0.                  time cutoff              0    0.            0.        
 weight window            0    0.            0.                  weight window            0    0.            0.        
 cell importance          0    0.            0.                  cell importance          0    0.            0.        
 weight cutoff            0    0.            0.                  weight cutoff            0    0.            0.        
 energy importance        0    0.            0.                  energy importance        0    0.            0.        
 dxtran                   0    0.            0.                  dxtran                   0    0.            0.        
 forced collisions        0    0.            0.                  forced collisions        0    0.            0.        
 exp. transform           0    0.            0.                  exp. transform           0    0.            0.        
 tabular sampling         0    0.            0.                  multiple scatter         0    0.            4.7216E+02
                                                                 bremsstrahlung           0    0.            0.        
 photonuclear             0    0.            0.                  nucl. interaction    16551    1.2309E+00    7.2112E+02
 elastic recoil           0    0.            0.                  elastic scatter          0    0.            6.3410E-02
                                                                 particle decay           0    0.            0.        
                                                                 capture                  0    0.            0.        
 (gamma,xgen_chg)         0    0.            0.                  tabular sampling         0    0.            0.        
     total            62350    4.6371E+00    1.1985E+03              total            62350    4.6371E+00    1.1985E+03

   number of particles banked                  48904                                              cutoffs
   particle tracks per source particle    4.6371E+00                                                tco   1.0000E+34
   particle substeps per source particle  1.8380E+03                                                eco   1.0000E+00
   total particle  substeps                 24713633                                                wc1   0.0000E+00
                                                                                                    wc2   0.0000E+00

 computer time so far in this run     1.01 minutes            maximum number ever in bank        53
 computer time in mcrun               1.00 minutes            bank overflows to backup file       0
 source particles per minute            1.3419E+04            dynamic storage         0 words,          0 bytes.
 random numbers generated                406026965            most random numbers used was   158028 in history     3343
 
 warning.   random number stride   152917 exceeded        1 times.

 range of sampled source weights = 1.0000E+00 to 1.0000E+00
1source distribution frequency tables                                                                   print table 170

 the expected values below do not include the effect of the rejection loop which samples position.


 source distribution   1  for rad

                                         number                                       weight
             source
   n          value         sampled      expected  sampled/expected      sampled      expected  sampled/expected

   1      2.00000E+00      1.0000E+00   1.0000E+00   1.0000E+00         1.0000E+00   1.0000E+00   1.0000E+00
 total                     1.0000E+00   1.0000E+00   1.0000E+00         1.0000E+00   1.0000E+00   1.0000E+00
1neutron     activity in each cell                                                                      print table 126

                 tracks     population   collisions   collisions     number        flux        average      average
        cell    entering                               * weight     weighted     weighted   track weight   track mfp
                                                    (per history)    energy       energy     (relative)      (cm)

     1     1           0       339580      2992116    2.2144E+02   9.7072E-01   5.1444E+00   9.9564E-01   5.1554E+00
     2     2      305298       305298            0    0.0000E+00   1.0843E+00   4.5177E+00   9.9567E-01   0.0000E+00

     total        305298       644878      2992116    2.2144E+02
1photon      activity in each cell                                                                      print table 126

                 tracks     population   collisions   collisions     number        flux        average      average
        cell    entering                               * weight     weighted     weighted   track weight   track mfp
                                                    (per history)    energy       energy     (relative)      (cm)

     1     1           0      1339500      2667166    2.0959E+02   1.3733E+00   1.3733E+00   1.0587E+00   1.2207E+00
     2     2       10984        10984            0    0.0000E+00   1.4874E+00   1.4874E+00   1.0618E+00   0.0000E+00

     total         10984      1350484      2667166    2.0959E+02
1proton      activity in each cell                                                                      print table 126

                 tracks     population    substeps     substeps      number        flux        average      average
        cell    entering                               * weight     weighted     weighted   track weight   track mfp
                                                    (per history)    energy       energy     (relative)      (cm)

     1     1       13446        62350     24713428    1.8380E+03   4.8392E+02   5.8262E+02   1.0000E+00   2.5966E-01
     2     2         205          205          205    1.5246E-02   6.6066E+01   1.1754E+02   1.0000E+00   0.0000E+00

     total         13651        62555     24713633    1.8380E+03
1neutron  weight balance in each cell                                                                   print table 130

        cell index        1           2
       cell number        1           2       total                                                                             

 external events:
 entering           0.0000E+00  2.2609E+01  2.2609E+01
 source             0.0000E+00  0.0000E+00  0.0000E+00
 energy cutoff      0.0000E+00  0.0000E+00  0.0000E+00
 time cutoff        0.0000E+00  0.0000E+00  0.0000E+00
 exiting           -2.2609E+01 -2.2609E+01 -4.5219E+01
                    ----------  ----------  ----------
             total -2.2609E+01  0.0000E+00 -2.2609E+01

 variance reduction events:
 weight window      0.0000E+00  0.0000E+00  0.0000E+00
 cell importance    0.0000E+00  0.0000E+00  0.0000E+00
 weight cutoff      0.0000E+00  0.0000E+00  0.0000E+00
 energy importance  0.0000E+00  0.0000E+00  0.0000E+00
 dxtran             0.0000E+00  0.0000E+00  0.0000E+00
 forced collisions  0.0000E+00  0.0000E+00  0.0000E+00
 exp. transform     0.0000E+00  0.0000E+00  0.0000E+00
                    ----------  ----------  ----------
             total  0.0000E+00  0.0000E+00  0.0000E+00

 physical events:
 capture           -9.5540E-02  0.0000E+00 -9.5540E-02
 (n,xn)             3.0072E+00  0.0000E+00  3.0072E+00
 loss to (n,xn)    -1.4592E+00  0.0000E+00 -1.4592E+00
 fission            0.0000E+00  0.0000E+00  0.0000E+00
 loss to fission    0.0000E+00  0.0000E+00  0.0000E+00
 photonuclear       0.0000E+00  0.0000E+00  0.0000E+00
 nucl. interaction  2.1157E+01  0.0000E+00  2.1157E+01
 tabular boundary   0.0000E+00  0.0000E+00  0.0000E+00
 particle decay     0.0000E+00  0.0000E+00  0.0000E+00
 tabular sampling   0.0000E+00  0.0000E+00  0.0000E+00
 photofission       0.0000E+00  0.0000E+00  0.0000E+00
                    ----------  ----------  ----------
             total  2.2609E+01  0.0000E+00  2.2609E+01
1photon   weight balance in each cell                                                                   print table 130

        cell index        1           2
       cell number        1           2       total                                                                             

 external events:
 entering           0.0000E+00  8.6769E-01  8.6769E-01
 source             0.0000E+00  0.0000E+00  0.0000E+00
 energy cutoff      0.0000E+00  0.0000E+00  0.0000E+00
 time cutoff        0.0000E+00  0.0000E+00  0.0000E+00
 exiting           -8.6769E-01 -8.6769E-01 -1.7354E+00
                    ----------  ----------  ----------
             total -8.6769E-01  0.0000E+00 -8.6769E-01

 variance reduction events:
 weight window      0.0000E+00  0.0000E+00  0.0000E+00
 cell importance    0.0000E+00  0.0000E+00  0.0000E+00
 weight cutoff      0.0000E+00  0.0000E+00  0.0000E+00
 energy importance  0.0000E+00  0.0000E+00  0.0000E+00
 dxtran             0.0000E+00  0.0000E+00  0.0000E+00
 forced collisions  0.0000E+00  0.0000E+00  0.0000E+00
 exp. transform     0.0000E+00  0.0000E+00  0.0000E+00
                    ----------  ----------  ----------
             total  0.0000E+00  0.0000E+00  0.0000E+00

 physical events:
 from neutrons      2.5278E+01  0.0000E+00  2.5278E+01
 bremsstrahlung     5.6753E+01  0.0000E+00  5.6753E+01
 capture           -1.5516E+02  0.0000E+00 -1.5516E+02
 p-annihilation     5.1207E+00  0.0000E+00  5.1207E+00
 pair production   -2.5603E+00  0.0000E+00 -2.5603E+00
 photonuclear       0.0000E+00  0.0000E+00  0.0000E+00
 photonuclear abs   0.0000E+00  0.0000E+00  0.0000E+00
 electron x-rays    0.0000E+00  0.0000E+00  0.0000E+00
 flourescence       6.0094E+01  0.0000E+00  6.0094E+01
 particle decay     0.0000E+00  0.0000E+00  0.0000E+00
 nucl. interaction  1.1339E+01  0.0000E+00  1.1339E+01
 tabular sampling   0.0000E+00  0.0000E+00  0.0000E+00
 photofission       0.0000E+00  0.0000E+00  0.0000E+00
 loss to photofiss  0.0000E+00  0.0000E+00  0.0000E+00
                    ----------  ----------  ----------
             total  8.6769E-01  0.0000E+00  8.6769E-01
1proton   weight balance in each cell                                                                   print table 130

        cell index        1           2
       cell number        1           2       total                                                                             

 external events:
 entering           0.0000E+00  1.5246E-02  1.5246E-02
 source             1.0000E+00  0.0000E+00  1.0000E+00
 energy cutoff     -3.3909E+00  0.0000E+00 -3.3909E+00
 time cutoff        0.0000E+00  0.0000E+00  0.0000E+00
 exiting           -1.5246E-02 -1.5246E-02 -3.0492E-02
                    ----------  ----------  ----------
             total -2.4061E+00  0.0000E+00 -2.4061E+00

 variance reduction events:
 weight window      0.0000E+00  0.0000E+00  0.0000E+00
 cell importance    0.0000E+00  0.0000E+00  0.0000E+00
 weight cutoff      0.0000E+00  0.0000E+00  0.0000E+00
 energy importance  0.0000E+00  0.0000E+00  0.0000E+00
                    ----------  ----------  ----------
             total  0.0000E+00  0.0000E+00  0.0000E+00

 physical events:
 nucl. interaction  2.4061E+00  0.0000E+00  2.4061E+00
 particle decay     0.0000E+00  0.0000E+00  0.0000E+00
 photonuclear       0.0000E+00  0.0000E+00  0.0000E+00
 tabular sampling   0.0000E+00  0.0000E+00  0.0000E+00
 capture            0.0000E+00  0.0000E+00  0.0000E+00
 gamma,xgen_chg     0.0000E+00  0.0000E+00  0.0000E+00
                    ----------  ----------  ----------
             total  2.4061E+00  0.0000E+00  2.4061E+00
1neutron activity of each nuclide in each cell, per source particle                                     print table 140

   cell  cell   nuclides     atom       total  collisions   wgt. lost   wgt. gain   wgt. gain     photons  photon wgt  avg photon
  index  name            fraction  collisions    * weight  to capture  by fission   by (n,xn)    produced    produced      energy

      1     1  82000.50c 1.00E+00     2923153  2.1631E+02  9.5540E-02  0.0000E+00  1.5480E+00      318511  2.5278E+01  1.2857E+00

        total                         2923153  2.1631E+02  9.5540E-02  0.0000E+00  1.5480E+00      318511  2.5278E+01  1.2857E+00


  total over all cells by nuclide       total  collisions   wgt. lost   wgt. gain   wgt. gain     photons  photon wgt  avg photon
                                   collisions    * weight  to capture  by fission   by (n,xn)    produced    produced      energy

               82000.50c              2923153  2.1631E+02  9.5540E-02  0.0000E+00  1.5480E+00      318511  2.5278E+01  1.2857E+00
1photoatomic activity of each nuclide in each cell, per source particle                                 print table 140

   cell  cell   nuclides     atom       total  collisions   wgt. lost
  index  name            fraction  collisions    * weight  to capture

      1     1  82000.04p 1.00E+00     2667166  2.0959E+02  1.5516E+02

        total                         2667166  2.0959E+02  1.5516E+02


  total over all cells by nuclide       total  collisions   wgt. lost
                                   collisions    * weight  to capture

               82000.04p              2667166  2.0959E+02  1.5516E+02
1summary of photons produced in neutron collisions

        cell      number of      weight per     energy per     avg photon      mev/gm per    weight/neut    energy/neut
                   photons       source neut    source neut      energy       source neut     collision      collision

     1     1        318511       2.52781E+01    3.24991E+01    1.28566E+00    4.57734E-05    1.14156E-01    1.46765E-01
     2     2             0       0.00000E+00    0.00000E+00    0.00000E+00    0.00000E+00    0.00000E+00    0.00000E+00
     3     3             0       0.00000E+00    0.00000E+00    0.00000E+00    0.00000E+00    0.00000E+00    0.00000E+00
       total        318511       2.52781E+01    3.24991E+01    1.28566E+00


  energy      number of        number       cum number      weight of       weight       cum weight
 interval      photons        frequency    distribution      photons       frequency    distribution
 
   20.000             0      0.00000E+00    0.00000E+00    0.00000E+00    0.00000E+00    0.00000E+00
   15.000             0      0.00000E+00    0.00000E+00    0.00000E+00    0.00000E+00    0.00000E+00
   10.000           151      4.74081E-04    4.74081E-04    1.29516E-02    5.12364E-04    5.12364E-04
    9.000           246      7.72344E-04    1.24642E-03    2.09476E-02    8.28686E-04    1.34105E-03
    8.000           256      8.03740E-04    2.05016E-03    2.19340E-02    8.67707E-04    2.20876E-03
    7.000           591      1.85551E-03    3.90567E-03    4.69153E-02    1.85596E-03    4.06472E-03
    6.000          1161      3.64509E-03    7.55076E-03    9.75956E-02    3.86087E-03    7.92559E-03
    5.000          2573      8.07821E-03    1.56290E-02    2.29775E-01    9.08986E-03    1.70154E-02
    4.000          5565      1.74719E-02    3.31009E-02    4.87647E-01    1.92912E-02    3.63067E-02
    3.000          7746      2.43194E-02    5.74203E-02    6.69527E-01    2.64864E-02    6.27931E-02
    2.000         44123      1.38529E-01    1.95949E-01    3.61882E+00    1.43160E-01    2.05953E-01
    1.000         37562      1.17930E-01    3.13879E-01    3.04918E+00    1.20625E-01    3.26578E-01
    0.500        191326      6.00689E-01    9.14568E-01    1.48594E+01    5.87838E-01    9.14416E-01
    0.100         27211      8.54319E-02    1.00000E+00    2.16341E+00    8.55843E-02    1.00000E+00
    0.010             0      0.00000E+00    1.00000E+00    0.00000E+00    0.00000E+00    1.00000E+00
    0.000             0      0.00000E+00    1.00000E+00    0.00000E+00    0.00000E+00    1.00000E+00

   total         318511      1.00000E+00                   2.52781E+01    1.00000E+00
1tally   1        nps =    13446
+                                   Neutron current integrated over surface 4 (unit:particles)                 
           tally type 1    number of particles crossing a surface.                        
           particle(s): photon     
 
 surface  4                                                                                                            
      energy
    0.0000E+00   0.00000E+00 0.0000
    1.0891E-01   9.41121E-03 0.0948
    2.1782E-01   4.09168E-03 0.1423
    3.2673E-01   1.69476E-02 0.0686
    4.3564E-01   3.14195E-02 0.0510
    5.4455E-01   8.94908E-02 0.0314
    6.5347E-01   7.47476E-02 0.0335
    7.6238E-01   5.19789E-02 0.0398
    8.7129E-01   9.57921E-02 0.0298
    9.8020E-01   5.27810E-02 0.0389
    1.0891E+00   3.11265E-02 0.0515
    1.1980E+00   2.19059E-02 0.0614
    1.3069E+00   2.07946E-02 0.0627
    1.4158E+00   2.33158E-02 0.0594
    1.5248E+00   2.20091E-02 0.0613
    1.6337E+00   2.01197E-02 0.0644
    1.7426E+00   2.47880E-02 0.0575
    1.8515E+00   2.32659E-02 0.0611
    1.9604E+00   1.88416E-02 0.0658
    2.0693E+00   1.47245E-02 0.0754
    2.1782E+00   1.10789E-02 0.0858
    2.2871E+00   9.02690E-03 0.0945
    2.3960E+00   1.11779E-02 0.0860
    2.5050E+00   1.68335E-02 0.0706
    2.6139E+00   3.83448E-02 0.0470
    2.7228E+00   3.45295E-02 0.0503
    2.8317E+00   1.24729E-02 0.0823
    2.9406E+00   6.45142E-03 0.1142
    3.0495E+00   4.96028E-03 0.1291
    3.1584E+00   4.87937E-03 0.1306
    3.2673E+00   4.12203E-03 0.1450
    3.3762E+00   4.02303E-03 0.1431
    3.4851E+00   3.33809E-03 0.1533
    3.5941E+00   4.32722E-03 0.1368
    3.7030E+00   4.40230E-03 0.1388
    3.8119E+00   4.07511E-03 0.1443
    3.9208E+00   4.66293E-03 0.1349
    4.0297E+00   4.31111E-03 0.1450
    4.1386E+00   3.52527E-03 0.1557
    4.2475E+00   3.72867E-03 0.1505
    4.3564E+00   2.07370E-03 0.1975
    4.4653E+00   2.07749E-03 0.2018
    4.5743E+00   2.55637E-03 0.1836
    4.6832E+00   1.60038E-03 0.2251
    4.7921E+00   1.27650E-03 0.2615
    4.9010E+00   1.56115E-03 0.2424
    5.0099E+00   1.40138E-03 0.2450
    5.1188E+00   1.95886E-03 0.2053
    5.2277E+00   1.01572E-03 0.2908
    5.3366E+00   1.33493E-03 0.2522
    5.4455E+00   6.87228E-04 0.3571
    5.5545E+00   1.00216E-03 0.2911
    5.6634E+00   7.13315E-04 0.3359
    5.7723E+00   7.35555E-04 0.3580
    5.8812E+00   1.26508E-03 0.2604
    5.9901E+00   1.89616E-03 0.2150
    6.0990E+00   1.20869E-03 0.2702
    6.2079E+00   6.65739E-04 0.3561
    6.3168E+00   4.77600E-04 0.4115
    6.4257E+00   0.00000E+00 0.0000
    6.5347E+00   2.97486E-04 0.4999
    6.6436E+00   4.46229E-04 0.4082
    6.7525E+00   5.72087E-04 0.3824
    6.8614E+00   4.66344E-04 0.4101
    6.9703E+00   2.60850E-04 0.5892
    7.0792E+00   7.43716E-05 1.0000
    7.1881E+00   7.43716E-05 1.0000
    7.2970E+00   0.00000E+00 0.0000
    7.4059E+00   1.48743E-04 0.7071
    7.5149E+00   4.46229E-04 0.4082
    7.6238E+00   0.00000E+00 0.0000
    7.7327E+00   7.43716E-05 1.0000
    7.8416E+00   7.43716E-05 1.0000
    7.9505E+00   7.43716E-05 1.0000
    8.0594E+00   2.14702E-04 0.7082
    8.1683E+00   9.45031E-05 1.0000
    8.2772E+00   9.31503E-05 1.0000
    8.3861E+00   0.00000E+00 0.0000
    8.4950E+00   0.00000E+00 0.0000
    8.6040E+00   0.00000E+00 0.0000
    8.7129E+00   0.00000E+00 0.0000
    8.8218E+00   0.00000E+00 0.0000
    8.9307E+00   0.00000E+00 0.0000
    9.0396E+00   0.00000E+00 0.0000
    9.1485E+00   0.00000E+00 0.0000
    9.2574E+00   0.00000E+00 0.0000
    9.3663E+00   9.33601E-05 1.0000
    9.4752E+00   0.00000E+00 0.0000
    9.5842E+00   7.43716E-05 1.0000
    9.6931E+00   7.43716E-05 1.0000
    9.8020E+00   1.80956E-04 0.7143
    9.9109E+00   0.00000E+00 0.0000
    1.0020E+01   1.68813E-04 0.7120
    1.0129E+01   0.00000E+00 0.0000
    1.0238E+01   0.00000E+00 0.0000
    1.0347E+01   0.00000E+00 0.0000
    1.0455E+01   1.84203E-04 0.7146
    1.0564E+01   0.00000E+00 0.0000
    1.0673E+01   9.31538E-05 1.0000
    1.0782E+01   7.43716E-05 1.0000
    1.0891E+01   0.00000E+00 0.0000
    1.1000E+01   0.00000E+00 0.0000
      total      8.67687E-01 0.0135
1analysis of the results in the tally fluctuation chart bin (tfc) for tally   1 with nps =     13446    print table 160


 normed average tally per history  = 8.67687E-01          unnormed average tally per history  = 8.67687E-01
 estimated tally relative error    = 0.0135               estimated variance of the variance  = 0.0007
 relative error from zero tallies  = 0.0099               relative error from nonzero scores  = 0.0091

 number of nonzero history tallies =        5807          efficiency for the nonzero tallies  = 0.4319
 history number of largest  tally  =        1586          largest  unnormalized history tally = 1.23402E+01
 (largest  tally)/(average tally)  = 1.42220E+01          (largest  tally)/(avg nonzero tally)= 6.14213E+00

 (confidence interval shift)/mean  = 0.0001               shifted confidence interval center  = 8.67802E-01


 if the largest  history score sampled so far were to occur on the next history, the tfc bin quantities would change as follows:

      estimated quantities           value at nps           value at nps+1           value(nps+1)/value(nps)-1.

      mean                            8.67687E-01             8.68540E-01                     0.000983
      relative error                  1.34567E-02             1.34783E-02                     0.001607
      variance of the variance        6.88736E-04             7.08437E-04                     0.028605
      shifted center                  8.67802E-01             8.67804E-01                     0.000002
      figure of merit                 5.51116E+03             5.49349E+03                    -0.003206

 the estimated slope of the 200 largest  tallies starting at  5.42683E+00 appears to be decreasing at least exponentially.
 the large score tail of the empirical history score probability density function appears to have no unsampled regions.


 ===================================================================================================================================

           results of 10 statistical checks for the estimated answer for the tally fluctuation chart (tfc) bin of tally   1

 tfc bin     --mean--      ---------relative error---------      ----variance of the variance----      --figure of merit--     -pdf-
 behavior    behavior      value   decrease   decrease rate      value   decrease   decrease rate       value     behavior     slope

 desired      random       <0.10      yes      1/sqrt(nps)       <0.10      yes        1/nps           constant    random      >3.00
 observed     random        0.01      yes          yes            0.00      yes         yes            constant    random      10.00
 passed?        yes          yes      yes          yes             yes      yes         yes               yes        yes         yes

 ===================================================================================================================================


 this tally meets the statistical criteria used to form confidence intervals: check the tally fluctuation chart to verify.
 the results in other bins associated with this tally may not meet these statistical criteria.

 estimated asymmetric confidence interval(1,2,3 sigma): 8.5612E-01 to 8.7948E-01; 8.4445E-01 to 8.9116E-01; 8.3277E-01 to 9.0284E-01
 estimated  symmetric confidence interval(1,2,3 sigma): 8.5601E-01 to 8.7936E-01; 8.4433E-01 to 8.9104E-01; 8.3266E-01 to 9.0272E-01

 fom = (histories/minute)*(f(x) signal-to-noise ratio)**2 = (1.342E+04)*( 6.409E-01)**2 = (1.342E+04)*(4.107E-01) = 5.511E+03
1unnormed tally density for tally   1            nonzero tally mean(m) = 2.009E+00   nps =     13446    print table 161

 abscissa              ordinate   log plot of tally probability density function in tally fluctuation chart bin(d=decade,slope=10.0)
  tally  number num den log den:d---------------------------d----------------------------d----------------------------d-------------
 1.26+00   2777 7.98-01  -0.098 ****************************|****************************|****************************|*************
 1.58+00    296 6.75-02  -1.170 ****************************|****************************|***********                 |             
 2.00+00      0 0.00+00   0.000                             |                            |                            |             
 2.51+00   1367 1.97-01  -0.706 mmmmmmmmmmmmmmmmmmmmmmmmmmmm|mmmmmmmmmmmmmmmmmmmmmmmmmmmm|mmmmmmmmmmmmmmmmmmmmmmmm    |             
 3.16+00    475 5.43-02  -1.265 ****************************|****************************|********                    |             
 3.98+00    288 2.62-02  -1.582 ****************************|****************************|                            |             
 5.01+00    349 2.52-02  -1.599 ****************************|*************************** |                            |             
 6.31+00    157 9.00-03  -2.046 ****************************|**************              |                            |             
 7.94+00     64 2.91-03  -2.536 ****************************|                            |                            |             
 1.00+01     23 8.32-04  -3.080 *************               |                            |                            |             
 1.26+01     11 3.16-04  -3.500 *                           |                            |                            |             
  total    5807 4.32-01         d---------------------------d----------------------------d----------------------------d-------------


 cumulative tally number for tally   1           nonzero tally mean(m) = 2.009E+00   nps =     13446    print table 162

   abscissa     cum   ordinate    plot of the cumulative number of tallies in the tally fluctuation chart bin from 0 to 100 percent
    tally      number  cum pct:--------10--------20--------30--------40--------50--------60--------70--------80--------90-------100
 1.25893E+00     2777   47.822|*********|*********|*********|*********|******** |         |         |         |         |         |
 1.58490E+00     3073   52.919|*********|*********|*********|*********|*********|***      |         |         |         |         |
 1.99527E+00     3073   52.919|*********|*********|*********|*********|*********|***      |         |         |         |         |
 2.51188E+00     4440   76.459|mmmmmmmmm|mmmmmmmmm|mmmmmmmmm|mmmmmmmmm|mmmmmmmmm|mmmmmmmmm|mmmmmmmmm|mmmmmm   |         |         |
 3.16228E+00     4915   84.639|*********|*********|*********|*********|*********|*********|*********|*********|*****    |         |
 3.98108E+00     5203   89.599|*********|*********|*********|*********|*********|*********|*********|*********|*********|         |
 5.01188E+00     5552   95.609|*********|*********|*********|*********|*********|*********|*********|*********|*********|******   |
 6.30959E+00     5709   98.312|*********|*********|*********|*********|*********|*********|*********|*********|*********|******** |
 7.94328E+00     5773   99.414|*********|*********|*********|*********|*********|*********|*********|*********|*********|*********|
 1.00000E+01     5796   99.811|*********|*********|*********|*********|*********|*********|*********|*********|*********|*********|
 1.25893E+01     5807  100.000|*********|*********|*********|*********|*********|*********|*********|*********|*********|*********|
    total        5807  100.000:--------10--------20--------30--------40--------50--------60--------70--------80--------90-------100


 cumulative unnormed tally for tally   1         nonzero tally mean(m) = 2.009E+00   nps =     13446    print table 162

  abscissa     cum    ordinate                plot of the cumulative tally in the tally fluctuation chart bin from 0 to 100 percent
   tally    tally/nps  cum pct:--------10--------20--------30--------40--------50--------60--------70--------80--------90-------100
 1.259E+00  2.119E-01   24.417|*********|*********|****     |         |         |         |         |         |         |         |
 1.585E+00  2.429E-01   27.990|*********|*********|******** |         |         |         |         |         |         |         |
 1.995E+00  2.429E-01   27.990|*********|*********|******** |         |         |         |         |         |         |         |
 2.512E+00  4.557E-01   52.524|mmmmmmmmm|mmmmmmmmm|mmmmmmmmm|mmmmmmmmm|mmmmmmmmm|mmm      |         |         |         |         |
 3.162E+00  5.602E-01   64.558|*********|*********|*********|*********|*********|*********|*****    |         |         |         |
 3.981E+00  6.329E-01   72.945|*********|*********|*********|*********|*********|*********|*********|***      |         |         |
 5.012E+00  7.449E-01   85.847|*********|*********|*********|*********|*********|*********|*********|*********|******   |         |
 6.310E+00  8.109E-01   93.456|*********|*********|*********|*********|*********|*********|*********|*********|*********|***      |
 7.943E+00  8.441E-01   97.277|*********|*********|*********|*********|*********|*********|*********|*********|*********|*******  |
 1.000E+01  8.586E-01   98.951|*********|*********|*********|*********|*********|*********|*********|*********|*********|*********|
 1.259E+01  8.677E-01  100.000|*********|*********|*********|*********|*********|*********|*********|*********|*********|*********|
   total  8.67687E-01  100.000:--------10--------20--------30--------40--------50--------60--------70--------80--------90-------100
1status of the statistical checks used to form confidence intervals for the mean for each tally bin


 tally   result of statistical checks for the tfc bin (the first check not passed is listed) and error magnitude check for all bins

     1   passed the 10 statistical checks for the tally fluctuation chart bin result               
         missed all bin error check:   103 tally bins had    21 bins with zeros and    56 bins with relative errors exceeding 0.10


 the 10 statistical checks are only for the tally fluctuation chart bin and do not apply to other tally bins.

 the tally bins with zeros may or may not be correct: compare the source, cutoffs, multipliers, et cetera with the tally bins.

 warning.     1 of the   1 tallies had bins with relative errors greater than recommended.
1tally fluctuation charts                         

                       tally    1
       nps      mean     error   vov  slope    fom
      1000   8.6143E-01 0.0499 0.0119  0.0    5433
      2000   8.6282E-01 0.0357 0.0064 10.0    5236
      3000   8.8352E-01 0.0286 0.0036 10.0    5489
      4000   8.7315E-01 0.0247 0.0026 10.0    5500
      5000   8.6896E-01 0.0221 0.0020 10.0    5463
      6000   8.6719E-01 0.0203 0.0017 10.0    5445
      7000   8.6748E-01 0.0187 0.0014 10.0    5462
      8000   8.6076E-01 0.0175 0.0012 10.0    5510
      9000   8.5843E-01 0.0165 0.0011 10.0    5445
     10000   8.5950E-01 0.0157 0.0009 10.0    5454
     11000   8.6594E-01 0.0149 0.0008 10.0    5503
     12000   8.6913E-01 0.0143 0.0008 10.0    5497
     13000   8.6846E-01 0.0137 0.0007 10.0    5500
     13446   8.6769E-01 0.0135 0.0007 10.0    5511

 ***********************************************************************************************************************
 dump no.    2 on file runtpe     nps =       13446   coll =       30372915     ctm =        1.00     nrn =      406026965

1                    number of history tape records by particle (actually written)
0           proton    neutron      pi+      pi0      pi-      mu+      mu-  deuteron  triton      3He    alpha
 ncol = 1        0        0        0        0        0        0        0        0        0        0        0

 ncol = 2    28799    66529        0        0        0        0        0        0        0        0        0

 ncol = 3    45594        0        0        0        0        0        0        0        0        0        0

 ncol = 4        0        0        0        0        0        0        0        0        0        0        0

 ncol = 5        0        0        0        0        0        0        0        0        0        0        0

 ncol = 6      106     2434        0        0        0        0        0        0        0        0        0

 ncol = 7        0        0        0        0        0        0        0        0        0        0        0

 ncol = 8        0        0        0        0        0        0        0        0        0        0        0

0               K+    K0 long  K0 short    K-      p-bar     n-bar  total

 ncol = 1        0        0        0        0        0        0        0

 ncol = 2        0        0        0        0        0        0    95328

 ncol = 3        0        0        0        0        0        0    45594

 ncol = 4        0        0        0        0        0        0        0

 ncol = 5        0        0        0        0        0        0        0

 ncol = 6        0        0        0        0        0        0     2540

 ncol = 7        0        0        0        0        0        0        0

 ncol = 8        0        0        0        0        0        0        0

0          weight of history tape records by particle (includes suppressed records)
0            proton      neutron     pi+         pi0         pi-         mu+         mu-     

 ncol = 1  0.0000E+00  0.0000E+00  0.0000E+00  0.0000E+00  0.0000E+00  0.0000E+00  0.0000E+00

 ncol = 2  2.8799E+04  6.6529E+04  0.0000E+00  0.0000E+00  0.0000E+00  0.0000E+00  0.0000E+00

 ncol = 3  4.5594E+04  0.0000E+00  0.0000E+00  0.0000E+00  0.0000E+00  0.0000E+00  0.0000E+00

 ncol = 4  0.0000E+00  0.0000E+00  0.0000E+00  0.0000E+00  0.0000E+00  0.0000E+00  0.0000E+00

 ncol = 5  0.0000E+00  0.0000E+00  0.0000E+00  0.0000E+00  0.0000E+00  0.0000E+00  0.0000E+00

 ncol = 6  1.0600E+02  2.4340E+03  0.0000E+00  0.0000E+00  0.0000E+00  0.0000E+00  0.0000E+00

 ncol = 7  0.0000E+00  0.0000E+00  0.0000E+00  0.0000E+00  0.0000E+00  0.0000E+00  0.0000E+00

 ncol = 8  0.0000E+00  0.0000E+00  0.0000E+00  0.0000E+00  0.0000E+00  0.0000E+00  0.0000E+00

0            K+          K0 long     K0 short    K-          p-bar       n-bar   

 ncol = 1  0.0000E+00  0.0000E+00  0.0000E+00  0.0000E+00  0.0000E+00  0.0000E+00

 ncol = 2  0.0000E+00  0.0000E+00  0.0000E+00  0.0000E+00  0.0000E+00  0.0000E+00

 ncol = 3  0.0000E+00  0.0000E+00  0.0000E+00  0.0000E+00  0.0000E+00  0.0000E+00

 ncol = 4  0.0000E+00  0.0000E+00  0.0000E+00  0.0000E+00  0.0000E+00  0.0000E+00

 ncol = 5  0.0000E+00  0.0000E+00  0.0000E+00  0.0000E+00  0.0000E+00  0.0000E+00

 ncol = 6  0.0000E+00  0.0000E+00  0.0000E+00  0.0000E+00  0.0000E+00  0.0000E+00

 ncol = 7  0.0000E+00  0.0000E+00  0.0000E+00  0.0000E+00  0.0000E+00  0.0000E+00

 ncol = 8  0.0000E+00  0.0000E+00  0.0000E+00  0.0000E+00  0.0000E+00  0.0000E+00

0number of fission events =    666     weight of fission per cascade =  0.0000E+00 (0.000)

 rejections for ex.lt.0 =     0 worst case =    0.00 mev
 renormalizations for ex.lt.0 =     0 worst case =   0.000 mev
 mean number of renormalization iterations =   0.00 mean final ex = 0.00000 mev
 number of renormalizations rejected =     0
 number of rejections for z.lt.0 or n.lt.0 =     0
 number of rejections for z.eq.0,n.gt.0 or n.eq.0,z.gt.0 =     0
 number of total disintegrations in cascad =     0

 bank overflows to backup file      0
 maximum ever in bank        0
 particles of each type banked:

         9 warning messages so far.


 run terminated when it had used    1 minutes of computer time.

 computer time =    1.01 minutes

 mcnpx    version 27e   Thu Mar 03 08:00:00 MST 2011                 05/08/19 07:33:57     probid =   05/08/19 07:32:56
