# Supplementary material for: Investigating the hard X-ray production via proton spallation on different materials to detect elements
Source: PLoS One. 2023 Aug 18;18(8):e0288287. doi: 10.1371/journal.pone.0288287 (PMC10438009; doi:10.1371/journal.pone.0288287)
Supplement: S1 File — (ZIP) [file pone.0288287.s001.zip › Investigation of Hard X-ray Production via Proton Spallation/program/lead-spallationt.txt]

1mcnpx    version 27e   ld=Thu Mar 03 08:00:00 MST 2011                05/11/19 11:12:48
 ***************************************************************************************   probid =   05/11/19 11:12:48
 i=ordi98-1600M-surf-high1.txt o=spallationa.txt                                                                         

 *************************************************************
 *                                                           *
 *                   MCNPX                                   *
 *                                                           *
 * Copyright 2007. Los Alamos National Security, LLC.        *
 * All rights reserved.                                      *
 *                                                           *
 * This material was produced under U.S. Government contract *
 * DE-AC52-06NA25396 for Los Alamos National Laboratory,     *
 * which is operated by Los Alamos National Security, LLC    *
 * for the U.S. Department of Energy. The Government is      *
 * granted for itself and others acting on its behalf a      *
 * paid-up, nonexclusive, irrevocable worldwide license in   *
 * this material to reproduce, prepare derivative works, and *
 * works, and perform publicly and display publicly.         *
 * Beginning five (5) years after June 1, 2006, subject to   *
 * additional five-year worldwide renewals, the Government   *
 * is granted for itself and others acting on its behalf     *
 * a paid-up, nonexclusive, irrevocable worldwide license    *
 * in this material to reproduce, prepare derivative works,  *
 * distribute copies to the public, perform publicly and     *
 * display publicly, and to permit others to do so.          *
 *                                                           *
 * NEITHER THE UNITED STATES NOR THE UNITED STATES           *
 * DEPARTMENT OF ENERGY, NOR LOS ALAMOS NATIONAL SECURITY,   *
 * LLC, NOR ANY OF THEIR EMPLOYEES, MAKES ANY WARRANTY,      *
 * EXPRESS OR IMPLIED, OR ASSUMES ANY LEGAL LIABILITY OR     *
 * RESPONSIBILITY FOR THE ACCURACY, COMPLETENESS, OR         *
 * USEFULNESS OF ANY INFORMATION, APPARATUS, PRODUCT, OR     *
 * PROCESS DISCLOSED, OR REPRESENTS THAT ITS USE WOULD NOT   *
 * INFRINGE PRIVATELY OWNED RIGHTS.                          *
 *                                                           *
 *************************************************************
    1-       c MCNPX test problem                                                            
    2-       c --------------------------------------------------                            
    3-       c 600 MeV protons on a cylindrical Pb target of 20 cm radius and                
    4-       c 50 cm thickness. Source uniformly distributed over circle of                  
    5-       c 2 cm radius. Tally of neutron current.                                        
    6-       c --------------------------------------------------                            
    7-       c Cells                                                                         
    8-       c --------------------------------------------------                            
    9-       1 1 -11.34 -1 2 -3                                                              
   10-       2 0 -4 (1:-2:3)                                                                 
   11-       3 0 4                                                                           
   12-                                                                                       
   13-       c --------------------------------------------------                            
   14-       c Surfaces                                                                      
   15-       c --------------------------------------------------                            
   16-       1 cz 20.0                                                                       
   17-       2 pz 0.0                                                                        
   18-       3 pz 60.0                                                                       
   19-       4 sz 30.0 60.0                                                                  
   20-                                                                                       
   21-       c --------------------------------------------------                            
   22-       c Materials                                                                     
   23-       c --------------------------------------------------                            
   24-       m1 82000 1                                                                      
   25-       c --------------------------------------------------                            
   26-       c Source                                                                        
   27-       c --------------------------------------------------                            
   28-       sdef par = h erg = 1600 sur = 2 dir = 1 pos = 0 0 0 rad = d1                    
   29-       si1 0 2.0                                                                       
   30-       sp1 0 1                                                                         
   31-       c ssw 1 2 3 4 CEL 1                                                             
   32-       c --------------------------------------------------                            
   33-       c Options                                                                       
   34-       c --------------------------------------------------                            
   35-       imp:n 1 1 0                                                                     
   36-       imp:h 1 1 0                                                                     
   37-       imp:p 1 1 0                                                                     
   38-       phys:n 2000                                                                     
   39-       phys:h 2000                                                                     
   40-       phys:p 2000                                                                     
   41-       mode n h p                                                                      
 warning.  photonuclear physics may be needed (phys:p).
   42-       histp 1                                                                         
   43-       lca 2 1 2                                                                       
   44-       c lca 7j -2 1                                                                   
   45-       c --------------------------------------------------                            
   46-       c Tallies                                                                       
   47-       c --------------------------------------------------                            
   48-       E0 0 100i 11                                                                    
   49-       FC1 Neutron current integrated over surface 4 (unit:particles)                  
   50-       F1:p 4                                                                          
   51-       c --------------------------------------------------                            
   52-       print                                                                           
   53-       c nps 2000                                                                      
   54-       ctme 1                                                                          
 
 warning.  total nu is now the default for fixed-source problems.
1source                                                                                                 print table 10

 values of defaulted or explicitly defined source variables

    cel        0.0000E+00
    sur        2.0000E+00
    erg        1.6000E+03
    tme        0.0000E+00
    dir        1.0000E+00
    pos        0.0000E+00   0.0000E+00   0.0000E+00
    x          0.0000E+00
    y          0.0000E+00
    z          0.0000E+00
    ext        0.0000E+00
    axs        0.0000E+00   0.0000E+00   0.0000E+00
    vec        0.0000E+00   0.0000E+00   0.0000E+00
    ccc        0.0000E+00
    nrm        1.0000E+00
    ara        0.0000E+00
    wgt        1.0000E+00
    eff        1.0000E-02
    par        9.0000E+00
    tr         0.0000E+00
    bem        0.0000E+00   0.0000E+00   0.0000E+00
    bap        0.0000E+00   0.0000E+00   0.0000E+00
    loc        0.0000E+00   0.0000E+00   0.0000E+00
 
 warning.  source variable rad is sampled uniformly.


 probability distribution   1 for source variable rad
 unbiased histogram distribution

 source        source           cumulative          probability
  entry         value           probability           of bin

    1       0.00000E+00        0.000000E+00        0.000000E+00
    2       2.00000E+00        1.000000E+00        1.000000E+00

     the mean of source distribution   1 is  1.0000E+00


 order of sampling source variables.
 par sur rad pos dir erg tme
1tally   1                                                                                              print table 30
+                                   Neutron current integrated over surface 4 (unit:particles)                 
           tally type 1    number of particles crossing a surface.                        
           particle(s): photon     
 
 warning.     1 energy bins of tally   1 are below energy cutoff.
 surfaces  4                                                                                                           

 energy bins
      1.00000E-03  to  0.00000E+00 mev   
      0.00000E+00  to  1.08911E-01 mev   
      1.08911E-01  to  2.17822E-01 mev   
      2.17822E-01  to  3.26733E-01 mev   
      3.26733E-01  to  4.35644E-01 mev   
      4.35644E-01  to  5.44554E-01 mev   
      5.44554E-01  to  6.53465E-01 mev   
      6.53465E-01  to  7.62376E-01 mev   
      7.62376E-01  to  8.71287E-01 mev   
      8.71287E-01  to  9.80198E-01 mev   
      9.80198E-01  to  1.08911E+00 mev   
      1.08911E+00  to  1.19802E+00 mev   
      1.19802E+00  to  1.30693E+00 mev   
      1.30693E+00  to  1.41584E+00 mev   
      1.41584E+00  to  1.52475E+00 mev   
      1.52475E+00  to  1.63366E+00 mev   
      1.63366E+00  to  1.74257E+00 mev   
      1.74257E+00  to  1.85149E+00 mev   
      1.85149E+00  to  1.96040E+00 mev   
      1.96040E+00  to  2.06931E+00 mev   
      2.06931E+00  to  2.17822E+00 mev   
      2.17822E+00  to  2.28713E+00 mev   
      2.28713E+00  to  2.39604E+00 mev   
      2.39604E+00  to  2.50495E+00 mev   
      2.50495E+00  to  2.61386E+00 mev   
      2.61386E+00  to  2.72277E+00 mev   
      2.72277E+00  to  2.83168E+00 mev   
      2.83168E+00  to  2.94059E+00 mev   
      2.94059E+00  to  3.04950E+00 mev   
      3.04950E+00  to  3.15842E+00 mev   
      3.15842E+00  to  3.26733E+00 mev   
      3.26733E+00  to  3.37624E+00 mev   
      3.37624E+00  to  3.48515E+00 mev   
      3.48515E+00  to  3.59406E+00 mev   
      3.59406E+00  to  3.70297E+00 mev   
      3.70297E+00  to  3.81188E+00 mev   
      3.81188E+00  to  3.92079E+00 mev   
      3.92079E+00  to  4.02970E+00 mev   
      4.02970E+00  to  4.13861E+00 mev   
      4.13861E+00  to  4.24752E+00 mev   
      4.24752E+00  to  4.35644E+00 mev   
      4.35644E+00  to  4.46535E+00 mev   
      4.46535E+00  to  4.57426E+00 mev   
      4.57426E+00  to  4.68317E+00 mev   
      4.68317E+00  to  4.79208E+00 mev   
      4.79208E+00  to  4.90099E+00 mev   
      4.90099E+00  to  5.00990E+00 mev   
      5.00990E+00  to  5.11881E+00 mev   
      5.11881E+00  to  5.22772E+00 mev   
      5.22772E+00  to  5.33663E+00 mev   
      5.33663E+00  to  5.44554E+00 mev   
      5.44554E+00  to  5.55446E+00 mev   
      5.55446E+00  to  5.66337E+00 mev   
      5.66337E+00  to  5.77228E+00 mev   
      5.77228E+00  to  5.88119E+00 mev   
      5.88119E+00  to  5.99010E+00 mev   
      5.99010E+00  to  6.09901E+00 mev   
      6.09901E+00  to  6.20792E+00 mev   
      6.20792E+00  to  6.31683E+00 mev   
      6.31683E+00  to  6.42574E+00 mev   
      6.42574E+00  to  6.53465E+00 mev   
      6.53465E+00  to  6.64356E+00 mev   
      6.64356E+00  to  6.75248E+00 mev   
      6.75248E+00  to  6.86139E+00 mev   
      6.86139E+00  to  6.97030E+00 mev   
      6.97030E+00  to  7.07921E+00 mev   
      7.07921E+00  to  7.18812E+00 mev   
      7.18812E+00  to  7.29703E+00 mev   
      7.29703E+00  to  7.40594E+00 mev   
      7.40594E+00  to  7.51485E+00 mev   
      7.51485E+00  to  7.62376E+00 mev   
      7.62376E+00  to  7.73267E+00 mev   
      7.73267E+00  to  7.84158E+00 mev   
      7.84158E+00  to  7.95050E+00 mev   
      7.95050E+00  to  8.05941E+00 mev   
      8.05941E+00  to  8.16832E+00 mev   
      8.16832E+00  to  8.27723E+00 mev   
      8.27723E+00  to  8.38614E+00 mev   
      8.38614E+00  to  8.49505E+00 mev   
      8.49505E+00  to  8.60396E+00 mev   
      8.60396E+00  to  8.71287E+00 mev   
      8.71287E+00  to  8.82178E+00 mev   
      8.82178E+00  to  8.93069E+00 mev   
      8.93069E+00  to  9.03960E+00 mev   
      9.03960E+00  to  9.14851E+00 mev   
      9.14851E+00  to  9.25743E+00 mev   
      9.25743E+00  to  9.36634E+00 mev   
      9.36634E+00  to  9.47525E+00 mev   
      9.47525E+00  to  9.58416E+00 mev   
      9.58416E+00  to  9.69307E+00 mev   
      9.69307E+00  to  9.80198E+00 mev   
      9.80198E+00  to  9.91089E+00 mev   
      9.91089E+00  to  1.00198E+01 mev   
      1.00198E+01  to  1.01287E+01 mev   
      1.01287E+01  to  1.02376E+01 mev   
      1.02376E+01  to  1.03465E+01 mev   
      1.03465E+01  to  1.04554E+01 mev   
      1.04554E+01  to  1.05644E+01 mev   
      1.05644E+01  to  1.06733E+01 mev   
      1.06733E+01  to  1.07822E+01 mev   
      1.07822E+01  to  1.08911E+01 mev   
      1.08911E+01  to  1.10000E+01 mev   
      total bin
 
 warning.  use models for the following missing data tables:
  82000.  h
1material composition                                                                                   print table 40

 material
  number     component nuclide, atom fraction

     1           82000, 1.00000000000E+00


 material
  number     component nuclide, mass fraction

     1           82000, 1.00000000000E+00


1LAHET physics options:                                                                                 print table 41

 lca    ielas   ipreq  iexisa  ichoic   jcoul  nexite   npidk   noact    icem    ilaq
 lca        2       1       2      23       1       1       0       1       0       0

 lcb    flenb(i),i=1,6                                                          ctofe       flim0
 lcb    3.4900E+03  3.4900E+03  2.4900E+03  2.4900E+03  8.0000E+02  8.0000E+02 -1.0000E+00 -1.0000E+00

 lea     ipht     icc  nobalc  nobale   ifbrk  ilvden   ievap   nofis
 lea        1       4       1       0       1       0       0       1

 leb    yzere       bzere       yzero       bzero
 leb    1.5000E+00  8.0000E+00  1.5000E+00  1.0000E+01


     history tape is file   histp   

1cell volumes and masses                                                                                print table 50

        cell     atom          gram         input       calculated                            reason volume
                density       density       volume        volume         mass       pieces    not calculated

     1     1  3.28395E-02   1.13000E+01   0.00000E+00   7.53982E+04   8.52000E+05      1                      
     2     2  0.00000E+00   0.00000E+00   0.00000E+00   8.29380E+05   0.00000E+00      1                      
     3     3  0.00000E+00   0.00000E+00   0.00000E+00   0.00000E+00   0.00000E+00      0      infinite        
1surface areas                                                                                          print table 50

         surface    input      calculated    reason area
                    area          area       not calculated

     1        1  0.00000E+00   7.53982E+03                   
     2        2  0.00000E+00   1.25664E+03                   
     3        3  0.00000E+00   1.25664E+03                   
     4        4  0.00000E+00   4.52389E+04                   
1cells                                                                                                  print table 60

                      atom        gram                                     neutron     photon      proton       photon wt
        cell  mat    density     density     volume       mass     pieces  importance  importance  importance  generation

     1     1    1  3.28395E-02 1.13000E+01 7.53982E+04 8.52000E+05      1  1.0000E+00  1.0000E+00  1.0000E+00  -1.000E+00
     2     2    0  0.00000E+00 0.00000E+00 8.29380E+05 0.00000E+00      1  1.0000E+00  1.0000E+00  1.0000E+00  -1.000E+00
     3     3    0  0.00000E+00 0.00000E+00 0.00000E+00 0.00000E+00      0  0.0000E+00  0.0000E+00  0.0000E+00  -1.000E+00

 total                                     9.04779E+05 8.52000E+05
1surfaces                                                                                               print table 70

         surface     trans  type   surface coefficients

     1      1                cz    2.0000000E+01
     2      2                pz    0.0000000E+00
     3      3                pz    6.0000000E+01
     4      4                sz    3.0000000E+01   6.0000000E+01


 random number control    0.830206021468160E+14
1  cell temperatures in mev for the free-gas thermal neutron treatment.                                 print table 72

   all non-zero importance cells with materials have a temperature for thermal neutrons of 2.5300E-08 mev.

    minimum source weight = 1.0000E+00    maximum source weight = 1.0000E+00

         5 warning messages so far.
1physical constants                                                                                     print table 98


   name                    value     description

   huge      1.0000000000000E+37     infinity
    pie      3.1415926535898E+00     pi
  euler      5.7721566490153E-01     euler constant
 avogad      6.0220434469282E+23     avogadro number (molecules/mole)
  aneut      1.0086649670000E+00     neutron mass (amu)
  avgdn      5.9703109000000E-01     avogadro number/neutron mass (1.e-24*molecules/mole/amu)
  slite      2.9979250000000E+02     speed of light (cm/shake)
 planck      4.1357320000000E-13     planck constant (mev shake)
  fscon      1.3703930000000E+02     inverse fine structure constant h*c/(2*pi*e**2)
 gpt(1)      9.3958000000000E+02     neutron mass (mev)
 gpt(3)      5.1100800000000E-01     electron mass (mev)


 fission q-values:     nuclide    q(mev)   nuclide    q(mev)
                         90232    171.91     91233    175.57
                         92233    180.84     92234    179.45
                         92235    180.88     92236    179.50
                         92237    180.40     92238    181.31
                         92239    180.40     92240    180.40
                         93237    183.67     94238    186.65
                         94239    189.44     94240    186.36
                         94241    188.99     94242    185.98
                         94243    187.48     95241    190.83
                         95242    190.54     95243    190.25
                         96242    190.49     96244    190.49
                         other    180.00


 the following compilation options were used:

     CHEAP
     DEC
     PLOT
     MCPLOT
     GKSSIM
     XLIB
     XS64
     CEM
     INCL
     HISTP
     MESHTAL
     RADIOG
     SPABI
     default datapath: c:\mcnpx\xs                                                                     
1cross-section tables                                                                                   print table 100

     table    length

                        tables from file rmccs                                                           

 no particle-production data for ipt=  9 from  82000.50c
  82000.50c   35685  njoy                                                                        ( 1382)     03/10/82  

                        tables from file mcplib04                                                        

  82000.04p   10086  ENDF/B-VI Release 8 Photoatomic Data for 82-PB                               mat8200      02/07/03

  total       45771

 any neutrons with energy greater than emax = 2.00000E+03 from the source or from a collision will be resampled.

 neutron cross sections outside the range from 0.0000E+00 to 2.0000E+03 mev are expunged.

 maximum photon energy set to 2000.0 mev (maximum electron energy)
 warning.  "simple physics turned on for photons > e mev."             
 nps =         0     nrn =               0      e  = 2.0000E+03                     

                        tables from file el03                                                            

  82000.03e    2373                                                                                          6/6/98    

1particles and energy limits                                                                            print table 101

                         particle      maximum       smallest      largest       always        always
                         cutoff        particle      table         table         use table     use model
   particle type         energy        energy        maximum       maximum       below         above

    1  n  neutron       0.0000E+00    2.0000E+03    2.0000E+01    2.0000E+01    2.0000E+01    2.0000E+01
    2  p  photon        1.0000E-03    2.0000E+03    1.0000E+05    1.0000E+05    1.0000E+37    1.0000E+37
    3  e  electron      1.0000E-03    2.0000E+03    2.0000E+03    2.0000E+03    1.0000E+37    1.0000E+37
    9  h  proton        1.0000E+00    2.0000E+03    0.0000E+00    0.0000E+00    0.0000E+00    0.0000E+00


The following nuclides use physics models rather than data tables:

           82000.  h
 
 
 warning.  material    1 has been set to a conductor.
1range table for material    1 (condensed)                                                              print table 85

 electron substeps per energy step =  13,  default =  13.  mean ionization energy = 8.23000E+02 ev.

 density effect data
 conductor
   z =  82
    occ no, be(ev) pairs
       2.  88011.000       2.  15867.000       2.  15206.000       4.  13041.000       2.   3857.000       2.   3560.000
       4.   3072.000       4.   2592.000       6.   2490.000       2.    899.000       2.    769.000       4.    651.000
       4.    441.000       6.    419.000       6.    148.000       8.    144.000       2.    153.000       2.    111.000
       4.     90.000       4.     27.000       6.     25.000       2.     10.000      -2.      7.420
       plas(ev)       wt       tmin(mev)
       60.93460     1.75560     0.00000

         energy           stopping power           range   radiation   beta**2   density   rad/col   drange    dyield
    n              collision radiation   total               yield                corr
          mev      mev cm2/g mev cm2/g mev cm2/g   g/cm2                        mev cm2/g             g/cm2

  168  1.0400E-03  1.156E+01 4.403E-03 1.156E+01 5.684E-05 3.301E-05  4.058E-03 7.076E-04 3.810E-04 8.075E-06 3.433E-08
  167  1.1341E-03  1.297E+01 4.722E-03 1.298E+01 6.450E-05 6.105E-05  4.424E-03 7.083E-04 3.640E-04 7.656E-06 3.491E-08
  166  1.2368E-03  1.408E+01 5.066E-03 1.409E+01 7.207E-05 8.594E-05  4.823E-03 7.090E-04 3.598E-04 7.571E-06 3.704E-08
  165  1.3487E-03  1.491E+01 5.434E-03 1.492E+01 7.978E-05 1.088E-04  5.258E-03 7.098E-04 3.643E-04 7.706E-06 4.045E-08
  164  1.4708E-03  1.551E+01 5.826E-03 1.552E+01 8.779E-05 1.304E-04  5.732E-03 7.106E-04 3.755E-04 8.009E-06 4.509E-08
  163  1.6039E-03  1.591E+01 6.243E-03 1.592E+01 9.625E-05 1.514E-04  6.248E-03 7.116E-04 3.923E-04 8.458E-06 5.104E-08
  162  1.7490E-03  1.614E+01 6.685E-03 1.615E+01 1.053E-04 1.723E-04  6.810E-03 7.126E-04 4.141E-04 9.045E-06 5.847E-08
  161  1.9073E-03  1.622E+01 7.152E-03 1.623E+01 1.151E-04 1.934E-04  7.423E-03 7.137E-04 4.409E-04 9.771E-06 6.761E-08
  160  2.0800E-03  1.618E+01 7.647E-03 1.619E+01 1.257E-04 2.153E-04  8.091E-03 7.149E-04 4.726E-04 1.064E-05 7.878E-08
  159  2.2682E-03  1.604E+01 8.169E-03 1.604E+01 1.374E-04 2.381E-04  8.819E-03 7.162E-04 5.094E-04 1.168E-05 9.235E-08
  158  2.4735E-03  1.581E+01 8.717E-03 1.581E+01 1.503E-04 2.623E-04  9.611E-03 7.176E-04 5.515E-04 1.288E-05 1.088E-07
  157  2.6974E-03  1.551E+01 9.292E-03 1.551E+01 1.646E-04 2.883E-04  1.047E-02 7.192E-04 5.993E-04 1.429E-05 1.287E-07
  156  2.9415E-03  1.515E+01 9.894E-03 1.516E+01 1.805E-04 3.163E-04  1.141E-02 7.209E-04 6.532E-04 1.592E-05 1.528E-07
  155  3.2078E-03  1.474E+01 1.052E-02 1.475E+01 1.983E-04 3.467E-04  1.244E-02 7.227E-04 7.137E-04 1.780E-05 1.818E-07
  154  3.4981E-03  1.430E+01 1.117E-02 1.432E+01 2.183E-04 3.799E-04  1.355E-02 7.247E-04 7.812E-04 1.998E-05 2.168E-07
  153  3.8147E-03  1.384E+01 1.185E-02 1.385E+01 2.407E-04 4.163E-04  1.476E-02 7.270E-04 8.564E-04 2.249E-05 2.590E-07
  152  4.1600E-03  1.335E+01 1.255E-02 1.337E+01 2.661E-04 4.562E-04  1.608E-02 7.294E-04 9.400E-04 2.538E-05 3.098E-07
  151  4.5365E-03  1.286E+01 1.328E-02 1.287E+01 2.948E-04 5.001E-04  1.752E-02 7.320E-04 1.033E-03 2.871E-05 3.710E-07
  150  4.9471E-03  1.235E+01 1.402E-02 1.236E+01 3.274E-04 5.484E-04  1.908E-02 7.349E-04 1.135E-03 3.256E-05 4.445E-07
  149  5.3948E-03  1.184E+01 1.478E-02 1.186E+01 3.644E-04 6.017E-04  2.078E-02 7.380E-04 1.248E-03 3.699E-05 5.328E-07
  148  5.8831E-03  1.134E+01 1.556E-02 1.135E+01 4.065E-04 6.603E-04  2.263E-02 7.414E-04 1.372E-03 4.209E-05 6.388E-07
  147  6.4155E-03  1.084E+01 1.635E-02 1.085E+01 4.544E-04 7.249E-04  2.464E-02 7.452E-04 1.509E-03 4.799E-05 7.659E-07
  146  6.9962E-03  1.034E+01 1.715E-02 1.036E+01 5.092E-04 7.960E-04  2.683E-02 7.493E-04 1.658E-03 5.478E-05 9.180E-07
  145  7.6294E-03  9.858E+00 1.796E-02 9.876E+00 5.719E-04 8.741E-04  2.920E-02 7.537E-04 1.822E-03 6.263E-05 1.100E-06
  144  8.3199E-03  9.385E+00 1.877E-02 9.404E+00 6.435E-04 9.598E-04  3.178E-02 7.586E-04 2.000E-03 7.168E-05 1.317E-06
  143  9.0729E-03  8.926E+00 1.959E-02 8.945E+00 7.257E-04 1.054E-03  3.459E-02 7.639E-04 2.195E-03 8.213E-05 1.576E-06
  142  9.8941E-03  8.480E+00 2.042E-02 8.501E+00 8.199E-04 1.157E-03  3.763E-02 7.698E-04 2.407E-03 9.421E-05 1.885E-06
  141  1.0790E-02  8.050E+00 2.124E-02 8.071E+00 9.280E-04 1.270E-03  4.093E-02 7.761E-04 2.639E-03 1.082E-04 2.254E-06
  140  1.1766E-02  7.636E+00 2.207E-02 7.658E+00 1.052E-03 1.393E-03  4.451E-02 7.831E-04 2.890E-03 1.243E-04 2.692E-06
  139  1.2831E-02  7.237E+00 2.289E-02 7.260E+00 1.195E-03 1.528E-03  4.839E-02 7.907E-04 3.163E-03 1.429E-04 3.213E-06
  138  1.3992E-02  6.855E+00 2.371E-02 6.879E+00 1.360E-03 1.675E-03  5.259E-02 7.990E-04 3.459E-03 1.644E-04 3.833E-06
  137  1.5259E-02  6.490E+00 2.453E-02 6.514E+00 1.549E-03 1.835E-03  5.715E-02 8.081E-04 3.781E-03 1.893E-04 4.568E-06
  136  1.6640E-02  6.140E+00 2.535E-02 6.166E+00 1.767E-03 2.010E-03  6.208E-02 8.181E-04 4.129E-03 2.180E-04 5.440E-06
  135  1.8146E-02  5.808E+00 2.617E-02 5.834E+00 2.018E-03 2.200E-03  6.741E-02 8.290E-04 4.506E-03 2.512E-04 6.474E-06
  134  1.9788E-02  5.491E+00 2.698E-02 5.518E+00 2.308E-03 2.407E-03  7.317E-02 8.409E-04 4.914E-03 2.896E-04 7.699E-06
  133  2.1579E-02  5.190E+00 2.779E-02 5.217E+00 2.642E-03 2.631E-03  7.939E-02 8.540E-04 5.355E-03 3.340E-04 9.149E-06
  132  2.3532E-02  4.904E+00 2.860E-02 4.932E+00 3.027E-03 2.874E-03  8.611E-02 8.684E-04 5.831E-03 3.852E-04 1.086E-05
  131  2.5662E-02  4.633E+00 2.940E-02 4.662E+00 3.471E-03 3.138E-03  9.335E-02 8.841E-04 6.347E-03 4.444E-04 1.289E-05
  130  2.7985E-02  4.377E+00 3.022E-02 4.407E+00 3.984E-03 3.424E-03  1.011E-01 9.013E-04 6.904E-03 5.127E-04 1.529E-05
  129  3.0518E-02  4.134E+00 3.103E-02 4.165E+00 4.575E-03 3.733E-03  1.095E-01 9.202E-04 7.506E-03 5.915E-04 1.812E-05
  128  3.3280E-02  3.906E+00 3.186E-02 3.938E+00 5.258E-03 4.068E-03  1.185E-01 9.410E-04 8.157E-03 6.824E-04 2.146E-05
  127  3.6292E-02  3.690E+00 3.269E-02 3.723E+00 6.045E-03 4.431E-03  1.282E-01 9.638E-04 8.860E-03 7.872E-04 2.541E-05
  126  3.9576E-02  3.487E+00 3.354E-02 3.520E+00 6.953E-03 4.823E-03  1.386E-01 9.889E-04 9.619E-03 9.078E-04 3.007E-05
  125  4.3158E-02  3.296E+00 3.441E-02 3.330E+00 8.000E-03 5.247E-03  1.497E-01 1.016E-03 1.044E-02 1.047E-03 3.557E-05
  124  4.7065E-02  3.116E+00 3.529E-02 3.151E+00 9.206E-03 5.705E-03  1.616E-01 1.047E-03 1.133E-02 1.206E-03 4.206E-05
  123  5.1324E-02  2.947E+00 3.621E-02 2.984E+00 1.060E-02 6.200E-03  1.742E-01 1.080E-03 1.229E-02 1.390E-03 4.971E-05
  122  5.5969E-02  2.789E+00 3.716E-02 2.826E+00 1.220E-02 6.735E-03  1.877E-01 1.117E-03 1.332E-02 1.601E-03 5.873E-05
  121  6.1035E-02  2.641E+00 3.814E-02 2.679E+00 1.404E-02 7.312E-03  2.020E-01 1.158E-03 1.444E-02 1.842E-03 6.937E-05
  120  6.6559E-02  2.502E+00 3.913E-02 2.541E+00 1.616E-02 7.935E-03  2.172E-01 1.203E-03 1.564E-02 2.118E-03 8.186E-05
  119  7.2583E-02  2.372E+00 4.016E-02 2.413E+00 1.859E-02 8.607E-03  2.333E-01 1.253E-03 1.693E-02 2.434E-03 9.653E-05
  118  7.9153E-02  2.251E+00 4.123E-02 2.292E+00 2.139E-02 9.330E-03  2.503E-01 1.308E-03 1.831E-02 2.795E-03 1.138E-04
  117  8.6317E-02  2.138E+00 4.234E-02 2.181E+00 2.459E-02 1.011E-02  2.681E-01 1.369E-03 1.980E-02 3.206E-03 1.340E-04
  116  9.4129E-02  2.033E+00 4.351E-02 2.076E+00 2.827E-02 1.094E-02  2.869E-01 1.436E-03 2.140E-02 3.674E-03 1.577E-04
  115  1.0265E-01  1.935E+00 4.470E-02 1.980E+00 3.247E-02 1.184E-02  3.066E-01 1.512E-03 2.310E-02 4.204E-03 1.855E-04
  114  1.1194E-01  1.844E+00 4.593E-02 1.890E+00 3.728E-02 1.281E-02  3.271E-01 1.595E-03 2.491E-02 4.806E-03 2.178E-04
  113  1.2207E-01  1.759E+00 4.719E-02 1.807E+00 4.276E-02 1.384E-02  3.485E-01 1.688E-03 2.682E-02 5.486E-03 2.555E-04
  112  1.3312E-01  1.681E+00 4.849E-02 1.730E+00 4.902E-02 1.494E-02  3.706E-01 1.792E-03 2.885E-02 6.254E-03 2.993E-04
  111  1.4517E-01  1.609E+00 4.984E-02 1.658E+00 5.613E-02 1.611E-02  3.935E-01 1.908E-03 3.098E-02 7.118E-03 3.500E-04
  110  1.5831E-01  1.542E+00 5.124E-02 1.593E+00 6.422E-02 1.735E-02  4.171E-01 2.037E-03 3.324E-02 8.088E-03 4.088E-04
  109  1.7263E-01  1.480E+00 5.270E-02 1.533E+00 7.340E-02 1.868E-02  4.413E-01 2.181E-03 3.561E-02 9.174E-03 4.769E-04
  108  1.8826E-01  1.423E+00 5.424E-02 1.478E+00 8.378E-02 2.008E-02  4.660E-01 2.342E-03 3.811E-02 1.039E-02 5.555E-04
  107  2.0530E-01  1.371E+00 5.586E-02 1.427E+00 9.552E-02 2.156E-02  4.911E-01 2.522E-03 4.074E-02 1.174E-02 6.463E-04
  106  2.2388E-01  1.324E+00 5.759E-02 1.381E+00 1.088E-01 2.312E-02  5.165E-01 2.724E-03 4.351E-02 1.324E-02 7.511E-04
  105  2.4414E-01  1.280E+00 5.944E-02 1.340E+00 1.237E-01 2.478E-02  5.421E-01 2.948E-03 4.642E-02 1.490E-02 8.720E-04
  104  2.6624E-01  1.241E+00 6.142E-02 1.302E+00 1.404E-01 2.652E-02  5.677E-01 3.198E-03 4.950E-02 1.674E-02 1.011E-03
  103  2.9033E-01  1.205E+00 6.355E-02 1.269E+00 1.592E-01 2.835E-02  5.934E-01 3.477E-03 5.273E-02 1.876E-02 1.172E-03
  102  3.1661E-01  1.173E+00 6.585E-02 1.239E+00 1.801E-01 3.029E-02  6.188E-01 3.787E-03 5.615E-02 2.097E-02 1.357E-03
  101  3.4527E-01  1.144E+00 6.835E-02 1.212E+00 2.035E-01 3.232E-02  6.439E-01 4.130E-03 5.975E-02 2.340E-02 1.570E-03
  100  3.7652E-01  1.118E+00 7.106E-02 1.189E+00 2.296E-01 3.446E-02  6.685E-01 4.510E-03 6.357E-02 2.604E-02 1.815E-03
   99  4.1059E-01  1.095E+00 7.403E-02 1.169E+00 2.585E-01 3.671E-02  6.926E-01 4.930E-03 6.760E-02 2.891E-02 2.098E-03
   98  4.4776E-01  1.075E+00 7.728E-02 1.152E+00 2.905E-01 3.907E-02  7.159E-01 5.392E-03 7.189E-02 3.203E-02 2.423E-03
   97  4.8828E-01  1.057E+00 8.085E-02 1.138E+00 3.259E-01 4.156E-02  7.385E-01 5.900E-03 7.645E-02 3.540E-02 2.799E-03
   96  5.3247E-01  1.042E+00 8.476E-02 1.127E+00 3.649E-01 4.418E-02  7.602E-01 6.458E-03 8.131E-02 3.903E-02 3.232E-03
   95  5.8067E-01  1.030E+00 8.907E-02 1.119E+00 4.078E-01 4.694E-02  7.809E-01 7.069E-03 8.651E-02 4.293E-02 3.731E-03
   94  6.3322E-01  1.019E+00 9.382E-02 1.113E+00 4.550E-01 4.985E-02  8.006E-01 7.736E-03 9.206E-02 4.711E-02 4.308E-03
   93  6.9053E-01  1.011E+00 9.906E-02 1.110E+00 5.065E-01 5.291E-02  8.191E-01 8.464E-03 9.803E-02 5.158E-02 4.975E-03
   92  7.5303E-01  1.004E+00 1.048E-01 1.109E+00 5.629E-01 5.615E-02  8.366E-01 9.257E-03 1.044E-01 5.636E-02 5.746E-03
   91  8.2119E-01  9.990E-01 1.112E-01 1.110E+00 6.243E-01 5.958E-02  8.529E-01 1.012E-02 1.113E-01 6.144E-02 6.638E-03
   90  8.9551E-01  9.957E-01 1.183E-01 1.114E+00 6.912E-01 6.320E-02  8.680E-01 1.106E-02 1.188E-01 6.684E-02 7.670E-03
   89  9.7656E-01  9.940E-01 1.261E-01 1.120E+00 7.637E-01 6.703E-02  8.820E-01 1.207E-02 1.268E-01 7.257E-02 8.866E-03
   88  1.0649E+00  9.937E-01 1.347E-01 1.128E+00 8.424E-01 7.109E-02  8.949E-01 1.318E-02 1.356E-01 7.863E-02 1.025E-02
   87  1.1613E+00  9.947E-01 1.442E-01 1.139E+00 9.274E-01 7.540E-02  9.066E-01 1.437E-02 1.450E-01 8.503E-02 1.186E-02
   86  1.2664E+00  9.969E-01 1.547E-01 1.152E+00 1.019E+00 7.997E-02  9.173E-01 1.566E-02 1.552E-01 9.179E-02 1.372E-02
   85  1.3811E+00  1.000E+00 1.663E-01 1.166E+00 1.118E+00 8.483E-02  9.271E-01 1.705E-02 1.662E-01 9.891E-02 1.587E-02
   84  1.5061E+00  1.004E+00 1.791E-01 1.183E+00 1.224E+00 8.998E-02  9.358E-01 1.856E-02 1.783E-01 1.064E-01 1.837E-02
   83  1.6424E+00  1.010E+00 1.932E-01 1.203E+00 1.339E+00 9.546E-02  9.437E-01 2.018E-02 1.913E-01 1.143E-01 2.126E-02
   82  1.7910E+00  1.016E+00 2.088E-01 1.224E+00 1.461E+00 1.013E-01  9.507E-01 2.193E-02 2.056E-01 1.225E-01 2.461E-02
   81  1.9531E+00  1.022E+00 2.259E-01 1.248E+00 1.592E+00 1.075E-01  9.570E-01 2.383E-02 2.210E-01 1.311E-01 2.850E-02
   80  2.1299E+00  1.029E+00 2.449E-01 1.274E+00 1.733E+00 1.140E-01  9.626E-01 2.587E-02 2.379E-01 1.402E-01 3.299E-02
   79  2.3227E+00  1.037E+00 2.658E-01 1.303E+00 1.882E+00 1.210E-01  9.675E-01 2.807E-02 2.562E-01 1.496E-01 3.819E-02
   78  2.5329E+00  1.046E+00 2.889E-01 1.334E+00 2.042E+00 1.284E-01  9.718E-01 3.043E-02 2.763E-01 1.594E-01 4.420E-02
   77  2.7621E+00  1.054E+00 3.143E-01 1.369E+00 2.211E+00 1.363E-01  9.756E-01 3.297E-02 2.981E-01 1.696E-01 5.114E-02
   76  3.0121E+00  1.063E+00 3.423E-01 1.406E+00 2.391E+00 1.446E-01  9.790E-01 3.570E-02 3.219E-01 1.802E-01 5.915E-02
   75  3.2848E+00  1.073E+00 3.732E-01 1.446E+00 2.583E+00 1.534E-01  9.819E-01 3.861E-02 3.479E-01 1.912E-01 6.839E-02
   74  3.5820E+00  1.082E+00 4.072E-01 1.489E+00 2.785E+00 1.627E-01  9.844E-01 4.171E-02 3.763E-01 2.026E-01 7.902E-02
   73  3.9062E+00  1.092E+00 4.447E-01 1.537E+00 3.000E+00 1.726E-01  9.866E-01 4.500E-02 4.073E-01 2.143E-01 9.125E-02
   72  4.2598E+00  1.102E+00 4.861E-01 1.588E+00 3.226E+00 1.830E-01  9.885E-01 4.848E-02 4.411E-01 2.263E-01 1.053E-01
   71  4.6453E+00  1.112E+00 5.317E-01 1.643E+00 3.464E+00 1.939E-01  9.902E-01 5.215E-02 4.782E-01 2.386E-01 1.214E-01
   70  5.0658E+00  1.122E+00 5.819E-01 1.704E+00 3.716E+00 2.054E-01  9.916E-01 5.601E-02 5.187E-01 2.512E-01 1.398E-01
   69  5.5243E+00  1.132E+00 6.373E-01 1.769E+00 3.980E+00 2.175E-01  9.928E-01 6.006E-02 5.630E-01 2.641E-01 1.609E-01
   68  6.0243E+00  1.142E+00 6.983E-01 1.840E+00 4.257E+00 2.302E-01  9.939E-01 6.429E-02 6.114E-01 2.771E-01 1.850E-01
   67  6.5695E+00  1.152E+00 7.656E-01 1.918E+00 4.547E+00 2.434E-01  9.948E-01 6.870E-02 6.644E-01 2.902E-01 2.123E-01
   66  7.1641E+00  1.162E+00 8.397E-01 2.002E+00 4.850E+00 2.572E-01  9.956E-01 7.329E-02 7.224E-01 3.034E-01 2.434E-01
   65  7.8125E+00  1.172E+00 9.214E-01 2.094E+00 5.167E+00 2.715E-01  9.962E-01 7.805E-02 7.859E-01 3.167E-01 2.787E-01
   64  8.5196E+00  1.182E+00 1.011E+00 2.194E+00 5.497E+00 2.864E-01  9.968E-01 8.299E-02 8.553E-01 3.299E-01 3.186E-01
   63  9.2907E+00  1.192E+00 1.110E+00 2.303E+00 5.840E+00 3.018E-01  9.973E-01 8.810E-02 9.312E-01 3.430E-01 3.637E-01
   62  1.0132E+01  1.202E+00 1.219E+00 2.422E+00 6.196E+00 3.176E-01  9.977E-01 9.338E-02 1.014E+00 3.560E-01 4.146E-01
   61  1.1049E+01  1.212E+00 1.339E+00 2.551E+00 6.565E+00 3.340E-01  9.980E-01 9.883E-02 1.105E+00 3.689E-01 4.717E-01
   60  1.2049E+01  1.222E+00 1.471E+00 2.693E+00 6.946E+00 3.507E-01  9.983E-01 1.044E-01 1.204E+00 3.814E-01 5.358E-01
   59  1.3139E+01  1.231E+00 1.617E+00 2.848E+00 7.340E+00 3.678E-01  9.986E-01 1.102E-01 1.313E+00 3.937E-01 6.076E-01
   58  1.4328E+01  1.241E+00 1.776E+00 3.017E+00 7.746E+00 3.853E-01  9.988E-01 1.161E-01 1.431E+00 4.056E-01 6.878E-01
   57  1.5625E+01  1.250E+00 1.952E+00 3.202E+00 8.163E+00 4.031E-01  9.990E-01 1.222E-01 1.561E+00 4.172E-01 7.772E-01
   56  1.7039E+01  1.260E+00 2.145E+00 3.404E+00 8.591E+00 4.211E-01  9.992E-01 1.284E-01 1.703E+00 4.282E-01 8.767E-01
   55  1.8581E+01  1.269E+00 2.357E+00 3.626E+00 9.030E+00 4.393E-01  9.993E-01 1.348E-01 1.858E+00 4.389E-01 9.873E-01
   54  2.0263E+01  1.278E+00 2.590E+00 3.868E+00 9.479E+00 4.576E-01  9.994E-01 1.413E-01 2.027E+00 4.490E-01 1.110E+00
   53  2.2097E+01  1.287E+00 2.846E+00 4.133E+00 9.938E+00 4.760E-01  9.995E-01 1.479E-01 2.212E+00 4.586E-01 1.246E+00
   52  2.4097E+01  1.296E+00 3.127E+00 4.423E+00 1.041E+01 4.944E-01  9.996E-01 1.547E-01 2.414E+00 4.677E-01 1.396E+00
   51  2.6278E+01  1.304E+00 3.436E+00 4.741E+00 1.088E+01 5.128E-01  9.996E-01 1.616E-01 2.634E+00 4.762E-01 1.562E+00
   50  2.8656E+01  1.313E+00 3.775E+00 5.088E+00 1.137E+01 5.311E-01  9.997E-01 1.687E-01 2.875E+00 4.842E-01 1.745E+00
   49  3.1250E+01  1.322E+00 4.147E+00 5.468E+00 1.186E+01 5.493E-01  9.997E-01 1.758E-01 3.138E+00 4.916E-01 1.946E+00
   48  3.4078E+01  1.330E+00 4.554E+00 5.884E+00 1.236E+01 5.673E-01  9.998E-01 1.832E-01 3.424E+00 4.985E-01 2.167E+00
   47  3.7163E+01  1.338E+00 5.001E+00 6.340E+00 1.286E+01 5.851E-01  9.998E-01 1.906E-01 3.737E+00 5.049E-01 2.411E+00
   46  4.0526E+01  1.346E+00 5.491E+00 6.838E+00 1.337E+01 6.026E-01  9.998E-01 1.982E-01 4.079E+00 5.108E-01 2.678E+00
   45  4.4194E+01  1.354E+00 6.028E+00 7.382E+00 1.389E+01 6.198E-01  9.999E-01 2.060E-01 4.451E+00 5.162E-01 2.971E+00
   44  4.8194E+01  1.362E+00 6.616E+00 7.978E+00 1.441E+01 6.367E-01  9.999E-01 2.139E-01 4.857E+00 5.211E-01 3.292E+00
   43  5.2556E+01  1.370E+00 7.261E+00 8.631E+00 1.493E+01 6.532E-01  9.999E-01 2.219E-01 5.300E+00 5.255E-01 3.644E+00
   42  5.7313E+01  1.378E+00 7.966E+00 9.344E+00 1.546E+01 6.693E-01  9.999E-01 2.300E-01 5.783E+00 5.296E-01 4.029E+00
   41  6.2500E+01  1.385E+00 8.739E+00 1.012E+01 1.600E+01 6.850E-01  9.999E-01 2.383E-01 6.310E+00 5.332E-01 4.451E+00
   40  6.8157E+01  1.392E+00 9.584E+00 1.098E+01 1.653E+01 7.002E-01  9.999E-01 2.467E-01 6.884E+00 5.365E-01 4.912E+00
   39  7.4325E+01  1.400E+00 1.051E+01 1.191E+01 1.707E+01 7.149E-01  1.000E+00 2.553E-01 7.509E+00 5.394E-01 5.416E+00
   38  8.1052E+01  1.407E+00 1.152E+01 1.293E+01 1.761E+01 7.292E-01  1.000E+00 2.639E-01 8.190E+00 5.420E-01 5.967E+00
   37  8.8388E+01  1.414E+00 1.263E+01 1.404E+01 1.816E+01 7.430E-01  1.000E+00 2.726E-01 8.932E+00 5.443E-01 6.568E+00
   36  9.6388E+01  1.421E+00 1.384E+01 1.526E+01 1.871E+01 7.563E-01  1.000E+00 2.815E-01 9.741E+00 5.464E-01 7.226E+00
   35  1.0511E+02  1.427E+00 1.516E+01 1.659E+01 1.925E+01 7.691E-01  1.000E+00 2.904E-01 1.062E+01 5.482E-01 7.943E+00
   34  1.1463E+02  1.434E+00 1.661E+01 1.804E+01 1.980E+01 7.814E-01  1.000E+00 2.995E-01 1.158E+01 5.498E-01 8.727E+00
   33  1.2500E+02  1.441E+00 1.819E+01 1.963E+01 2.035E+01 7.932E-01  1.000E+00 3.086E-01 1.262E+01 5.512E-01 9.582E+00
   32  1.3631E+02  1.447E+00 1.991E+01 2.136E+01 2.091E+01 8.045E-01  1.000E+00 3.178E-01 1.376E+01 5.524E-01 1.052E+01
   31  1.4865E+02  1.454E+00 2.180E+01 2.325E+01 2.146E+01 8.153E-01  1.000E+00 3.271E-01 1.499E+01 5.534E-01 1.153E+01
   30  1.6210E+02  1.460E+00 2.386E+01 2.532E+01 2.201E+01 8.257E-01  1.000E+00 3.365E-01 1.634E+01 5.543E-01 1.265E+01
   29  1.7678E+02  1.467E+00 2.611E+01 2.758E+01 2.257E+01 8.355E-01  1.000E+00 3.459E-01 1.780E+01 5.551E-01 1.386E+01
   28  1.9278E+02  1.473E+00 2.857E+01 3.004E+01 2.313E+01 8.450E-01  1.000E+00 3.554E-01 1.939E+01 5.557E-01 1.518E+01
   27  2.1022E+02  1.479E+00 3.125E+01 3.273E+01 2.368E+01 8.539E-01  1.000E+00 3.650E-01 2.113E+01 5.563E-01 1.663E+01
   26  2.2925E+02  1.485E+00 3.418E+01 3.567E+01 2.424E+01 8.624E-01  1.000E+00 3.746E-01 2.301E+01 5.567E-01 1.820E+01
   25  2.5000E+02  1.491E+00 3.738E+01 3.887E+01 2.480E+01 8.705E-01  1.000E+00 3.843E-01 2.506E+01 5.571E-01 1.992E+01
   24  2.7263E+02  1.497E+00 4.087E+01 4.237E+01 2.535E+01 8.782E-01  1.000E+00 3.941E-01 2.730E+01 5.574E-01 2.179E+01
   23  2.9730E+02  1.503E+00 4.469E+01 4.619E+01 2.591E+01 8.855E-01  1.000E+00 4.039E-01 2.973E+01 5.576E-01 2.384E+01
   22  3.2421E+02  1.509E+00 4.885E+01 5.036E+01 2.647E+01 8.924E-01  1.000E+00 4.138E-01 3.237E+01 5.577E-01 2.607E+01
   21  3.5355E+02  1.515E+00 5.340E+01 5.491E+01 2.703E+01 8.990E-01  1.000E+00 4.238E-01 3.524E+01 5.578E-01 2.850E+01
   20  3.8555E+02  1.521E+00 5.836E+01 5.988E+01 2.758E+01 9.052E-01  1.000E+00 4.337E-01 3.837E+01 5.579E-01 3.115E+01
   19  4.2045E+02  1.527E+00 6.377E+01 6.530E+01 2.814E+01 9.110E-01  1.000E+00 4.438E-01 4.177E+01 5.579E-01 3.405E+01
   18  4.5850E+02  1.532E+00 6.968E+01 7.121E+01 2.870E+01 9.165E-01  1.000E+00 4.538E-01 4.547E+01 5.579E-01 3.720E+01
   17  5.0000E+02  1.538E+00 7.612E+01 7.766E+01 2.926E+01 9.218E-01  1.000E+00 4.639E-01 4.949E+01 5.578E-01 4.064E+01
   16  5.4525E+02  1.544E+00 8.316E+01 8.470E+01 2.982E+01 9.267E-01  1.000E+00 4.740E-01 5.386E+01 5.578E-01 4.439E+01
   15  5.9460E+02  1.549E+00 9.083E+01 9.238E+01 3.037E+01 9.313E-01  1.000E+00 4.842E-01 5.862E+01 5.577E-01 4.849E+01
   14  6.4842E+02  1.555E+00 9.920E+01 1.008E+02 3.093E+01 9.357E-01  1.000E+00 4.944E-01 6.379E+01 5.577E-01 5.295E+01
   13  7.0711E+02  1.561E+00 1.083E+02 1.099E+02 3.149E+01 9.398E-01  1.000E+00 5.046E-01 6.942E+01 5.576E-01 5.782E+01
   12  7.7111E+02  1.566E+00 1.183E+02 1.199E+02 3.205E+01 9.437E-01  1.000E+00 5.148E-01 7.554E+01 5.574E-01 6.313E+01
   11  8.4090E+02  1.572E+00 1.292E+02 1.307E+02 3.260E+01 9.473E-01  1.000E+00 5.251E-01 8.219E+01 5.573E-01 6.892E+01
   10  9.1700E+02  1.577E+00 1.410E+02 1.426E+02 3.316E+01 9.507E-01  1.000E+00 5.354E-01 8.941E+01 5.572E-01 7.523E+01
    9  1.0000E+03  1.583E+00 1.540E+02 1.555E+02 3.372E+01 9.539E-01  1.000E+00 5.457E-01 9.727E+01 5.571E-01 8.212E+01
    8  1.0905E+03  1.588E+00 1.681E+02 1.696E+02 3.427E+01 9.569E-01  1.000E+00 5.560E-01 1.058E+02 5.570E-01 8.962E+01
    7  1.1892E+03  1.594E+00 1.835E+02 1.851E+02 3.483E+01 9.598E-01  1.000E+00 5.664E-01 1.151E+02 5.569E-01 9.781E+01
    6  1.2968E+03  1.599E+00 2.003E+02 2.019E+02 3.539E+01 9.624E-01  1.000E+00 5.767E-01 1.252E+02 5.567E-01 1.067E+02
    5  1.4142E+03  1.604E+00 2.186E+02 2.202E+02 3.594E+01 9.649E-01  1.000E+00 5.871E-01 1.362E+02 5.566E-01 1.165E+02
    4  1.5422E+03  1.610E+00 2.386E+02 2.402E+02 3.650E+01 9.672E-01  1.000E+00 5.975E-01 1.482E+02 5.564E-01 1.271E+02
    3  1.6818E+03  1.615E+00 2.604E+02 2.620E+02 3.706E+01 9.694E-01  1.000E+00 6.079E-01 1.612E+02 5.563E-01 1.387E+02
    2  1.8340E+03  1.621E+00 2.841E+02 2.858E+02 3.761E+01 9.715E-01  1.000E+00 6.183E-01 1.753E+02 5.561E-01 1.513E+02
    1  2.0000E+03  1.626E+00 3.101E+02 3.117E+02 3.817E+01 9.734E-01  1.000E+00 6.287E-01 1.907E+02 5.560E-01 1.651E+02

1electron secondary production for material    1                                                        print table 86

         energy           stopping power           brems   thick tgt   k x-ray   knock-on
    n              collision radiation   total               brems
          mev      mev barn  mev barn  mev barn    barn                 barn      barn
  168  1.0400E-03  3.976E+03 1.515E+00 3.978E+03 1.368E+04 3.229E-04  0.000E+00 0.000E+00
  167  1.1341E-03  4.465E+03 1.625E+00 4.466E+03 1.352E+04 6.255E-04  0.000E+00 0.000E+00
  166  1.2368E-03  4.845E+03 1.743E+00 4.847E+03 1.337E+04 9.214E-04  0.000E+00 0.000E+00
  165  1.3487E-03  5.132E+03 1.870E+00 5.134E+03 1.322E+04 1.219E-03  0.000E+00 0.000E+00
  164  1.4708E-03  5.339E+03 2.005E+00 5.341E+03 1.307E+04 1.525E-03  0.000E+00 0.000E+00
  163  1.6039E-03  5.476E+03 2.148E+00 5.478E+03 1.293E+04 1.845E-03  0.000E+00 0.000E+00
  162  1.7490E-03  5.554E+03 2.300E+00 5.557E+03 1.279E+04 2.183E-03  0.000E+00 0.000E+00
  161  1.9073E-03  5.582E+03 2.461E+00 5.585E+03 1.265E+04 2.544E-03  0.000E+00 0.000E+00
  160  2.0800E-03  5.568E+03 2.631E+00 5.571E+03 1.250E+04 2.933E-03  0.000E+00 9.598E+04
  159  2.2682E-03  5.518E+03 2.811E+00 5.521E+03 1.235E+04 3.354E-03  0.000E+00 2.536E+05
  158  2.4735E-03  5.439E+03 3.000E+00 5.442E+03 1.220E+04 3.814E-03  0.000E+00 3.589E+05
  157  2.6974E-03  5.335E+03 3.198E+00 5.338E+03 1.203E+04 4.317E-03  0.000E+00 4.295E+05
  156  2.9415E-03  5.212E+03 3.405E+00 5.215E+03 1.186E+04 4.870E-03  0.000E+00 4.761E+05
  155  3.2078E-03  5.073E+03 3.620E+00 5.077E+03 1.169E+04 5.479E-03  0.000E+00 5.056E+05
  154  3.4981E-03  4.922E+03 3.845E+00 4.926E+03 1.150E+04 6.152E-03  0.000E+00 5.225E+05
  153  3.8147E-03  4.762E+03 4.078E+00 4.766E+03 1.131E+04 6.897E-03  0.000E+00 5.299E+05
  152  4.1600E-03  4.595E+03 4.319E+00 4.599E+03 1.110E+04 7.724E-03  0.000E+00 5.301E+05
  151  4.5365E-03  4.424E+03 4.568E+00 4.428E+03 1.088E+04 8.641E-03  0.000E+00 5.247E+05
  150  4.9471E-03  4.250E+03 4.824E+00 4.255E+03 1.066E+04 9.660E-03  0.000E+00 5.150E+05
  149  5.3948E-03  4.075E+03 5.086E+00 4.080E+03 1.043E+04 1.079E-02  0.000E+00 5.021E+05
  148  5.8831E-03  3.901E+03 5.353E+00 3.906E+03 1.018E+04 1.205E-02  0.000E+00 4.866E+05
  147  6.4155E-03  3.729E+03 5.625E+00 3.734E+03 9.927E+03 1.346E-02  0.000E+00 4.694E+05
  146  6.9962E-03  3.559E+03 5.901E+00 3.564E+03 9.664E+03 1.502E-02  0.000E+00 4.508E+05
  145  7.6294E-03  3.392E+03 6.180E+00 3.398E+03 9.393E+03 1.675E-02  0.000E+00 4.314E+05
  144  8.3199E-03  3.229E+03 6.460E+00 3.236E+03 9.115E+03 1.868E-02  0.000E+00 4.115E+05
  143  9.0729E-03  3.071E+03 6.742E+00 3.078E+03 8.832E+03 2.082E-02  0.000E+00 3.913E+05
  142  9.8941E-03  2.918E+03 7.025E+00 2.925E+03 8.543E+03 2.320E-02  0.000E+00 3.713E+05
  141  1.0790E-02  2.770E+03 7.309E+00 2.777E+03 8.252E+03 2.584E-02  0.000E+00 3.514E+05
  140  1.1766E-02  2.627E+03 7.593E+00 2.635E+03 7.960E+03 2.876E-02  0.000E+00 3.320E+05
  139  1.2831E-02  2.490E+03 7.877E+00 2.498E+03 7.667E+03 3.201E-02  0.000E+00 3.131E+05
  138  1.3992E-02  2.359E+03 8.160E+00 2.367E+03 7.376E+03 3.560E-02  0.000E+00 2.948E+05
  137  1.5259E-02  2.233E+03 8.442E+00 2.242E+03 7.087E+03 3.958E-02  0.000E+00 2.771E+05
  136  1.6640E-02  2.113E+03 8.724E+00 2.122E+03 6.802E+03 4.398E-02  0.000E+00 2.602E+05
  135  1.8146E-02  1.998E+03 9.004E+00 2.007E+03 6.522E+03 4.884E-02  0.000E+00 2.441E+05
  134  1.9788E-02  1.889E+03 9.283E+00 1.899E+03 6.247E+03 5.422E-02  0.000E+00 2.287E+05
  133  2.1579E-02  1.786E+03 9.562E+00 1.795E+03 5.977E+03 6.015E-02  0.000E+00 2.142E+05
  132  2.3532E-02  1.687E+03 9.840E+00 1.697E+03 5.713E+03 6.669E-02  0.000E+00 2.004E+05
  131  2.5662E-02  1.594E+03 1.012E+01 1.604E+03 5.457E+03 7.391E-02  0.000E+00 1.874E+05
  130  2.7985E-02  1.506E+03 1.040E+01 1.516E+03 5.207E+03 8.185E-02  0.000E+00 1.751E+05
  129  3.0518E-02  1.423E+03 1.068E+01 1.433E+03 4.965E+03 9.059E-02  0.000E+00 1.637E+05
  128  3.3280E-02  1.344E+03 1.096E+01 1.355E+03 4.732E+03 1.002E-01  0.000E+00 1.529E+05
  127  3.6292E-02  1.270E+03 1.125E+01 1.281E+03 4.509E+03 1.108E-01  0.000E+00 1.428E+05
  126  3.9576E-02  1.200E+03 1.154E+01 1.211E+03 4.297E+03 1.224E-01  0.000E+00 1.334E+05
  125  4.3158E-02  1.134E+03 1.184E+01 1.146E+03 4.097E+03 1.352E-01  0.000E+00 1.246E+05
  124  4.7065E-02  1.072E+03 1.214E+01 1.084E+03 3.906E+03 1.492E-01  0.000E+00 1.164E+05
  123  5.1324E-02  1.014E+03 1.246E+01 1.027E+03 3.723E+03 1.646E-01  0.000E+00 1.088E+05
  122  5.5969E-02  9.597E+02 1.279E+01 9.725E+02 3.550E+03 1.815E-01  0.000E+00 1.017E+05
  121  6.1035E-02  9.087E+02 1.312E+01 9.218E+02 3.394E+03 2.001E-01  0.000E+00 9.512E+04
  120  6.6559E-02  8.610E+02 1.347E+01 8.744E+02 3.260E+03 2.206E-01  0.000E+00 8.902E+04
  119  7.2583E-02  8.163E+02 1.382E+01 8.301E+02 3.134E+03 2.432E-01  0.000E+00 8.336E+04
  118  7.9153E-02  7.746E+02 1.419E+01 7.888E+02 3.003E+03 2.681E-01  0.000E+00 7.813E+04
  117  8.6317E-02  7.357E+02 1.457E+01 7.503E+02 2.861E+03 2.954E-01  0.000E+00 7.329E+04
  116  9.4129E-02  6.995E+02 1.497E+01 7.145E+02 2.716E+03 3.252E-01  4.472E+00 6.882E+04
  115  1.0265E-01  6.658E+02 1.538E+01 6.812E+02 2.581E+03 3.576E-01  4.796E+00 6.469E+04
  114  1.1194E-01  6.345E+02 1.581E+01 6.503E+02 2.463E+03 3.928E-01  5.169E+00 6.088E+04
  113  1.2207E-01  6.054E+02 1.624E+01 6.216E+02 2.357E+03 4.312E-01  5.562E+00 5.736E+04
  112  1.3312E-01  5.784E+02 1.669E+01 5.951E+02 2.262E+03 4.732E-01  5.958E+00 5.413E+04
  111  1.4517E-01  5.535E+02 1.715E+01 5.707E+02 2.174E+03 5.191E-01  6.345E+00 5.115E+04
  110  1.5831E-01  5.305E+02 1.763E+01 5.481E+02 2.091E+03 5.692E-01  6.713E+00 4.841E+04
  109  1.7263E-01  5.093E+02 1.813E+01 5.274E+02 2.011E+03 6.239E-01  7.060E+00 4.589E+04
  108  1.8826E-01  4.898E+02 1.866E+01 5.084E+02 1.936E+03 6.834E-01  7.382E+00 4.357E+04
  107  2.0530E-01  4.719E+02 1.922E+01 4.911E+02 1.863E+03 7.482E-01  7.679E+00 4.145E+04
  106  2.2388E-01  4.555E+02 1.982E+01 4.753E+02 1.793E+03 8.186E-01  7.952E+00 3.950E+04
  105  2.4414E-01  4.405E+02 2.045E+01 4.610E+02 1.727E+03 8.948E-01  8.202E+00 3.772E+04
  104  2.6624E-01  4.270E+02 2.113E+01 4.481E+02 1.664E+03 9.772E-01  8.432E+00 3.609E+04
  103  2.9033E-01  4.146E+02 2.187E+01 4.365E+02 1.605E+03 1.066E+00  8.645E+00 3.460E+04
  102  3.1661E-01  4.035E+02 2.266E+01 4.262E+02 1.550E+03 1.162E+00  8.842E+00 3.324E+04
  101  3.4527E-01  3.936E+02 2.352E+01 4.171E+02 1.500E+03 1.266E+00  9.026E+00 3.199E+04
  100  3.7652E-01  3.847E+02 2.445E+01 4.091E+02 1.454E+03 1.378E+00  9.200E+00 3.086E+04
   99  4.1059E-01  3.768E+02 2.547E+01 4.023E+02 1.411E+03 1.498E+00  9.366E+00 2.983E+04
   98  4.4776E-01  3.699E+02 2.659E+01 3.965E+02 1.373E+03 1.628E+00  9.526E+00 2.889E+04
   97  4.8828E-01  3.639E+02 2.782E+01 3.917E+02 1.337E+03 1.767E+00  9.682E+00 2.805E+04
   96  5.3247E-01  3.587E+02 2.917E+01 3.879E+02 1.305E+03 1.917E+00  9.835E+00 2.728E+04
   95  5.8067E-01  3.543E+02 3.065E+01 3.850E+02 1.274E+03 2.078E+00  9.988E+00 2.658E+04
   94  6.3322E-01  3.507E+02 3.228E+01 3.830E+02 1.247E+03 2.250E+00  1.014E+01 2.595E+04
   93  6.9053E-01  3.477E+02 3.409E+01 3.818E+02 1.222E+03 2.435E+00  1.030E+01 2.538E+04
   92  7.5303E-01  3.454E+02 3.608E+01 3.815E+02 1.199E+03 2.634E+00  1.045E+01 2.487E+04
   91  8.2119E-01  3.438E+02 3.828E+01 3.820E+02 1.178E+03 2.846E+00  1.062E+01 2.442E+04
   90  8.9551E-01  3.426E+02 4.070E+01 3.833E+02 1.160E+03 3.073E+00  1.078E+01 2.401E+04
   89  9.7656E-01  3.420E+02 4.339E+01 3.854E+02 1.142E+03 3.316E+00  1.095E+01 2.364E+04
   88  1.0649E+00  3.419E+02 4.635E+01 3.883E+02 1.127E+03 3.575E+00  1.113E+01 2.331E+04
   87  1.1613E+00  3.423E+02 4.962E+01 3.919E+02 1.112E+03 3.852E+00  1.131E+01 2.302E+04
   86  1.2664E+00  3.430E+02 5.323E+01 3.963E+02 1.099E+03 4.147E+00  1.149E+01 2.276E+04
   85  1.3811E+00  3.441E+02 5.721E+01 4.014E+02 1.088E+03 4.461E+00  1.168E+01 2.253E+04
   84  1.5061E+00  3.456E+02 6.161E+01 4.072E+02 1.077E+03 4.796E+00  1.188E+01 2.233E+04
   83  1.6424E+00  3.474E+02 6.647E+01 4.139E+02 1.067E+03 5.152E+00  1.208E+01 2.215E+04
   82  1.7910E+00  3.494E+02 7.183E+01 4.213E+02 1.058E+03 5.530E+00  1.228E+01 2.199E+04
   81  1.9531E+00  3.517E+02 7.775E+01 4.295E+02 1.050E+03 5.932E+00  1.249E+01 2.185E+04
   80  2.1299E+00  3.542E+02 8.427E+01 4.385E+02 1.042E+03 6.358E+00  1.271E+01 2.173E+04
   79  2.3227E+00  3.569E+02 9.146E+01 4.484E+02 1.035E+03 6.809E+00  1.293E+01 2.163E+04
   78  2.5329E+00  3.598E+02 9.939E+01 4.592E+02 1.028E+03 7.287E+00  1.316E+01 2.153E+04
   77  2.7621E+00  3.628E+02 1.081E+02 4.709E+02 1.022E+03 7.792E+00  1.339E+01 2.145E+04
   76  3.0121E+00  3.659E+02 1.178E+02 4.837E+02 1.016E+03 8.326E+00  1.362E+01 2.138E+04
   75  3.2848E+00  3.691E+02 1.284E+02 4.975E+02 1.011E+03 8.889E+00  1.386E+01 2.132E+04
   74  3.5820E+00  3.724E+02 1.401E+02 5.125E+02 1.006E+03 9.483E+00  1.410E+01 2.127E+04
   73  3.9062E+00  3.757E+02 1.530E+02 5.288E+02 1.001E+03 1.011E+01  1.434E+01 2.122E+04
   72  4.2598E+00  3.791E+02 1.673E+02 5.464E+02 9.978E+02 1.077E+01  1.459E+01 2.118E+04
   71  4.6453E+00  3.826E+02 1.829E+02 5.655E+02 9.947E+02 1.146E+01  1.484E+01 2.115E+04
   70  5.0658E+00  3.860E+02 2.002E+02 5.863E+02 9.917E+02 1.218E+01  1.509E+01 2.112E+04
   69  5.5243E+00  3.895E+02 2.193E+02 6.088E+02 9.885E+02 1.294E+01  1.535E+01 2.110E+04
   68  6.0243E+00  3.930E+02 2.403E+02 6.333E+02 9.853E+02 1.374E+01  1.560E+01 2.107E+04
   67  6.5695E+00  3.965E+02 2.634E+02 6.599E+02 9.825E+02 1.457E+01  1.586E+01 2.106E+04
   66  7.1641E+00  4.000E+02 2.889E+02 6.889E+02 9.799E+02 1.543E+01  1.612E+01 2.104E+04
   65  7.8125E+00  4.034E+02 3.170E+02 7.205E+02 9.775E+02 1.633E+01  1.639E+01 2.103E+04
   64  8.5196E+00  4.069E+02 3.480E+02 7.549E+02 9.752E+02 1.727E+01  1.665E+01 2.101E+04
   63  9.2907E+00  4.103E+02 3.821E+02 7.924E+02 9.732E+02 1.824E+01  1.692E+01 2.101E+04
   62  1.0132E+01  4.137E+02 4.196E+02 8.333E+02 9.712E+02 1.924E+01  1.719E+01 2.100E+04
   61  1.1049E+01  4.171E+02 4.609E+02 8.780E+02 9.694E+02 2.028E+01  1.745E+01 2.099E+04
   60  1.2049E+01  4.204E+02 5.063E+02 9.267E+02 9.678E+02 2.136E+01  1.772E+01 2.098E+04
   59  1.3139E+01  4.237E+02 5.563E+02 9.800E+02 9.664E+02 2.246E+01  1.800E+01 2.098E+04
   58  1.4328E+01  4.270E+02 6.112E+02 1.038E+03 9.651E+02 2.360E+01  1.827E+01 2.097E+04
   57  1.5625E+01  4.302E+02 6.716E+02 1.102E+03 9.639E+02 2.477E+01  1.854E+01 2.097E+04
   56  1.7039E+01  4.334E+02 7.380E+02 1.171E+03 9.630E+02 2.597E+01  1.881E+01 2.097E+04
   55  1.8581E+01  4.366E+02 8.110E+02 1.248E+03 9.622E+02 2.720E+01  1.909E+01 2.097E+04
   54  2.0263E+01  4.397E+02 8.913E+02 1.331E+03 9.616E+02 2.845E+01  1.936E+01 2.096E+04
   53  2.2097E+01  4.428E+02 9.794E+02 1.422E+03 9.611E+02 2.974E+01  1.964E+01 2.096E+04
   52  2.4097E+01  4.459E+02 1.076E+03 1.522E+03 9.608E+02 3.104E+01  1.991E+01 2.096E+04
   51  2.6278E+01  4.489E+02 1.182E+03 1.631E+03 9.605E+02 3.237E+01  2.019E+01 2.096E+04
   50  2.8656E+01  4.518E+02 1.299E+03 1.751E+03 9.603E+02 3.372E+01  2.047E+01 2.096E+04
   49  3.1250E+01  4.548E+02 1.427E+03 1.882E+03 9.602E+02 3.509E+01  2.075E+01 2.096E+04
   48  3.4078E+01  4.576E+02 1.567E+03 2.025E+03 9.602E+02 3.649E+01  2.102E+01 2.096E+04
   47  3.7163E+01  4.605E+02 1.721E+03 2.181E+03 9.603E+02 3.789E+01  2.130E+01 2.095E+04
   46  4.0526E+01  4.633E+02 1.890E+03 2.353E+03 9.605E+02 3.932E+01  2.158E+01 2.095E+04
   45  4.4194E+01  4.660E+02 2.074E+03 2.540E+03 9.609E+02 4.076E+01  2.186E+01 2.095E+04
   44  4.8194E+01  4.687E+02 2.277E+03 2.745E+03 9.614E+02 4.222E+01  2.214E+01 2.095E+04
   43  5.2556E+01  4.714E+02 2.498E+03 2.970E+03 9.618E+02 4.369E+01  2.242E+01 2.095E+04
   42  5.7313E+01  4.740E+02 2.741E+03 3.215E+03 9.621E+02 4.517E+01  2.270E+01 2.095E+04
   41  6.2500E+01  4.766E+02 3.007E+03 3.484E+03 9.622E+02 4.666E+01  2.298E+01 2.095E+04
   40  6.8157E+01  4.791E+02 3.298E+03 3.777E+03 9.624E+02 4.816E+01  2.326E+01 2.095E+04
   39  7.4325E+01  4.816E+02 3.616E+03 4.098E+03 9.626E+02 4.967E+01  2.354E+01 2.095E+04
   38  8.1052E+01  4.840E+02 3.964E+03 4.448E+03 9.631E+02 5.118E+01  2.382E+01 2.095E+04
   37  8.8388E+01  4.865E+02 4.345E+03 4.832E+03 9.640E+02 5.271E+01  2.410E+01 2.095E+04
   36  9.6388E+01  4.888E+02 4.762E+03 5.250E+03 9.649E+02 5.424E+01  2.438E+01 2.095E+04
   35  1.0511E+02  4.912E+02 5.217E+03 5.708E+03 9.655E+02 5.578E+01  2.466E+01 2.095E+04
   34  1.1463E+02  4.935E+02 5.714E+03 6.208E+03 9.657E+02 5.732E+01  2.494E+01 2.095E+04
   33  1.2500E+02  4.958E+02 6.258E+03 6.754E+03 9.656E+02 5.887E+01  2.522E+01 2.095E+04
   32  1.3631E+02  4.981E+02 6.852E+03 7.350E+03 9.654E+02 6.042E+01  2.550E+01 2.095E+04
   31  1.4865E+02  5.003E+02 7.501E+03 8.001E+03 9.652E+02 6.197E+01  2.578E+01 2.095E+04
   30  1.6210E+02  5.025E+02 8.210E+03 8.712E+03 9.651E+02 6.352E+01  2.606E+01 2.095E+04
   29  1.7678E+02  5.047E+02 8.984E+03 9.489E+03 9.651E+02 6.508E+01  2.634E+01 2.095E+04
   28  1.9278E+02  5.068E+02 9.830E+03 1.034E+04 9.650E+02 6.664E+01  2.662E+01 2.095E+04
   27  2.1022E+02  5.090E+02 1.075E+04 1.126E+04 9.649E+02 6.820E+01  2.690E+01 2.095E+04
   26  2.2925E+02  5.111E+02 1.176E+04 1.227E+04 9.646E+02 6.976E+01  2.719E+01 2.095E+04
   25  2.5000E+02  5.132E+02 1.286E+04 1.338E+04 9.643E+02 7.132E+01  2.747E+01 2.095E+04
   24  2.7263E+02  5.153E+02 1.406E+04 1.458E+04 9.639E+02 7.288E+01  2.775E+01 2.095E+04
   23  2.9730E+02  5.173E+02 1.538E+04 1.589E+04 9.635E+02 7.444E+01  2.803E+01 2.095E+04
   22  3.2421E+02  5.193E+02 1.681E+04 1.733E+04 9.630E+02 7.600E+01  2.831E+01 2.095E+04
   21  3.5355E+02  5.213E+02 1.837E+04 1.890E+04 9.625E+02 7.757E+01  2.859E+01 2.095E+04
   20  3.8555E+02  5.233E+02 2.008E+04 2.060E+04 9.620E+02 7.913E+01  2.887E+01 2.095E+04
   19  4.2045E+02  5.253E+02 2.194E+04 2.247E+04 9.615E+02 8.068E+01  2.915E+01 2.095E+04
   18  4.5850E+02  5.273E+02 2.398E+04 2.450E+04 9.609E+02 8.224E+01  2.944E+01 2.095E+04
   17  5.0000E+02  5.293E+02 2.619E+04 2.672E+04 9.604E+02 8.380E+01  2.972E+01 2.095E+04
   16  5.4525E+02  5.312E+02 2.861E+04 2.914E+04 9.600E+02 8.536E+01  3.000E+01 2.095E+04
   15  5.9460E+02  5.331E+02 3.125E+04 3.179E+04 9.596E+02 8.691E+01  3.028E+01 2.095E+04
   14  6.4842E+02  5.351E+02 3.413E+04 3.467E+04 9.592E+02 8.847E+01  3.056E+01 2.095E+04
   13  7.0711E+02  5.370E+02 3.728E+04 3.781E+04 9.589E+02 9.002E+01  3.084E+01 2.095E+04
   12  7.7111E+02  5.389E+02 4.071E+04 4.125E+04 9.586E+02 9.157E+01  3.113E+01 2.095E+04
   11  8.4090E+02  5.408E+02 4.445E+04 4.499E+04 9.583E+02 9.313E+01  3.141E+01 2.095E+04
   10  9.1700E+02  5.427E+02 4.853E+04 4.907E+04 9.580E+02 9.468E+01  3.169E+01 2.095E+04
    9  1.0000E+03  5.446E+02 5.297E+04 5.352E+04 9.577E+02 9.623E+01  3.197E+01 2.095E+04
    8  1.0905E+03  5.465E+02 5.783E+04 5.838E+04 9.575E+02 9.778E+01  3.225E+01 2.095E+04
    7  1.1892E+03  5.483E+02 6.313E+04 6.368E+04 9.572E+02 9.933E+01  3.253E+01 2.095E+04
    6  1.2968E+03  5.502E+02 6.891E+04 6.946E+04 9.570E+02 1.009E+02  3.282E+01 2.095E+04
    5  1.4142E+03  5.521E+02 7.521E+04 7.576E+04 9.568E+02 1.024E+02  3.310E+01 2.095E+04
    4  1.5422E+03  5.539E+02 8.209E+04 8.264E+04 9.566E+02 1.040E+02  3.338E+01 2.095E+04
    3  1.6818E+03  5.558E+02 8.959E+04 9.015E+04 9.564E+02 1.055E+02  3.366E+01 2.095E+04
    2  1.8340E+03  5.576E+02 9.777E+04 9.833E+04 9.562E+02 1.071E+02  3.394E+01 2.095E+04
    1  2.0000E+03  5.595E+02 1.067E+05 1.073E+05 9.561E+02 1.086E+02  3.422E+01 2.095E+04
1proton      range table for material    1 (condensed)                                                              print table 85

 particle substeps per energy step =  13,  default =  13.  mean ionization energy = 8.23000E+02 ev.

         energy           stopping power           range   radiation   beta**2   density   rad/col   drange    dyield
    n              collision radiation   total               yield                corr
          mev      mev cm2/g mev cm2/g mev cm2/g   g/cm2                        mev cm2/g             g/cm2
 
  168  1.0400E-03  1.217E+01 0.000E+00 1.217E+01 4.809E-05 0.000E+00  2.217E-06 0.000E+00 0.000E+00 7.242E-06 0.000E+00
  167  1.1341E-03  1.268E+01 0.000E+00 1.268E+01 5.567E-05 0.000E+00  2.417E-06 0.000E+00 0.000E+00 7.578E-06 0.000E+00
  166  1.2368E-03  1.321E+01 0.000E+00 1.321E+01 6.360E-05 0.000E+00  2.636E-06 0.000E+00 0.000E+00 7.930E-06 0.000E+00
  165  1.3487E-03  1.377E+01 0.000E+00 1.377E+01 7.189E-05 0.000E+00  2.875E-06 0.000E+00 0.000E+00 8.298E-06 0.000E+00
  164  1.4708E-03  1.435E+01 0.000E+00 1.435E+01 8.058E-05 0.000E+00  3.135E-06 0.000E+00 0.000E+00 8.683E-06 0.000E+00
  163  1.6039E-03  1.495E+01 0.000E+00 1.495E+01 8.966E-05 0.000E+00  3.419E-06 0.000E+00 0.000E+00 9.085E-06 0.000E+00
  162  1.7490E-03  1.559E+01 0.000E+00 1.559E+01 9.917E-05 0.000E+00  3.728E-06 0.000E+00 0.000E+00 9.507E-06 0.000E+00
  161  1.9073E-03  1.624E+01 0.000E+00 1.624E+01 1.091E-04 0.000E+00  4.066E-06 0.000E+00 0.000E+00 9.947E-06 0.000E+00
  160  2.0800E-03  1.693E+01 0.000E+00 1.693E+01 1.195E-04 0.000E+00  4.434E-06 0.000E+00 0.000E+00 1.041E-05 0.000E+00
  159  2.2682E-03  1.765E+01 0.000E+00 1.765E+01 1.304E-04 0.000E+00  4.835E-06 0.000E+00 0.000E+00 1.089E-05 0.000E+00
  158  2.4735E-03  1.839E+01 0.000E+00 1.839E+01 1.418E-04 0.000E+00  5.272E-06 0.000E+00 0.000E+00 1.139E-05 0.000E+00
  157  2.6974E-03  1.917E+01 0.000E+00 1.917E+01 1.537E-04 0.000E+00  5.750E-06 0.000E+00 0.000E+00 1.192E-05 0.000E+00
  156  2.9415E-03  1.998E+01 0.000E+00 1.998E+01 1.662E-04 0.000E+00  6.270E-06 0.000E+00 0.000E+00 1.247E-05 0.000E+00
  155  3.2078E-03  2.083E+01 0.000E+00 2.083E+01 1.792E-04 0.000E+00  6.838E-06 0.000E+00 0.000E+00 1.305E-05 0.000E+00
  154  3.4981E-03  2.171E+01 0.000E+00 2.171E+01 1.929E-04 0.000E+00  7.456E-06 0.000E+00 0.000E+00 1.365E-05 0.000E+00
  153  3.8147E-03  2.263E+01 0.000E+00 2.263E+01 2.072E-04 0.000E+00  8.131E-06 0.000E+00 0.000E+00 1.428E-05 0.000E+00
  152  4.1600E-03  2.360E+01 0.000E+00 2.360E+01 2.221E-04 0.000E+00  8.867E-06 0.000E+00 0.000E+00 1.494E-05 0.000E+00
  151  4.5365E-03  2.460E+01 0.000E+00 2.460E+01 2.377E-04 0.000E+00  9.670E-06 0.000E+00 0.000E+00 1.562E-05 0.000E+00
  150  4.9471E-03  2.565E+01 0.000E+00 2.565E+01 2.541E-04 0.000E+00  1.054E-05 0.000E+00 0.000E+00 1.634E-05 0.000E+00
  149  5.3948E-03  2.674E+01 0.000E+00 2.674E+01 2.712E-04 0.000E+00  1.150E-05 0.000E+00 0.000E+00 1.709E-05 0.000E+00
  148  5.8831E-03  2.788E+01 0.000E+00 2.788E+01 2.891E-04 0.000E+00  1.254E-05 0.000E+00 0.000E+00 1.788E-05 0.000E+00
  147  6.4155E-03  2.907E+01 0.000E+00 2.907E+01 3.078E-04 0.000E+00  1.368E-05 0.000E+00 0.000E+00 1.870E-05 0.000E+00
  146  6.9962E-03  3.031E+01 0.000E+00 3.031E+01 3.273E-04 0.000E+00  1.491E-05 0.000E+00 0.000E+00 1.956E-05 0.000E+00
  145  7.6294E-03  3.161E+01 0.000E+00 3.161E+01 3.478E-04 0.000E+00  1.626E-05 0.000E+00 0.000E+00 2.045E-05 0.000E+00
  144  8.3199E-03  3.296E+01 0.000E+00 3.296E+01 3.692E-04 0.000E+00  1.773E-05 0.000E+00 0.000E+00 2.139E-05 0.000E+00
  143  9.0729E-03  3.437E+01 0.000E+00 3.437E+01 3.915E-04 0.000E+00  1.934E-05 0.000E+00 0.000E+00 2.237E-05 0.000E+00
  142  9.8941E-03  3.585E+01 0.000E+00 3.585E+01 4.149E-04 0.000E+00  2.109E-05 0.000E+00 0.000E+00 2.339E-05 0.000E+00
  141  1.0790E-02  3.776E+01 0.000E+00 3.776E+01 4.392E-04 0.000E+00  2.300E-05 0.000E+00 0.000E+00 2.434E-05 0.000E+00
  140  1.1766E-02  3.975E+01 0.000E+00 3.975E+01 4.644E-04 0.000E+00  2.508E-05 0.000E+00 0.000E+00 2.520E-05 0.000E+00
  139  1.2831E-02  4.182E+01 0.000E+00 4.182E+01 4.906E-04 0.000E+00  2.735E-05 0.000E+00 0.000E+00 2.611E-05 0.000E+00
  138  1.3992E-02  4.396E+01 0.000E+00 4.396E+01 5.176E-04 0.000E+00  2.983E-05 0.000E+00 0.000E+00 2.707E-05 0.000E+00
  137  1.5259E-02  4.616E+01 0.000E+00 4.616E+01 5.457E-04 0.000E+00  3.252E-05 0.000E+00 0.000E+00 2.810E-05 0.000E+00
  136  1.6640E-02  4.843E+01 0.000E+00 4.843E+01 5.749E-04 0.000E+00  3.547E-05 0.000E+00 0.000E+00 2.920E-05 0.000E+00
  135  1.8146E-02  5.075E+01 0.000E+00 5.075E+01 6.053E-04 0.000E+00  3.868E-05 0.000E+00 0.000E+00 3.037E-05 0.000E+00
  134  1.9788E-02  5.312E+01 0.000E+00 5.312E+01 6.369E-04 0.000E+00  4.218E-05 0.000E+00 0.000E+00 3.162E-05 0.000E+00
  133  2.1579E-02  5.553E+01 0.000E+00 5.553E+01 6.699E-04 0.000E+00  4.600E-05 0.000E+00 0.000E+00 3.296E-05 0.000E+00
  132  2.3532E-02  5.798E+01 0.000E+00 5.798E+01 7.043E-04 0.000E+00  5.016E-05 0.000E+00 0.000E+00 3.441E-05 0.000E+00
  131  2.5662E-02  6.046E+01 0.000E+00 6.046E+01 7.402E-04 0.000E+00  5.470E-05 0.000E+00 0.000E+00 3.596E-05 0.000E+00
  130  2.7985E-02  6.295E+01 0.000E+00 6.295E+01 7.779E-04 0.000E+00  5.965E-05 0.000E+00 0.000E+00 3.764E-05 0.000E+00
  129  3.0518E-02  6.545E+01 0.000E+00 6.545E+01 8.173E-04 0.000E+00  6.505E-05 0.000E+00 0.000E+00 3.945E-05 0.000E+00
  128  3.3280E-02  6.794E+01 0.000E+00 6.794E+01 8.587E-04 0.000E+00  7.093E-05 0.000E+00 0.000E+00 4.141E-05 0.000E+00
  127  3.6292E-02  7.042E+01 0.000E+00 7.042E+01 9.023E-04 0.000E+00  7.735E-05 0.000E+00 0.000E+00 4.353E-05 0.000E+00
  126  3.9576E-02  7.287E+01 0.000E+00 7.287E+01 9.481E-04 0.000E+00  8.435E-05 0.000E+00 0.000E+00 4.584E-05 0.000E+00
  125  4.3158E-02  7.527E+01 0.000E+00 7.527E+01 9.965E-04 0.000E+00  9.199E-05 0.000E+00 0.000E+00 4.835E-05 0.000E+00
  124  4.7065E-02  7.762E+01 0.000E+00 7.762E+01 1.048E-03 0.000E+00  1.003E-04 0.000E+00 0.000E+00 5.109E-05 0.000E+00
  123  5.1324E-02  7.989E+01 0.000E+00 7.989E+01 1.102E-03 0.000E+00  1.094E-04 0.000E+00 0.000E+00 5.407E-05 0.000E+00
  122  5.5969E-02  8.209E+01 0.000E+00 8.209E+01 1.159E-03 0.000E+00  1.193E-04 0.000E+00 0.000E+00 5.734E-05 0.000E+00
  121  6.1035E-02  8.417E+01 0.000E+00 8.417E+01 1.220E-03 0.000E+00  1.301E-04 0.000E+00 0.000E+00 6.092E-05 0.000E+00
  120  6.6559E-02  8.615E+01 0.000E+00 8.615E+01 1.285E-03 0.000E+00  1.419E-04 0.000E+00 0.000E+00 6.485E-05 0.000E+00
  119  7.2583E-02  8.799E+01 0.000E+00 8.799E+01 1.354E-03 0.000E+00  1.547E-04 0.000E+00 0.000E+00 6.917E-05 0.000E+00
  118  7.9153E-02  8.970E+01 0.000E+00 8.970E+01 1.428E-03 0.000E+00  1.687E-04 0.000E+00 0.000E+00 7.392E-05 0.000E+00
  117  8.6317E-02  9.124E+01 0.000E+00 9.124E+01 1.507E-03 0.000E+00  1.840E-04 0.000E+00 0.000E+00 7.917E-05 0.000E+00
  116  9.4129E-02  9.262E+01 0.000E+00 9.262E+01 1.592E-03 0.000E+00  2.006E-04 0.000E+00 0.000E+00 8.496E-05 0.000E+00
  115  1.0265E-01  9.382E+01 0.000E+00 9.382E+01 1.683E-03 0.000E+00  2.188E-04 0.000E+00 0.000E+00 9.137E-05 0.000E+00
  114  1.1194E-01  9.483E+01 0.000E+00 9.483E+01 1.782E-03 0.000E+00  2.386E-04 0.000E+00 0.000E+00 9.847E-05 0.000E+00
  113  1.2207E-01  9.565E+01 0.000E+00 9.565E+01 1.888E-03 0.000E+00  2.602E-04 0.000E+00 0.000E+00 1.064E-04 0.000E+00
  112  1.3312E-01  9.626E+01 0.000E+00 9.626E+01 2.003E-03 0.000E+00  2.837E-04 0.000E+00 0.000E+00 1.151E-04 0.000E+00
  111  1.4517E-01  9.667E+01 0.000E+00 9.667E+01 2.128E-03 0.000E+00  3.094E-04 0.000E+00 0.000E+00 1.249E-04 0.000E+00
  110  1.5831E-01  9.687E+01 0.000E+00 9.687E+01 2.264E-03 0.000E+00  3.374E-04 0.000E+00 0.000E+00 1.357E-04 0.000E+00
  109  1.7263E-01  9.685E+01 0.000E+00 9.685E+01 2.412E-03 0.000E+00  3.679E-04 0.000E+00 0.000E+00 1.479E-04 0.000E+00
  108  1.8826E-01  9.663E+01 0.000E+00 9.663E+01 2.573E-03 0.000E+00  4.012E-04 0.000E+00 0.000E+00 1.615E-04 0.000E+00
  107  2.0530E-01  9.619E+01 0.000E+00 9.619E+01 2.750E-03 0.000E+00  4.375E-04 0.000E+00 0.000E+00 1.767E-04 0.000E+00
  106  2.2388E-01  9.556E+01 0.000E+00 9.556E+01 2.944E-03 0.000E+00  4.770E-04 0.000E+00 0.000E+00 1.938E-04 0.000E+00
  105  2.4414E-01  9.473E+01 0.000E+00 9.473E+01 3.157E-03 0.000E+00  5.202E-04 0.000E+00 0.000E+00 2.130E-04 0.000E+00
  104  2.6624E-01  9.371E+01 0.000E+00 9.371E+01 3.391E-03 0.000E+00  5.673E-04 0.000E+00 0.000E+00 2.345E-04 0.000E+00
  103  2.9033E-01  9.251E+01 0.000E+00 9.251E+01 3.650E-03 0.000E+00  6.186E-04 0.000E+00 0.000E+00 2.588E-04 0.000E+00
  102  3.1661E-01  9.115E+01 0.000E+00 9.115E+01 3.936E-03 0.000E+00  6.745E-04 0.000E+00 0.000E+00 2.862E-04 0.000E+00
  101  3.4527E-01  8.963E+01 0.000E+00 8.963E+01 4.253E-03 0.000E+00  7.356E-04 0.000E+00 0.000E+00 3.170E-04 0.000E+00
  100  3.7652E-01  8.796E+01 0.000E+00 8.796E+01 4.605E-03 0.000E+00  8.021E-04 0.000E+00 0.000E+00 3.519E-04 0.000E+00
   99  4.1059E-01  8.617E+01 0.000E+00 8.617E+01 4.997E-03 0.000E+00  8.746E-04 0.000E+00 0.000E+00 3.914E-04 0.000E+00
   98  4.4776E-01  8.426E+01 0.000E+00 8.426E+01 5.433E-03 0.000E+00  9.537E-04 0.000E+00 0.000E+00 4.361E-04 0.000E+00
   97  4.8828E-01  8.226E+01 0.000E+00 8.226E+01 5.919E-03 0.000E+00  1.040E-03 0.000E+00 0.000E+00 4.868E-04 0.000E+00
   96  5.3247E-01  8.016E+01 0.000E+00 8.016E+01 6.464E-03 0.000E+00  1.134E-03 0.000E+00 0.000E+00 5.443E-04 0.000E+00
   95  5.8067E-01  7.800E+01 0.000E+00 7.800E+01 7.073E-03 0.000E+00  1.237E-03 0.000E+00 0.000E+00 6.095E-04 0.000E+00
   94  6.3322E-01  7.577E+01 0.000E+00 7.577E+01 7.757E-03 0.000E+00  1.348E-03 0.000E+00 0.000E+00 6.837E-04 0.000E+00
   93  6.9053E-01  7.350E+01 0.000E+00 7.350E+01 8.525E-03 0.000E+00  1.470E-03 0.000E+00 0.000E+00 7.680E-04 0.000E+00
   92  7.5303E-01  7.120E+01 0.000E+00 7.120E+01 9.389E-03 0.000E+00  1.603E-03 0.000E+00 0.000E+00 8.640E-04 0.000E+00
   91  8.2119E-01  6.888E+01 0.000E+00 6.888E+01 1.036E-02 0.000E+00  1.748E-03 0.000E+00 0.000E+00 9.734E-04 0.000E+00
   90  8.9551E-01  6.654E+01 0.000E+00 6.654E+01 1.146E-02 0.000E+00  1.906E-03 0.000E+00 0.000E+00 1.098E-03 0.000E+00
   89  9.7656E-01  6.421E+01 0.000E+00 6.421E+01 1.270E-02 0.000E+00  2.078E-03 0.000E+00 0.000E+00 1.240E-03 0.000E+00
   88  1.0649E+00  6.188E+01 0.000E+00 6.188E+01 1.410E-02 0.000E+00  2.266E-03 0.000E+00 0.000E+00 1.403E-03 0.000E+00
   87  1.1613E+00  5.957E+01 0.000E+00 5.957E+01 1.569E-02 0.000E+00  2.471E-03 0.000E+00 0.000E+00 1.588E-03 0.000E+00
   86  1.2664E+00  5.728E+01 0.000E+00 5.728E+01 1.749E-02 0.000E+00  2.694E-03 0.000E+00 0.000E+00 1.800E-03 0.000E+00
   85  1.3811E+00  5.487E+01 0.000E+00 5.487E+01 1.954E-02 0.000E+00  2.937E-03 0.000E+00 0.000E+00 2.044E-03 0.000E+00
   84  1.5061E+00  5.243E+01 0.000E+00 5.243E+01 2.187E-02 0.000E+00  3.203E-03 0.000E+00 0.000E+00 2.331E-03 0.000E+00
   83  1.6424E+00  5.008E+01 0.000E+00 5.008E+01 2.453E-02 0.000E+00  3.492E-03 0.000E+00 0.000E+00 2.661E-03 0.000E+00
   82  1.7910E+00  4.780E+01 0.000E+00 4.780E+01 2.757E-02 0.000E+00  3.807E-03 0.000E+00 0.000E+00 3.039E-03 0.000E+00
   81  1.9531E+00  4.560E+01 0.000E+00 4.560E+01 3.104E-02 0.000E+00  4.150E-03 0.000E+00 0.000E+00 3.474E-03 0.000E+00
   80  2.1299E+00  4.347E+01 0.000E+00 4.347E+01 3.501E-02 0.000E+00  4.525E-03 0.000E+00 0.000E+00 3.972E-03 0.000E+00
   79  2.3227E+00  4.140E+01 0.000E+00 4.140E+01 3.956E-02 0.000E+00  4.933E-03 0.000E+00 0.000E+00 4.545E-03 0.000E+00
   78  2.5329E+00  3.942E+01 0.000E+00 3.942E+01 4.476E-02 0.000E+00  5.377E-03 0.000E+00 0.000E+00 5.206E-03 0.000E+00
   77  2.7621E+00  3.750E+01 0.000E+00 3.750E+01 5.073E-02 0.000E+00  5.862E-03 0.000E+00 0.000E+00 5.965E-03 0.000E+00
   76  3.0121E+00  3.564E+01 0.000E+00 3.564E+01 5.757E-02 0.000E+00  6.390E-03 0.000E+00 0.000E+00 6.841E-03 0.000E+00
   75  3.2848E+00  3.389E+01 0.000E+00 3.389E+01 6.542E-02 0.000E+00  6.965E-03 0.000E+00 0.000E+00 7.847E-03 0.000E+00
   74  3.5820E+00  3.220E+01 0.000E+00 3.220E+01 7.442E-02 0.000E+00  7.592E-03 0.000E+00 0.000E+00 9.002E-03 0.000E+00
   73  3.9062E+00  3.059E+01 0.000E+00 3.059E+01 8.475E-02 0.000E+00  8.275E-03 0.000E+00 0.000E+00 1.033E-02 0.000E+00
   72  4.2598E+00  2.903E+01 0.000E+00 2.903E+01 9.662E-02 0.000E+00  9.019E-03 0.000E+00 0.000E+00 1.187E-02 0.000E+00
   71  4.6453E+00  2.754E+01 0.000E+00 2.754E+01 1.103E-01 0.000E+00  9.829E-03 0.000E+00 0.000E+00 1.364E-02 0.000E+00
   70  5.0658E+00  2.613E+01 0.000E+00 2.613E+01 1.259E-01 0.000E+00  1.071E-02 0.000E+00 0.000E+00 1.568E-02 0.000E+00
   69  5.5243E+00  2.484E+01 0.000E+00 2.484E+01 1.440E-01 0.000E+00  1.167E-02 0.000E+00 0.000E+00 1.801E-02 0.000E+00
   68  6.0243E+00  2.362E+01 0.000E+00 2.362E+01 1.646E-01 0.000E+00  1.272E-02 0.000E+00 0.000E+00 2.065E-02 0.000E+00
   67  6.5695E+00  2.247E+01 0.000E+00 2.247E+01 1.883E-01 0.000E+00  1.386E-02 0.000E+00 0.000E+00 2.368E-02 0.000E+00
   66  7.1641E+00  2.133E+01 0.000E+00 2.133E+01 2.155E-01 0.000E+00  1.510E-02 0.000E+00 0.000E+00 2.717E-02 0.000E+00
   65  7.8125E+00  2.023E+01 0.000E+00 2.023E+01 2.467E-01 0.000E+00  1.645E-02 0.000E+00 0.000E+00 3.122E-02 0.000E+00
   64  8.5196E+00  1.918E+01 0.000E+00 1.918E+01 2.826E-01 0.000E+00  1.792E-02 0.000E+00 0.000E+00 3.591E-02 0.000E+00
   63  9.2907E+00  1.817E+01 0.000E+00 1.817E+01 3.239E-01 0.000E+00  1.951E-02 0.000E+00 0.000E+00 4.133E-02 0.000E+00
   62  1.0132E+01  1.720E+01 0.000E+00 1.720E+01 3.715E-01 0.000E+00  2.125E-02 0.000E+00 0.000E+00 4.759E-02 0.000E+00
   61  1.1049E+01  1.627E+01 0.000E+00 1.627E+01 4.264E-01 0.000E+00  2.314E-02 0.000E+00 0.000E+00 5.485E-02 0.000E+00
   60  1.2049E+01  1.538E+01 0.000E+00 1.538E+01 4.896E-01 0.000E+00  2.520E-02 0.000E+00 0.000E+00 6.324E-02 0.000E+00
   59  1.3139E+01  1.453E+01 0.000E+00 1.453E+01 5.626E-01 0.000E+00  2.743E-02 0.000E+00 0.000E+00 7.298E-02 0.000E+00
   58  1.4328E+01  1.373E+01 0.000E+00 1.373E+01 6.468E-01 0.000E+00  2.986E-02 0.000E+00 0.000E+00 8.425E-02 0.000E+00
   57  1.5625E+01  1.295E+01 0.000E+00 1.295E+01 7.441E-01 0.000E+00  3.249E-02 0.000E+00 0.000E+00 9.731E-02 0.000E+00
   56  1.7039E+01  1.222E+01 0.000E+00 1.222E+01 8.566E-01 0.000E+00  3.535E-02 0.000E+00 0.000E+00 1.125E-01 0.000E+00
   55  1.8581E+01  1.152E+01 0.000E+00 1.152E+01 9.866E-01 0.000E+00  3.846E-02 0.000E+00 0.000E+00 1.300E-01 0.000E+00
   54  2.0263E+01  1.086E+01 0.000E+00 1.086E+01 1.137E+00 0.000E+00  4.183E-02 0.000E+00 0.000E+00 1.504E-01 0.000E+00
   53  2.2097E+01  1.023E+01 0.000E+00 1.023E+01 1.311E+00 0.000E+00  4.549E-02 0.000E+00 0.000E+00 1.741E-01 0.000E+00
   52  2.4097E+01  9.639E+00 0.000E+00 9.639E+00 1.513E+00 0.000E+00  4.945E-02 0.000E+00 0.000E+00 2.015E-01 0.000E+00
   51  2.6278E+01  9.080E+00 0.000E+00 9.080E+00 1.746E+00 0.000E+00  5.375E-02 0.000E+00 0.000E+00 2.332E-01 0.000E+00
   50  2.8656E+01  8.546E+00 0.000E+00 8.546E+00 2.016E+00 0.000E+00  5.839E-02 0.000E+00 0.000E+00 2.701E-01 0.000E+00
   49  3.1250E+01  8.041E+00 0.000E+00 8.041E+00 2.329E+00 0.000E+00  6.343E-02 0.000E+00 0.000E+00 3.131E-01 0.000E+00
   48  3.4078E+01  7.567E+00 0.000E+00 7.567E+00 2.692E+00 0.000E+00  6.887E-02 0.000E+00 0.000E+00 3.628E-01 0.000E+00
   47  3.7163E+01  7.118E+00 0.000E+00 7.118E+00 3.112E+00 0.000E+00  7.475E-02 0.000E+00 0.000E+00 4.205E-01 0.000E+00
   46  4.0526E+01  6.694E+00 0.000E+00 6.694E+00 3.600E+00 0.000E+00  8.109E-02 0.000E+00 0.000E+00 4.876E-01 0.000E+00
   45  4.4194E+01  6.296E+00 0.000E+00 6.296E+00 4.165E+00 0.000E+00  8.794E-02 0.000E+00 0.000E+00 5.653E-01 0.000E+00
   44  4.8194E+01  5.926E+00 0.000E+00 5.926E+00 4.820E+00 0.000E+00  9.532E-02 0.000E+00 0.000E+00 6.552E-01 0.000E+00
   43  5.2556E+01  5.573E+00 0.000E+00 5.573E+00 5.580E+00 0.000E+00  1.033E-01 0.000E+00 0.000E+00 7.595E-01 0.000E+00
   42  5.7313E+01  5.242E+00 0.000E+00 5.242E+00 6.461E+00 0.000E+00  1.118E-01 0.000E+00 0.000E+00 8.806E-01 0.000E+00
   41  6.2500E+01  4.931E+00 0.000E+00 4.931E+00 7.482E+00 0.000E+00  1.210E-01 0.000E+00 0.000E+00 1.021E+00 0.000E+00
   40  6.8157E+01  4.639E+00 0.000E+00 4.639E+00 8.665E+00 0.000E+00  1.309E-01 0.000E+00 0.000E+00 1.183E+00 0.000E+00
   39  7.4325E+01  4.366E+00 0.000E+00 4.366E+00 1.004E+01 0.000E+00  1.414E-01 0.000E+00 0.000E+00 1.371E+00 0.000E+00
   38  8.1052E+01  4.111E+00 0.000E+00 4.111E+00 1.163E+01 0.000E+00  1.527E-01 0.000E+00 0.000E+00 1.589E+00 0.000E+00
   37  8.8388E+01  3.872E+00 0.000E+00 3.872E+00 1.347E+01 0.000E+00  1.648E-01 0.000E+00 0.000E+00 1.840E+00 0.000E+00
   36  9.6388E+01  3.649E+00 0.000E+00 3.649E+00 1.559E+01 0.000E+00  1.776E-01 0.000E+00 0.000E+00 2.130E+00 0.000E+00
   35  1.0511E+02  3.440E+00 0.000E+00 3.440E+00 1.806E+01 0.000E+00  1.913E-01 0.000E+00 0.000E+00 2.464E+00 0.000E+00
   34  1.1463E+02  3.245E+00 0.000E+00 3.245E+00 2.091E+01 0.000E+00  2.059E-01 0.000E+00 0.000E+00 2.849E+00 0.000E+00
   33  1.2500E+02  3.064E+00 0.000E+00 3.064E+00 2.420E+01 0.000E+00  2.213E-01 0.000E+00 0.000E+00 3.292E+00 0.000E+00
   32  1.3631E+02  2.895E+00 0.000E+00 2.895E+00 2.800E+01 0.000E+00  2.376E-01 0.000E+00 0.000E+00 3.801E+00 0.000E+00
   31  1.4865E+02  2.737E+00 0.000E+00 2.737E+00 3.239E+01 0.000E+00  2.548E-01 0.000E+00 0.000E+00 4.386E+00 0.000E+00
   30  1.6210E+02  2.592E+00 0.000E+00 2.592E+00 3.744E+01 0.000E+00  2.729E-01 0.000E+00 0.000E+00 5.055E+00 0.000E+00
   29  1.7678E+02  2.456E+00 0.000E+00 2.456E+00 4.326E+01 0.000E+00  2.919E-01 0.000E+00 0.000E+00 5.819E+00 0.000E+00
   28  1.9278E+02  2.330E+00 0.000E+00 2.330E+00 4.995E+01 0.000E+00  3.118E-01 0.000E+00 0.000E+00 6.693E+00 0.000E+00
   27  2.1022E+02  2.213E+00 0.000E+00 2.213E+00 5.764E+01 0.000E+00  3.326E-01 0.000E+00 0.000E+00 7.689E+00 0.000E+00
   26  2.2925E+02  2.105E+00 0.000E+00 2.105E+00 6.646E+01 0.000E+00  3.542E-01 0.000E+00 0.000E+00 8.821E+00 0.000E+00
   25  2.5000E+02  2.005E+00 0.000E+00 2.005E+00 7.657E+01 0.000E+00  3.765E-01 0.000E+00 0.000E+00 1.011E+01 0.000E+00
   24  2.7263E+02  1.913E+00 0.000E+00 1.913E+00 8.813E+01 0.000E+00  3.996E-01 0.000E+00 0.000E+00 1.156E+01 0.000E+00
   23  2.9730E+02  1.828E+00 0.000E+00 1.828E+00 1.013E+02 0.000E+00  4.233E-01 0.000E+00 0.000E+00 1.320E+01 0.000E+00
   22  3.2421E+02  1.750E+00 0.000E+00 1.750E+00 1.164E+02 0.000E+00  4.477E-01 0.000E+00 0.000E+00 1.506E+01 0.000E+00
   21  3.5355E+02  1.678E+00 0.000E+00 1.678E+00 1.335E+02 0.000E+00  4.725E-01 0.000E+00 0.000E+00 1.714E+01 0.000E+00
   20  3.8555E+02  1.612E+00 0.000E+00 1.612E+00 1.530E+02 0.000E+00  4.977E-01 0.000E+00 0.000E+00 1.947E+01 0.000E+00
   19  4.2045E+02  1.552E+00 0.000E+00 1.552E+00 1.751E+02 0.000E+00  5.231E-01 0.000E+00 0.000E+00 2.208E+01 0.000E+00
   18  4.5850E+02  1.497E+00 0.000E+00 1.497E+00 2.001E+02 0.000E+00  5.488E-01 0.000E+00 0.000E+00 2.498E+01 0.000E+00
   17  5.0000E+02  1.447E+00 0.000E+00 1.447E+00 2.283E+02 0.000E+00  5.744E-01 0.000E+00 0.000E+00 2.821E+01 0.000E+00
   16  5.4525E+02  1.402E+00 0.000E+00 1.402E+00 2.601E+02 0.000E+00  6.000E-01 0.000E+00 0.000E+00 3.179E+01 0.000E+00
   15  5.9460E+02  1.361E+00 0.000E+00 1.361E+00 2.958E+02 0.000E+00  6.253E-01 0.000E+00 0.000E+00 3.574E+01 0.000E+00
   14  6.4842E+02  1.325E+00 0.000E+00 1.325E+00 3.359E+02 0.000E+00  6.503E-01 0.000E+00 0.000E+00 4.009E+01 0.000E+00
   13  7.0711E+02  1.292E+00 0.000E+00 1.292E+00 3.808E+02 0.000E+00  6.748E-01 0.000E+00 0.000E+00 4.487E+01 0.000E+00
   12  7.7111E+02  1.263E+00 0.000E+00 1.263E+00 4.309E+02 0.000E+00  6.987E-01 0.000E+00 0.000E+00 5.011E+01 0.000E+00
   11  8.4090E+02  1.238E+00 0.000E+00 1.238E+00 4.867E+02 0.000E+00  7.219E-01 0.000E+00 0.000E+00 5.582E+01 0.000E+00
   10  9.1700E+02  1.216E+00 0.000E+00 1.216E+00 5.487E+02 0.000E+00  7.442E-01 0.000E+00 0.000E+00 6.205E+01 0.000E+00
    9  1.0000E+03  1.197E+00 0.000E+00 1.197E+00 6.176E+02 0.000E+00  7.657E-01 0.000E+00 0.000E+00 6.881E+01 0.000E+00
    8  1.0905E+03  1.181E+00 0.000E+00 1.181E+00 6.937E+02 0.000E+00  7.861E-01 0.000E+00 0.000E+00 7.613E+01 0.000E+00
    7  1.1892E+03  1.168E+00 0.000E+00 1.168E+00 7.777E+02 0.000E+00  8.055E-01 0.000E+00 0.000E+00 8.405E+01 0.000E+00
    6  1.2968E+03  1.157E+00 0.000E+00 1.157E+00 8.703E+02 0.000E+00  8.238E-01 0.000E+00 0.000E+00 9.259E+01 0.000E+00
    5  1.4142E+03  1.149E+00 0.000E+00 1.149E+00 9.721E+02 0.000E+00  8.409E-01 0.000E+00 0.000E+00 1.018E+02 0.000E+00
    4  1.5422E+03  1.143E+00 0.000E+00 1.143E+00 1.084E+03 0.000E+00  8.569E-01 0.000E+00 0.000E+00 1.117E+02 0.000E+00
    3  1.6818E+03  1.139E+00 0.000E+00 1.139E+00 1.206E+03 0.000E+00  8.718E-01 0.000E+00 0.000E+00 1.223E+02 0.000E+00
    2  1.8340E+03  1.138E+00 0.000E+00 1.138E+00 1.340E+03 0.000E+00  8.855E-01 0.000E+00 0.000E+00 1.337E+02 0.000E+00
    1  2.0000E+03  1.138E+00 0.000E+00 1.138E+00 1.486E+03 0.000E+00  8.980E-01 0.000E+00 0.000E+00 1.459E+02 0.000E+00


 decimal words of dynamically allocated storage

     general                  0
     tallies               3888
     bank               1867777
     cross sections       45772

     total                    0     =           0 bytes

 ***********************************************************************************************************************
 dump no.    1 on file runtpe     nps =           0   coll =              0     ctm =        0.00     nrn =              0


         7 warning messages so far.
1   starting mcrun.       dynamic storage =         0 words,          0 bytes.      cp0 =  0.01         print table 110

      c MCNPX test problem                                                            


     nps    x          y          z       cell   surf     u          v          w        energy     weight      time  
 
      1  9.613E-01 -1.122E+00  0.000E+00     1      2  0.000E+00  0.000E+00  1.000E+00  1.600E+03  1.000E+00  0.000E+00
      2 -2.809E-02  5.755E-03  0.000E+00     1      2  0.000E+00  0.000E+00  1.000E+00  1.600E+03  1.000E+00  0.000E+00
      3  1.414E+00  1.612E-01  0.000E+00     1      2  0.000E+00  0.000E+00  1.000E+00  1.600E+03  1.000E+00  0.000E+00
      4  7.600E-01  8.524E-02  0.000E+00     1      2  0.000E+00  0.000E+00  1.000E+00  1.600E+03  1.000E+00  0.000E+00
      5  2.567E-01 -2.081E-02  0.000E+00     1      2  0.000E+00  0.000E+00  1.000E+00  1.600E+03  1.000E+00  0.000E+00
      6  4.634E-01 -7.581E-01  0.000E+00     1      2  0.000E+00  0.000E+00  1.000E+00  1.600E+03  1.000E+00  0.000E+00
      7  5.513E-01  8.609E-01  0.000E+00     1      2  0.000E+00  0.000E+00  1.000E+00  1.600E+03  1.000E+00  0.000E+00
      8 -9.846E-02  1.276E+00  0.000E+00     1      2  0.000E+00  0.000E+00  1.000E+00  1.600E+03  1.000E+00  0.000E+00
      9 -1.295E+00  9.149E-01  0.000E+00     1      2  0.000E+00  0.000E+00  1.000E+00  1.600E+03  1.000E+00  0.000E+00
     10  4.952E-01 -5.601E-01  0.000E+00     1      2  0.000E+00  0.000E+00  1.000E+00  1.600E+03  1.000E+00  0.000E+00
     11 -5.750E-01  1.954E-01  0.000E+00     1      2  0.000E+00  0.000E+00  1.000E+00  1.600E+03  1.000E+00  0.000E+00
     12 -6.577E-01 -4.282E-01  0.000E+00     1      2  0.000E+00  0.000E+00  1.000E+00  1.600E+03  1.000E+00  0.000E+00
     13 -2.389E-01 -3.695E-01  0.000E+00     1      2  0.000E+00  0.000E+00  1.000E+00  1.600E+03  1.000E+00  0.000E+00
     14  4.304E-02  6.748E-01  0.000E+00     1      2  0.000E+00  0.000E+00  1.000E+00  1.600E+03  1.000E+00  0.000E+00
     15  1.934E+00 -5.187E-02  0.000E+00     1      2  0.000E+00  0.000E+00  1.000E+00  1.600E+03  1.000E+00  0.000E+00
     16  1.643E+00 -1.138E+00  0.000E+00     1      2  0.000E+00  0.000E+00  1.000E+00  1.600E+03  1.000E+00  0.000E+00
     17 -8.291E-02 -4.772E-02  0.000E+00     1      2  0.000E+00  0.000E+00  1.000E+00  1.600E+03  1.000E+00  0.000E+00
     18 -7.834E-01  1.028E+00  0.000E+00     1      2  0.000E+00  0.000E+00  1.000E+00  1.600E+03  1.000E+00  0.000E+00
     19 -9.306E-01 -1.983E-02  0.000E+00     1      2  0.000E+00  0.000E+00  1.000E+00  1.600E+03  1.000E+00  0.000E+00
     20  7.101E-01  1.525E+00  0.000E+00     1      2  0.000E+00  0.000E+00  1.000E+00  1.600E+03  1.000E+00  0.000E+00
     21 -1.629E+00 -1.113E-01  0.000E+00     1      2  0.000E+00  0.000E+00  1.000E+00  1.600E+03  1.000E+00  0.000E+00
     22 -7.763E-01  2.433E-01  0.000E+00     1      2  0.000E+00  0.000E+00  1.000E+00  1.600E+03  1.000E+00  0.000E+00
     23 -1.202E+00  8.879E-01  0.000E+00     1      2  0.000E+00  0.000E+00  1.000E+00  1.600E+03  1.000E+00  0.000E+00
     24  7.351E-01  1.018E+00  0.000E+00     1      2  0.000E+00  0.000E+00  1.000E+00  1.600E+03  1.000E+00  0.000E+00
     25  1.389E+00 -3.969E-01  0.000E+00     1      2  0.000E+00  0.000E+00  1.000E+00  1.600E+03  1.000E+00  0.000E+00
     26 -7.993E-02  5.915E-01  0.000E+00     1      2  0.000E+00  0.000E+00  1.000E+00  1.600E+03  1.000E+00  0.000E+00
     27 -8.127E-01 -1.265E+00  0.000E+00     1      2  0.000E+00  0.000E+00  1.000E+00  1.600E+03  1.000E+00  0.000E+00
     28  2.638E-01  9.237E-02  0.000E+00     1      2  0.000E+00  0.000E+00  1.000E+00  1.600E+03  1.000E+00  0.000E+00
     29 -5.404E-01  1.948E-01  0.000E+00     1      2  0.000E+00  0.000E+00  1.000E+00  1.600E+03  1.000E+00  0.000E+00
      29 ia=202 iq= 80 iap=  0 izp=  0 ixa1=202 ixq1= 81 ixa2=  0 ixq2=  0
 cascade      29 stopped at isedt 2  (kcan= 1)
     30 -3.607E-03  2.394E-02  0.000E+00     1      2  0.000E+00  0.000E+00  1.000E+00  1.600E+03  1.000E+00  0.000E+00
     31 -8.012E-01  1.017E+00  0.000E+00     1      2  0.000E+00  0.000E+00  1.000E+00  1.600E+03  1.000E+00  0.000E+00
     32  2.892E-01  6.967E-01  0.000E+00     1      2  0.000E+00  0.000E+00  1.000E+00  1.600E+03  1.000E+00  0.000E+00
     33  2.470E-01  7.574E-01  0.000E+00     1      2  0.000E+00  0.000E+00  1.000E+00  1.600E+03  1.000E+00  0.000E+00
     34 -9.871E-01  1.480E+00  0.000E+00     1      2  0.000E+00  0.000E+00  1.000E+00  1.600E+03  1.000E+00  0.000E+00
     35 -8.464E-01 -1.372E+00  0.000E+00     1      2  0.000E+00  0.000E+00  1.000E+00  1.600E+03  1.000E+00  0.000E+00
     36 -1.756E-01  8.495E-02  0.000E+00     1      2  0.000E+00  0.000E+00  1.000E+00  1.600E+03  1.000E+00  0.000E+00
     37  5.062E-03 -2.267E-03  0.000E+00     1      2  0.000E+00  0.000E+00  1.000E+00  1.600E+03  1.000E+00  0.000E+00
     38  3.185E-01  1.102E+00  0.000E+00     1      2  0.000E+00  0.000E+00  1.000E+00  1.600E+03  1.000E+00  0.000E+00
     39  6.179E-01  1.479E-01  0.000E+00     1      2  0.000E+00  0.000E+00  1.000E+00  1.600E+03  1.000E+00  0.000E+00
     40  5.250E-02 -4.158E-01  0.000E+00     1      2  0.000E+00  0.000E+00  1.000E+00  1.600E+03  1.000E+00  0.000E+00
     41 -2.528E-01  4.632E-01  0.000E+00     1      2  0.000E+00  0.000E+00  1.000E+00  1.600E+03  1.000E+00  0.000E+00
     42  1.721E-01  1.579E-01  0.000E+00     1      2  0.000E+00  0.000E+00  1.000E+00  1.600E+03  1.000E+00  0.000E+00
     43  7.265E-01 -1.448E+00  0.000E+00     1      2  0.000E+00  0.000E+00  1.000E+00  1.600E+03  1.000E+00  0.000E+00
     44 -1.435E+00  6.575E-01  0.000E+00     1      2  0.000E+00  0.000E+00  1.000E+00  1.600E+03  1.000E+00  0.000E+00
     45 -6.663E-01  4.286E-01  0.000E+00     1      2  0.000E+00  0.000E+00  1.000E+00  1.600E+03  1.000E+00  0.000E+00
     46 -1.940E-01  2.378E-01  0.000E+00     1      2  0.000E+00  0.000E+00  1.000E+00  1.600E+03  1.000E+00  0.000E+00
     47  6.276E-02 -1.769E+00  0.000E+00     1      2  0.000E+00  0.000E+00  1.000E+00  1.600E+03  1.000E+00  0.000E+00
     48 -1.844E+00 -5.005E-02  0.000E+00     1      2  0.000E+00  0.000E+00  1.000E+00  1.600E+03  1.000E+00  0.000E+00
     49  1.043E+00  1.002E+00  0.000E+00     1      2  0.000E+00  0.000E+00  1.000E+00  1.600E+03  1.000E+00  0.000E+00
     50 -3.198E-01 -1.168E-01  0.000E+00     1      2  0.000E+00  0.000E+00  1.000E+00  1.600E+03  1.000E+00  0.000E+00
     337 ia=204 iq= 79 iap=  0 izp=  0 ixa1=204 ixq1= 80 ixa2=  0 ixq2=  0
 cascade     337 stopped at isedt 2  (kcan= 1)
     402 ia=205 iq= 81 iap=  0 izp=  0 ixa1=205 ixq1= 82 ixa2=  0 ixq2=  0
 cascade     402 stopped at isedt 2  (kcan= 1)
     430 ia=204 iq= 81 iap=  0 izp=  0 ixa1=204 ixq1= 82 ixa2=  0 ixq2=  0
 cascade     430 stopped at isedt 2  (kcan= 1)
     510 ia=205 iq= 83 iap=  0 izp=  0 ixa1=205 ixq1= 82 ixa2=  0 ixq2=  0
 cascade     510 stopped at isedt 2  (kcan= 1)
     615 ia=204 iq= 82 iap=  0 izp=  0 ixa1=204 ixq1= 81 ixa2=  0 ixq2=  0
 cascade     615 stopped at isedt 2  (kcan= 1)
     643 ia=206 iq= 81 iap=  0 izp=  0 ixa1=206 ixq1= 82 ixa2=  0 ixq2=  0
 cascade     643 stopped at isedt 2  (kcan= 1)
     898 ia=207 iq= 82 iap=  0 izp=  0 ixa1=207 ixq1= 83 ixa2=  0 ixq2=  0
 cascade     898 stopped at isedt 2  (kcan= 1)
    1123 ia=203 iq= 78 iap=  0 izp=  0 ixa1=203 ixq1= 79 ixa2=  0 ixq2=  0
 cascade    1123 stopped at isedt 2  (kcan= 1)
    1168 ia=205 iq= 83 iap=  0 izp=  0 ixa1=205 ixq1= 82 ixa2=  0 ixq2=  0
 cascade    1168 stopped at isedt 2  (kcan= 1)
    1244 ia=201 iq= 79 iap=  0 izp=  0 ixa1=201 ixq1= 78 ixa2=  0 ixq2=  0
 cascade    1244 stopped at isedt 2  (kcan= 1)
    1336 ia=198 iq= 79 iap=  0 izp=  0 ixa1=198 ixq1= 78 ixa2=  0 ixq2=  0
 cascade    1336 stopped at isedt 2  (kcan= 1)
    1431 ia=204 iq= 81 iap=  0 izp=  0 ixa1=204 ixq1= 80 ixa2=  0 ixq2=  0
 cascade    1431 stopped at isedt 2  (kcan= 1)
    1747 ia=208 iq= 82 iap=  0 izp=  0 ixa1=208 ixq1= 81 ixa2=  0 ixq2=  0
 cascade    1747 stopped at isedt 2  (kcan= 1)
    1748 ia=204 iq= 79 iap=  0 izp=  0 ixa1=204 ixq1= 80 ixa2=  0 ixq2=  0
 cascade    1748 stopped at isedt 2  (kcan= 1)
    1876 ia=204 iq= 82 iap=  0 izp=  0 ixa1=204 ixq1= 83 ixa2=  0 ixq2=  0
 cascade    1876 stopped at isedt 2  (kcan= 1)
    2086 ia=204 iq= 80 iap=  0 izp=  0 ixa1=204 ixq1= 79 ixa2=  0 ixq2=  0
 cascade    2086 stopped at isedt 2  (kcan= 1)
    2106 ia=206 iq= 80 iap=  0 izp=  0 ixa1=206 ixq1= 81 ixa2=  0 ixq2=  0
 cascade    2106 stopped at isedt 2  (kcan= 1)
    2152 ia=206 iq= 82 iap=  0 izp=  0 ixa1=206 ixq1= 81 ixa2=  0 ixq2=  0
 cascade    2152 stopped at isedt 2  (kcan= 1)
    2222 ia=203 iq= 80 iap=  0 izp=  0 ixa1=203 ixq1= 81 ixa2=  0 ixq2=  0
 cascade    2222 stopped at isedt 2  (kcan= 1)
    2559 ia=206 iq= 81 iap=  0 izp=  0 ixa1=206 ixq1= 83 ixa2=  0 ixq2=  0
 cascade    2559 stopped at isedt 2  (kcan= 1)
    2676 ia=204 iq= 80 iap=  0 izp=  0 ixa1=204 ixq1= 81 ixa2=  0 ixq2=  0
 cascade    2676 stopped at isedt 2  (kcan= 1)
    2725 ia=203 iq= 82 iap=  0 izp=  0 ixa1=203 ixq1= 81 ixa2=  0 ixq2=  0
 cascade    2725 stopped at isedt 2  (kcan= 1)
    2817 ia=203 iq= 82 iap=  0 izp=  0 ixa1=203 ixq1= 81 ixa2=  0 ixq2=  0
 cascade    2817 stopped at isedt 2  (kcan= 1)
    2986 ia=202 iq= 81 iap=  0 izp=  0 ixa1=202 ixq1= 80 ixa2=  0 ixq2=  0
 cascade    2986 stopped at isedt 2  (kcan= 1)
    2995 ia=203 iq= 82 iap=  0 izp=  0 ixa1=203 ixq1= 81 ixa2=  0 ixq2=  0
 cascade    2995 stopped at isedt 2  (kcan= 1)
    3335 ia=204 iq= 81 iap=  0 izp=  0 ixa1=204 ixq1= 82 ixa2=  0 ixq2=  0
 cascade    3335 stopped at isedt 2  (kcan= 1)
    3343 ia=206 iq= 83 iap=  0 izp=  0 ixa1=206 ixq1= 82 ixa2=  0 ixq2=  0
 cascade    3343 stopped at isedt 2  (kcan= 1)
    3361 ia=202 iq= 81 iap=  0 izp=  0 ixa1=202 ixq1= 82 ixa2=  0 ixq2=  0
 cascade    3361 stopped at isedt 2  (kcan= 1)
    3438 ia=203 iq= 82 iap=  0 izp=  0 ixa1=203 ixq1= 83 ixa2=  0 ixq2=  0
 cascade    3438 stopped at isedt 2  (kcan= 1)
    3604 ia=200 iq= 81 iap=  0 izp=  0 ixa1=200 ixq1= 82 ixa2=  0 ixq2=  0
 cascade    3604 stopped at isedt 2  (kcan= 1)
    3666 ia=203 iq= 80 iap=  0 izp=  0 ixa1=203 ixq1= 79 ixa2=  0 ixq2=  0
 cascade    3666 stopped at isedt 2  (kcan= 1)
    3825 ia=204 iq= 80 iap=  0 izp=  0 ixa1=204 ixq1= 81 ixa2=  0 ixq2=  0
 cascade    3825 stopped at isedt 2  (kcan= 1)
    3946 ia=202 iq= 78 iap=  0 izp=  0 ixa1=202 ixq1= 79 ixa2=  0 ixq2=  0
 cascade    3946 stopped at isedt 2  (kcan= 1)
    3946 ia=203 iq= 82 iap=  0 izp=  0 ixa1=203 ixq1= 81 ixa2=  0 ixq2=  0
 cascade    3946 stopped at isedt 2  (kcan= 1)
    3981 ia=206 iq= 81 iap=  0 izp=  0 ixa1=206 ixq1= 80 ixa2=  0 ixq2=  0
 cascade    3981 stopped at isedt 2  (kcan= 1)
    4037 ia=202 iq= 81 iap=  0 izp=  0 ixa1=202 ixq1= 80 ixa2=  0 ixq2=  0
 cascade    4037 stopped at isedt 2  (kcan= 1)
    4090 ia=202 iq= 79 iap=  0 izp=  0 ixa1=202 ixq1= 80 ixa2=  0 ixq2=  0
 cascade    4090 stopped at isedt 2  (kcan= 1)
    4231 ia=202 iq= 81 iap=  0 izp=  0 ixa1=202 ixq1= 82 ixa2=  0 ixq2=  0
 cascade    4231 stopped at isedt 2  (kcan= 1)
    4231 ia=204 iq= 81 iap=  0 izp=  0 ixa1=204 ixq1= 82 ixa2=  0 ixq2=  0
 cascade    4231 stopped at isedt 2  (kcan= 1)
    4521 ia=203 iq= 80 iap=  0 izp=  0 ixa1=203 ixq1= 81 ixa2=  0 ixq2=  0
 cascade    4521 stopped at isedt 2  (kcan= 1)
    4579 ia=203 iq= 83 iap=  0 izp=  0 ixa1=203 ixq1= 82 ixa2=  0 ixq2=  0
 cascade    4579 stopped at isedt 2  (kcan= 1)
    4632 ia=207 iq= 83 iap=  0 izp=  0 ixa1=207 ixq1= 82 ixa2=  0 ixq2=  0
 cascade    4632 stopped at isedt 2  (kcan= 1)
    4791 ia=204 iq= 81 iap=  0 izp=  0 ixa1=204 ixq1= 82 ixa2=  0 ixq2=  0
 cascade    4791 stopped at isedt 2  (kcan= 1)
    5119 ia=206 iq= 83 iap=  0 izp=  0 ixa1=206 ixq1= 84 ixa2=  0 ixq2=  0
 cascade    5119 stopped at isedt 2  (kcan= 1)
    5257 ia=198 iq= 80 iap=  0 izp=  0 ixa1=198 ixq1= 81 ixa2=  0 ixq2=  0
 cascade    5257 stopped at isedt 2  (kcan= 1)
    5333 ia=198 iq= 80 iap=  0 izp=  0 ixa1=198 ixq1= 81 ixa2=  0 ixq2=  0
 cascade    5333 stopped at isedt 2  (kcan= 1)
    5357 ia=203 iq= 81 iap=  0 izp=  0 ixa1=203 ixq1= 80 ixa2=  0 ixq2=  0
 cascade    5357 stopped at isedt 2  (kcan= 1)
    5360 ia=201 iq= 80 iap=  0 izp=  0 ixa1=201 ixq1= 81 ixa2=  0 ixq2=  0
 cascade    5360 stopped at isedt 2  (kcan= 1)
    5441 ia=206 iq= 81 iap=  0 izp=  0 ixa1=206 ixq1= 80 ixa2=  0 ixq2=  0
 cascade    5441 stopped at isedt 2  (kcan= 1)
    5443 ia=205 iq= 82 iap=  0 izp=  0 ixa1=205 ixq1= 83 ixa2=  0 ixq2=  0
 cascade    5443 stopped at isedt 2  (kcan= 1)
    5507 ia=203 iq= 81 iap=  0 izp=  0 ixa1=203 ixq1= 82 ixa2=  0 ixq2=  0
 cascade    5507 stopped at isedt 2  (kcan= 1)
    5726 ia=205 iq= 83 iap=  0 izp=  0 ixa1=205 ixq1= 82 ixa2=  0 ixq2=  0
 cascade    5726 stopped at isedt 2  (kcan= 1)
    5795 ia=203 iq= 80 iap=  0 izp=  0 ixa1=203 ixq1= 81 ixa2=  0 ixq2=  0
 cascade    5795 stopped at isedt 2  (kcan= 1)
    5828 ia=203 iq= 82 iap=  0 izp=  0 ixa1=203 ixq1= 83 ixa2=  0 ixq2=  0
 cascade    5828 stopped at isedt 2  (kcan= 1)
    5891 ia=207 iq= 81 iap=  0 izp=  0 ixa1=207 ixq1= 82 ixa2=  0 ixq2=  0
 cascade    5891 stopped at isedt 2  (kcan= 1)
    5999 ia=204 iq= 80 iap=  0 izp=  0 ixa1=204 ixq1= 81 ixa2=  0 ixq2=  0
 cascade    5999 stopped at isedt 2  (kcan= 1)
    6007 ia=204 iq= 81 iap=  0 izp=  0 ixa1=204 ixq1= 82 ixa2=  0 ixq2=  0
 cascade    6007 stopped at isedt 2  (kcan= 1)
    6133 ia=201 iq= 82 iap=  0 izp=  0 ixa1=201 ixq1= 81 ixa2=  0 ixq2=  0
 cascade    6133 stopped at isedt 2  (kcan= 1)
    6173 ia=198 iq= 80 iap=  0 izp=  0 ixa1=198 ixq1= 79 ixa2=  0 ixq2=  0
 cascade    6173 stopped at isedt 2  (kcan= 1)
    6220 ia=205 iq= 82 iap=  0 izp=  0 ixa1=205 ixq1= 83 ixa2=  0 ixq2=  0
 cascade    6220 stopped at isedt 2  (kcan= 1)
    6238 ia=208 iq= 82 iap=  0 izp=  0 ixa1=208 ixq1= 83 ixa2=  0 ixq2=  0
 cascade    6238 stopped at isedt 2  (kcan= 1)
    6403 ia=201 iq= 82 iap=  0 izp=  0 ixa1=201 ixq1= 81 ixa2=  0 ixq2=  0
 cascade    6403 stopped at isedt 2  (kcan= 1)
    6405 ia=201 iq= 81 iap=  0 izp=  0 ixa1=201 ixq1= 80 ixa2=  0 ixq2=  0
 cascade    6405 stopped at isedt 2  (kcan= 1)
    6478 ia=204 iq= 80 iap=  0 izp=  0 ixa1=204 ixq1= 81 ixa2=  0 ixq2=  0
 cascade    6478 stopped at isedt 2  (kcan= 1)
 warning.  energy imbalance in erup for the following residual nuclide.
 nps =      6583     nrn =       327519581      za =81197     bal =-1.2138E+00      
    6922 ia=205 iq= 78 iap=  0 izp=  0 ixa1=205 ixq1= 79 ixa2=  0 ixq2=  0
 cascade    6922 stopped at isedt 2  (kcan= 1)
    7105 ia=206 iq= 80 iap=  0 izp=  0 ixa1=206 ixq1= 81 ixa2=  0 ixq2=  0
 cascade    7105 stopped at isedt 2  (kcan= 1)
    7390 ia=206 iq= 80 iap=  0 izp=  0 ixa1=206 ixq1= 81 ixa2=  0 ixq2=  0
 cascade    7390 stopped at isedt 2  (kcan= 1)
    7405 ia=204 iq= 82 iap=  0 izp=  0 ixa1=204 ixq1= 81 ixa2=  0 ixq2=  0
 cascade    7405 stopped at isedt 2  (kcan= 1)
    7435 ia=205 iq= 83 iap=  0 izp=  0 ixa1=205 ixq1= 82 ixa2=  0 ixq2=  0
 cascade    7435 stopped at isedt 2  (kcan= 1)
    7530 ia=203 iq= 81 iap=  0 izp=  0 ixa1=203 ixq1= 82 ixa2=  0 ixq2=  0
 cascade    7530 stopped at isedt 2  (kcan= 1)
    7544 ia=206 iq= 80 iap=  0 izp=  0 ixa1=206 ixq1= 81 ixa2=  0 ixq2=  0
 cascade    7544 stopped at isedt 2  (kcan= 1)
    7623 ia=202 iq= 79 iap=  0 izp=  0 ixa1=202 ixq1= 78 ixa2=  0 ixq2=  0
 cascade    7623 stopped at isedt 2  (kcan= 1)
1problem summary                                                                                                       

      run terminated when it had used    1 minutes of computer time.
+                                                                                                     05/11/19 11:13:48
      c MCNPX test problem                                                                 probid =   05/11/19 11:12:48

 neutron creation       tracks   weight        energy            neutron loss           tracks   weight        energy
                                 (per source particle)                                           (per source particle)

 source                   0    0.            0.                  escape              325931    4.2497E+01    2.0970E+02
 nucl. interaction   336223    4.4037E+01    8.0875E+02          energy cutoff            0    0.            0.        
 particle decay           0    0.            0.                  time cutoff              0    0.            0.        
 weight window            0    0.            0.                  weight window            0    0.            0.        
 cell importance          0    0.            0.                  cell importance          0    0.            0.        
 weight cutoff            0    0.            0.                  weight cutoff            0    0.            0.        
 energy importance        0    0.            0.                  energy importance        0    0.            0.        
 dxtran                   0    0.            0.                  dxtran                   0    0.            0.        
 forced collisions        0    0.            0.                  forced collisions        0    0.            0.        
 exp. transform           0    0.            0.                  exp. transform           0    0.            0.        
 upscattering             0    0.            1.5396E-11          downscattering           0    0.            6.1511E+01
 *photonuclear            0    0.            0.                  capture                  0    1.9050E-01    1.7248E-01
 (n,xn)               53049    6.9450E+00    1.3378E+01          loss to (n,xn)       25773    3.3741E+00    4.6050E+01
 prompt fission           0    0.            0.                  loss to fission          0    0.            0.        
 delayed fission          0    0.            0.                  nucl. interaction    37568    4.9205E+00    5.0470E+02
 *prompt photofiss        0    0.            0.                  particle decay           0    0.            0.        
 tabular boundary        22    2.8815E-03    5.7457E-02          tabular boundary        22    2.8815E-03    5.7457E-02
 tabular sampling         0    0.            0.                                                                        
     total           389294    5.0985E+01    8.2219E+02              total           389294    5.0985E+01    8.2219E+02

   number of neutrons banked                  363521        average time of (shakes)              cutoffs
   neutron tracks per source particle     5.0988E+01          escape            8.6917E+00          tco   1.0000E+34
   neutron collisions per source particle 4.4469E+02          capture           7.0181E+00          eco   0.0000E+00
   total neutron collisions                  3395230          capture or escape 8.6843E+00          wc1  -5.0000E-01
   net multiplication              0.0000E+00 0.0000          any termination   7.2878E+00          wc2  -2.5000E-01

 photon creation        tracks   weight        energy            photon loss            tracks   weight        energy
                                 (per source particle)                                           (per source particle)

 source                   0    0.            0.                  escape               11494    1.6113E+00    2.4037E+00
 nucl. interaction   145729    1.9087E+01    2.1941E+01          energy cutoff            0    0.            2.4326E-02
 particle decay           0    0.            0.                  time cutoff              0    0.            0.        
 weight window            0    0.            0.                  weight window            0    0.            0.        
 cell importance          0    0.            0.                  cell importance          0    0.            0.        
 weight cutoff            0    0.            0.                  weight cutoff            0    0.            0.        
 energy importance        0    0.            0.                  energy importance        0    0.            0.        
 dxtran                   0    0.            0.                  dxtran                   0    0.            0.        
 forced collisions        0    0.            0.                  forced collisions        0    0.            0.        
 exp. transform           0    0.            0.                  exp. transform           0    0.            0.        
 from neutrons       379120    5.3322E+01    6.9784E+01          compton scatter          0    0.            4.0081E+01
 bremsstrahlung      817719    1.1522E+02    6.7732E+00          capture            2233628    3.1188E+02    4.9443E+01
 p-annihilation       72460    1.0449E+01    5.3395E+00          pair production      36230    5.2244E+00    1.7780E+01
 *photonuclear            0    0.            0.                  *photonuclear abs        0    0.            0.        
 electron x-rays          0    0.            0.                  *loss to photofis        0    0.            0.        
 1st fluorescence    729137    1.0154E+02    5.6789E+00                                                                
 2nd fluorescence    137187    1.9093E+01    2.1513E-01                                                                
 (gamma,xgamma)           0    0.            0.                                                                        
 tabular sampling         0    0.            0.                                                                        
 *prompt photofiss        0    0.            0.                                                                        
     total          2281352    3.1871E+02    1.0973E+02              total          2281352    3.1871E+02    1.0973E+02

  number of photons banked                   1515985        average time of (shakes)              cutoffs
   photon tracks per source particle      2.9880E+02          escape            8.2853E+01          tco   1.0000E+34
   photon collisions per source particle  3.9539E+02          capture           6.6104E+01          eco   1.0000E-03
   total photon collisions                   3018784          capture or escape 6.6190E+01          wc1  -5.0000E-01
                                                              any termination   6.5105E+01          wc2  -2.5000E-01

 proton creation        tracks   weight        energy            proton loss            tracks   weight        energy
                                 (per source particle)                                           (per source particle)

 source                7635    1.0000E+00    1.6000E+03          escape                 651    8.5265E-02    3.6704E+01
 nucl. interaction    57295    7.5043E+00    6.2692E+02          energy cutoff        52745    6.9083E+00    6.9083E+00
 particle decay           0    0.            0.                  time cutoff              0    0.            0.        
 weight window            0    0.            0.                  weight window            0    0.            0.        
 cell importance          0    0.            0.                  cell importance          0    0.            0.        
 weight cutoff            0    0.            0.                  weight cutoff            0    0.            0.        
 energy importance        0    0.            0.                  energy importance        0    0.            0.        
 dxtran                   0    0.            0.                  dxtran                   0    0.            0.        
 forced collisions        0    0.            0.                  forced collisions        0    0.            0.        
 exp. transform           0    0.            0.                  exp. transform           0    0.            0.        
 tabular sampling         0    0.            0.                  multiple scatter         0    0.            5.8099E+02
                                                                 bremsstrahlung           0    0.            0.        
 photonuclear             0    0.            0.                  nucl. interaction    11534    1.5107E+00    1.6022E+03
 elastic recoil           0    0.            0.                  elastic scatter          0    0.            1.0980E-01
                                                                 particle decay           0    0.            0.        
                                                                 capture                  0    0.            0.        
 (gamma,xgen_chg)         0    0.            0.                  tabular sampling         0    0.            0.        
     total            64930    8.5043E+00    2.2269E+03              total            64930    8.5043E+00    2.2269E+03

   number of particles banked                  57295                                              cutoffs
   particle tracks per source particle    8.5043E+00                                                tco   1.0000E+34
   particle substeps per source particle  3.3190E+03                                                eco   1.0000E+00
   total particle  substeps                 25340555                                                wc1   0.0000E+00
                                                                                                    wc2   0.0000E+00

 computer time so far in this run     1.00 minutes            maximum number ever in bank        69
 computer time in mcrun               1.00 minutes            bank overflows to backup file       0
 source particles per minute            7.6608E+03            dynamic storage         0 words,          0 bytes.
 random numbers generated                379995671            most random numbers used was   123335 in history     4625

 range of sampled source weights = 1.0000E+00 to 1.0000E+00
1source distribution frequency tables                                                                   print table 170

 the expected values below do not include the effect of the rejection loop which samples position.


 source distribution   1  for rad

                                         number                                       weight
             source
   n          value         sampled      expected  sampled/expected      sampled      expected  sampled/expected

   1      2.00000E+00      1.0000E+00   1.0000E+00   1.0000E+00         1.0000E+00   1.0000E+00   1.0000E+00
 total                     1.0000E+00   1.0000E+00   1.0000E+00         1.0000E+00   1.0000E+00   1.0000E+00
1neutron     activity in each cell                                                                      print table 126

                 tracks     population   collisions   collisions     number        flux        average      average
        cell    entering                               * weight     weighted     weighted   track weight   track mfp
                                                    (per history)    energy       energy     (relative)      (cm)

     1     1           0       363521      3395230    4.4238E+02   9.7906E-01   5.4165E+00   9.9538E-01   5.1443E+00
     2     2      325931       325931            0    0.0000E+00   1.0925E+00   4.7317E+00   9.9538E-01   0.0000E+00

     total        325931       689452      3395230    4.4238E+02
1photon      activity in each cell                                                                      print table 126

                 tracks     population   collisions   collisions     number        flux        average      average
        cell    entering                               * weight     weighted     weighted   track weight   track mfp
                                                    (per history)    energy       energy     (relative)      (cm)

     1     1           0      1515985      3018784    4.2146E+02   1.3886E+00   1.3886E+00   1.0683E+00   1.2256E+00
     2     2       11494        11494            0    0.0000E+00   1.4825E+00   1.4825E+00   1.0698E+00   0.0000E+00

     total         11494      1527479      3018784    4.2146E+02
1proton      activity in each cell                                                                      print table 126

                 tracks     population    substeps     substeps      number        flux        average      average
        cell    entering                               * weight     weighted     weighted   track weight   track mfp
                                                    (per history)    energy       energy     (relative)      (cm)

     1     1        7635        64930     25339904    3.3189E+03   7.9299E+02   1.0436E+03   1.0000E+00   5.2407E-01
     2     2         651          651          651    8.5265E-02   2.4365E+02   4.0338E+02   1.0000E+00   0.0000E+00

     total          8286        65581     25340555    3.3190E+03
1neutron  weight balance in each cell                                                                   print table 130

        cell index        1           2
       cell number        1           2       total                                                                             

 external events:
 entering           0.0000E+00  4.2497E+01  4.2497E+01
 source             0.0000E+00  0.0000E+00  0.0000E+00
 energy cutoff      0.0000E+00  0.0000E+00  0.0000E+00
 time cutoff        0.0000E+00  0.0000E+00  0.0000E+00
 exiting           -4.2497E+01 -4.2497E+01 -8.4994E+01
                    ----------  ----------  ----------
             total -4.2497E+01  0.0000E+00 -4.2497E+01

 variance reduction events:
 weight window      0.0000E+00  0.0000E+00  0.0000E+00
 cell importance    0.0000E+00  0.0000E+00  0.0000E+00
 weight cutoff      0.0000E+00  0.0000E+00  0.0000E+00
 energy importance  0.0000E+00  0.0000E+00  0.0000E+00
 dxtran             0.0000E+00  0.0000E+00  0.0000E+00
 forced collisions  0.0000E+00  0.0000E+00  0.0000E+00
 exp. transform     0.0000E+00  0.0000E+00  0.0000E+00
                    ----------  ----------  ----------
             total  0.0000E+00  0.0000E+00  0.0000E+00

 physical events:
 capture           -1.9050E-01  0.0000E+00 -1.9050E-01
 (n,xn)             6.9450E+00  0.0000E+00  6.9450E+00
 loss to (n,xn)    -3.3741E+00  0.0000E+00 -3.3741E+00
 fission            0.0000E+00  0.0000E+00  0.0000E+00
 loss to fission    0.0000E+00  0.0000E+00  0.0000E+00
 photonuclear       0.0000E+00  0.0000E+00  0.0000E+00
 nucl. interaction  3.9117E+01  0.0000E+00  3.9117E+01
 tabular boundary   0.0000E+00  0.0000E+00  0.0000E+00
 particle decay     0.0000E+00  0.0000E+00  0.0000E+00
 tabular sampling   0.0000E+00  0.0000E+00  0.0000E+00
 photofission       0.0000E+00  0.0000E+00  0.0000E+00
                    ----------  ----------  ----------
             total  4.2497E+01  0.0000E+00  4.2497E+01
1photon   weight balance in each cell                                                                   print table 130

        cell index        1           2
       cell number        1           2       total                                                                             

 external events:
 entering           0.0000E+00  1.6113E+00  1.6113E+00
 source             0.0000E+00  0.0000E+00  0.0000E+00
 energy cutoff      0.0000E+00  0.0000E+00  0.0000E+00
 time cutoff        0.0000E+00  0.0000E+00  0.0000E+00
 exiting           -1.6113E+00 -1.6113E+00 -3.2226E+00
                    ----------  ----------  ----------
             total -1.6113E+00  0.0000E+00 -1.6113E+00

 variance reduction events:
 weight window      0.0000E+00  0.0000E+00  0.0000E+00
 cell importance    0.0000E+00  0.0000E+00  0.0000E+00
 weight cutoff      0.0000E+00  0.0000E+00  0.0000E+00
 energy importance  0.0000E+00  0.0000E+00  0.0000E+00
 dxtran             0.0000E+00  0.0000E+00  0.0000E+00
 forced collisions  0.0000E+00  0.0000E+00  0.0000E+00
 exp. transform     0.0000E+00  0.0000E+00  0.0000E+00
                    ----------  ----------  ----------
             total  0.0000E+00  0.0000E+00  0.0000E+00

 physical events:
 from neutrons      5.3322E+01  0.0000E+00  5.3322E+01
 bremsstrahlung     1.1522E+02  0.0000E+00  1.1522E+02
 capture           -3.1188E+02  0.0000E+00 -3.1188E+02
 p-annihilation     1.0449E+01  0.0000E+00  1.0449E+01
 pair production   -5.2244E+00  0.0000E+00 -5.2244E+00
 photonuclear       0.0000E+00  0.0000E+00  0.0000E+00
 photonuclear abs   0.0000E+00  0.0000E+00  0.0000E+00
 electron x-rays    0.0000E+00  0.0000E+00  0.0000E+00
 flourescence       1.2063E+02  0.0000E+00  1.2063E+02
 particle decay     0.0000E+00  0.0000E+00  0.0000E+00
 nucl. interaction  1.9087E+01  0.0000E+00  1.9087E+01
 tabular sampling   0.0000E+00  0.0000E+00  0.0000E+00
 photofission       0.0000E+00  0.0000E+00  0.0000E+00
 loss to photofiss  0.0000E+00  0.0000E+00  0.0000E+00
                    ----------  ----------  ----------
             total  1.6113E+00  0.0000E+00  1.6113E+00
1proton   weight balance in each cell                                                                   print table 130

        cell index        1           2
       cell number        1           2       total                                                                             

 external events:
 entering           0.0000E+00  8.5265E-02  8.5265E-02
 source             1.0000E+00  0.0000E+00  1.0000E+00
 energy cutoff     -6.9083E+00  0.0000E+00 -6.9083E+00
 time cutoff        0.0000E+00  0.0000E+00  0.0000E+00
 exiting           -8.5265E-02 -8.5265E-02 -1.7053E-01
                    ----------  ----------  ----------
             total -5.9936E+00  0.0000E+00 -5.9936E+00

 variance reduction events:
 weight window      0.0000E+00  0.0000E+00  0.0000E+00
 cell importance    0.0000E+00  0.0000E+00  0.0000E+00
 weight cutoff      0.0000E+00  0.0000E+00  0.0000E+00
 energy importance  0.0000E+00  0.0000E+00  0.0000E+00
                    ----------  ----------  ----------
             total  0.0000E+00  0.0000E+00  0.0000E+00

 physical events:
 nucl. interaction  5.9936E+00  0.0000E+00  5.9936E+00
 particle decay     0.0000E+00  0.0000E+00  0.0000E+00
 photonuclear       0.0000E+00  0.0000E+00  0.0000E+00
 tabular sampling   0.0000E+00  0.0000E+00  0.0000E+00
 capture            0.0000E+00  0.0000E+00  0.0000E+00
 gamma,xgen_chg     0.0000E+00  0.0000E+00  0.0000E+00
                    ----------  ----------  ----------
             total  5.9936E+00  0.0000E+00  5.9936E+00
1neutron activity of each nuclide in each cell, per source particle                                     print table 140

   cell  cell   nuclides     atom       total  collisions   wgt. lost   wgt. gain   wgt. gain     photons  photon wgt  avg photon
  index  name            fraction  collisions    * weight  to capture  by fission   by (n,xn)    produced    produced      energy

      1     1  82000.50c 1.00E+00     3319041  4.3240E+02  1.9050E-01  0.0000E+00  3.5709E+00      379120  5.3322E+01  1.3087E+00

        total                         3319041  4.3240E+02  1.9050E-01  0.0000E+00  3.5709E+00      379120  5.3322E+01  1.3087E+00


  total over all cells by nuclide       total  collisions   wgt. lost   wgt. gain   wgt. gain     photons  photon wgt  avg photon
                                   collisions    * weight  to capture  by fission   by (n,xn)    produced    produced      energy

               82000.50c              3319041  4.3240E+02  1.9050E-01  0.0000E+00  3.5709E+00      379120  5.3322E+01  1.3087E+00
1photoatomic activity of each nuclide in each cell, per source particle                                 print table 140

   cell  cell   nuclides     atom       total  collisions   wgt. lost
  index  name            fraction  collisions    * weight  to capture

      1     1  82000.04p 1.00E+00     3018784  4.2146E+02  3.1188E+02

        total                         3018784  4.2146E+02  3.1188E+02


  total over all cells by nuclide       total  collisions   wgt. lost
                                   collisions    * weight  to capture

               82000.04p              3018784  4.2146E+02  3.1188E+02
1summary of photons produced in neutron collisions

        cell      number of      weight per     energy per     avg photon      mev/gm per    weight/neut    energy/neut
                   photons       source neut    source neut      energy       source neut     collision      collision

     1     1        379120       5.33222E+01    6.97842E+01    1.30873E+00    8.19063E-05    1.20536E-01    1.57749E-01
     2     2             0       0.00000E+00    0.00000E+00    0.00000E+00    0.00000E+00    0.00000E+00    0.00000E+00
     3     3             0       0.00000E+00    0.00000E+00    0.00000E+00    0.00000E+00    0.00000E+00    0.00000E+00
       total        379120       5.33222E+01    6.97842E+01    1.30873E+00


  energy      number of        number       cum number      weight of       weight       cum weight
 interval      photons        frequency    distribution      photons       frequency    distribution
 
   20.000             0      0.00000E+00    0.00000E+00    0.00000E+00    0.00000E+00    0.00000E+00
   15.000             0      0.00000E+00    0.00000E+00    0.00000E+00    0.00000E+00    0.00000E+00
   10.000           216      5.69740E-04    5.69740E-04    3.29390E-02    6.17735E-04    6.17735E-04
    9.000           276      7.28002E-04    1.29774E-03    4.23656E-02    7.94522E-04    1.41226E-03
    8.000           329      8.67799E-04    2.16554E-03    4.91385E-02    9.21540E-04    2.33380E-03
    7.000           707      1.86484E-03    4.03039E-03    9.86787E-02    1.85061E-03    4.18441E-03
    6.000          1518      4.00401E-03    8.03440E-03    2.25583E-01    4.23058E-03    8.41498E-03
    5.000          3373      8.89692E-03    1.69313E-02    5.32519E-01    9.98682E-03    1.84018E-02
    4.000          6957      1.83504E-02    3.52817E-02    1.08253E+00    2.03016E-02    3.87034E-02
    3.000          9825      2.59153E-02    6.11970E-02    1.50115E+00    2.81524E-02    6.68558E-02
    2.000         53625      1.41446E-01    2.02643E-01    7.79542E+00    1.46195E-01    2.13050E-01
    1.000         45831      1.20888E-01    3.23531E-01    6.60055E+00    1.23786E-01    3.36837E-01
    0.500        224581      5.92374E-01    9.15905E-01    3.08744E+01    5.79016E-01    9.15853E-01
    0.100         31882      8.40947E-02    1.00000E+00    4.48693E+00    8.41475E-02    1.00000E+00
    0.010             0      0.00000E+00    1.00000E+00    0.00000E+00    0.00000E+00    1.00000E+00
    0.000             0      0.00000E+00    1.00000E+00    0.00000E+00    0.00000E+00    1.00000E+00

   total         379120      1.00000E+00                   5.33222E+01    1.00000E+00
1tally   1        nps =     7635
+                                   Neutron current integrated over surface 4 (unit:particles)                 
           tally type 1    number of particles crossing a surface.                        
           particle(s): photon     
 
 surface  4                                                                                                            
      energy
    0.0000E+00   0.00000E+00 0.0000
    1.0891E-01   1.69574E-02 0.1001
    2.1782E-01   7.55550E-03 0.1387
    3.2673E-01   3.01041E-02 0.0683
    4.3564E-01   6.99487E-02 0.0462
    5.4455E-01   1.57528E-01 0.0315
    6.5347E-01   1.45249E-01 0.0325
    7.6238E-01   9.71622E-02 0.0389
    8.7129E-01   1.78288E-01 0.0289
    9.8020E-01   9.76711E-02 0.0390
    1.0891E+00   5.43533E-02 0.0521
    1.1980E+00   4.65659E-02 0.0561
    1.3069E+00   3.84472E-02 0.0620
    1.4158E+00   4.21391E-02 0.0602
    1.5248E+00   3.85427E-02 0.0620
    1.6337E+00   3.86880E-02 0.0623
    1.7426E+00   4.31706E-02 0.0578
    1.8515E+00   3.97031E-02 0.0604
    1.9604E+00   2.89829E-02 0.0696
    2.0693E+00   2.53880E-02 0.0768
    2.1782E+00   2.37879E-02 0.0790
    2.2871E+00   1.90217E-02 0.0874
    2.3960E+00   2.07182E-02 0.0840
    2.5050E+00   3.20942E-02 0.0686
    2.6139E+00   6.34248E-02 0.0491
    2.7228E+00   7.24187E-02 0.0448
    2.8317E+00   2.31223E-02 0.0804
    2.9406E+00   1.17998E-02 0.1109
    3.0495E+00   7.64033E-03 0.1352
    3.1584E+00   7.36713E-03 0.1392
    3.2673E+00   8.93271E-03 0.1278
    3.3762E+00   7.48848E-03 0.1394
    3.4851E+00   6.86592E-03 0.1507
    3.5941E+00   6.92664E-03 0.1472
    3.7030E+00   7.06374E-03 0.1499
    3.8119E+00   7.66488E-03 0.1399
    3.9208E+00   6.21977E-03 0.1536
    4.0297E+00   7.22011E-03 0.1476
    4.1386E+00   7.08036E-03 0.1488
    4.2475E+00   8.49404E-03 0.1322
    4.3564E+00   6.33975E-03 0.1619
    4.4653E+00   4.42556E-03 0.1869
    4.5743E+00   3.88329E-03 0.1978
    4.6832E+00   5.37109E-03 0.1707
    4.7921E+00   3.71360E-03 0.2018
    4.9010E+00   3.05242E-03 0.2266
    5.0099E+00   3.28860E-03 0.2148
    5.1188E+00   2.81260E-03 0.2385
    5.2277E+00   1.89871E-03 0.2789
    5.3366E+00   2.31116E-03 0.2615
    5.4455E+00   1.67504E-03 0.3058
    5.5545E+00   1.81482E-03 0.2800
    5.6634E+00   1.78995E-03 0.3052
    5.7723E+00   1.06249E-03 0.3536
    5.8812E+00   2.29260E-03 0.2600
    5.9901E+00   1.67663E-03 0.3040
    6.0990E+00   1.27005E-03 0.3349
    6.2079E+00   1.53522E-03 0.3190
    6.3168E+00   5.56868E-04 0.5025
    6.4257E+00   4.26423E-04 0.5808
    6.5347E+00   9.79761E-04 0.3797
    6.6436E+00   0.00000E+00 0.0000
    6.7525E+00   4.28181E-04 0.5811
    6.8614E+00   1.24724E-03 0.3349
    6.9703E+00   1.93969E-04 0.9999
    7.0792E+00   3.92927E-04 0.5772
    7.1881E+00   1.66413E-04 0.9999
    7.2970E+00   1.38585E-04 0.9999
    7.4059E+00   3.92927E-04 0.5772
    7.5149E+00   7.85855E-04 0.4081
    7.6238E+00   2.97898E-04 0.7091
    7.7327E+00   1.66432E-04 0.9999
    7.8416E+00   1.30976E-04 0.9999
    7.9505E+00   1.30976E-04 0.9999
    8.0594E+00   1.64008E-04 0.9999
    8.1683E+00   0.00000E+00 0.0000
    8.2772E+00   0.00000E+00 0.0000
    8.3861E+00   0.00000E+00 0.0000
    8.4950E+00   2.97202E-04 0.7120
    8.6040E+00   2.61952E-04 0.7070
    8.7129E+00   0.00000E+00 0.0000
    8.8218E+00   0.00000E+00 0.0000
    8.9307E+00   1.56625E-04 0.9999
    9.0396E+00   3.57021E-04 0.7087
    9.1485E+00   2.61952E-04 0.7070
    9.2574E+00   0.00000E+00 0.0000
    9.3663E+00   0.00000E+00 0.0000
    9.4752E+00   3.82352E-04 0.7070
    9.5842E+00   1.30976E-04 0.9999
    9.6931E+00   1.30976E-04 0.9999
    9.8020E+00   0.00000E+00 0.0000
    9.9109E+00   0.00000E+00 0.0000
    1.0020E+01   0.00000E+00 0.0000
    1.0129E+01   1.30976E-04 0.9999
    1.0238E+01   0.00000E+00 0.0000
    1.0347E+01   1.61567E-04 0.9999
    1.0455E+01   1.30976E-04 0.9999
    1.0564E+01   0.00000E+00 0.0000
    1.0673E+01   2.61952E-04 0.7070
    1.0782E+01   0.00000E+00 0.0000
    1.0891E+01   0.00000E+00 0.0000
    1.1000E+01   0.00000E+00 0.0000
      total      1.61128E+00 0.0133
1analysis of the results in the tally fluctuation chart bin (tfc) for tally   1 with nps =      7635    print table 160


 normed average tally per history  = 1.61128E+00          unnormed average tally per history  = 1.61128E+00
 estimated tally relative error    = 0.0133               estimated variance of the variance  = 0.0008
 relative error from zero tallies  = 0.0084               relative error from nonzero scores  = 0.0103

 number of nonzero history tallies =        4962          efficiency for the nonzero tallies  = 0.6499
 history number of largest  tally  =        4452          largest  unnormalized history tally = 1.44526E+01
 (largest  tally)/(average tally)  = 8.96964E+00          (largest  tally)/(avg nonzero tally)= 5.82938E+00

 (confidence interval shift)/mean  = 0.0001               shifted confidence interval center  = 1.61149E+00


 if the largest  history score sampled so far were to occur on the next history, the tfc bin quantities would change as follows:

      estimated quantities           value at nps           value at nps+1           value(nps+1)/value(nps)-1.

      mean                            1.61128E+00             1.61296E+00                     0.001044
      relative error                  1.32657E-02             1.32911E-02                     0.001914
      variance of the variance        7.93057E-04             8.18777E-04                     0.032431
      shifted center                  1.61149E+00             1.61149E+00                     0.000002
      figure of merit                 5.70173E+03             5.67997E+03                    -0.003816

 the estimated slope of the 200 largest  tallies starting at  6.49615E+00 appears to be decreasing at least exponentially.
 the large score tail of the empirical history score probability density function appears to have no unsampled regions.


 ===================================================================================================================================

           results of 10 statistical checks for the estimated answer for the tally fluctuation chart (tfc) bin of tally   1

 tfc bin     --mean--      ---------relative error---------      ----variance of the variance----      --figure of merit--     -pdf-
 behavior    behavior      value   decrease   decrease rate      value   decrease   decrease rate       value     behavior     slope

 desired      random       <0.10      yes      1/sqrt(nps)       <0.10      yes        1/nps           constant    random      >3.00
 observed     random        0.01      yes          yes            0.00      yes         yes            constant    random      10.00
 passed?        yes          yes      yes          yes             yes      yes         yes               yes        yes         yes

 ===================================================================================================================================


 this tally meets the statistical criteria used to form confidence intervals: check the tally fluctuation chart to verify.
 the results in other bins associated with this tally may not meet these statistical criteria.

 estimated asymmetric confidence interval(1,2,3 sigma): 1.5901E+00 to 1.6329E+00; 1.5687E+00 to 1.6542E+00; 1.5474E+00 to 1.6756E+00
 estimated  symmetric confidence interval(1,2,3 sigma): 1.5899E+00 to 1.6326E+00; 1.5685E+00 to 1.6540E+00; 1.5472E+00 to 1.6754E+00

 fom = (histories/minute)*(f(x) signal-to-noise ratio)**2 = (7.661E+03)*( 8.627E-01)**2 = (7.661E+03)*(7.443E-01) = 5.702E+03
1unnormed tally density for tally   1            nonzero tally mean(m) = 2.479E+00   nps =      7635    print table 161

 abscissa              ordinate   log plot of tally probability density function in tally fluctuation chart bin(d=decade,slope=10.0)
  tally  number num den log den:d--------------------------d--------------------------d---------------------------d-----------------
 1.26+00   1814 9.18-01  -0.037 ***************************|**************************|***************************|*****************
 1.58+00    226 9.08-02  -1.042 ***************************|**************************|*****************          |                 
 2.00+00      0 0.00+00   0.000                            |                          |                           |                 
 2.51+00   1207 3.06-01  -0.514 mmmmmmmmmmmmmmmmmmmmmmmmmmm|mmmmmmmmmmmmmmmmmmmmmmmmmm|mmmmmmmmmmmmmmmmmmmmmmmmmmm|mmmm             
 3.16+00    481 9.69-02  -1.014 ***************************|**************************|******************         |                 
 3.98+00    331 5.29-02  -1.276 ***************************|**************************|***********                |                 
 5.01+00    438 5.57-02  -1.255 ***************************|**************************|***********                |                 
 6.31+00    245 2.47-02  -1.607 ***************************|**************************|**                         |                 
 7.94+00    132 1.06-02  -1.975 ***************************|******************        |                           |                 
 1.00+01     63 4.01-03  -2.397 ***************************|*******                   |                           |                 
 1.26+01     19 9.61-04  -3.017 ******************         |                          |                           |                 
 1.58+01      6 2.41-04  -3.618 *                          |                          |                           |                 
  total    4962 6.50-01         d--------------------------d--------------------------d---------------------------d-----------------


 cumulative tally number for tally   1           nonzero tally mean(m) = 2.479E+00   nps =      7635    print table 162

   abscissa     cum   ordinate    plot of the cumulative number of tallies in the tally fluctuation chart bin from 0 to 100 percent
    tally      number  cum pct:--------10--------20--------30--------40--------50--------60--------70--------80--------90-------100
 1.25893E+00     1814   36.558|*********|*********|*********|*******  |         |         |         |         |         |         |
 1.58490E+00     2040   41.112|*********|*********|*********|*********|*        |         |         |         |         |         |
 1.99527E+00     2040   41.112|*********|*********|*********|*********|*        |         |         |         |         |         |
 2.51188E+00     3247   65.437|mmmmmmmmm|mmmmmmmmm|mmmmmmmmm|mmmmmmmmm|mmmmmmmmm|mmmmmmmmm|mmmmm    |         |         |         |
 3.16228E+00     3728   75.131|*********|*********|*********|*********|*********|*********|*********|*****    |         |         |
 3.98108E+00     4059   81.802|*********|*********|*********|*********|*********|*********|*********|*********|**       |         |
 5.01188E+00     4497   90.629|*********|*********|*********|*********|*********|*********|*********|*********|*********|*        |
 6.30959E+00     4742   95.566|*********|*********|*********|*********|*********|*********|*********|*********|*********|******   |
 7.94328E+00     4874   98.227|*********|*********|*********|*********|*********|*********|*********|*********|*********|******** |
 1.00000E+01     4937   99.496|*********|*********|*********|*********|*********|*********|*********|*********|*********|*********|
 1.25893E+01     4956   99.879|*********|*********|*********|*********|*********|*********|*********|*********|*********|*********|
 1.58490E+01     4962  100.000|*********|*********|*********|*********|*********|*********|*********|*********|*********|*********|
    total        4962  100.000:--------10--------20--------30--------40--------50--------60--------70--------80--------90-------100


 cumulative unnormed tally for tally   1         nonzero tally mean(m) = 2.479E+00   nps =      7635    print table 162

  abscissa     cum    ordinate                plot of the cumulative tally in the tally fluctuation chart bin from 0 to 100 percent
   tally    tally/nps  cum pct:--------10--------20--------30--------40--------50--------60--------70--------80--------90-------100
 1.259E+00  2.439E-01   15.139|*********|*****    |         |         |         |         |         |         |         |         |
 1.585E+00  2.858E-01   17.740|*********|******** |         |         |         |         |         |         |         |         |
 1.995E+00  2.858E-01   17.740|*********|******** |         |         |         |         |         |         |         |         |
 2.512E+00  6.180E-01   38.356|mmmmmmmmm|mmmmmmmmm|mmmmmmmmm|mmmmmmmm |         |         |         |         |         |         |
 3.162E+00  8.045E-01   49.929|*********|*********|*********|*********|*********|         |         |         |         |         |
 3.981E+00  9.523E-01   59.105|*********|*********|*********|*********|*********|*********|         |         |         |         |
 5.012E+00  1.201E+00   74.538|*********|*********|*********|*********|*********|*********|*********|*****    |         |         |
 6.310E+00  1.380E+00   85.654|*********|*********|*********|*********|*********|*********|*********|*********|******   |         |
 7.943E+00  1.502E+00   93.187|*********|*********|*********|*********|*********|*********|*********|*********|*********|***      |
 1.000E+01  1.574E+00   97.688|*********|*********|*********|*********|*********|*********|*********|*********|*********|******** |
 1.259E+01  1.601E+00   99.348|*********|*********|*********|*********|*********|*********|*********|*********|*********|*********|
 1.585E+01  1.611E+00  100.000|*********|*********|*********|*********|*********|*********|*********|*********|*********|*********|
   total  1.61128E+00  100.000:--------10--------20--------30--------40--------50--------60--------70--------80--------90-------100
1status of the statistical checks used to form confidence intervals for the mean for each tally bin


 tally   result of statistical checks for the tfc bin (the first check not passed is listed) and error magnitude check for all bins

     1   passed the 10 statistical checks for the tally fluctuation chart bin result               
         missed all bin error check:   103 tally bins had    17 bins with zeros and    61 bins with relative errors exceeding 0.10


 the 10 statistical checks are only for the tally fluctuation chart bin and do not apply to other tally bins.

 the tally bins with zeros may or may not be correct: compare the source, cutoffs, multipliers, et cetera with the tally bins.

 warning.     1 of the   1 tallies had bins with relative errors greater than recommended.
1tally fluctuation charts                         

                       tally    1
       nps      mean     error   vov  slope    fom
      1000   1.5660E+00 0.0372 0.0066 10.0    5561
      2000   1.5959E+00 0.0264 0.0031 10.0    5481
      3000   1.6017E+00 0.0214 0.0020 10.0    5542
      4000   1.5959E+00 0.0184 0.0014 10.0    5620
      5000   1.5930E+00 0.0165 0.0012 10.0    5603
      6000   1.6096E+00 0.0150 0.0010 10.0    5664
      7000   1.6019E+00 0.0139 0.0009 10.0    5668
      7635   1.6113E+00 0.0133 0.0008 10.0    5702

 ***********************************************************************************************************************
 dump no.    2 on file runtpe     nps =        7635   coll =       31754569     ctm =        1.00     nrn =      379995671

1                    number of history tape records by particle (actually written)
0           proton    neutron      pi+      pi0      pi-      mu+      mu-  deuteron  triton      3He    alpha
 ncol = 1        0        0        0        0        0        0        0        0        0        0        0

 ncol = 2    20053    73355        0        0        0        0        0        0        0        0        0

 ncol = 3    52745        0        0        0        0        0        0        0        0        0        0

 ncol = 4        0        0        0        0        0        0        0        0        0        0        0

 ncol = 5        0        0        0        0        0        0        0        0        0        0        0

 ncol = 6      119     2834        0        0        0        0        0        0        0        0        0

 ncol = 7        0        0        0        0        0        0        0        0        0        0        0

 ncol = 8        0        0        0        0        0        0        0        0        0        0        0

0               K+    K0 long  K0 short    K-      p-bar     n-bar  total

 ncol = 1        0        0        0        0        0        0        0

 ncol = 2        0        0        0        0        0        0    93408

 ncol = 3        0        0        0        0        0        0    52745

 ncol = 4        0        0        0        0        0        0        0

 ncol = 5        0        0        0        0        0        0        0

 ncol = 6        0        0        0        0        0        0     2953

 ncol = 7        0        0        0        0        0        0        0

 ncol = 8        0        0        0        0        0        0        0

0          weight of history tape records by particle (includes suppressed records)
0            proton      neutron     pi+         pi0         pi-         mu+         mu-     

 ncol = 1  0.0000E+00  0.0000E+00  0.0000E+00  0.0000E+00  0.0000E+00  0.0000E+00  0.0000E+00

 ncol = 2  2.0053E+04  7.3355E+04  0.0000E+00  0.0000E+00  0.0000E+00  0.0000E+00  0.0000E+00

 ncol = 3  5.2745E+04  0.0000E+00  0.0000E+00  0.0000E+00  0.0000E+00  0.0000E+00  0.0000E+00

 ncol = 4  0.0000E+00  0.0000E+00  0.0000E+00  0.0000E+00  0.0000E+00  0.0000E+00  0.0000E+00

 ncol = 5  0.0000E+00  0.0000E+00  0.0000E+00  0.0000E+00  0.0000E+00  0.0000E+00  0.0000E+00

 ncol = 6  1.1900E+02  2.8340E+03  0.0000E+00  0.0000E+00  0.0000E+00  0.0000E+00  0.0000E+00

 ncol = 7  0.0000E+00  0.0000E+00  0.0000E+00  0.0000E+00  0.0000E+00  0.0000E+00  0.0000E+00

 ncol = 8  0.0000E+00  0.0000E+00  0.0000E+00  0.0000E+00  0.0000E+00  0.0000E+00  0.0000E+00

0            K+          K0 long     K0 short    K-          p-bar       n-bar   

 ncol = 1  0.0000E+00  0.0000E+00  0.0000E+00  0.0000E+00  0.0000E+00  0.0000E+00

 ncol = 2  0.0000E+00  0.0000E+00  0.0000E+00  0.0000E+00  0.0000E+00  0.0000E+00

 ncol = 3  0.0000E+00  0.0000E+00  0.0000E+00  0.0000E+00  0.0000E+00  0.0000E+00

 ncol = 4  0.0000E+00  0.0000E+00  0.0000E+00  0.0000E+00  0.0000E+00  0.0000E+00

 ncol = 5  0.0000E+00  0.0000E+00  0.0000E+00  0.0000E+00  0.0000E+00  0.0000E+00

 ncol = 6  0.0000E+00  0.0000E+00  0.0000E+00  0.0000E+00  0.0000E+00  0.0000E+00

 ncol = 7  0.0000E+00  0.0000E+00  0.0000E+00  0.0000E+00  0.0000E+00  0.0000E+00

 ncol = 8  0.0000E+00  0.0000E+00  0.0000E+00  0.0000E+00  0.0000E+00  0.0000E+00

0number of fission events =    765     weight of fission per cascade =  0.0000E+00 (0.000)

 rejections for ex.lt.0 =     0 worst case =    0.00 mev
 renormalizations for ex.lt.0 =     0 worst case =   0.000 mev
 mean number of renormalization iterations =   0.00 mean final ex = 0.00000 mev
 number of renormalizations rejected =     0
 number of rejections for z.lt.0 or n.lt.0 =     0
 number of rejections for z.eq.0,n.gt.0 or n.eq.0,z.gt.0 =     0
 number of total disintegrations in cascad =     0

 bank overflows to backup file      0
 maximum ever in bank        0
 particles of each type banked:

         9 warning messages so far.


 run terminated when it had used    1 minutes of computer time.

 computer time =    1.00 minutes

 mcnpx    version 27e   Thu Mar 03 08:00:00 MST 2011                 05/11/19 11:13:48     probid =   05/11/19 11:12:48
