# Supplementary material for: Investigating the hard X-ray production via proton spallation on different materials to detect elements
Source: PLoS One. 2023 Aug 18;18(8):e0288287. doi: 10.1371/journal.pone.0288287 (PMC10438009; doi:10.1371/journal.pone.0288287)
Supplement: S1 File — (ZIP) [file pone.0288287.s001.zip › Investigation of Hard X-ray Production via Proton Spallation/program/lead-spallationu.txt]

1mcnpx    version 27e   ld=Thu Mar 03 08:00:00 MST 2011                05/11/19 11:27:41
 ***************************************************************************************   probid =   05/11/19 11:27:41
 i=ordi98-1600M-surf-high2.txt o=spallationa.txt                                                                         

 *************************************************************
 *                                                           *
 *                   MCNPX                                   *
 *                                                           *
 * Copyright 2007. Los Alamos National Security, LLC.        *
 * All rights reserved.                                      *
 *                                                           *
 * This material was produced under U.S. Government contract *
 * DE-AC52-06NA25396 for Los Alamos National Laboratory,     *
 * which is operated by Los Alamos National Security, LLC    *
 * for the U.S. Department of Energy. The Government is      *
 * granted for itself and others acting on its behalf a      *
 * paid-up, nonexclusive, irrevocable worldwide license in   *
 * this material to reproduce, prepare derivative works, and *
 * works, and perform publicly and display publicly.         *
 * Beginning five (5) years after June 1, 2006, subject to   *
 * additional five-year worldwide renewals, the Government   *
 * is granted for itself and others acting on its behalf     *
 * a paid-up, nonexclusive, irrevocable worldwide license    *
 * in this material to reproduce, prepare derivative works,  *
 * distribute copies to the public, perform publicly and     *
 * display publicly, and to permit others to do so.          *
 *                                                           *
 * NEITHER THE UNITED STATES NOR THE UNITED STATES           *
 * DEPARTMENT OF ENERGY, NOR LOS ALAMOS NATIONAL SECURITY,   *
 * LLC, NOR ANY OF THEIR EMPLOYEES, MAKES ANY WARRANTY,      *
 * EXPRESS OR IMPLIED, OR ASSUMES ANY LEGAL LIABILITY OR     *
 * RESPONSIBILITY FOR THE ACCURACY, COMPLETENESS, OR         *
 * USEFULNESS OF ANY INFORMATION, APPARATUS, PRODUCT, OR     *
 * PROCESS DISCLOSED, OR REPRESENTS THAT ITS USE WOULD NOT   *
 * INFRINGE PRIVATELY OWNED RIGHTS.                          *
 *                                                           *
 *************************************************************
    1-       c MCNPX test problem                                                            
    2-       c --------------------------------------------------                            
    3-       c 600 MeV protons on a cylindrical Pb target of 20 cm radius and                
    4-       c 50 cm thickness. Source uniformly distributed over circle of                  
    5-       c 2 cm radius. Tally of neutron current.                                        
    6-       c --------------------------------------------------                            
    7-       c Cells                                                                         
    8-       c --------------------------------------------------                            
    9-       1 1 -11.34 -1 2 -3                                                              
   10-       2 0 -4 (1:-2:3)                                                                 
   11-       3 0 4                                                                           
   12-                                                                                       
   13-       c --------------------------------------------------                            
   14-       c Surfaces                                                                      
   15-       c --------------------------------------------------                            
   16-       1 cz 20.0                                                                       
   17-       2 pz 0.0                                                                        
   18-       3 pz 80.0                                                                       
   19-       4 sz 40.0 90.0                                                                  
   20-                                                                                       
   21-       c --------------------------------------------------                            
   22-       c Materials                                                                     
   23-       c --------------------------------------------------                            
   24-       m1 82000 1                                                                      
   25-       c --------------------------------------------------                            
   26-       c Source                                                                        
   27-       c --------------------------------------------------                            
   28-       sdef par = h erg = 1600 sur = 2 dir = 1 pos = 0 0 0 rad = d1                    
   29-       si1 0 2.0                                                                       
   30-       sp1 0 1                                                                         
   31-       c ssw 1 2 3 4 CEL 1                                                             
   32-       c --------------------------------------------------                            
   33-       c Options                                                                       
   34-       c --------------------------------------------------                            
   35-       imp:n 1 1 0                                                                     
   36-       imp:h 1 1 0                                                                     
   37-       imp:p 1 1 0                                                                     
   38-       phys:n 2000                                                                     
   39-       phys:h 2000                                                                     
   40-       phys:p 2000                                                                     
   41-       mode n h p                                                                      
 warning.  photonuclear physics may be needed (phys:p).
   42-       histp 1                                                                         
   43-       lca 2 1 2                                                                       
   44-       c lca 7j -2 1                                                                   
   45-       c --------------------------------------------------                            
   46-       c Tallies                                                                       
   47-       c --------------------------------------------------                            
   48-       E0 0 100i 11                                                                    
   49-       FC1 Neutron current integrated over surface 4 (unit:particles)                  
   50-       F1:p 4                                                                          
   51-       c --------------------------------------------------                            
   52-       print                                                                           
   53-       c nps 2000                                                                      
   54-       ctme 1                                                                          
 
 warning.  total nu is now the default for fixed-source problems.
1source                                                                                                 print table 10

 values of defaulted or explicitly defined source variables

    cel        0.0000E+00
    sur        2.0000E+00
    erg        1.6000E+03
    tme        0.0000E+00
    dir        1.0000E+00
    pos        0.0000E+00   0.0000E+00   0.0000E+00
    x          0.0000E+00
    y          0.0000E+00
    z          0.0000E+00
    ext        0.0000E+00
    axs        0.0000E+00   0.0000E+00   0.0000E+00
    vec        0.0000E+00   0.0000E+00   0.0000E+00
    ccc        0.0000E+00
    nrm        1.0000E+00
    ara        0.0000E+00
    wgt        1.0000E+00
    eff        1.0000E-02
    par        9.0000E+00
    tr         0.0000E+00
    bem        0.0000E+00   0.0000E+00   0.0000E+00
    bap        0.0000E+00   0.0000E+00   0.0000E+00
    loc        0.0000E+00   0.0000E+00   0.0000E+00
 
 warning.  source variable rad is sampled uniformly.


 probability distribution   1 for source variable rad
 unbiased histogram distribution

 source        source           cumulative          probability
  entry         value           probability           of bin

    1       0.00000E+00        0.000000E+00        0.000000E+00
    2       2.00000E+00        1.000000E+00        1.000000E+00

     the mean of source distribution   1 is  1.0000E+00


 order of sampling source variables.
 par sur rad pos dir erg tme
1tally   1                                                                                              print table 30
+                                   Neutron current integrated over surface 4 (unit:particles)                 
           tally type 1    number of particles crossing a surface.                        
           particle(s): photon     
 
 warning.     1 energy bins of tally   1 are below energy cutoff.
 surfaces  4                                                                                                           

 energy bins
      1.00000E-03  to  0.00000E+00 mev   
      0.00000E+00  to  1.08911E-01 mev   
      1.08911E-01  to  2.17822E-01 mev   
      2.17822E-01  to  3.26733E-01 mev   
      3.26733E-01  to  4.35644E-01 mev   
      4.35644E-01  to  5.44554E-01 mev   
      5.44554E-01  to  6.53465E-01 mev   
      6.53465E-01  to  7.62376E-01 mev   
      7.62376E-01  to  8.71287E-01 mev   
      8.71287E-01  to  9.80198E-01 mev   
      9.80198E-01  to  1.08911E+00 mev   
      1.08911E+00  to  1.19802E+00 mev   
      1.19802E+00  to  1.30693E+00 mev   
      1.30693E+00  to  1.41584E+00 mev   
      1.41584E+00  to  1.52475E+00 mev   
      1.52475E+00  to  1.63366E+00 mev   
      1.63366E+00  to  1.74257E+00 mev   
      1.74257E+00  to  1.85149E+00 mev   
      1.85149E+00  to  1.96040E+00 mev   
      1.96040E+00  to  2.06931E+00 mev   
      2.06931E+00  to  2.17822E+00 mev   
      2.17822E+00  to  2.28713E+00 mev   
      2.28713E+00  to  2.39604E+00 mev   
      2.39604E+00  to  2.50495E+00 mev   
      2.50495E+00  to  2.61386E+00 mev   
      2.61386E+00  to  2.72277E+00 mev   
      2.72277E+00  to  2.83168E+00 mev   
      2.83168E+00  to  2.94059E+00 mev   
      2.94059E+00  to  3.04950E+00 mev   
      3.04950E+00  to  3.15842E+00 mev   
      3.15842E+00  to  3.26733E+00 mev   
      3.26733E+00  to  3.37624E+00 mev   
      3.37624E+00  to  3.48515E+00 mev   
      3.48515E+00  to  3.59406E+00 mev   
      3.59406E+00  to  3.70297E+00 mev   
      3.70297E+00  to  3.81188E+00 mev   
      3.81188E+00  to  3.92079E+00 mev   
      3.92079E+00  to  4.02970E+00 mev   
      4.02970E+00  to  4.13861E+00 mev   
      4.13861E+00  to  4.24752E+00 mev   
      4.24752E+00  to  4.35644E+00 mev   
      4.35644E+00  to  4.46535E+00 mev   
      4.46535E+00  to  4.57426E+00 mev   
      4.57426E+00  to  4.68317E+00 mev   
      4.68317E+00  to  4.79208E+00 mev   
      4.79208E+00  to  4.90099E+00 mev   
      4.90099E+00  to  5.00990E+00 mev   
      5.00990E+00  to  5.11881E+00 mev   
      5.11881E+00  to  5.22772E+00 mev   
      5.22772E+00  to  5.33663E+00 mev   
      5.33663E+00  to  5.44554E+00 mev   
      5.44554E+00  to  5.55446E+00 mev   
      5.55446E+00  to  5.66337E+00 mev   
      5.66337E+00  to  5.77228E+00 mev   
      5.77228E+00  to  5.88119E+00 mev   
      5.88119E+00  to  5.99010E+00 mev   
      5.99010E+00  to  6.09901E+00 mev   
      6.09901E+00  to  6.20792E+00 mev   
      6.20792E+00  to  6.31683E+00 mev   
      6.31683E+00  to  6.42574E+00 mev   
      6.42574E+00  to  6.53465E+00 mev   
      6.53465E+00  to  6.64356E+00 mev   
      6.64356E+00  to  6.75248E+00 mev   
      6.75248E+00  to  6.86139E+00 mev   
      6.86139E+00  to  6.97030E+00 mev   
      6.97030E+00  to  7.07921E+00 mev   
      7.07921E+00  to  7.18812E+00 mev   
      7.18812E+00  to  7.29703E+00 mev   
      7.29703E+00  to  7.40594E+00 mev   
      7.40594E+00  to  7.51485E+00 mev   
      7.51485E+00  to  7.62376E+00 mev   
      7.62376E+00  to  7.73267E+00 mev   
      7.73267E+00  to  7.84158E+00 mev   
      7.84158E+00  to  7.95050E+00 mev   
      7.95050E+00  to  8.05941E+00 mev   
      8.05941E+00  to  8.16832E+00 mev   
      8.16832E+00  to  8.27723E+00 mev   
      8.27723E+00  to  8.38614E+00 mev   
      8.38614E+00  to  8.49505E+00 mev   
      8.49505E+00  to  8.60396E+00 mev   
      8.60396E+00  to  8.71287E+00 mev   
      8.71287E+00  to  8.82178E+00 mev   
      8.82178E+00  to  8.93069E+00 mev   
      8.93069E+00  to  9.03960E+00 mev   
      9.03960E+00  to  9.14851E+00 mev   
      9.14851E+00  to  9.25743E+00 mev   
      9.25743E+00  to  9.36634E+00 mev   
      9.36634E+00  to  9.47525E+00 mev   
      9.47525E+00  to  9.58416E+00 mev   
      9.58416E+00  to  9.69307E+00 mev   
      9.69307E+00  to  9.80198E+00 mev   
      9.80198E+00  to  9.91089E+00 mev   
      9.91089E+00  to  1.00198E+01 mev   
      1.00198E+01  to  1.01287E+01 mev   
      1.01287E+01  to  1.02376E+01 mev   
      1.02376E+01  to  1.03465E+01 mev   
      1.03465E+01  to  1.04554E+01 mev   
      1.04554E+01  to  1.05644E+01 mev   
      1.05644E+01  to  1.06733E+01 mev   
      1.06733E+01  to  1.07822E+01 mev   
      1.07822E+01  to  1.08911E+01 mev   
      1.08911E+01  to  1.10000E+01 mev   
      total bin
 
 warning.  use models for the following missing data tables:
  82000.  h
1material composition                                                                                   print table 40

 material
  number     component nuclide, atom fraction

     1           82000, 1.00000000000E+00


 material
  number     component nuclide, mass fraction

     1           82000, 1.00000000000E+00


1LAHET physics options:                                                                                 print table 41

 lca    ielas   ipreq  iexisa  ichoic   jcoul  nexite   npidk   noact    icem    ilaq
 lca        2       1       2      23       1       1       0       1       0       0

 lcb    flenb(i),i=1,6                                                          ctofe       flim0
 lcb    3.4900E+03  3.4900E+03  2.4900E+03  2.4900E+03  8.0000E+02  8.0000E+02 -1.0000E+00 -1.0000E+00

 lea     ipht     icc  nobalc  nobale   ifbrk  ilvden   ievap   nofis
 lea        1       4       1       0       1       0       0       1

 leb    yzere       bzere       yzero       bzero
 leb    1.5000E+00  8.0000E+00  1.5000E+00  1.0000E+01


     history tape is file   histp   

1cell volumes and masses                                                                                print table 50

        cell     atom          gram         input       calculated                            reason volume
                density       density       volume        volume         mass       pieces    not calculated

     1     1  3.28395E-02   1.13000E+01   0.00000E+00   1.00531E+05   1.13600E+06      1                      
     2     2  0.00000E+00   0.00000E+00   0.00000E+00   2.95310E+06   0.00000E+00      1                      
     3     3  0.00000E+00   0.00000E+00   0.00000E+00   0.00000E+00   0.00000E+00      0      infinite        
1surface areas                                                                                          print table 50

         surface    input      calculated    reason area
                    area          area       not calculated

     1        1  0.00000E+00   1.00531E+04                   
     2        2  0.00000E+00   1.25664E+03                   
     3        3  0.00000E+00   1.25664E+03                   
     4        4  0.00000E+00   1.01788E+05                   
1cells                                                                                                  print table 60

                      atom        gram                                     neutron     photon      proton       photon wt
        cell  mat    density     density     volume       mass     pieces  importance  importance  importance  generation

     1     1    1  3.28395E-02 1.13000E+01 1.00531E+05 1.13600E+06      1  1.0000E+00  1.0000E+00  1.0000E+00  -1.000E+00
     2     2    0  0.00000E+00 0.00000E+00 2.95310E+06 0.00000E+00      1  1.0000E+00  1.0000E+00  1.0000E+00  -1.000E+00
     3     3    0  0.00000E+00 0.00000E+00 0.00000E+00 0.00000E+00      0  0.0000E+00  0.0000E+00  0.0000E+00  -1.000E+00

 total                                     3.05363E+06 1.13600E+06
1surfaces                                                                                               print table 70

         surface     trans  type   surface coefficients

     1      1                cz    2.0000000E+01
     2      2                pz    0.0000000E+00
     3      3                pz    8.0000000E+01
     4      4                sz    4.0000000E+01   9.0000000E+01


 random number control    0.830206021468160E+14
1  cell temperatures in mev for the free-gas thermal neutron treatment.                                 print table 72

   all non-zero importance cells with materials have a temperature for thermal neutrons of 2.5300E-08 mev.

    minimum source weight = 1.0000E+00    maximum source weight = 1.0000E+00

         5 warning messages so far.
1physical constants                                                                                     print table 98


   name                    value     description

   huge      1.0000000000000E+37     infinity
    pie      3.1415926535898E+00     pi
  euler      5.7721566490153E-01     euler constant
 avogad      6.0220434469282E+23     avogadro number (molecules/mole)
  aneut      1.0086649670000E+00     neutron mass (amu)
  avgdn      5.9703109000000E-01     avogadro number/neutron mass (1.e-24*molecules/mole/amu)
  slite      2.9979250000000E+02     speed of light (cm/shake)
 planck      4.1357320000000E-13     planck constant (mev shake)
  fscon      1.3703930000000E+02     inverse fine structure constant h*c/(2*pi*e**2)
 gpt(1)      9.3958000000000E+02     neutron mass (mev)
 gpt(3)      5.1100800000000E-01     electron mass (mev)


 fission q-values:     nuclide    q(mev)   nuclide    q(mev)
                         90232    171.91     91233    175.57
                         92233    180.84     92234    179.45
                         92235    180.88     92236    179.50
                         92237    180.40     92238    181.31
                         92239    180.40     92240    180.40
                         93237    183.67     94238    186.65
                         94239    189.44     94240    186.36
                         94241    188.99     94242    185.98
                         94243    187.48     95241    190.83
                         95242    190.54     95243    190.25
                         96242    190.49     96244    190.49
                         other    180.00


 the following compilation options were used:

     CHEAP
     DEC
     PLOT
     MCPLOT
     GKSSIM
     XLIB
     XS64
     CEM
     INCL
     HISTP
     MESHTAL
     RADIOG
     SPABI
     default datapath: c:\mcnpx\xs                                                                     
1cross-section tables                                                                                   print table 100

     table    length

                        tables from file rmccs                                                           

 no particle-production data for ipt=  9 from  82000.50c
  82000.50c   35685  njoy                                                                        ( 1382)     03/10/82  

                        tables from file mcplib04                                                        

  82000.04p   10086  ENDF/B-VI Release 8 Photoatomic Data for 82-PB                               mat8200      02/07/03

  total       45771

 any neutrons with energy greater than emax = 2.00000E+03 from the source or from a collision will be resampled.

 neutron cross sections outside the range from 0.0000E+00 to 2.0000E+03 mev are expunged.

 maximum photon energy set to 2000.0 mev (maximum electron energy)
 warning.  "simple physics turned on for photons > e mev."             
 nps =         0     nrn =               0      e  = 2.0000E+03                     

                        tables from file el03                                                            

  82000.03e    2373                                                                                          6/6/98    

1particles and energy limits                                                                            print table 101

                         particle      maximum       smallest      largest       always        always
                         cutoff        particle      table         table         use table     use model
   particle type         energy        energy        maximum       maximum       below         above

    1  n  neutron       0.0000E+00    2.0000E+03    2.0000E+01    2.0000E+01    2.0000E+01    2.0000E+01
    2  p  photon        1.0000E-03    2.0000E+03    1.0000E+05    1.0000E+05    1.0000E+37    1.0000E+37
    3  e  electron      1.0000E-03    2.0000E+03    2.0000E+03    2.0000E+03    1.0000E+37    1.0000E+37
    9  h  proton        1.0000E+00    2.0000E+03    0.0000E+00    0.0000E+00    0.0000E+00    0.0000E+00


The following nuclides use physics models rather than data tables:

           82000.  h
 
 
 warning.  material    1 has been set to a conductor.
1range table for material    1 (condensed)                                                              print table 85

 electron substeps per energy step =  13,  default =  13.  mean ionization energy = 8.23000E+02 ev.

 density effect data
 conductor
   z =  82
    occ no, be(ev) pairs
       2.  88011.000       2.  15867.000       2.  15206.000       4.  13041.000       2.   3857.000       2.   3560.000
       4.   3072.000       4.   2592.000       6.   2490.000       2.    899.000       2.    769.000       4.    651.000
       4.    441.000       6.    419.000       6.    148.000       8.    144.000       2.    153.000       2.    111.000
       4.     90.000       4.     27.000       6.     25.000       2.     10.000      -2.      7.420
       plas(ev)       wt       tmin(mev)
       60.93460     1.75560     0.00000

         energy           stopping power           range   radiation   beta**2   density   rad/col   drange    dyield
    n              collision radiation   total               yield                corr
          mev      mev cm2/g mev cm2/g mev cm2/g   g/cm2                        mev cm2/g             g/cm2

  168  1.0400E-03  1.156E+01 4.403E-03 1.156E+01 5.684E-05 3.301E-05  4.058E-03 7.076E-04 3.810E-04 8.075E-06 3.433E-08
  167  1.1341E-03  1.297E+01 4.722E-03 1.298E+01 6.450E-05 6.105E-05  4.424E-03 7.083E-04 3.640E-04 7.656E-06 3.491E-08
  166  1.2368E-03  1.408E+01 5.066E-03 1.409E+01 7.207E-05 8.594E-05  4.823E-03 7.090E-04 3.598E-04 7.571E-06 3.704E-08
  165  1.3487E-03  1.491E+01 5.434E-03 1.492E+01 7.978E-05 1.088E-04  5.258E-03 7.098E-04 3.643E-04 7.706E-06 4.045E-08
  164  1.4708E-03  1.551E+01 5.826E-03 1.552E+01 8.779E-05 1.304E-04  5.732E-03 7.106E-04 3.755E-04 8.009E-06 4.509E-08
  163  1.6039E-03  1.591E+01 6.243E-03 1.592E+01 9.625E-05 1.514E-04  6.248E-03 7.116E-04 3.923E-04 8.458E-06 5.104E-08
  162  1.7490E-03  1.614E+01 6.685E-03 1.615E+01 1.053E-04 1.723E-04  6.810E-03 7.126E-04 4.141E-04 9.045E-06 5.847E-08
  161  1.9073E-03  1.622E+01 7.152E-03 1.623E+01 1.151E-04 1.934E-04  7.423E-03 7.137E-04 4.409E-04 9.771E-06 6.761E-08
  160  2.0800E-03  1.618E+01 7.647E-03 1.619E+01 1.257E-04 2.153E-04  8.091E-03 7.149E-04 4.726E-04 1.064E-05 7.878E-08
  159  2.2682E-03  1.604E+01 8.169E-03 1.604E+01 1.374E-04 2.381E-04  8.819E-03 7.162E-04 5.094E-04 1.168E-05 9.235E-08
  158  2.4735E-03  1.581E+01 8.717E-03 1.581E+01 1.503E-04 2.623E-04  9.611E-03 7.176E-04 5.515E-04 1.288E-05 1.088E-07
  157  2.6974E-03  1.551E+01 9.292E-03 1.551E+01 1.646E-04 2.883E-04  1.047E-02 7.192E-04 5.993E-04 1.429E-05 1.287E-07
  156  2.9415E-03  1.515E+01 9.894E-03 1.516E+01 1.805E-04 3.163E-04  1.141E-02 7.209E-04 6.532E-04 1.592E-05 1.528E-07
  155  3.2078E-03  1.474E+01 1.052E-02 1.475E+01 1.983E-04 3.467E-04  1.244E-02 7.227E-04 7.137E-04 1.780E-05 1.818E-07
  154  3.4981E-03  1.430E+01 1.117E-02 1.432E+01 2.183E-04 3.799E-04  1.355E-02 7.247E-04 7.812E-04 1.998E-05 2.168E-07
  153  3.8147E-03  1.384E+01 1.185E-02 1.385E+01 2.407E-04 4.163E-04  1.476E-02 7.270E-04 8.564E-04 2.249E-05 2.590E-07
  152  4.1600E-03  1.335E+01 1.255E-02 1.337E+01 2.661E-04 4.562E-04  1.608E-02 7.294E-04 9.400E-04 2.538E-05 3.098E-07
  151  4.5365E-03  1.286E+01 1.328E-02 1.287E+01 2.948E-04 5.001E-04  1.752E-02 7.320E-04 1.033E-03 2.871E-05 3.710E-07
  150  4.9471E-03  1.235E+01 1.402E-02 1.236E+01 3.274E-04 5.484E-04  1.908E-02 7.349E-04 1.135E-03 3.256E-05 4.445E-07
  149  5.3948E-03  1.184E+01 1.478E-02 1.186E+01 3.644E-04 6.017E-04  2.078E-02 7.380E-04 1.248E-03 3.699E-05 5.328E-07
  148  5.8831E-03  1.134E+01 1.556E-02 1.135E+01 4.065E-04 6.603E-04  2.263E-02 7.414E-04 1.372E-03 4.209E-05 6.388E-07
  147  6.4155E-03  1.084E+01 1.635E-02 1.085E+01 4.544E-04 7.249E-04  2.464E-02 7.452E-04 1.509E-03 4.799E-05 7.659E-07
  146  6.9962E-03  1.034E+01 1.715E-02 1.036E+01 5.092E-04 7.960E-04  2.683E-02 7.493E-04 1.658E-03 5.478E-05 9.180E-07
  145  7.6294E-03  9.858E+00 1.796E-02 9.876E+00 5.719E-04 8.741E-04  2.920E-02 7.537E-04 1.822E-03 6.263E-05 1.100E-06
  144  8.3199E-03  9.385E+00 1.877E-02 9.404E+00 6.435E-04 9.598E-04  3.178E-02 7.586E-04 2.000E-03 7.168E-05 1.317E-06
  143  9.0729E-03  8.926E+00 1.959E-02 8.945E+00 7.257E-04 1.054E-03  3.459E-02 7.639E-04 2.195E-03 8.213E-05 1.576E-06
  142  9.8941E-03  8.480E+00 2.042E-02 8.501E+00 8.199E-04 1.157E-03  3.763E-02 7.698E-04 2.407E-03 9.421E-05 1.885E-06
  141  1.0790E-02  8.050E+00 2.124E-02 8.071E+00 9.280E-04 1.270E-03  4.093E-02 7.761E-04 2.639E-03 1.082E-04 2.254E-06
  140  1.1766E-02  7.636E+00 2.207E-02 7.658E+00 1.052E-03 1.393E-03  4.451E-02 7.831E-04 2.890E-03 1.243E-04 2.692E-06
  139  1.2831E-02  7.237E+00 2.289E-02 7.260E+00 1.195E-03 1.528E-03  4.839E-02 7.907E-04 3.163E-03 1.429E-04 3.213E-06
  138  1.3992E-02  6.855E+00 2.371E-02 6.879E+00 1.360E-03 1.675E-03  5.259E-02 7.990E-04 3.459E-03 1.644E-04 3.833E-06
  137  1.5259E-02  6.490E+00 2.453E-02 6.514E+00 1.549E-03 1.835E-03  5.715E-02 8.081E-04 3.781E-03 1.893E-04 4.568E-06
  136  1.6640E-02  6.140E+00 2.535E-02 6.166E+00 1.767E-03 2.010E-03  6.208E-02 8.181E-04 4.129E-03 2.180E-04 5.440E-06
  135  1.8146E-02  5.808E+00 2.617E-02 5.834E+00 2.018E-03 2.200E-03  6.741E-02 8.290E-04 4.506E-03 2.512E-04 6.474E-06
  134  1.9788E-02  5.491E+00 2.698E-02 5.518E+00 2.308E-03 2.407E-03  7.317E-02 8.409E-04 4.914E-03 2.896E-04 7.699E-06
  133  2.1579E-02  5.190E+00 2.779E-02 5.217E+00 2.642E-03 2.631E-03  7.939E-02 8.540E-04 5.355E-03 3.340E-04 9.149E-06
  132  2.3532E-02  4.904E+00 2.860E-02 4.932E+00 3.027E-03 2.874E-03  8.611E-02 8.684E-04 5.831E-03 3.852E-04 1.086E-05
  131  2.5662E-02  4.633E+00 2.940E-02 4.662E+00 3.471E-03 3.138E-03  9.335E-02 8.841E-04 6.347E-03 4.444E-04 1.289E-05
  130  2.7985E-02  4.377E+00 3.022E-02 4.407E+00 3.984E-03 3.424E-03  1.011E-01 9.013E-04 6.904E-03 5.127E-04 1.529E-05
  129  3.0518E-02  4.134E+00 3.103E-02 4.165E+00 4.575E-03 3.733E-03  1.095E-01 9.202E-04 7.506E-03 5.915E-04 1.812E-05
  128  3.3280E-02  3.906E+00 3.186E-02 3.938E+00 5.258E-03 4.068E-03  1.185E-01 9.410E-04 8.157E-03 6.824E-04 2.146E-05
  127  3.6292E-02  3.690E+00 3.269E-02 3.723E+00 6.045E-03 4.431E-03  1.282E-01 9.638E-04 8.860E-03 7.872E-04 2.541E-05
  126  3.9576E-02  3.487E+00 3.354E-02 3.520E+00 6.953E-03 4.823E-03  1.386E-01 9.889E-04 9.619E-03 9.078E-04 3.007E-05
  125  4.3158E-02  3.296E+00 3.441E-02 3.330E+00 8.000E-03 5.247E-03  1.497E-01 1.016E-03 1.044E-02 1.047E-03 3.557E-05
  124  4.7065E-02  3.116E+00 3.529E-02 3.151E+00 9.206E-03 5.705E-03  1.616E-01 1.047E-03 1.133E-02 1.206E-03 4.206E-05
  123  5.1324E-02  2.947E+00 3.621E-02 2.984E+00 1.060E-02 6.200E-03  1.742E-01 1.080E-03 1.229E-02 1.390E-03 4.971E-05
  122  5.5969E-02  2.789E+00 3.716E-02 2.826E+00 1.220E-02 6.735E-03  1.877E-01 1.117E-03 1.332E-02 1.601E-03 5.873E-05
  121  6.1035E-02  2.641E+00 3.814E-02 2.679E+00 1.404E-02 7.312E-03  2.020E-01 1.158E-03 1.444E-02 1.842E-03 6.937E-05
  120  6.6559E-02  2.502E+00 3.913E-02 2.541E+00 1.616E-02 7.935E-03  2.172E-01 1.203E-03 1.564E-02 2.118E-03 8.186E-05
  119  7.2583E-02  2.372E+00 4.016E-02 2.413E+00 1.859E-02 8.607E-03  2.333E-01 1.253E-03 1.693E-02 2.434E-03 9.653E-05
  118  7.9153E-02  2.251E+00 4.123E-02 2.292E+00 2.139E-02 9.330E-03  2.503E-01 1.308E-03 1.831E-02 2.795E-03 1.138E-04
  117  8.6317E-02  2.138E+00 4.234E-02 2.181E+00 2.459E-02 1.011E-02  2.681E-01 1.369E-03 1.980E-02 3.206E-03 1.340E-04
  116  9.4129E-02  2.033E+00 4.351E-02 2.076E+00 2.827E-02 1.094E-02  2.869E-01 1.436E-03 2.140E-02 3.674E-03 1.577E-04
  115  1.0265E-01  1.935E+00 4.470E-02 1.980E+00 3.247E-02 1.184E-02  3.066E-01 1.512E-03 2.310E-02 4.204E-03 1.855E-04
  114  1.1194E-01  1.844E+00 4.593E-02 1.890E+00 3.728E-02 1.281E-02  3.271E-01 1.595E-03 2.491E-02 4.806E-03 2.178E-04
  113  1.2207E-01  1.759E+00 4.719E-02 1.807E+00 4.276E-02 1.384E-02  3.485E-01 1.688E-03 2.682E-02 5.486E-03 2.555E-04
  112  1.3312E-01  1.681E+00 4.849E-02 1.730E+00 4.902E-02 1.494E-02  3.706E-01 1.792E-03 2.885E-02 6.254E-03 2.993E-04
  111  1.4517E-01  1.609E+00 4.984E-02 1.658E+00 5.613E-02 1.611E-02  3.935E-01 1.908E-03 3.098E-02 7.118E-03 3.500E-04
  110  1.5831E-01  1.542E+00 5.124E-02 1.593E+00 6.422E-02 1.735E-02  4.171E-01 2.037E-03 3.324E-02 8.088E-03 4.088E-04
  109  1.7263E-01  1.480E+00 5.270E-02 1.533E+00 7.340E-02 1.868E-02  4.413E-01 2.181E-03 3.561E-02 9.174E-03 4.769E-04
  108  1.8826E-01  1.423E+00 5.424E-02 1.478E+00 8.378E-02 2.008E-02  4.660E-01 2.342E-03 3.811E-02 1.039E-02 5.555E-04
  107  2.0530E-01  1.371E+00 5.586E-02 1.427E+00 9.552E-02 2.156E-02  4.911E-01 2.522E-03 4.074E-02 1.174E-02 6.463E-04
  106  2.2388E-01  1.324E+00 5.759E-02 1.381E+00 1.088E-01 2.312E-02  5.165E-01 2.724E-03 4.351E-02 1.324E-02 7.511E-04
  105  2.4414E-01  1.280E+00 5.944E-02 1.340E+00 1.237E-01 2.478E-02  5.421E-01 2.948E-03 4.642E-02 1.490E-02 8.720E-04
  104  2.6624E-01  1.241E+00 6.142E-02 1.302E+00 1.404E-01 2.652E-02  5.677E-01 3.198E-03 4.950E-02 1.674E-02 1.011E-03
  103  2.9033E-01  1.205E+00 6.355E-02 1.269E+00 1.592E-01 2.835E-02  5.934E-01 3.477E-03 5.273E-02 1.876E-02 1.172E-03
  102  3.1661E-01  1.173E+00 6.585E-02 1.239E+00 1.801E-01 3.029E-02  6.188E-01 3.787E-03 5.615E-02 2.097E-02 1.357E-03
  101  3.4527E-01  1.144E+00 6.835E-02 1.212E+00 2.035E-01 3.232E-02  6.439E-01 4.130E-03 5.975E-02 2.340E-02 1.570E-03
  100  3.7652E-01  1.118E+00 7.106E-02 1.189E+00 2.296E-01 3.446E-02  6.685E-01 4.510E-03 6.357E-02 2.604E-02 1.815E-03
   99  4.1059E-01  1.095E+00 7.403E-02 1.169E+00 2.585E-01 3.671E-02  6.926E-01 4.930E-03 6.760E-02 2.891E-02 2.098E-03
   98  4.4776E-01  1.075E+00 7.728E-02 1.152E+00 2.905E-01 3.907E-02  7.159E-01 5.392E-03 7.189E-02 3.203E-02 2.423E-03
   97  4.8828E-01  1.057E+00 8.085E-02 1.138E+00 3.259E-01 4.156E-02  7.385E-01 5.900E-03 7.645E-02 3.540E-02 2.799E-03
   96  5.3247E-01  1.042E+00 8.476E-02 1.127E+00 3.649E-01 4.418E-02  7.602E-01 6.458E-03 8.131E-02 3.903E-02 3.232E-03
   95  5.8067E-01  1.030E+00 8.907E-02 1.119E+00 4.078E-01 4.694E-02  7.809E-01 7.069E-03 8.651E-02 4.293E-02 3.731E-03
   94  6.3322E-01  1.019E+00 9.382E-02 1.113E+00 4.550E-01 4.985E-02  8.006E-01 7.736E-03 9.206E-02 4.711E-02 4.308E-03
   93  6.9053E-01  1.011E+00 9.906E-02 1.110E+00 5.065E-01 5.291E-02  8.191E-01 8.464E-03 9.803E-02 5.158E-02 4.975E-03
   92  7.5303E-01  1.004E+00 1.048E-01 1.109E+00 5.629E-01 5.615E-02  8.366E-01 9.257E-03 1.044E-01 5.636E-02 5.746E-03
   91  8.2119E-01  9.990E-01 1.112E-01 1.110E+00 6.243E-01 5.958E-02  8.529E-01 1.012E-02 1.113E-01 6.144E-02 6.638E-03
   90  8.9551E-01  9.957E-01 1.183E-01 1.114E+00 6.912E-01 6.320E-02  8.680E-01 1.106E-02 1.188E-01 6.684E-02 7.670E-03
   89  9.7656E-01  9.940E-01 1.261E-01 1.120E+00 7.637E-01 6.703E-02  8.820E-01 1.207E-02 1.268E-01 7.257E-02 8.866E-03
   88  1.0649E+00  9.937E-01 1.347E-01 1.128E+00 8.424E-01 7.109E-02  8.949E-01 1.318E-02 1.356E-01 7.863E-02 1.025E-02
   87  1.1613E+00  9.947E-01 1.442E-01 1.139E+00 9.274E-01 7.540E-02  9.066E-01 1.437E-02 1.450E-01 8.503E-02 1.186E-02
   86  1.2664E+00  9.969E-01 1.547E-01 1.152E+00 1.019E+00 7.997E-02  9.173E-01 1.566E-02 1.552E-01 9.179E-02 1.372E-02
   85  1.3811E+00  1.000E+00 1.663E-01 1.166E+00 1.118E+00 8.483E-02  9.271E-01 1.705E-02 1.662E-01 9.891E-02 1.587E-02
   84  1.5061E+00  1.004E+00 1.791E-01 1.183E+00 1.224E+00 8.998E-02  9.358E-01 1.856E-02 1.783E-01 1.064E-01 1.837E-02
   83  1.6424E+00  1.010E+00 1.932E-01 1.203E+00 1.339E+00 9.546E-02  9.437E-01 2.018E-02 1.913E-01 1.143E-01 2.126E-02
   82  1.7910E+00  1.016E+00 2.088E-01 1.224E+00 1.461E+00 1.013E-01  9.507E-01 2.193E-02 2.056E-01 1.225E-01 2.461E-02
   81  1.9531E+00  1.022E+00 2.259E-01 1.248E+00 1.592E+00 1.075E-01  9.570E-01 2.383E-02 2.210E-01 1.311E-01 2.850E-02
   80  2.1299E+00  1.029E+00 2.449E-01 1.274E+00 1.733E+00 1.140E-01  9.626E-01 2.587E-02 2.379E-01 1.402E-01 3.299E-02
   79  2.3227E+00  1.037E+00 2.658E-01 1.303E+00 1.882E+00 1.210E-01  9.675E-01 2.807E-02 2.562E-01 1.496E-01 3.819E-02
   78  2.5329E+00  1.046E+00 2.889E-01 1.334E+00 2.042E+00 1.284E-01  9.718E-01 3.043E-02 2.763E-01 1.594E-01 4.420E-02
   77  2.7621E+00  1.054E+00 3.143E-01 1.369E+00 2.211E+00 1.363E-01  9.756E-01 3.297E-02 2.981E-01 1.696E-01 5.114E-02
   76  3.0121E+00  1.063E+00 3.423E-01 1.406E+00 2.391E+00 1.446E-01  9.790E-01 3.570E-02 3.219E-01 1.802E-01 5.915E-02
   75  3.2848E+00  1.073E+00 3.732E-01 1.446E+00 2.583E+00 1.534E-01  9.819E-01 3.861E-02 3.479E-01 1.912E-01 6.839E-02
   74  3.5820E+00  1.082E+00 4.072E-01 1.489E+00 2.785E+00 1.627E-01  9.844E-01 4.171E-02 3.763E-01 2.026E-01 7.902E-02
   73  3.9062E+00  1.092E+00 4.447E-01 1.537E+00 3.000E+00 1.726E-01  9.866E-01 4.500E-02 4.073E-01 2.143E-01 9.125E-02
   72  4.2598E+00  1.102E+00 4.861E-01 1.588E+00 3.226E+00 1.830E-01  9.885E-01 4.848E-02 4.411E-01 2.263E-01 1.053E-01
   71  4.6453E+00  1.112E+00 5.317E-01 1.643E+00 3.464E+00 1.939E-01  9.902E-01 5.215E-02 4.782E-01 2.386E-01 1.214E-01
   70  5.0658E+00  1.122E+00 5.819E-01 1.704E+00 3.716E+00 2.054E-01  9.916E-01 5.601E-02 5.187E-01 2.512E-01 1.398E-01
   69  5.5243E+00  1.132E+00 6.373E-01 1.769E+00 3.980E+00 2.175E-01  9.928E-01 6.006E-02 5.630E-01 2.641E-01 1.609E-01
   68  6.0243E+00  1.142E+00 6.983E-01 1.840E+00 4.257E+00 2.302E-01  9.939E-01 6.429E-02 6.114E-01 2.771E-01 1.850E-01
   67  6.5695E+00  1.152E+00 7.656E-01 1.918E+00 4.547E+00 2.434E-01  9.948E-01 6.870E-02 6.644E-01 2.902E-01 2.123E-01
   66  7.1641E+00  1.162E+00 8.397E-01 2.002E+00 4.850E+00 2.572E-01  9.956E-01 7.329E-02 7.224E-01 3.034E-01 2.434E-01
   65  7.8125E+00  1.172E+00 9.214E-01 2.094E+00 5.167E+00 2.715E-01  9.962E-01 7.805E-02 7.859E-01 3.167E-01 2.787E-01
   64  8.5196E+00  1.182E+00 1.011E+00 2.194E+00 5.497E+00 2.864E-01  9.968E-01 8.299E-02 8.553E-01 3.299E-01 3.186E-01
   63  9.2907E+00  1.192E+00 1.110E+00 2.303E+00 5.840E+00 3.018E-01  9.973E-01 8.810E-02 9.312E-01 3.430E-01 3.637E-01
   62  1.0132E+01  1.202E+00 1.219E+00 2.422E+00 6.196E+00 3.176E-01  9.977E-01 9.338E-02 1.014E+00 3.560E-01 4.146E-01
   61  1.1049E+01  1.212E+00 1.339E+00 2.551E+00 6.565E+00 3.340E-01  9.980E-01 9.883E-02 1.105E+00 3.689E-01 4.717E-01
   60  1.2049E+01  1.222E+00 1.471E+00 2.693E+00 6.946E+00 3.507E-01  9.983E-01 1.044E-01 1.204E+00 3.814E-01 5.358E-01
   59  1.3139E+01  1.231E+00 1.617E+00 2.848E+00 7.340E+00 3.678E-01  9.986E-01 1.102E-01 1.313E+00 3.937E-01 6.076E-01
   58  1.4328E+01  1.241E+00 1.776E+00 3.017E+00 7.746E+00 3.853E-01  9.988E-01 1.161E-01 1.431E+00 4.056E-01 6.878E-01
   57  1.5625E+01  1.250E+00 1.952E+00 3.202E+00 8.163E+00 4.031E-01  9.990E-01 1.222E-01 1.561E+00 4.172E-01 7.772E-01
   56  1.7039E+01  1.260E+00 2.145E+00 3.404E+00 8.591E+00 4.211E-01  9.992E-01 1.284E-01 1.703E+00 4.282E-01 8.767E-01
   55  1.8581E+01  1.269E+00 2.357E+00 3.626E+00 9.030E+00 4.393E-01  9.993E-01 1.348E-01 1.858E+00 4.389E-01 9.873E-01
   54  2.0263E+01  1.278E+00 2.590E+00 3.868E+00 9.479E+00 4.576E-01  9.994E-01 1.413E-01 2.027E+00 4.490E-01 1.110E+00
   53  2.2097E+01  1.287E+00 2.846E+00 4.133E+00 9.938E+00 4.760E-01  9.995E-01 1.479E-01 2.212E+00 4.586E-01 1.246E+00
   52  2.4097E+01  1.296E+00 3.127E+00 4.423E+00 1.041E+01 4.944E-01  9.996E-01 1.547E-01 2.414E+00 4.677E-01 1.396E+00
   51  2.6278E+01  1.304E+00 3.436E+00 4.741E+00 1.088E+01 5.128E-01  9.996E-01 1.616E-01 2.634E+00 4.762E-01 1.562E+00
   50  2.8656E+01  1.313E+00 3.775E+00 5.088E+00 1.137E+01 5.311E-01  9.997E-01 1.687E-01 2.875E+00 4.842E-01 1.745E+00
   49  3.1250E+01  1.322E+00 4.147E+00 5.468E+00 1.186E+01 5.493E-01  9.997E-01 1.758E-01 3.138E+00 4.916E-01 1.946E+00
   48  3.4078E+01  1.330E+00 4.554E+00 5.884E+00 1.236E+01 5.673E-01  9.998E-01 1.832E-01 3.424E+00 4.985E-01 2.167E+00
   47  3.7163E+01  1.338E+00 5.001E+00 6.340E+00 1.286E+01 5.851E-01  9.998E-01 1.906E-01 3.737E+00 5.049E-01 2.411E+00
   46  4.0526E+01  1.346E+00 5.491E+00 6.838E+00 1.337E+01 6.026E-01  9.998E-01 1.982E-01 4.079E+00 5.108E-01 2.678E+00
   45  4.4194E+01  1.354E+00 6.028E+00 7.382E+00 1.389E+01 6.198E-01  9.999E-01 2.060E-01 4.451E+00 5.162E-01 2.971E+00
   44  4.8194E+01  1.362E+00 6.616E+00 7.978E+00 1.441E+01 6.367E-01  9.999E-01 2.139E-01 4.857E+00 5.211E-01 3.292E+00
   43  5.2556E+01  1.370E+00 7.261E+00 8.631E+00 1.493E+01 6.532E-01  9.999E-01 2.219E-01 5.300E+00 5.255E-01 3.644E+00
   42  5.7313E+01  1.378E+00 7.966E+00 9.344E+00 1.546E+01 6.693E-01  9.999E-01 2.300E-01 5.783E+00 5.296E-01 4.029E+00
   41  6.2500E+01  1.385E+00 8.739E+00 1.012E+01 1.600E+01 6.850E-01  9.999E-01 2.383E-01 6.310E+00 5.332E-01 4.451E+00
   40  6.8157E+01  1.392E+00 9.584E+00 1.098E+01 1.653E+01 7.002E-01  9.999E-01 2.467E-01 6.884E+00 5.365E-01 4.912E+00
   39  7.4325E+01  1.400E+00 1.051E+01 1.191E+01 1.707E+01 7.149E-01  1.000E+00 2.553E-01 7.509E+00 5.394E-01 5.416E+00
   38  8.1052E+01  1.407E+00 1.152E+01 1.293E+01 1.761E+01 7.292E-01  1.000E+00 2.639E-01 8.190E+00 5.420E-01 5.967E+00
   37  8.8388E+01  1.414E+00 1.263E+01 1.404E+01 1.816E+01 7.430E-01  1.000E+00 2.726E-01 8.932E+00 5.443E-01 6.568E+00
   36  9.6388E+01  1.421E+00 1.384E+01 1.526E+01 1.871E+01 7.563E-01  1.000E+00 2.815E-01 9.741E+00 5.464E-01 7.226E+00
   35  1.0511E+02  1.427E+00 1.516E+01 1.659E+01 1.925E+01 7.691E-01  1.000E+00 2.904E-01 1.062E+01 5.482E-01 7.943E+00
   34  1.1463E+02  1.434E+00 1.661E+01 1.804E+01 1.980E+01 7.814E-01  1.000E+00 2.995E-01 1.158E+01 5.498E-01 8.727E+00
   33  1.2500E+02  1.441E+00 1.819E+01 1.963E+01 2.035E+01 7.932E-01  1.000E+00 3.086E-01 1.262E+01 5.512E-01 9.582E+00
   32  1.3631E+02  1.447E+00 1.991E+01 2.136E+01 2.091E+01 8.045E-01  1.000E+00 3.178E-01 1.376E+01 5.524E-01 1.052E+01
   31  1.4865E+02  1.454E+00 2.180E+01 2.325E+01 2.146E+01 8.153E-01  1.000E+00 3.271E-01 1.499E+01 5.534E-01 1.153E+01
   30  1.6210E+02  1.460E+00 2.386E+01 2.532E+01 2.201E+01 8.257E-01  1.000E+00 3.365E-01 1.634E+01 5.543E-01 1.265E+01
   29  1.7678E+02  1.467E+00 2.611E+01 2.758E+01 2.257E+01 8.355E-01  1.000E+00 3.459E-01 1.780E+01 5.551E-01 1.386E+01
   28  1.9278E+02  1.473E+00 2.857E+01 3.004E+01 2.313E+01 8.450E-01  1.000E+00 3.554E-01 1.939E+01 5.557E-01 1.518E+01
   27  2.1022E+02  1.479E+00 3.125E+01 3.273E+01 2.368E+01 8.539E-01  1.000E+00 3.650E-01 2.113E+01 5.563E-01 1.663E+01
   26  2.2925E+02  1.485E+00 3.418E+01 3.567E+01 2.424E+01 8.624E-01  1.000E+00 3.746E-01 2.301E+01 5.567E-01 1.820E+01
   25  2.5000E+02  1.491E+00 3.738E+01 3.887E+01 2.480E+01 8.705E-01  1.000E+00 3.843E-01 2.506E+01 5.571E-01 1.992E+01
   24  2.7263E+02  1.497E+00 4.087E+01 4.237E+01 2.535E+01 8.782E-01  1.000E+00 3.941E-01 2.730E+01 5.574E-01 2.179E+01
   23  2.9730E+02  1.503E+00 4.469E+01 4.619E+01 2.591E+01 8.855E-01  1.000E+00 4.039E-01 2.973E+01 5.576E-01 2.384E+01
   22  3.2421E+02  1.509E+00 4.885E+01 5.036E+01 2.647E+01 8.924E-01  1.000E+00 4.138E-01 3.237E+01 5.577E-01 2.607E+01
   21  3.5355E+02  1.515E+00 5.340E+01 5.491E+01 2.703E+01 8.990E-01  1.000E+00 4.238E-01 3.524E+01 5.578E-01 2.850E+01
   20  3.8555E+02  1.521E+00 5.836E+01 5.988E+01 2.758E+01 9.052E-01  1.000E+00 4.337E-01 3.837E+01 5.579E-01 3.115E+01
   19  4.2045E+02  1.527E+00 6.377E+01 6.530E+01 2.814E+01 9.110E-01  1.000E+00 4.438E-01 4.177E+01 5.579E-01 3.405E+01
   18  4.5850E+02  1.532E+00 6.968E+01 7.121E+01 2.870E+01 9.165E-01  1.000E+00 4.538E-01 4.547E+01 5.579E-01 3.720E+01
   17  5.0000E+02  1.538E+00 7.612E+01 7.766E+01 2.926E+01 9.218E-01  1.000E+00 4.639E-01 4.949E+01 5.578E-01 4.064E+01
   16  5.4525E+02  1.544E+00 8.316E+01 8.470E+01 2.982E+01 9.267E-01  1.000E+00 4.740E-01 5.386E+01 5.578E-01 4.439E+01
   15  5.9460E+02  1.549E+00 9.083E+01 9.238E+01 3.037E+01 9.313E-01  1.000E+00 4.842E-01 5.862E+01 5.577E-01 4.849E+01
   14  6.4842E+02  1.555E+00 9.920E+01 1.008E+02 3.093E+01 9.357E-01  1.000E+00 4.944E-01 6.379E+01 5.577E-01 5.295E+01
   13  7.0711E+02  1.561E+00 1.083E+02 1.099E+02 3.149E+01 9.398E-01  1.000E+00 5.046E-01 6.942E+01 5.576E-01 5.782E+01
   12  7.7111E+02  1.566E+00 1.183E+02 1.199E+02 3.205E+01 9.437E-01  1.000E+00 5.148E-01 7.554E+01 5.574E-01 6.313E+01
   11  8.4090E+02  1.572E+00 1.292E+02 1.307E+02 3.260E+01 9.473E-01  1.000E+00 5.251E-01 8.219E+01 5.573E-01 6.892E+01
   10  9.1700E+02  1.577E+00 1.410E+02 1.426E+02 3.316E+01 9.507E-01  1.000E+00 5.354E-01 8.941E+01 5.572E-01 7.523E+01
    9  1.0000E+03  1.583E+00 1.540E+02 1.555E+02 3.372E+01 9.539E-01  1.000E+00 5.457E-01 9.727E+01 5.571E-01 8.212E+01
    8  1.0905E+03  1.588E+00 1.681E+02 1.696E+02 3.427E+01 9.569E-01  1.000E+00 5.560E-01 1.058E+02 5.570E-01 8.962E+01
    7  1.1892E+03  1.594E+00 1.835E+02 1.851E+02 3.483E+01 9.598E-01  1.000E+00 5.664E-01 1.151E+02 5.569E-01 9.781E+01
    6  1.2968E+03  1.599E+00 2.003E+02 2.019E+02 3.539E+01 9.624E-01  1.000E+00 5.767E-01 1.252E+02 5.567E-01 1.067E+02
    5  1.4142E+03  1.604E+00 2.186E+02 2.202E+02 3.594E+01 9.649E-01  1.000E+00 5.871E-01 1.362E+02 5.566E-01 1.165E+02
    4  1.5422E+03  1.610E+00 2.386E+02 2.402E+02 3.650E+01 9.672E-01  1.000E+00 5.975E-01 1.482E+02 5.564E-01 1.271E+02
    3  1.6818E+03  1.615E+00 2.604E+02 2.620E+02 3.706E+01 9.694E-01  1.000E+00 6.079E-01 1.612E+02 5.563E-01 1.387E+02
    2  1.8340E+03  1.621E+00 2.841E+02 2.858E+02 3.761E+01 9.715E-01  1.000E+00 6.183E-01 1.753E+02 5.561E-01 1.513E+02
    1  2.0000E+03  1.626E+00 3.101E+02 3.117E+02 3.817E+01 9.734E-01  1.000E+00 6.287E-01 1.907E+02 5.560E-01 1.651E+02

1electron secondary production for material    1                                                        print table 86

         energy           stopping power           brems   thick tgt   k x-ray   knock-on
    n              collision radiation   total               brems
          mev      mev barn  mev barn  mev barn    barn                 barn      barn
  168  1.0400E-03  3.976E+03 1.515E+00 3.978E+03 1.368E+04 3.229E-04  0.000E+00 0.000E+00
  167  1.1341E-03  4.465E+03 1.625E+00 4.466E+03 1.352E+04 6.255E-04  0.000E+00 0.000E+00
  166  1.2368E-03  4.845E+03 1.743E+00 4.847E+03 1.337E+04 9.214E-04  0.000E+00 0.000E+00
  165  1.3487E-03  5.132E+03 1.870E+00 5.134E+03 1.322E+04 1.219E-03  0.000E+00 0.000E+00
  164  1.4708E-03  5.339E+03 2.005E+00 5.341E+03 1.307E+04 1.525E-03  0.000E+00 0.000E+00
  163  1.6039E-03  5.476E+03 2.148E+00 5.478E+03 1.293E+04 1.845E-03  0.000E+00 0.000E+00
  162  1.7490E-03  5.554E+03 2.300E+00 5.557E+03 1.279E+04 2.183E-03  0.000E+00 0.000E+00
  161  1.9073E-03  5.582E+03 2.461E+00 5.585E+03 1.265E+04 2.544E-03  0.000E+00 0.000E+00
  160  2.0800E-03  5.568E+03 2.631E+00 5.571E+03 1.250E+04 2.933E-03  0.000E+00 9.598E+04
  159  2.2682E-03  5.518E+03 2.811E+00 5.521E+03 1.235E+04 3.354E-03  0.000E+00 2.536E+05
  158  2.4735E-03  5.439E+03 3.000E+00 5.442E+03 1.220E+04 3.814E-03  0.000E+00 3.589E+05
  157  2.6974E-03  5.335E+03 3.198E+00 5.338E+03 1.203E+04 4.317E-03  0.000E+00 4.295E+05
  156  2.9415E-03  5.212E+03 3.405E+00 5.215E+03 1.186E+04 4.870E-03  0.000E+00 4.761E+05
  155  3.2078E-03  5.073E+03 3.620E+00 5.077E+03 1.169E+04 5.479E-03  0.000E+00 5.056E+05
  154  3.4981E-03  4.922E+03 3.845E+00 4.926E+03 1.150E+04 6.152E-03  0.000E+00 5.225E+05
  153  3.8147E-03  4.762E+03 4.078E+00 4.766E+03 1.131E+04 6.897E-03  0.000E+00 5.299E+05
  152  4.1600E-03  4.595E+03 4.319E+00 4.599E+03 1.110E+04 7.724E-03  0.000E+00 5.301E+05
  151  4.5365E-03  4.424E+03 4.568E+00 4.428E+03 1.088E+04 8.641E-03  0.000E+00 5.247E+05
  150  4.9471E-03  4.250E+03 4.824E+00 4.255E+03 1.066E+04 9.660E-03  0.000E+00 5.150E+05
  149  5.3948E-03  4.075E+03 5.086E+00 4.080E+03 1.043E+04 1.079E-02  0.000E+00 5.021E+05
  148  5.8831E-03  3.901E+03 5.353E+00 3.906E+03 1.018E+04 1.205E-02  0.000E+00 4.866E+05
  147  6.4155E-03  3.729E+03 5.625E+00 3.734E+03 9.927E+03 1.346E-02  0.000E+00 4.694E+05
  146  6.9962E-03  3.559E+03 5.901E+00 3.564E+03 9.664E+03 1.502E-02  0.000E+00 4.508E+05
  145  7.6294E-03  3.392E+03 6.180E+00 3.398E+03 9.393E+03 1.675E-02  0.000E+00 4.314E+05
  144  8.3199E-03  3.229E+03 6.460E+00 3.236E+03 9.115E+03 1.868E-02  0.000E+00 4.115E+05
  143  9.0729E-03  3.071E+03 6.742E+00 3.078E+03 8.832E+03 2.082E-02  0.000E+00 3.913E+05
  142  9.8941E-03  2.918E+03 7.025E+00 2.925E+03 8.543E+03 2.320E-02  0.000E+00 3.713E+05
  141  1.0790E-02  2.770E+03 7.309E+00 2.777E+03 8.252E+03 2.584E-02  0.000E+00 3.514E+05
  140  1.1766E-02  2.627E+03 7.593E+00 2.635E+03 7.960E+03 2.876E-02  0.000E+00 3.320E+05
  139  1.2831E-02  2.490E+03 7.877E+00 2.498E+03 7.667E+03 3.201E-02  0.000E+00 3.131E+05
  138  1.3992E-02  2.359E+03 8.160E+00 2.367E+03 7.376E+03 3.560E-02  0.000E+00 2.948E+05
  137  1.5259E-02  2.233E+03 8.442E+00 2.242E+03 7.087E+03 3.958E-02  0.000E+00 2.771E+05
  136  1.6640E-02  2.113E+03 8.724E+00 2.122E+03 6.802E+03 4.398E-02  0.000E+00 2.602E+05
  135  1.8146E-02  1.998E+03 9.004E+00 2.007E+03 6.522E+03 4.884E-02  0.000E+00 2.441E+05
  134  1.9788E-02  1.889E+03 9.283E+00 1.899E+03 6.247E+03 5.422E-02  0.000E+00 2.287E+05
  133  2.1579E-02  1.786E+03 9.562E+00 1.795E+03 5.977E+03 6.015E-02  0.000E+00 2.142E+05
  132  2.3532E-02  1.687E+03 9.840E+00 1.697E+03 5.713E+03 6.669E-02  0.000E+00 2.004E+05
  131  2.5662E-02  1.594E+03 1.012E+01 1.604E+03 5.457E+03 7.391E-02  0.000E+00 1.874E+05
  130  2.7985E-02  1.506E+03 1.040E+01 1.516E+03 5.207E+03 8.185E-02  0.000E+00 1.751E+05
  129  3.0518E-02  1.423E+03 1.068E+01 1.433E+03 4.965E+03 9.059E-02  0.000E+00 1.637E+05
  128  3.3280E-02  1.344E+03 1.096E+01 1.355E+03 4.732E+03 1.002E-01  0.000E+00 1.529E+05
  127  3.6292E-02  1.270E+03 1.125E+01 1.281E+03 4.509E+03 1.108E-01  0.000E+00 1.428E+05
  126  3.9576E-02  1.200E+03 1.154E+01 1.211E+03 4.297E+03 1.224E-01  0.000E+00 1.334E+05
  125  4.3158E-02  1.134E+03 1.184E+01 1.146E+03 4.097E+03 1.352E-01  0.000E+00 1.246E+05
  124  4.7065E-02  1.072E+03 1.214E+01 1.084E+03 3.906E+03 1.492E-01  0.000E+00 1.164E+05
  123  5.1324E-02  1.014E+03 1.246E+01 1.027E+03 3.723E+03 1.646E-01  0.000E+00 1.088E+05
  122  5.5969E-02  9.597E+02 1.279E+01 9.725E+02 3.550E+03 1.815E-01  0.000E+00 1.017E+05
  121  6.1035E-02  9.087E+02 1.312E+01 9.218E+02 3.394E+03 2.001E-01  0.000E+00 9.512E+04
  120  6.6559E-02  8.610E+02 1.347E+01 8.744E+02 3.260E+03 2.206E-01  0.000E+00 8.902E+04
  119  7.2583E-02  8.163E+02 1.382E+01 8.301E+02 3.134E+03 2.432E-01  0.000E+00 8.336E+04
  118  7.9153E-02  7.746E+02 1.419E+01 7.888E+02 3.003E+03 2.681E-01  0.000E+00 7.813E+04
  117  8.6317E-02  7.357E+02 1.457E+01 7.503E+02 2.861E+03 2.954E-01  0.000E+00 7.329E+04
  116  9.4129E-02  6.995E+02 1.497E+01 7.145E+02 2.716E+03 3.252E-01  4.472E+00 6.882E+04
  115  1.0265E-01  6.658E+02 1.538E+01 6.812E+02 2.581E+03 3.576E-01  4.796E+00 6.469E+04
  114  1.1194E-01  6.345E+02 1.581E+01 6.503E+02 2.463E+03 3.928E-01  5.169E+00 6.088E+04
  113  1.2207E-01  6.054E+02 1.624E+01 6.216E+02 2.357E+03 4.312E-01  5.562E+00 5.736E+04
  112  1.3312E-01  5.784E+02 1.669E+01 5.951E+02 2.262E+03 4.732E-01  5.958E+00 5.413E+04
  111  1.4517E-01  5.535E+02 1.715E+01 5.707E+02 2.174E+03 5.191E-01  6.345E+00 5.115E+04
  110  1.5831E-01  5.305E+02 1.763E+01 5.481E+02 2.091E+03 5.692E-01  6.713E+00 4.841E+04
  109  1.7263E-01  5.093E+02 1.813E+01 5.274E+02 2.011E+03 6.239E-01  7.060E+00 4.589E+04
  108  1.8826E-01  4.898E+02 1.866E+01 5.084E+02 1.936E+03 6.834E-01  7.382E+00 4.357E+04
  107  2.0530E-01  4.719E+02 1.922E+01 4.911E+02 1.863E+03 7.482E-01  7.679E+00 4.145E+04
  106  2.2388E-01  4.555E+02 1.982E+01 4.753E+02 1.793E+03 8.186E-01  7.952E+00 3.950E+04
  105  2.4414E-01  4.405E+02 2.045E+01 4.610E+02 1.727E+03 8.948E-01  8.202E+00 3.772E+04
  104  2.6624E-01  4.270E+02 2.113E+01 4.481E+02 1.664E+03 9.772E-01  8.432E+00 3.609E+04
  103  2.9033E-01  4.146E+02 2.187E+01 4.365E+02 1.605E+03 1.066E+00  8.645E+00 3.460E+04
  102  3.1661E-01  4.035E+02 2.266E+01 4.262E+02 1.550E+03 1.162E+00  8.842E+00 3.324E+04
  101  3.4527E-01  3.936E+02 2.352E+01 4.171E+02 1.500E+03 1.266E+00  9.026E+00 3.199E+04
  100  3.7652E-01  3.847E+02 2.445E+01 4.091E+02 1.454E+03 1.378E+00  9.200E+00 3.086E+04
   99  4.1059E-01  3.768E+02 2.547E+01 4.023E+02 1.411E+03 1.498E+00  9.366E+00 2.983E+04
   98  4.4776E-01  3.699E+02 2.659E+01 3.965E+02 1.373E+03 1.628E+00  9.526E+00 2.889E+04
   97  4.8828E-01  3.639E+02 2.782E+01 3.917E+02 1.337E+03 1.767E+00  9.682E+00 2.805E+04
   96  5.3247E-01  3.587E+02 2.917E+01 3.879E+02 1.305E+03 1.917E+00  9.835E+00 2.728E+04
   95  5.8067E-01  3.543E+02 3.065E+01 3.850E+02 1.274E+03 2.078E+00  9.988E+00 2.658E+04
   94  6.3322E-01  3.507E+02 3.228E+01 3.830E+02 1.247E+03 2.250E+00  1.014E+01 2.595E+04
   93  6.9053E-01  3.477E+02 3.409E+01 3.818E+02 1.222E+03 2.435E+00  1.030E+01 2.538E+04
   92  7.5303E-01  3.454E+02 3.608E+01 3.815E+02 1.199E+03 2.634E+00  1.045E+01 2.487E+04
   91  8.2119E-01  3.438E+02 3.828E+01 3.820E+02 1.178E+03 2.846E+00  1.062E+01 2.442E+04
   90  8.9551E-01  3.426E+02 4.070E+01 3.833E+02 1.160E+03 3.073E+00  1.078E+01 2.401E+04
   89  9.7656E-01  3.420E+02 4.339E+01 3.854E+02 1.142E+03 3.316E+00  1.095E+01 2.364E+04
   88  1.0649E+00  3.419E+02 4.635E+01 3.883E+02 1.127E+03 3.575E+00  1.113E+01 2.331E+04
   87  1.1613E+00  3.423E+02 4.962E+01 3.919E+02 1.112E+03 3.852E+00  1.131E+01 2.302E+04
   86  1.2664E+00  3.430E+02 5.323E+01 3.963E+02 1.099E+03 4.147E+00  1.149E+01 2.276E+04
   85  1.3811E+00  3.441E+02 5.721E+01 4.014E+02 1.088E+03 4.461E+00  1.168E+01 2.253E+04
   84  1.5061E+00  3.456E+02 6.161E+01 4.072E+02 1.077E+03 4.796E+00  1.188E+01 2.233E+04
   83  1.6424E+00  3.474E+02 6.647E+01 4.139E+02 1.067E+03 5.152E+00  1.208E+01 2.215E+04
   82  1.7910E+00  3.494E+02 7.183E+01 4.213E+02 1.058E+03 5.530E+00  1.228E+01 2.199E+04
   81  1.9531E+00  3.517E+02 7.775E+01 4.295E+02 1.050E+03 5.932E+00  1.249E+01 2.185E+04
   80  2.1299E+00  3.542E+02 8.427E+01 4.385E+02 1.042E+03 6.358E+00  1.271E+01 2.173E+04
   79  2.3227E+00  3.569E+02 9.146E+01 4.484E+02 1.035E+03 6.809E+00  1.293E+01 2.163E+04
   78  2.5329E+00  3.598E+02 9.939E+01 4.592E+02 1.028E+03 7.287E+00  1.316E+01 2.153E+04
   77  2.7621E+00  3.628E+02 1.081E+02 4.709E+02 1.022E+03 7.792E+00  1.339E+01 2.145E+04
   76  3.0121E+00  3.659E+02 1.178E+02 4.837E+02 1.016E+03 8.326E+00  1.362E+01 2.138E+04
   75  3.2848E+00  3.691E+02 1.284E+02 4.975E+02 1.011E+03 8.889E+00  1.386E+01 2.132E+04
   74  3.5820E+00  3.724E+02 1.401E+02 5.125E+02 1.006E+03 9.483E+00  1.410E+01 2.127E+04
   73  3.9062E+00  3.757E+02 1.530E+02 5.288E+02 1.001E+03 1.011E+01  1.434E+01 2.122E+04
   72  4.2598E+00  3.791E+02 1.673E+02 5.464E+02 9.978E+02 1.077E+01  1.459E+01 2.118E+04
   71  4.6453E+00  3.826E+02 1.829E+02 5.655E+02 9.947E+02 1.146E+01  1.484E+01 2.115E+04
   70  5.0658E+00  3.860E+02 2.002E+02 5.863E+02 9.917E+02 1.218E+01  1.509E+01 2.112E+04
   69  5.5243E+00  3.895E+02 2.193E+02 6.088E+02 9.885E+02 1.294E+01  1.535E+01 2.110E+04
   68  6.0243E+00  3.930E+02 2.403E+02 6.333E+02 9.853E+02 1.374E+01  1.560E+01 2.107E+04
   67  6.5695E+00  3.965E+02 2.634E+02 6.599E+02 9.825E+02 1.457E+01  1.586E+01 2.106E+04
   66  7.1641E+00  4.000E+02 2.889E+02 6.889E+02 9.799E+02 1.543E+01  1.612E+01 2.104E+04
   65  7.8125E+00  4.034E+02 3.170E+02 7.205E+02 9.775E+02 1.633E+01  1.639E+01 2.103E+04
   64  8.5196E+00  4.069E+02 3.480E+02 7.549E+02 9.752E+02 1.727E+01  1.665E+01 2.101E+04
   63  9.2907E+00  4.103E+02 3.821E+02 7.924E+02 9.732E+02 1.824E+01  1.692E+01 2.101E+04
   62  1.0132E+01  4.137E+02 4.196E+02 8.333E+02 9.712E+02 1.924E+01  1.719E+01 2.100E+04
   61  1.1049E+01  4.171E+02 4.609E+02 8.780E+02 9.694E+02 2.028E+01  1.745E+01 2.099E+04
   60  1.2049E+01  4.204E+02 5.063E+02 9.267E+02 9.678E+02 2.136E+01  1.772E+01 2.098E+04
   59  1.3139E+01  4.237E+02 5.563E+02 9.800E+02 9.664E+02 2.246E+01  1.800E+01 2.098E+04
   58  1.4328E+01  4.270E+02 6.112E+02 1.038E+03 9.651E+02 2.360E+01  1.827E+01 2.097E+04
   57  1.5625E+01  4.302E+02 6.716E+02 1.102E+03 9.639E+02 2.477E+01  1.854E+01 2.097E+04
   56  1.7039E+01  4.334E+02 7.380E+02 1.171E+03 9.630E+02 2.597E+01  1.881E+01 2.097E+04
   55  1.8581E+01  4.366E+02 8.110E+02 1.248E+03 9.622E+02 2.720E+01  1.909E+01 2.097E+04
   54  2.0263E+01  4.397E+02 8.913E+02 1.331E+03 9.616E+02 2.845E+01  1.936E+01 2.096E+04
   53  2.2097E+01  4.428E+02 9.794E+02 1.422E+03 9.611E+02 2.974E+01  1.964E+01 2.096E+04
   52  2.4097E+01  4.459E+02 1.076E+03 1.522E+03 9.608E+02 3.104E+01  1.991E+01 2.096E+04
   51  2.6278E+01  4.489E+02 1.182E+03 1.631E+03 9.605E+02 3.237E+01  2.019E+01 2.096E+04
   50  2.8656E+01  4.518E+02 1.299E+03 1.751E+03 9.603E+02 3.372E+01  2.047E+01 2.096E+04
   49  3.1250E+01  4.548E+02 1.427E+03 1.882E+03 9.602E+02 3.509E+01  2.075E+01 2.096E+04
   48  3.4078E+01  4.576E+02 1.567E+03 2.025E+03 9.602E+02 3.649E+01  2.102E+01 2.096E+04
   47  3.7163E+01  4.605E+02 1.721E+03 2.181E+03 9.603E+02 3.789E+01  2.130E+01 2.095E+04
   46  4.0526E+01  4.633E+02 1.890E+03 2.353E+03 9.605E+02 3.932E+01  2.158E+01 2.095E+04
   45  4.4194E+01  4.660E+02 2.074E+03 2.540E+03 9.609E+02 4.076E+01  2.186E+01 2.095E+04
   44  4.8194E+01  4.687E+02 2.277E+03 2.745E+03 9.614E+02 4.222E+01  2.214E+01 2.095E+04
   43  5.2556E+01  4.714E+02 2.498E+03 2.970E+03 9.618E+02 4.369E+01  2.242E+01 2.095E+04
   42  5.7313E+01  4.740E+02 2.741E+03 3.215E+03 9.621E+02 4.517E+01  2.270E+01 2.095E+04
   41  6.2500E+01  4.766E+02 3.007E+03 3.484E+03 9.622E+02 4.666E+01  2.298E+01 2.095E+04
   40  6.8157E+01  4.791E+02 3.298E+03 3.777E+03 9.624E+02 4.816E+01  2.326E+01 2.095E+04
   39  7.4325E+01  4.816E+02 3.616E+03 4.098E+03 9.626E+02 4.967E+01  2.354E+01 2.095E+04
   38  8.1052E+01  4.840E+02 3.964E+03 4.448E+03 9.631E+02 5.118E+01  2.382E+01 2.095E+04
   37  8.8388E+01  4.865E+02 4.345E+03 4.832E+03 9.640E+02 5.271E+01  2.410E+01 2.095E+04
   36  9.6388E+01  4.888E+02 4.762E+03 5.250E+03 9.649E+02 5.424E+01  2.438E+01 2.095E+04
   35  1.0511E+02  4.912E+02 5.217E+03 5.708E+03 9.655E+02 5.578E+01  2.466E+01 2.095E+04
   34  1.1463E+02  4.935E+02 5.714E+03 6.208E+03 9.657E+02 5.732E+01  2.494E+01 2.095E+04
   33  1.2500E+02  4.958E+02 6.258E+03 6.754E+03 9.656E+02 5.887E+01  2.522E+01 2.095E+04
   32  1.3631E+02  4.981E+02 6.852E+03 7.350E+03 9.654E+02 6.042E+01  2.550E+01 2.095E+04
   31  1.4865E+02  5.003E+02 7.501E+03 8.001E+03 9.652E+02 6.197E+01  2.578E+01 2.095E+04
   30  1.6210E+02  5.025E+02 8.210E+03 8.712E+03 9.651E+02 6.352E+01  2.606E+01 2.095E+04
   29  1.7678E+02  5.047E+02 8.984E+03 9.489E+03 9.651E+02 6.508E+01  2.634E+01 2.095E+04
   28  1.9278E+02  5.068E+02 9.830E+03 1.034E+04 9.650E+02 6.664E+01  2.662E+01 2.095E+04
   27  2.1022E+02  5.090E+02 1.075E+04 1.126E+04 9.649E+02 6.820E+01  2.690E+01 2.095E+04
   26  2.2925E+02  5.111E+02 1.176E+04 1.227E+04 9.646E+02 6.976E+01  2.719E+01 2.095E+04
   25  2.5000E+02  5.132E+02 1.286E+04 1.338E+04 9.643E+02 7.132E+01  2.747E+01 2.095E+04
   24  2.7263E+02  5.153E+02 1.406E+04 1.458E+04 9.639E+02 7.288E+01  2.775E+01 2.095E+04
   23  2.9730E+02  5.173E+02 1.538E+04 1.589E+04 9.635E+02 7.444E+01  2.803E+01 2.095E+04
   22  3.2421E+02  5.193E+02 1.681E+04 1.733E+04 9.630E+02 7.600E+01  2.831E+01 2.095E+04
   21  3.5355E+02  5.213E+02 1.837E+04 1.890E+04 9.625E+02 7.757E+01  2.859E+01 2.095E+04
   20  3.8555E+02  5.233E+02 2.008E+04 2.060E+04 9.620E+02 7.913E+01  2.887E+01 2.095E+04
   19  4.2045E+02  5.253E+02 2.194E+04 2.247E+04 9.615E+02 8.068E+01  2.915E+01 2.095E+04
   18  4.5850E+02  5.273E+02 2.398E+04 2.450E+04 9.609E+02 8.224E+01  2.944E+01 2.095E+04
   17  5.0000E+02  5.293E+02 2.619E+04 2.672E+04 9.604E+02 8.380E+01  2.972E+01 2.095E+04
   16  5.4525E+02  5.312E+02 2.861E+04 2.914E+04 9.600E+02 8.536E+01  3.000E+01 2.095E+04
   15  5.9460E+02  5.331E+02 3.125E+04 3.179E+04 9.596E+02 8.691E+01  3.028E+01 2.095E+04
   14  6.4842E+02  5.351E+02 3.413E+04 3.467E+04 9.592E+02 8.847E+01  3.056E+01 2.095E+04
   13  7.0711E+02  5.370E+02 3.728E+04 3.781E+04 9.589E+02 9.002E+01  3.084E+01 2.095E+04
   12  7.7111E+02  5.389E+02 4.071E+04 4.125E+04 9.586E+02 9.157E+01  3.113E+01 2.095E+04
   11  8.4090E+02  5.408E+02 4.445E+04 4.499E+04 9.583E+02 9.313E+01  3.141E+01 2.095E+04
   10  9.1700E+02  5.427E+02 4.853E+04 4.907E+04 9.580E+02 9.468E+01  3.169E+01 2.095E+04
    9  1.0000E+03  5.446E+02 5.297E+04 5.352E+04 9.577E+02 9.623E+01  3.197E+01 2.095E+04
    8  1.0905E+03  5.465E+02 5.783E+04 5.838E+04 9.575E+02 9.778E+01  3.225E+01 2.095E+04
    7  1.1892E+03  5.483E+02 6.313E+04 6.368E+04 9.572E+02 9.933E+01  3.253E+01 2.095E+04
    6  1.2968E+03  5.502E+02 6.891E+04 6.946E+04 9.570E+02 1.009E+02  3.282E+01 2.095E+04
    5  1.4142E+03  5.521E+02 7.521E+04 7.576E+04 9.568E+02 1.024E+02  3.310E+01 2.095E+04
    4  1.5422E+03  5.539E+02 8.209E+04 8.264E+04 9.566E+02 1.040E+02  3.338E+01 2.095E+04
    3  1.6818E+03  5.558E+02 8.959E+04 9.015E+04 9.564E+02 1.055E+02  3.366E+01 2.095E+04
    2  1.8340E+03  5.576E+02 9.777E+04 9.833E+04 9.562E+02 1.071E+02  3.394E+01 2.095E+04
    1  2.0000E+03  5.595E+02 1.067E+05 1.073E+05 9.561E+02 1.086E+02  3.422E+01 2.095E+04
1proton      range table for material    1 (condensed)                                                              print table 85

 particle substeps per energy step =  13,  default =  13.  mean ionization energy = 8.23000E+02 ev.

         energy           stopping power           range   radiation   beta**2   density   rad/col   drange    dyield
    n              collision radiation   total               yield                corr
          mev      mev cm2/g mev cm2/g mev cm2/g   g/cm2                        mev cm2/g             g/cm2
 
  168  1.0400E-03  1.217E+01 0.000E+00 1.217E+01 4.809E-05 0.000E+00  2.217E-06 0.000E+00 0.000E+00 7.242E-06 0.000E+00
  167  1.1341E-03  1.268E+01 0.000E+00 1.268E+01 5.567E-05 0.000E+00  2.417E-06 0.000E+00 0.000E+00 7.578E-06 0.000E+00
  166  1.2368E-03  1.321E+01 0.000E+00 1.321E+01 6.360E-05 0.000E+00  2.636E-06 0.000E+00 0.000E+00 7.930E-06 0.000E+00
  165  1.3487E-03  1.377E+01 0.000E+00 1.377E+01 7.189E-05 0.000E+00  2.875E-06 0.000E+00 0.000E+00 8.298E-06 0.000E+00
  164  1.4708E-03  1.435E+01 0.000E+00 1.435E+01 8.058E-05 0.000E+00  3.135E-06 0.000E+00 0.000E+00 8.683E-06 0.000E+00
  163  1.6039E-03  1.495E+01 0.000E+00 1.495E+01 8.966E-05 0.000E+00  3.419E-06 0.000E+00 0.000E+00 9.085E-06 0.000E+00
  162  1.7490E-03  1.559E+01 0.000E+00 1.559E+01 9.917E-05 0.000E+00  3.728E-06 0.000E+00 0.000E+00 9.507E-06 0.000E+00
  161  1.9073E-03  1.624E+01 0.000E+00 1.624E+01 1.091E-04 0.000E+00  4.066E-06 0.000E+00 0.000E+00 9.947E-06 0.000E+00
  160  2.0800E-03  1.693E+01 0.000E+00 1.693E+01 1.195E-04 0.000E+00  4.434E-06 0.000E+00 0.000E+00 1.041E-05 0.000E+00
  159  2.2682E-03  1.765E+01 0.000E+00 1.765E+01 1.304E-04 0.000E+00  4.835E-06 0.000E+00 0.000E+00 1.089E-05 0.000E+00
  158  2.4735E-03  1.839E+01 0.000E+00 1.839E+01 1.418E-04 0.000E+00  5.272E-06 0.000E+00 0.000E+00 1.139E-05 0.000E+00
  157  2.6974E-03  1.917E+01 0.000E+00 1.917E+01 1.537E-04 0.000E+00  5.750E-06 0.000E+00 0.000E+00 1.192E-05 0.000E+00
  156  2.9415E-03  1.998E+01 0.000E+00 1.998E+01 1.662E-04 0.000E+00  6.270E-06 0.000E+00 0.000E+00 1.247E-05 0.000E+00
  155  3.2078E-03  2.083E+01 0.000E+00 2.083E+01 1.792E-04 0.000E+00  6.838E-06 0.000E+00 0.000E+00 1.305E-05 0.000E+00
  154  3.4981E-03  2.171E+01 0.000E+00 2.171E+01 1.929E-04 0.000E+00  7.456E-06 0.000E+00 0.000E+00 1.365E-05 0.000E+00
  153  3.8147E-03  2.263E+01 0.000E+00 2.263E+01 2.072E-04 0.000E+00  8.131E-06 0.000E+00 0.000E+00 1.428E-05 0.000E+00
  152  4.1600E-03  2.360E+01 0.000E+00 2.360E+01 2.221E-04 0.000E+00  8.867E-06 0.000E+00 0.000E+00 1.494E-05 0.000E+00
  151  4.5365E-03  2.460E+01 0.000E+00 2.460E+01 2.377E-04 0.000E+00  9.670E-06 0.000E+00 0.000E+00 1.562E-05 0.000E+00
  150  4.9471E-03  2.565E+01 0.000E+00 2.565E+01 2.541E-04 0.000E+00  1.054E-05 0.000E+00 0.000E+00 1.634E-05 0.000E+00
  149  5.3948E-03  2.674E+01 0.000E+00 2.674E+01 2.712E-04 0.000E+00  1.150E-05 0.000E+00 0.000E+00 1.709E-05 0.000E+00
  148  5.8831E-03  2.788E+01 0.000E+00 2.788E+01 2.891E-04 0.000E+00  1.254E-05 0.000E+00 0.000E+00 1.788E-05 0.000E+00
  147  6.4155E-03  2.907E+01 0.000E+00 2.907E+01 3.078E-04 0.000E+00  1.368E-05 0.000E+00 0.000E+00 1.870E-05 0.000E+00
  146  6.9962E-03  3.031E+01 0.000E+00 3.031E+01 3.273E-04 0.000E+00  1.491E-05 0.000E+00 0.000E+00 1.956E-05 0.000E+00
  145  7.6294E-03  3.161E+01 0.000E+00 3.161E+01 3.478E-04 0.000E+00  1.626E-05 0.000E+00 0.000E+00 2.045E-05 0.000E+00
  144  8.3199E-03  3.296E+01 0.000E+00 3.296E+01 3.692E-04 0.000E+00  1.773E-05 0.000E+00 0.000E+00 2.139E-05 0.000E+00
  143  9.0729E-03  3.437E+01 0.000E+00 3.437E+01 3.915E-04 0.000E+00  1.934E-05 0.000E+00 0.000E+00 2.237E-05 0.000E+00
  142  9.8941E-03  3.585E+01 0.000E+00 3.585E+01 4.149E-04 0.000E+00  2.109E-05 0.000E+00 0.000E+00 2.339E-05 0.000E+00
  141  1.0790E-02  3.776E+01 0.000E+00 3.776E+01 4.392E-04 0.000E+00  2.300E-05 0.000E+00 0.000E+00 2.434E-05 0.000E+00
  140  1.1766E-02  3.975E+01 0.000E+00 3.975E+01 4.644E-04 0.000E+00  2.508E-05 0.000E+00 0.000E+00 2.520E-05 0.000E+00
  139  1.2831E-02  4.182E+01 0.000E+00 4.182E+01 4.906E-04 0.000E+00  2.735E-05 0.000E+00 0.000E+00 2.611E-05 0.000E+00
  138  1.3992E-02  4.396E+01 0.000E+00 4.396E+01 5.176E-04 0.000E+00  2.983E-05 0.000E+00 0.000E+00 2.707E-05 0.000E+00
  137  1.5259E-02  4.616E+01 0.000E+00 4.616E+01 5.457E-04 0.000E+00  3.252E-05 0.000E+00 0.000E+00 2.810E-05 0.000E+00
  136  1.6640E-02  4.843E+01 0.000E+00 4.843E+01 5.749E-04 0.000E+00  3.547E-05 0.000E+00 0.000E+00 2.920E-05 0.000E+00
  135  1.8146E-02  5.075E+01 0.000E+00 5.075E+01 6.053E-04 0.000E+00  3.868E-05 0.000E+00 0.000E+00 3.037E-05 0.000E+00
  134  1.9788E-02  5.312E+01 0.000E+00 5.312E+01 6.369E-04 0.000E+00  4.218E-05 0.000E+00 0.000E+00 3.162E-05 0.000E+00
  133  2.1579E-02  5.553E+01 0.000E+00 5.553E+01 6.699E-04 0.000E+00  4.600E-05 0.000E+00 0.000E+00 3.296E-05 0.000E+00
  132  2.3532E-02  5.798E+01 0.000E+00 5.798E+01 7.043E-04 0.000E+00  5.016E-05 0.000E+00 0.000E+00 3.441E-05 0.000E+00
  131  2.5662E-02  6.046E+01 0.000E+00 6.046E+01 7.402E-04 0.000E+00  5.470E-05 0.000E+00 0.000E+00 3.596E-05 0.000E+00
  130  2.7985E-02  6.295E+01 0.000E+00 6.295E+01 7.779E-04 0.000E+00  5.965E-05 0.000E+00 0.000E+00 3.764E-05 0.000E+00
  129  3.0518E-02  6.545E+01 0.000E+00 6.545E+01 8.173E-04 0.000E+00  6.505E-05 0.000E+00 0.000E+00 3.945E-05 0.000E+00
  128  3.3280E-02  6.794E+01 0.000E+00 6.794E+01 8.587E-04 0.000E+00  7.093E-05 0.000E+00 0.000E+00 4.141E-05 0.000E+00
  127  3.6292E-02  7.042E+01 0.000E+00 7.042E+01 9.023E-04 0.000E+00  7.735E-05 0.000E+00 0.000E+00 4.353E-05 0.000E+00
  126  3.9576E-02  7.287E+01 0.000E+00 7.287E+01 9.481E-04 0.000E+00  8.435E-05 0.000E+00 0.000E+00 4.584E-05 0.000E+00
  125  4.3158E-02  7.527E+01 0.000E+00 7.527E+01 9.965E-04 0.000E+00  9.199E-05 0.000E+00 0.000E+00 4.835E-05 0.000E+00
  124  4.7065E-02  7.762E+01 0.000E+00 7.762E+01 1.048E-03 0.000E+00  1.003E-04 0.000E+00 0.000E+00 5.109E-05 0.000E+00
  123  5.1324E-02  7.989E+01 0.000E+00 7.989E+01 1.102E-03 0.000E+00  1.094E-04 0.000E+00 0.000E+00 5.407E-05 0.000E+00
  122  5.5969E-02  8.209E+01 0.000E+00 8.209E+01 1.159E-03 0.000E+00  1.193E-04 0.000E+00 0.000E+00 5.734E-05 0.000E+00
  121  6.1035E-02  8.417E+01 0.000E+00 8.417E+01 1.220E-03 0.000E+00  1.301E-04 0.000E+00 0.000E+00 6.092E-05 0.000E+00
  120  6.6559E-02  8.615E+01 0.000E+00 8.615E+01 1.285E-03 0.000E+00  1.419E-04 0.000E+00 0.000E+00 6.485E-05 0.000E+00
  119  7.2583E-02  8.799E+01 0.000E+00 8.799E+01 1.354E-03 0.000E+00  1.547E-04 0.000E+00 0.000E+00 6.917E-05 0.000E+00
  118  7.9153E-02  8.970E+01 0.000E+00 8.970E+01 1.428E-03 0.000E+00  1.687E-04 0.000E+00 0.000E+00 7.392E-05 0.000E+00
  117  8.6317E-02  9.124E+01 0.000E+00 9.124E+01 1.507E-03 0.000E+00  1.840E-04 0.000E+00 0.000E+00 7.917E-05 0.000E+00
  116  9.4129E-02  9.262E+01 0.000E+00 9.262E+01 1.592E-03 0.000E+00  2.006E-04 0.000E+00 0.000E+00 8.496E-05 0.000E+00
  115  1.0265E-01  9.382E+01 0.000E+00 9.382E+01 1.683E-03 0.000E+00  2.188E-04 0.000E+00 0.000E+00 9.137E-05 0.000E+00
  114  1.1194E-01  9.483E+01 0.000E+00 9.483E+01 1.782E-03 0.000E+00  2.386E-04 0.000E+00 0.000E+00 9.847E-05 0.000E+00
  113  1.2207E-01  9.565E+01 0.000E+00 9.565E+01 1.888E-03 0.000E+00  2.602E-04 0.000E+00 0.000E+00 1.064E-04 0.000E+00
  112  1.3312E-01  9.626E+01 0.000E+00 9.626E+01 2.003E-03 0.000E+00  2.837E-04 0.000E+00 0.000E+00 1.151E-04 0.000E+00
  111  1.4517E-01  9.667E+01 0.000E+00 9.667E+01 2.128E-03 0.000E+00  3.094E-04 0.000E+00 0.000E+00 1.249E-04 0.000E+00
  110  1.5831E-01  9.687E+01 0.000E+00 9.687E+01 2.264E-03 0.000E+00  3.374E-04 0.000E+00 0.000E+00 1.357E-04 0.000E+00
  109  1.7263E-01  9.685E+01 0.000E+00 9.685E+01 2.412E-03 0.000E+00  3.679E-04 0.000E+00 0.000E+00 1.479E-04 0.000E+00
  108  1.8826E-01  9.663E+01 0.000E+00 9.663E+01 2.573E-03 0.000E+00  4.012E-04 0.000E+00 0.000E+00 1.615E-04 0.000E+00
  107  2.0530E-01  9.619E+01 0.000E+00 9.619E+01 2.750E-03 0.000E+00  4.375E-04 0.000E+00 0.000E+00 1.767E-04 0.000E+00
  106  2.2388E-01  9.556E+01 0.000E+00 9.556E+01 2.944E-03 0.000E+00  4.770E-04 0.000E+00 0.000E+00 1.938E-04 0.000E+00
  105  2.4414E-01  9.473E+01 0.000E+00 9.473E+01 3.157E-03 0.000E+00  5.202E-04 0.000E+00 0.000E+00 2.130E-04 0.000E+00
  104  2.6624E-01  9.371E+01 0.000E+00 9.371E+01 3.391E-03 0.000E+00  5.673E-04 0.000E+00 0.000E+00 2.345E-04 0.000E+00
  103  2.9033E-01  9.251E+01 0.000E+00 9.251E+01 3.650E-03 0.000E+00  6.186E-04 0.000E+00 0.000E+00 2.588E-04 0.000E+00
  102  3.1661E-01  9.115E+01 0.000E+00 9.115E+01 3.936E-03 0.000E+00  6.745E-04 0.000E+00 0.000E+00 2.862E-04 0.000E+00
  101  3.4527E-01  8.963E+01 0.000E+00 8.963E+01 4.253E-03 0.000E+00  7.356E-04 0.000E+00 0.000E+00 3.170E-04 0.000E+00
  100  3.7652E-01  8.796E+01 0.000E+00 8.796E+01 4.605E-03 0.000E+00  8.021E-04 0.000E+00 0.000E+00 3.519E-04 0.000E+00
   99  4.1059E-01  8.617E+01 0.000E+00 8.617E+01 4.997E-03 0.000E+00  8.746E-04 0.000E+00 0.000E+00 3.914E-04 0.000E+00
   98  4.4776E-01  8.426E+01 0.000E+00 8.426E+01 5.433E-03 0.000E+00  9.537E-04 0.000E+00 0.000E+00 4.361E-04 0.000E+00
   97  4.8828E-01  8.226E+01 0.000E+00 8.226E+01 5.919E-03 0.000E+00  1.040E-03 0.000E+00 0.000E+00 4.868E-04 0.000E+00
   96  5.3247E-01  8.016E+01 0.000E+00 8.016E+01 6.464E-03 0.000E+00  1.134E-03 0.000E+00 0.000E+00 5.443E-04 0.000E+00
   95  5.8067E-01  7.800E+01 0.000E+00 7.800E+01 7.073E-03 0.000E+00  1.237E-03 0.000E+00 0.000E+00 6.095E-04 0.000E+00
   94  6.3322E-01  7.577E+01 0.000E+00 7.577E+01 7.757E-03 0.000E+00  1.348E-03 0.000E+00 0.000E+00 6.837E-04 0.000E+00
   93  6.9053E-01  7.350E+01 0.000E+00 7.350E+01 8.525E-03 0.000E+00  1.470E-03 0.000E+00 0.000E+00 7.680E-04 0.000E+00
   92  7.5303E-01  7.120E+01 0.000E+00 7.120E+01 9.389E-03 0.000E+00  1.603E-03 0.000E+00 0.000E+00 8.640E-04 0.000E+00
   91  8.2119E-01  6.888E+01 0.000E+00 6.888E+01 1.036E-02 0.000E+00  1.748E-03 0.000E+00 0.000E+00 9.734E-04 0.000E+00
   90  8.9551E-01  6.654E+01 0.000E+00 6.654E+01 1.146E-02 0.000E+00  1.906E-03 0.000E+00 0.000E+00 1.098E-03 0.000E+00
   89  9.7656E-01  6.421E+01 0.000E+00 6.421E+01 1.270E-02 0.000E+00  2.078E-03 0.000E+00 0.000E+00 1.240E-03 0.000E+00
   88  1.0649E+00  6.188E+01 0.000E+00 6.188E+01 1.410E-02 0.000E+00  2.266E-03 0.000E+00 0.000E+00 1.403E-03 0.000E+00
   87  1.1613E+00  5.957E+01 0.000E+00 5.957E+01 1.569E-02 0.000E+00  2.471E-03 0.000E+00 0.000E+00 1.588E-03 0.000E+00
   86  1.2664E+00  5.728E+01 0.000E+00 5.728E+01 1.749E-02 0.000E+00  2.694E-03 0.000E+00 0.000E+00 1.800E-03 0.000E+00
   85  1.3811E+00  5.487E+01 0.000E+00 5.487E+01 1.954E-02 0.000E+00  2.937E-03 0.000E+00 0.000E+00 2.044E-03 0.000E+00
   84  1.5061E+00  5.243E+01 0.000E+00 5.243E+01 2.187E-02 0.000E+00  3.203E-03 0.000E+00 0.000E+00 2.331E-03 0.000E+00
   83  1.6424E+00  5.008E+01 0.000E+00 5.008E+01 2.453E-02 0.000E+00  3.492E-03 0.000E+00 0.000E+00 2.661E-03 0.000E+00
   82  1.7910E+00  4.780E+01 0.000E+00 4.780E+01 2.757E-02 0.000E+00  3.807E-03 0.000E+00 0.000E+00 3.039E-03 0.000E+00
   81  1.9531E+00  4.560E+01 0.000E+00 4.560E+01 3.104E-02 0.000E+00  4.150E-03 0.000E+00 0.000E+00 3.474E-03 0.000E+00
   80  2.1299E+00  4.347E+01 0.000E+00 4.347E+01 3.501E-02 0.000E+00  4.525E-03 0.000E+00 0.000E+00 3.972E-03 0.000E+00
   79  2.3227E+00  4.140E+01 0.000E+00 4.140E+01 3.956E-02 0.000E+00  4.933E-03 0.000E+00 0.000E+00 4.545E-03 0.000E+00
   78  2.5329E+00  3.942E+01 0.000E+00 3.942E+01 4.476E-02 0.000E+00  5.377E-03 0.000E+00 0.000E+00 5.206E-03 0.000E+00
   77  2.7621E+00  3.750E+01 0.000E+00 3.750E+01 5.073E-02 0.000E+00  5.862E-03 0.000E+00 0.000E+00 5.965E-03 0.000E+00
   76  3.0121E+00  3.564E+01 0.000E+00 3.564E+01 5.757E-02 0.000E+00  6.390E-03 0.000E+00 0.000E+00 6.841E-03 0.000E+00
   75  3.2848E+00  3.389E+01 0.000E+00 3.389E+01 6.542E-02 0.000E+00  6.965E-03 0.000E+00 0.000E+00 7.847E-03 0.000E+00
   74  3.5820E+00  3.220E+01 0.000E+00 3.220E+01 7.442E-02 0.000E+00  7.592E-03 0.000E+00 0.000E+00 9.002E-03 0.000E+00
   73  3.9062E+00  3.059E+01 0.000E+00 3.059E+01 8.475E-02 0.000E+00  8.275E-03 0.000E+00 0.000E+00 1.033E-02 0.000E+00
   72  4.2598E+00  2.903E+01 0.000E+00 2.903E+01 9.662E-02 0.000E+00  9.019E-03 0.000E+00 0.000E+00 1.187E-02 0.000E+00
   71  4.6453E+00  2.754E+01 0.000E+00 2.754E+01 1.103E-01 0.000E+00  9.829E-03 0.000E+00 0.000E+00 1.364E-02 0.000E+00
   70  5.0658E+00  2.613E+01 0.000E+00 2.613E+01 1.259E-01 0.000E+00  1.071E-02 0.000E+00 0.000E+00 1.568E-02 0.000E+00
   69  5.5243E+00  2.484E+01 0.000E+00 2.484E+01 1.440E-01 0.000E+00  1.167E-02 0.000E+00 0.000E+00 1.801E-02 0.000E+00
   68  6.0243E+00  2.362E+01 0.000E+00 2.362E+01 1.646E-01 0.000E+00  1.272E-02 0.000E+00 0.000E+00 2.065E-02 0.000E+00
   67  6.5695E+00  2.247E+01 0.000E+00 2.247E+01 1.883E-01 0.000E+00  1.386E-02 0.000E+00 0.000E+00 2.368E-02 0.000E+00
   66  7.1641E+00  2.133E+01 0.000E+00 2.133E+01 2.155E-01 0.000E+00  1.510E-02 0.000E+00 0.000E+00 2.717E-02 0.000E+00
   65  7.8125E+00  2.023E+01 0.000E+00 2.023E+01 2.467E-01 0.000E+00  1.645E-02 0.000E+00 0.000E+00 3.122E-02 0.000E+00
   64  8.5196E+00  1.918E+01 0.000E+00 1.918E+01 2.826E-01 0.000E+00  1.792E-02 0.000E+00 0.000E+00 3.591E-02 0.000E+00
   63  9.2907E+00  1.817E+01 0.000E+00 1.817E+01 3.239E-01 0.000E+00  1.951E-02 0.000E+00 0.000E+00 4.133E-02 0.000E+00
   62  1.0132E+01  1.720E+01 0.000E+00 1.720E+01 3.715E-01 0.000E+00  2.125E-02 0.000E+00 0.000E+00 4.759E-02 0.000E+00
   61  1.1049E+01  1.627E+01 0.000E+00 1.627E+01 4.264E-01 0.000E+00  2.314E-02 0.000E+00 0.000E+00 5.485E-02 0.000E+00
   60  1.2049E+01  1.538E+01 0.000E+00 1.538E+01 4.896E-01 0.000E+00  2.520E-02 0.000E+00 0.000E+00 6.324E-02 0.000E+00
   59  1.3139E+01  1.453E+01 0.000E+00 1.453E+01 5.626E-01 0.000E+00  2.743E-02 0.000E+00 0.000E+00 7.298E-02 0.000E+00
   58  1.4328E+01  1.373E+01 0.000E+00 1.373E+01 6.468E-01 0.000E+00  2.986E-02 0.000E+00 0.000E+00 8.425E-02 0.000E+00
   57  1.5625E+01  1.295E+01 0.000E+00 1.295E+01 7.441E-01 0.000E+00  3.249E-02 0.000E+00 0.000E+00 9.731E-02 0.000E+00
   56  1.7039E+01  1.222E+01 0.000E+00 1.222E+01 8.566E-01 0.000E+00  3.535E-02 0.000E+00 0.000E+00 1.125E-01 0.000E+00
   55  1.8581E+01  1.152E+01 0.000E+00 1.152E+01 9.866E-01 0.000E+00  3.846E-02 0.000E+00 0.000E+00 1.300E-01 0.000E+00
   54  2.0263E+01  1.086E+01 0.000E+00 1.086E+01 1.137E+00 0.000E+00  4.183E-02 0.000E+00 0.000E+00 1.504E-01 0.000E+00
   53  2.2097E+01  1.023E+01 0.000E+00 1.023E+01 1.311E+00 0.000E+00  4.549E-02 0.000E+00 0.000E+00 1.741E-01 0.000E+00
   52  2.4097E+01  9.639E+00 0.000E+00 9.639E+00 1.513E+00 0.000E+00  4.945E-02 0.000E+00 0.000E+00 2.015E-01 0.000E+00
   51  2.6278E+01  9.080E+00 0.000E+00 9.080E+00 1.746E+00 0.000E+00  5.375E-02 0.000E+00 0.000E+00 2.332E-01 0.000E+00
   50  2.8656E+01  8.546E+00 0.000E+00 8.546E+00 2.016E+00 0.000E+00  5.839E-02 0.000E+00 0.000E+00 2.701E-01 0.000E+00
   49  3.1250E+01  8.041E+00 0.000E+00 8.041E+00 2.329E+00 0.000E+00  6.343E-02 0.000E+00 0.000E+00 3.131E-01 0.000E+00
   48  3.4078E+01  7.567E+00 0.000E+00 7.567E+00 2.692E+00 0.000E+00  6.887E-02 0.000E+00 0.000E+00 3.628E-01 0.000E+00
   47  3.7163E+01  7.118E+00 0.000E+00 7.118E+00 3.112E+00 0.000E+00  7.475E-02 0.000E+00 0.000E+00 4.205E-01 0.000E+00
   46  4.0526E+01  6.694E+00 0.000E+00 6.694E+00 3.600E+00 0.000E+00  8.109E-02 0.000E+00 0.000E+00 4.876E-01 0.000E+00
   45  4.4194E+01  6.296E+00 0.000E+00 6.296E+00 4.165E+00 0.000E+00  8.794E-02 0.000E+00 0.000E+00 5.653E-01 0.000E+00
   44  4.8194E+01  5.926E+00 0.000E+00 5.926E+00 4.820E+00 0.000E+00  9.532E-02 0.000E+00 0.000E+00 6.552E-01 0.000E+00
   43  5.2556E+01  5.573E+00 0.000E+00 5.573E+00 5.580E+00 0.000E+00  1.033E-01 0.000E+00 0.000E+00 7.595E-01 0.000E+00
   42  5.7313E+01  5.242E+00 0.000E+00 5.242E+00 6.461E+00 0.000E+00  1.118E-01 0.000E+00 0.000E+00 8.806E-01 0.000E+00
   41  6.2500E+01  4.931E+00 0.000E+00 4.931E+00 7.482E+00 0.000E+00  1.210E-01 0.000E+00 0.000E+00 1.021E+00 0.000E+00
   40  6.8157E+01  4.639E+00 0.000E+00 4.639E+00 8.665E+00 0.000E+00  1.309E-01 0.000E+00 0.000E+00 1.183E+00 0.000E+00
   39  7.4325E+01  4.366E+00 0.000E+00 4.366E+00 1.004E+01 0.000E+00  1.414E-01 0.000E+00 0.000E+00 1.371E+00 0.000E+00
   38  8.1052E+01  4.111E+00 0.000E+00 4.111E+00 1.163E+01 0.000E+00  1.527E-01 0.000E+00 0.000E+00 1.589E+00 0.000E+00
   37  8.8388E+01  3.872E+00 0.000E+00 3.872E+00 1.347E+01 0.000E+00  1.648E-01 0.000E+00 0.000E+00 1.840E+00 0.000E+00
   36  9.6388E+01  3.649E+00 0.000E+00 3.649E+00 1.559E+01 0.000E+00  1.776E-01 0.000E+00 0.000E+00 2.130E+00 0.000E+00
   35  1.0511E+02  3.440E+00 0.000E+00 3.440E+00 1.806E+01 0.000E+00  1.913E-01 0.000E+00 0.000E+00 2.464E+00 0.000E+00
   34  1.1463E+02  3.245E+00 0.000E+00 3.245E+00 2.091E+01 0.000E+00  2.059E-01 0.000E+00 0.000E+00 2.849E+00 0.000E+00
   33  1.2500E+02  3.064E+00 0.000E+00 3.064E+00 2.420E+01 0.000E+00  2.213E-01 0.000E+00 0.000E+00 3.292E+00 0.000E+00
   32  1.3631E+02  2.895E+00 0.000E+00 2.895E+00 2.800E+01 0.000E+00  2.376E-01 0.000E+00 0.000E+00 3.801E+00 0.000E+00
   31  1.4865E+02  2.737E+00 0.000E+00 2.737E+00 3.239E+01 0.000E+00  2.548E-01 0.000E+00 0.000E+00 4.386E+00 0.000E+00
   30  1.6210E+02  2.592E+00 0.000E+00 2.592E+00 3.744E+01 0.000E+00  2.729E-01 0.000E+00 0.000E+00 5.055E+00 0.000E+00
   29  1.7678E+02  2.456E+00 0.000E+00 2.456E+00 4.326E+01 0.000E+00  2.919E-01 0.000E+00 0.000E+00 5.819E+00 0.000E+00
   28  1.9278E+02  2.330E+00 0.000E+00 2.330E+00 4.995E+01 0.000E+00  3.118E-01 0.000E+00 0.000E+00 6.693E+00 0.000E+00
   27  2.1022E+02  2.213E+00 0.000E+00 2.213E+00 5.764E+01 0.000E+00  3.326E-01 0.000E+00 0.000E+00 7.689E+00 0.000E+00
   26  2.2925E+02  2.105E+00 0.000E+00 2.105E+00 6.646E+01 0.000E+00  3.542E-01 0.000E+00 0.000E+00 8.821E+00 0.000E+00
   25  2.5000E+02  2.005E+00 0.000E+00 2.005E+00 7.657E+01 0.000E+00  3.765E-01 0.000E+00 0.000E+00 1.011E+01 0.000E+00
   24  2.7263E+02  1.913E+00 0.000E+00 1.913E+00 8.813E+01 0.000E+00  3.996E-01 0.000E+00 0.000E+00 1.156E+01 0.000E+00
   23  2.9730E+02  1.828E+00 0.000E+00 1.828E+00 1.013E+02 0.000E+00  4.233E-01 0.000E+00 0.000E+00 1.320E+01 0.000E+00
   22  3.2421E+02  1.750E+00 0.000E+00 1.750E+00 1.164E+02 0.000E+00  4.477E-01 0.000E+00 0.000E+00 1.506E+01 0.000E+00
   21  3.5355E+02  1.678E+00 0.000E+00 1.678E+00 1.335E+02 0.000E+00  4.725E-01 0.000E+00 0.000E+00 1.714E+01 0.000E+00
   20  3.8555E+02  1.612E+00 0.000E+00 1.612E+00 1.530E+02 0.000E+00  4.977E-01 0.000E+00 0.000E+00 1.947E+01 0.000E+00
   19  4.2045E+02  1.552E+00 0.000E+00 1.552E+00 1.751E+02 0.000E+00  5.231E-01 0.000E+00 0.000E+00 2.208E+01 0.000E+00
   18  4.5850E+02  1.497E+00 0.000E+00 1.497E+00 2.001E+02 0.000E+00  5.488E-01 0.000E+00 0.000E+00 2.498E+01 0.000E+00
   17  5.0000E+02  1.447E+00 0.000E+00 1.447E+00 2.283E+02 0.000E+00  5.744E-01 0.000E+00 0.000E+00 2.821E+01 0.000E+00
   16  5.4525E+02  1.402E+00 0.000E+00 1.402E+00 2.601E+02 0.000E+00  6.000E-01 0.000E+00 0.000E+00 3.179E+01 0.000E+00
   15  5.9460E+02  1.361E+00 0.000E+00 1.361E+00 2.958E+02 0.000E+00  6.253E-01 0.000E+00 0.000E+00 3.574E+01 0.000E+00
   14  6.4842E+02  1.325E+00 0.000E+00 1.325E+00 3.359E+02 0.000E+00  6.503E-01 0.000E+00 0.000E+00 4.009E+01 0.000E+00
   13  7.0711E+02  1.292E+00 0.000E+00 1.292E+00 3.808E+02 0.000E+00  6.748E-01 0.000E+00 0.000E+00 4.487E+01 0.000E+00
   12  7.7111E+02  1.263E+00 0.000E+00 1.263E+00 4.309E+02 0.000E+00  6.987E-01 0.000E+00 0.000E+00 5.011E+01 0.000E+00
   11  8.4090E+02  1.238E+00 0.000E+00 1.238E+00 4.867E+02 0.000E+00  7.219E-01 0.000E+00 0.000E+00 5.582E+01 0.000E+00
   10  9.1700E+02  1.216E+00 0.000E+00 1.216E+00 5.487E+02 0.000E+00  7.442E-01 0.000E+00 0.000E+00 6.205E+01 0.000E+00
    9  1.0000E+03  1.197E+00 0.000E+00 1.197E+00 6.176E+02 0.000E+00  7.657E-01 0.000E+00 0.000E+00 6.881E+01 0.000E+00
    8  1.0905E+03  1.181E+00 0.000E+00 1.181E+00 6.937E+02 0.000E+00  7.861E-01 0.000E+00 0.000E+00 7.613E+01 0.000E+00
    7  1.1892E+03  1.168E+00 0.000E+00 1.168E+00 7.777E+02 0.000E+00  8.055E-01 0.000E+00 0.000E+00 8.405E+01 0.000E+00
    6  1.2968E+03  1.157E+00 0.000E+00 1.157E+00 8.703E+02 0.000E+00  8.238E-01 0.000E+00 0.000E+00 9.259E+01 0.000E+00
    5  1.4142E+03  1.149E+00 0.000E+00 1.149E+00 9.721E+02 0.000E+00  8.409E-01 0.000E+00 0.000E+00 1.018E+02 0.000E+00
    4  1.5422E+03  1.143E+00 0.000E+00 1.143E+00 1.084E+03 0.000E+00  8.569E-01 0.000E+00 0.000E+00 1.117E+02 0.000E+00
    3  1.6818E+03  1.139E+00 0.000E+00 1.139E+00 1.206E+03 0.000E+00  8.718E-01 0.000E+00 0.000E+00 1.223E+02 0.000E+00
    2  1.8340E+03  1.138E+00 0.000E+00 1.138E+00 1.340E+03 0.000E+00  8.855E-01 0.000E+00 0.000E+00 1.337E+02 0.000E+00
    1  2.0000E+03  1.138E+00 0.000E+00 1.138E+00 1.486E+03 0.000E+00  8.980E-01 0.000E+00 0.000E+00 1.459E+02 0.000E+00


 decimal words of dynamically allocated storage

     general                  0
     tallies               3888
     bank               1867777
     cross sections       45772

     total                    0     =           0 bytes

 ***********************************************************************************************************************
 dump no.    1 on file runtpe     nps =           0   coll =              0     ctm =        0.00     nrn =              0


         7 warning messages so far.
1   starting mcrun.       dynamic storage =         0 words,          0 bytes.      cp0 =  0.01         print table 110

      c MCNPX test problem                                                            


     nps    x          y          z       cell   surf     u          v          w        energy     weight      time  
 
      1  9.613E-01 -1.122E+00  0.000E+00     1      2  0.000E+00  0.000E+00  1.000E+00  1.600E+03  1.000E+00  0.000E+00
      2 -2.809E-02  5.755E-03  0.000E+00     1      2  0.000E+00  0.000E+00  1.000E+00  1.600E+03  1.000E+00  0.000E+00
      3  1.414E+00  1.612E-01  0.000E+00     1      2  0.000E+00  0.000E+00  1.000E+00  1.600E+03  1.000E+00  0.000E+00
      4  7.600E-01  8.524E-02  0.000E+00     1      2  0.000E+00  0.000E+00  1.000E+00  1.600E+03  1.000E+00  0.000E+00
      5  2.567E-01 -2.081E-02  0.000E+00     1      2  0.000E+00  0.000E+00  1.000E+00  1.600E+03  1.000E+00  0.000E+00
      6  4.634E-01 -7.581E-01  0.000E+00     1      2  0.000E+00  0.000E+00  1.000E+00  1.600E+03  1.000E+00  0.000E+00
      7  5.513E-01  8.609E-01  0.000E+00     1      2  0.000E+00  0.000E+00  1.000E+00  1.600E+03  1.000E+00  0.000E+00
      8 -9.846E-02  1.276E+00  0.000E+00     1      2  0.000E+00  0.000E+00  1.000E+00  1.600E+03  1.000E+00  0.000E+00
      9 -1.295E+00  9.149E-01  0.000E+00     1      2  0.000E+00  0.000E+00  1.000E+00  1.600E+03  1.000E+00  0.000E+00
     10  4.952E-01 -5.601E-01  0.000E+00     1      2  0.000E+00  0.000E+00  1.000E+00  1.600E+03  1.000E+00  0.000E+00
     11 -5.750E-01  1.954E-01  0.000E+00     1      2  0.000E+00  0.000E+00  1.000E+00  1.600E+03  1.000E+00  0.000E+00
     12 -6.577E-01 -4.282E-01  0.000E+00     1      2  0.000E+00  0.000E+00  1.000E+00  1.600E+03  1.000E+00  0.000E+00
     13 -2.389E-01 -3.695E-01  0.000E+00     1      2  0.000E+00  0.000E+00  1.000E+00  1.600E+03  1.000E+00  0.000E+00
     14  4.304E-02  6.748E-01  0.000E+00     1      2  0.000E+00  0.000E+00  1.000E+00  1.600E+03  1.000E+00  0.000E+00
     15  1.934E+00 -5.187E-02  0.000E+00     1      2  0.000E+00  0.000E+00  1.000E+00  1.600E+03  1.000E+00  0.000E+00
     16  1.643E+00 -1.138E+00  0.000E+00     1      2  0.000E+00  0.000E+00  1.000E+00  1.600E+03  1.000E+00  0.000E+00
     17 -8.291E-02 -4.772E-02  0.000E+00     1      2  0.000E+00  0.000E+00  1.000E+00  1.600E+03  1.000E+00  0.000E+00
     18 -7.834E-01  1.028E+00  0.000E+00     1      2  0.000E+00  0.000E+00  1.000E+00  1.600E+03  1.000E+00  0.000E+00
     19 -9.306E-01 -1.983E-02  0.000E+00     1      2  0.000E+00  0.000E+00  1.000E+00  1.600E+03  1.000E+00  0.000E+00
     20  7.101E-01  1.525E+00  0.000E+00     1      2  0.000E+00  0.000E+00  1.000E+00  1.600E+03  1.000E+00  0.000E+00
     21 -1.629E+00 -1.113E-01  0.000E+00     1      2  0.000E+00  0.000E+00  1.000E+00  1.600E+03  1.000E+00  0.000E+00
     22 -7.763E-01  2.433E-01  0.000E+00     1      2  0.000E+00  0.000E+00  1.000E+00  1.600E+03  1.000E+00  0.000E+00
     23 -1.202E+00  8.879E-01  0.000E+00     1      2  0.000E+00  0.000E+00  1.000E+00  1.600E+03  1.000E+00  0.000E+00
     24  7.351E-01  1.018E+00  0.000E+00     1      2  0.000E+00  0.000E+00  1.000E+00  1.600E+03  1.000E+00  0.000E+00
     25  1.389E+00 -3.969E-01  0.000E+00     1      2  0.000E+00  0.000E+00  1.000E+00  1.600E+03  1.000E+00  0.000E+00
     26 -7.993E-02  5.915E-01  0.000E+00     1      2  0.000E+00  0.000E+00  1.000E+00  1.600E+03  1.000E+00  0.000E+00
     27 -8.127E-01 -1.265E+00  0.000E+00     1      2  0.000E+00  0.000E+00  1.000E+00  1.600E+03  1.000E+00  0.000E+00
     28  2.638E-01  9.237E-02  0.000E+00     1      2  0.000E+00  0.000E+00  1.000E+00  1.600E+03  1.000E+00  0.000E+00
     29 -5.404E-01  1.948E-01  0.000E+00     1      2  0.000E+00  0.000E+00  1.000E+00  1.600E+03  1.000E+00  0.000E+00
      29 ia=202 iq= 80 iap=  0 izp=  0 ixa1=202 ixq1= 81 ixa2=  0 ixq2=  0
 cascade      29 stopped at isedt 2  (kcan= 1)
     30 -3.607E-03  2.394E-02  0.000E+00     1      2  0.000E+00  0.000E+00  1.000E+00  1.600E+03  1.000E+00  0.000E+00
     31 -8.012E-01  1.017E+00  0.000E+00     1      2  0.000E+00  0.000E+00  1.000E+00  1.600E+03  1.000E+00  0.000E+00
     32  2.892E-01  6.967E-01  0.000E+00     1      2  0.000E+00  0.000E+00  1.000E+00  1.600E+03  1.000E+00  0.000E+00
     33  2.470E-01  7.574E-01  0.000E+00     1      2  0.000E+00  0.000E+00  1.000E+00  1.600E+03  1.000E+00  0.000E+00
     34 -9.871E-01  1.480E+00  0.000E+00     1      2  0.000E+00  0.000E+00  1.000E+00  1.600E+03  1.000E+00  0.000E+00
     35 -8.464E-01 -1.372E+00  0.000E+00     1      2  0.000E+00  0.000E+00  1.000E+00  1.600E+03  1.000E+00  0.000E+00
     36 -1.756E-01  8.495E-02  0.000E+00     1      2  0.000E+00  0.000E+00  1.000E+00  1.600E+03  1.000E+00  0.000E+00
     37  5.062E-03 -2.267E-03  0.000E+00     1      2  0.000E+00  0.000E+00  1.000E+00  1.600E+03  1.000E+00  0.000E+00
     38  3.185E-01  1.102E+00  0.000E+00     1      2  0.000E+00  0.000E+00  1.000E+00  1.600E+03  1.000E+00  0.000E+00
     39  6.179E-01  1.479E-01  0.000E+00     1      2  0.000E+00  0.000E+00  1.000E+00  1.600E+03  1.000E+00  0.000E+00
     40  5.250E-02 -4.158E-01  0.000E+00     1      2  0.000E+00  0.000E+00  1.000E+00  1.600E+03  1.000E+00  0.000E+00
     41 -2.528E-01  4.632E-01  0.000E+00     1      2  0.000E+00  0.000E+00  1.000E+00  1.600E+03  1.000E+00  0.000E+00
     42  1.721E-01  1.579E-01  0.000E+00     1      2  0.000E+00  0.000E+00  1.000E+00  1.600E+03  1.000E+00  0.000E+00
     43  7.265E-01 -1.448E+00  0.000E+00     1      2  0.000E+00  0.000E+00  1.000E+00  1.600E+03  1.000E+00  0.000E+00
     44 -1.435E+00  6.575E-01  0.000E+00     1      2  0.000E+00  0.000E+00  1.000E+00  1.600E+03  1.000E+00  0.000E+00
     45 -6.663E-01  4.286E-01  0.000E+00     1      2  0.000E+00  0.000E+00  1.000E+00  1.600E+03  1.000E+00  0.000E+00
     46 -1.940E-01  2.378E-01  0.000E+00     1      2  0.000E+00  0.000E+00  1.000E+00  1.600E+03  1.000E+00  0.000E+00
     47  6.276E-02 -1.769E+00  0.000E+00     1      2  0.000E+00  0.000E+00  1.000E+00  1.600E+03  1.000E+00  0.000E+00
     48 -1.844E+00 -5.005E-02  0.000E+00     1      2  0.000E+00  0.000E+00  1.000E+00  1.600E+03  1.000E+00  0.000E+00
     49  1.043E+00  1.002E+00  0.000E+00     1      2  0.000E+00  0.000E+00  1.000E+00  1.600E+03  1.000E+00  0.000E+00
     50 -3.198E-01 -1.168E-01  0.000E+00     1      2  0.000E+00  0.000E+00  1.000E+00  1.600E+03  1.000E+00  0.000E+00
     371 ia=205 iq= 83 iap=  0 izp=  0 ixa1=205 ixq1= 82 ixa2=  0 ixq2=  0
 cascade     371 stopped at isedt 2  (kcan= 1)
     402 ia=205 iq= 81 iap=  0 izp=  0 ixa1=205 ixq1= 82 ixa2=  0 ixq2=  0
 cascade     402 stopped at isedt 2  (kcan= 1)
     430 ia=204 iq= 81 iap=  0 izp=  0 ixa1=204 ixq1= 82 ixa2=  0 ixq2=  0
 cascade     430 stopped at isedt 2  (kcan= 1)
     510 ia=205 iq= 83 iap=  0 izp=  0 ixa1=205 ixq1= 82 ixa2=  0 ixq2=  0
 cascade     510 stopped at isedt 2  (kcan= 1)
     593 ia=201 iq= 81 iap=  0 izp=  0 ixa1=201 ixq1= 80 ixa2=  0 ixq2=  0
 cascade     593 stopped at isedt 2  (kcan= 1)
     605 ia=203 iq= 81 iap=  0 izp=  0 ixa1=203 ixq1= 80 ixa2=  0 ixq2=  0
 cascade     605 stopped at isedt 2  (kcan= 1)
     615 ia=204 iq= 82 iap=  0 izp=  0 ixa1=204 ixq1= 81 ixa2=  0 ixq2=  0
 cascade     615 stopped at isedt 2  (kcan= 1)
     727 ia=205 iq= 81 iap=  0 izp=  0 ixa1=205 ixq1= 80 ixa2=  0 ixq2=  0
 cascade     727 stopped at isedt 2  (kcan= 1)
     744 ia=203 iq= 81 iap=  0 izp=  0 ixa1=203 ixq1= 80 ixa2=  0 ixq2=  0
 cascade     744 stopped at isedt 2  (kcan= 1)
     898 ia=207 iq= 82 iap=  0 izp=  0 ixa1=207 ixq1= 83 ixa2=  0 ixq2=  0
 cascade     898 stopped at isedt 2  (kcan= 1)
    1123 ia=203 iq= 78 iap=  0 izp=  0 ixa1=203 ixq1= 79 ixa2=  0 ixq2=  0
 cascade    1123 stopped at isedt 2  (kcan= 1)
    1168 ia=205 iq= 83 iap=  0 izp=  0 ixa1=205 ixq1= 82 ixa2=  0 ixq2=  0
 cascade    1168 stopped at isedt 2  (kcan= 1)
    1236 ia=202 iq= 80 iap=  0 izp=  0 ixa1=202 ixq1= 79 ixa2=  0 ixq2=  0
 cascade    1236 stopped at isedt 2  (kcan= 1)
    1244 ia=201 iq= 79 iap=  0 izp=  0 ixa1=201 ixq1= 78 ixa2=  0 ixq2=  0
 cascade    1244 stopped at isedt 2  (kcan= 1)
    1288 ia=205 iq= 79 iap=  0 izp=  0 ixa1=205 ixq1= 80 ixa2=  0 ixq2=  0
 cascade    1288 stopped at isedt 2  (kcan= 1)
    1336 ia=198 iq= 79 iap=  0 izp=  0 ixa1=198 ixq1= 78 ixa2=  0 ixq2=  0
 cascade    1336 stopped at isedt 2  (kcan= 1)
    1481 ia=206 iq= 81 iap=  0 izp=  0 ixa1=206 ixq1= 82 ixa2=  0 ixq2=  0
 cascade    1481 stopped at isedt 2  (kcan= 1)
    1498 ia=199 iq= 79 iap=  0 izp=  0 ixa1=199 ixq1= 80 ixa2=  0 ixq2=  0
 cascade    1498 stopped at isedt 2  (kcan= 1)
    1528 ia=207 iq= 82 iap=  0 izp=  0 ixa1=207 ixq1= 83 ixa2=  0 ixq2=  0
 cascade    1528 stopped at isedt 2  (kcan= 1)
    1595 ia=206 iq= 81 iap=  0 izp=  0 ixa1=206 ixq1= 82 ixa2=  0 ixq2=  0
 cascade    1595 stopped at isedt 2  (kcan= 1)
    1747 ia=208 iq= 82 iap=  0 izp=  0 ixa1=208 ixq1= 81 ixa2=  0 ixq2=  0
 cascade    1747 stopped at isedt 2  (kcan= 1)
    1748 ia=204 iq= 79 iap=  0 izp=  0 ixa1=204 ixq1= 80 ixa2=  0 ixq2=  0
 cascade    1748 stopped at isedt 2  (kcan= 1)
    1847 ia=205 iq= 84 iap=  0 izp=  0 ixa1=205 ixq1= 83 ixa2=  0 ixq2=  0
 cascade    1847 stopped at isedt 2  (kcan= 1)
    1876 ia=204 iq= 82 iap=  0 izp=  0 ixa1=204 ixq1= 83 ixa2=  0 ixq2=  0
 cascade    1876 stopped at isedt 2  (kcan= 1)
    1880 ia=200 iq= 80 iap=  0 izp=  0 ixa1=200 ixq1= 79 ixa2=  0 ixq2=  0
 cascade    1880 stopped at isedt 2  (kcan= 1)
    2073 ia=209 iq= 82 iap=  0 izp=  0 ixa1=209 ixq1= 83 ixa2=  0 ixq2=  0
 cascade    2073 stopped at isedt 2  (kcan= 1)
    2086 ia=204 iq= 80 iap=  0 izp=  0 ixa1=204 ixq1= 79 ixa2=  0 ixq2=  0
 cascade    2086 stopped at isedt 2  (kcan= 1)
    2152 ia=206 iq= 82 iap=  0 izp=  0 ixa1=206 ixq1= 81 ixa2=  0 ixq2=  0
 cascade    2152 stopped at isedt 2  (kcan= 1)
    2222 ia=203 iq= 80 iap=  0 izp=  0 ixa1=203 ixq1= 81 ixa2=  0 ixq2=  0
 cascade    2222 stopped at isedt 2  (kcan= 1)
    2290 ia=202 iq= 79 iap=  0 izp=  0 ixa1=202 ixq1= 78 ixa2=  0 ixq2=  0
 cascade    2290 stopped at isedt 2  (kcan= 1)
    2381 ia=199 iq= 79 iap=  0 izp=  0 ixa1=199 ixq1= 80 ixa2=  0 ixq2=  0
 cascade    2381 stopped at isedt 2  (kcan= 1)
    2441 ia=199 iq= 79 iap=  0 izp=  0 ixa1=199 ixq1= 78 ixa2=  0 ixq2=  0
 cascade    2441 stopped at isedt 2  (kcan= 1)
    2630 ia=200 iq= 79 iap=  0 izp=  0 ixa1=200 ixq1= 80 ixa2=  0 ixq2=  0
 cascade    2630 stopped at isedt 2  (kcan= 1)
    2817 ia=203 iq= 82 iap=  0 izp=  0 ixa1=203 ixq1= 81 ixa2=  0 ixq2=  0
 cascade    2817 stopped at isedt 2  (kcan= 1)
    2921 ia=203 iq= 80 iap=  0 izp=  0 ixa1=203 ixq1= 81 ixa2=  0 ixq2=  0
 cascade    2921 stopped at isedt 2  (kcan= 1)
    2986 ia=202 iq= 81 iap=  0 izp=  0 ixa1=202 ixq1= 80 ixa2=  0 ixq2=  0
 cascade    2986 stopped at isedt 2  (kcan= 1)
    2995 ia=203 iq= 82 iap=  0 izp=  0 ixa1=203 ixq1= 81 ixa2=  0 ixq2=  0
 cascade    2995 stopped at isedt 2  (kcan= 1)
    3109 ia=203 iq= 80 iap=  0 izp=  0 ixa1=203 ixq1= 81 ixa2=  0 ixq2=  0
 cascade    3109 stopped at isedt 2  (kcan= 1)
    3109 ia=202 iq= 81 iap=  0 izp=  0 ixa1=202 ixq1= 82 ixa2=  0 ixq2=  0
 cascade    3109 stopped at isedt 2  (kcan= 1)
    3278 ia=198 iq= 79 iap=  0 izp=  0 ixa1=198 ixq1= 78 ixa2=  0 ixq2=  0
 cascade    3278 stopped at isedt 2  (kcan= 1)
    3343 ia=206 iq= 83 iap=  0 izp=  0 ixa1=206 ixq1= 82 ixa2=  0 ixq2=  0
 cascade    3343 stopped at isedt 2  (kcan= 1)
    3361 ia=202 iq= 81 iap=  0 izp=  0 ixa1=202 ixq1= 82 ixa2=  0 ixq2=  0
 cascade    3361 stopped at isedt 2  (kcan= 1)
    3438 ia=203 iq= 82 iap=  0 izp=  0 ixa1=203 ixq1= 83 ixa2=  0 ixq2=  0
 cascade    3438 stopped at isedt 2  (kcan= 1)
    3547 ia=202 iq= 80 iap=  0 izp=  0 ixa1=202 ixq1= 79 ixa2=  0 ixq2=  0
 cascade    3547 stopped at isedt 2  (kcan= 1)
    3604 ia=200 iq= 81 iap=  0 izp=  0 ixa1=200 ixq1= 82 ixa2=  0 ixq2=  0
 cascade    3604 stopped at isedt 2  (kcan= 1)
    3604 ia=203 iq= 82 iap=  0 izp=  0 ixa1=203 ixq1= 83 ixa2=  0 ixq2=  0
 cascade    3604 stopped at isedt 2  (kcan= 1)
    3756 ia=202 iq= 81 iap=  0 izp=  0 ixa1=202 ixq1= 80 ixa2=  0 ixq2=  0
 cascade    3756 stopped at isedt 2  (kcan= 1)
    3813 ia=205 iq= 83 iap=  0 izp=  0 ixa1=205 ixq1= 84 ixa2=  0 ixq2=  0
 cascade    3813 stopped at isedt 2  (kcan= 1)
    3932 ia=206 iq= 83 iap=  0 izp=  0 ixa1=206 ixq1= 82 ixa2=  0 ixq2=  0
 cascade    3932 stopped at isedt 2  (kcan= 1)
    3981 ia=202 iq= 81 iap=  0 izp=  0 ixa1=202 ixq1= 80 ixa2=  0 ixq2=  0
 cascade    3981 stopped at isedt 2  (kcan= 1)
    4037 ia=202 iq= 81 iap=  0 izp=  0 ixa1=202 ixq1= 80 ixa2=  0 ixq2=  0
 cascade    4037 stopped at isedt 2  (kcan= 1)
    4090 ia=202 iq= 79 iap=  0 izp=  0 ixa1=202 ixq1= 80 ixa2=  0 ixq2=  0
 cascade    4090 stopped at isedt 2  (kcan= 1)
    4231 ia=202 iq= 81 iap=  0 izp=  0 ixa1=202 ixq1= 82 ixa2=  0 ixq2=  0
 cascade    4231 stopped at isedt 2  (kcan= 1)
    4231 ia=204 iq= 81 iap=  0 izp=  0 ixa1=204 ixq1= 82 ixa2=  0 ixq2=  0
 cascade    4231 stopped at isedt 2  (kcan= 1)
    4433 ia=201 iq= 78 iap=  0 izp=  0 ixa1=201 ixq1= 79 ixa2=  0 ixq2=  0
 cascade    4433 stopped at isedt 2  (kcan= 1)
    4482 ia=205 iq= 81 iap=  0 izp=  0 ixa1=205 ixq1= 82 ixa2=  0 ixq2=  0
 cascade    4482 stopped at isedt 2  (kcan= 1)
    4521 ia=203 iq= 80 iap=  0 izp=  0 ixa1=203 ixq1= 81 ixa2=  0 ixq2=  0
 cascade    4521 stopped at isedt 2  (kcan= 1)
    4579 ia=203 iq= 83 iap=  0 izp=  0 ixa1=203 ixq1= 82 ixa2=  0 ixq2=  0
 cascade    4579 stopped at isedt 2  (kcan= 1)
1problem summary                                                                                                       

      run terminated when it had used    1 minutes of computer time.
+                                                                                                     05/11/19 11:28:41
      c MCNPX test problem                                                                 probid =   05/11/19 11:27:41

 neutron creation       tracks   weight        energy            neutron loss           tracks   weight        energy
                                 (per source particle)                                           (per source particle)

 source                   0    0.            0.                  escape              207212    4.3759E+01    1.9816E+02
 nucl. interaction   213814    4.5367E+01    8.2203E+02          energy cutoff            0    0.            0.        
 particle decay           0    0.            0.                  time cutoff              0    0.            0.        
 weight window            0    0.            0.                  weight window            0    0.            0.        
 cell importance          0    0.            0.                  cell importance          0    0.            0.        
 weight cutoff            0    0.            0.                  weight cutoff            0    0.            0.        
 energy importance        0    0.            0.                  energy importance        0    0.            0.        
 dxtran                   0    0.            0.                  dxtran                   0    0.            0.        
 forced collisions        0    0.            0.                  forced collisions        0    0.            0.        
 exp. transform           0    0.            0.                  exp. transform           0    0.            0.        
 upscattering             0    0.            0.                  downscattering           0    0.            6.3697E+01
 *photonuclear            0    0.            0.                  capture                  0    2.0582E-01    1.8290E-01
 (n,xn)               34154    7.2435E+00    1.3835E+01          loss to (n,xn)       16581    3.5165E+00    4.7961E+01
 prompt fission           0    0.            0.                  loss to fission          0    0.            0.        
 delayed fission          0    0.            0.                  nucl. interaction    24175    5.1294E+00    5.2586E+02
 *prompt photofiss        0    0.            0.                  particle decay           0    0.            0.        
 tabular boundary        20    4.2436E-03    8.4514E-02          tabular boundary        20    4.2436E-03    8.4514E-02
 tabular sampling         0    0.            0.                                                                        
     total           247988    5.2615E+01    8.3595E+02              total           247988    5.2615E+01    8.3595E+02

   number of neutrons banked                  231407        average time of (shakes)              cutoffs
   neutron tracks per source particle     5.2618E+01          escape            1.1663E+01          tco   1.0000E+34
   neutron collisions per source particle 4.7746E+02          capture           7.5131E+00          eco   0.0000E+00
   total neutron collisions                  2250288          capture or escape 1.1643E+01          wc1  -5.0000E-01
   net multiplication              0.0000E+00 0.0000          any termination   9.7470E+00          wc2  -2.5000E-01

 photon creation        tracks   weight        energy            photon loss            tracks   weight        energy
                                 (per source particle)                                           (per source particle)

 source                   0    0.            0.                  escape                7069    1.6060E+00    2.3995E+00
 nucl. interaction    93282    1.9792E+01    2.2775E+01          energy cutoff            0    0.            2.5427E-02
 particle decay           0    0.            0.                  time cutoff              0    0.            0.        
 weight window            0    0.            0.                  weight window            0    0.            0.        
 cell importance          0    0.            0.                  cell importance          0    0.            0.        
 weight cutoff            0    0.            0.                  weight cutoff            0    0.            0.        
 energy importance        0    0.            0.                  energy importance        0    0.            0.        
 dxtran                   0    0.            0.                  dxtran                   0    0.            0.        
 forced collisions        0    0.            0.                  forced collisions        0    0.            0.        
 exp. transform           0    0.            0.                  exp. transform           0    0.            0.        
 from neutrons       244513    5.5669E+01    7.2795E+01          compton scatter          0    0.            4.1755E+01
 bremsstrahlung      526065    1.2000E+02    7.0317E+00          capture            1437316    3.2490E+02    5.1547E+01
 p-annihilation       46704    1.0896E+01    5.5679E+00          pair production      23352    5.4479E+00    1.8576E+01
 *photonuclear            0    0.            0.                  *photonuclear abs        0    0.            0.        
 electron x-rays          0    0.            0.                  *loss to photofis        0    0.            0.        
 1st fluorescence    468891    1.0572E+02    5.9102E+00                                                                
 2nd fluorescence     88282    1.9880E+01    2.2400E-01                                                                
 (gamma,xgamma)           0    0.            0.                                                                        
 tabular sampling         0    0.            0.                                                                        
 *prompt photofiss        0    0.            0.                                                                        
     total          1467737    3.3196E+02    1.1430E+02              total          1467737    3.3196E+02    1.1430E+02

  number of photons banked                    975494        average time of (shakes)              cutoffs
   photon tracks per source particle      3.1142E+02          escape            5.4574E+01          tco   1.0000E+34
   photon collisions per source particle  4.1193E+02          capture           6.5842E+01          eco   1.0000E-03
   total photon collisions                   1941405          capture or escape 6.5787E+01          wc1  -5.0000E-01
                                                              any termination   6.4707E+01          wc2  -2.5000E-01

 proton creation        tracks   weight        energy            proton loss            tracks   weight        energy
                                 (per source particle)                                           (per source particle)

 source                4713    1.0000E+00    1.6000E+03          escape                 242    5.1347E-02    1.2831E+01
 nucl. interaction    36009    7.6404E+00    6.4782E+02          energy cutoff        33090    7.0210E+00    7.0210E+00
 particle decay           0    0.            0.                  time cutoff              0    0.            0.        
 weight window            0    0.            0.                  weight window            0    0.            0.        
 cell importance          0    0.            0.                  cell importance          0    0.            0.        
 weight cutoff            0    0.            0.                  weight cutoff            0    0.            0.        
 energy importance        0    0.            0.                  energy importance        0    0.            0.        
 dxtran                   0    0.            0.                  dxtran                   0    0.            0.        
 forced collisions        0    0.            0.                  forced collisions        0    0.            0.        
 exp. transform           0    0.            0.                  exp. transform           0    0.            0.        
 tabular sampling         0    0.            0.                  multiple scatter         0    0.            6.0018E+02
                                                                 bremsstrahlung           0    0.            0.        
 photonuclear             0    0.            0.                  nucl. interaction     7390    1.5680E+00    1.6277E+03
 elastic recoil           0    0.            0.                  elastic scatter          0    0.            1.1398E-01
                                                                 particle decay           0    0.            0.        
                                                                 capture                  0    0.            0.        
 (gamma,xgen_chg)         0    0.            0.                  tabular sampling         0    0.            0.        
     total            40722    8.6404E+00    2.2478E+03              total            40722    8.6404E+00    2.2478E+03

   number of particles banked                  36009                                              cutoffs
   particle tracks per source particle    8.6404E+00                                                tco   1.0000E+34
   particle substeps per source particle  3.3893E+03                                                eco   1.0000E+00
   total particle  substeps                 15973604                                                wc1   0.0000E+00
                                                                                                    wc2   0.0000E+00

 computer time so far in this run     1.00 minutes            maximum number ever in bank        67
 computer time in mcrun               1.00 minutes            bank overflows to backup file       0
 source particles per minute            4.7286E+03            dynamic storage         0 words,          0 bytes.
 random numbers generated                243501948            most random numbers used was   112586 in history     1143

 range of sampled source weights = 1.0000E+00 to 1.0000E+00
1source distribution frequency tables                                                                   print table 170

 the expected values below do not include the effect of the rejection loop which samples position.


 source distribution   1  for rad

                                         number                                       weight
             source
   n          value         sampled      expected  sampled/expected      sampled      expected  sampled/expected

   1      2.00000E+00      1.0000E+00   1.0000E+00   1.0000E+00         1.0000E+00   1.0000E+00   1.0000E+00
 total                     1.0000E+00   1.0000E+00   1.0000E+00         1.0000E+00   1.0000E+00   1.0000E+00
1neutron     activity in each cell                                                                      print table 126

                 tracks     population   collisions   collisions     number        flux        average      average
        cell    entering                               * weight     weighted     weighted   track weight   track mfp
                                                    (per history)    energy       energy     (relative)      (cm)

     1     1           0       231407      2250288    4.7481E+02   9.5108E-01   5.2469E+00   9.9509E-01   5.1391E+00
     2     2      207212       207212            0    0.0000E+00   1.0679E+00   4.5271E+00   9.9516E-01   0.0000E+00

     total        207212       438619      2250288    4.7481E+02
1photon      activity in each cell                                                                      print table 126

                 tracks     population   collisions   collisions     number        flux        average      average
        cell    entering                               * weight     weighted     weighted   track weight   track mfp
                                                    (per history)    energy       energy     (relative)      (cm)

     1     1           0       975494      1941405    4.3882E+02   1.3880E+00   1.3880E+00   1.0676E+00   1.2248E+00
     2     2        7069         7069            0    0.0000E+00   1.4880E+00   1.4880E+00   1.0703E+00   0.0000E+00

     total          7069       982563      1941405    4.3882E+02
1proton      activity in each cell                                                                      print table 126

                 tracks     population    substeps     substeps      number        flux        average      average
        cell    entering                               * weight     weighted     weighted   track weight   track mfp
                                                    (per history)    energy       energy     (relative)      (cm)

     1     1        4713        40722     15973362    3.3892E+03   7.8199E+02   1.0286E+03   1.0000E+00   5.1550E-01
     2     2         242          242          242    5.1347E-02   1.5672E+02   2.4632E+02   1.0000E+00   0.0000E+00

     total          4955        40964     15973604    3.3893E+03
1neutron  weight balance in each cell                                                                   print table 130

        cell index        1           2
       cell number        1           2       total                                                                             

 external events:
 entering           0.0000E+00  4.3759E+01  4.3759E+01
 source             0.0000E+00  0.0000E+00  0.0000E+00
 energy cutoff      0.0000E+00  0.0000E+00  0.0000E+00
 time cutoff        0.0000E+00  0.0000E+00  0.0000E+00
 exiting           -4.3759E+01 -4.3759E+01 -8.7517E+01
                    ----------  ----------  ----------
             total -4.3759E+01  0.0000E+00 -4.3759E+01

 variance reduction events:
 weight window      0.0000E+00  0.0000E+00  0.0000E+00
 cell importance    0.0000E+00  0.0000E+00  0.0000E+00
 weight cutoff      0.0000E+00  0.0000E+00  0.0000E+00
 energy importance  0.0000E+00  0.0000E+00  0.0000E+00
 dxtran             0.0000E+00  0.0000E+00  0.0000E+00
 forced collisions  0.0000E+00  0.0000E+00  0.0000E+00
 exp. transform     0.0000E+00  0.0000E+00  0.0000E+00
                    ----------  ----------  ----------
             total  0.0000E+00  0.0000E+00  0.0000E+00

 physical events:
 capture           -2.0582E-01  0.0000E+00 -2.0582E-01
 (n,xn)             7.2435E+00  0.0000E+00  7.2435E+00
 loss to (n,xn)    -3.5165E+00  0.0000E+00 -3.5165E+00
 fission            0.0000E+00  0.0000E+00  0.0000E+00
 loss to fission    0.0000E+00  0.0000E+00  0.0000E+00
 photonuclear       0.0000E+00  0.0000E+00  0.0000E+00
 nucl. interaction  4.0237E+01  0.0000E+00  4.0237E+01
 tabular boundary   0.0000E+00  0.0000E+00  0.0000E+00
 particle decay     0.0000E+00  0.0000E+00  0.0000E+00
 tabular sampling   0.0000E+00  0.0000E+00  0.0000E+00
 photofission       0.0000E+00  0.0000E+00  0.0000E+00
                    ----------  ----------  ----------
             total  4.3759E+01  0.0000E+00  4.3759E+01
1photon   weight balance in each cell                                                                   print table 130

        cell index        1           2
       cell number        1           2       total                                                                             

 external events:
 entering           0.0000E+00  1.6060E+00  1.6060E+00
 source             0.0000E+00  0.0000E+00  0.0000E+00
 energy cutoff      0.0000E+00  0.0000E+00  0.0000E+00
 time cutoff        0.0000E+00  0.0000E+00  0.0000E+00
 exiting           -1.6060E+00 -1.6060E+00 -3.2119E+00
                    ----------  ----------  ----------
             total -1.6060E+00  0.0000E+00 -1.6060E+00

 variance reduction events:
 weight window      0.0000E+00  0.0000E+00  0.0000E+00
 cell importance    0.0000E+00  0.0000E+00  0.0000E+00
 weight cutoff      0.0000E+00  0.0000E+00  0.0000E+00
 energy importance  0.0000E+00  0.0000E+00  0.0000E+00
 dxtran             0.0000E+00  0.0000E+00  0.0000E+00
 forced collisions  0.0000E+00  0.0000E+00  0.0000E+00
 exp. transform     0.0000E+00  0.0000E+00  0.0000E+00
                    ----------  ----------  ----------
             total  0.0000E+00  0.0000E+00  0.0000E+00

 physical events:
 from neutrons      5.5669E+01  0.0000E+00  5.5669E+01
 bremsstrahlung     1.2000E+02  0.0000E+00  1.2000E+02
 capture           -3.2490E+02  0.0000E+00 -3.2490E+02
 p-annihilation     1.0896E+01  0.0000E+00  1.0896E+01
 pair production   -5.4479E+00  0.0000E+00 -5.4479E+00
 photonuclear       0.0000E+00  0.0000E+00  0.0000E+00
 photonuclear abs   0.0000E+00  0.0000E+00  0.0000E+00
 electron x-rays    0.0000E+00  0.0000E+00  0.0000E+00
 flourescence       1.2560E+02  0.0000E+00  1.2560E+02
 particle decay     0.0000E+00  0.0000E+00  0.0000E+00
 nucl. interaction  1.9792E+01  0.0000E+00  1.9792E+01
 tabular sampling   0.0000E+00  0.0000E+00  0.0000E+00
 photofission       0.0000E+00  0.0000E+00  0.0000E+00
 loss to photofiss  0.0000E+00  0.0000E+00  0.0000E+00
                    ----------  ----------  ----------
             total  1.6060E+00  0.0000E+00  1.6060E+00
1proton   weight balance in each cell                                                                   print table 130

        cell index        1           2
       cell number        1           2       total                                                                             

 external events:
 entering           0.0000E+00  5.1347E-02  5.1347E-02
 source             1.0000E+00  0.0000E+00  1.0000E+00
 energy cutoff     -7.0210E+00  0.0000E+00 -7.0210E+00
 time cutoff        0.0000E+00  0.0000E+00  0.0000E+00
 exiting           -5.1347E-02 -5.1347E-02 -1.0269E-01
                    ----------  ----------  ----------
             total -6.0724E+00  0.0000E+00 -6.0724E+00

 variance reduction events:
 weight window      0.0000E+00  0.0000E+00  0.0000E+00
 cell importance    0.0000E+00  0.0000E+00  0.0000E+00
 weight cutoff      0.0000E+00  0.0000E+00  0.0000E+00
 energy importance  0.0000E+00  0.0000E+00  0.0000E+00
                    ----------  ----------  ----------
             total  0.0000E+00  0.0000E+00  0.0000E+00

 physical events:
 nucl. interaction  6.0724E+00  0.0000E+00  6.0724E+00
 particle decay     0.0000E+00  0.0000E+00  0.0000E+00
 photonuclear       0.0000E+00  0.0000E+00  0.0000E+00
 tabular sampling   0.0000E+00  0.0000E+00  0.0000E+00
 capture            0.0000E+00  0.0000E+00  0.0000E+00
 gamma,xgen_chg     0.0000E+00  0.0000E+00  0.0000E+00
                    ----------  ----------  ----------
             total  6.0724E+00  0.0000E+00  6.0724E+00
1neutron activity of each nuclide in each cell, per source particle                                     print table 140

   cell  cell   nuclides     atom       total  collisions   wgt. lost   wgt. gain   wgt. gain     photons  photon wgt  avg photon
  index  name            fraction  collisions    * weight  to capture  by fission   by (n,xn)    produced    produced      energy

      1     1  82000.50c 1.00E+00     2201330  4.6442E+02  2.0582E-01  0.0000E+00  3.7269E+00      244513  5.5669E+01  1.3076E+00

        total                         2201330  4.6442E+02  2.0582E-01  0.0000E+00  3.7269E+00      244513  5.5669E+01  1.3076E+00


  total over all cells by nuclide       total  collisions   wgt. lost   wgt. gain   wgt. gain     photons  photon wgt  avg photon
                                   collisions    * weight  to capture  by fission   by (n,xn)    produced    produced      energy

               82000.50c              2201330  4.6442E+02  2.0582E-01  0.0000E+00  3.7269E+00      244513  5.5669E+01  1.3076E+00
1photoatomic activity of each nuclide in each cell, per source particle                                 print table 140

   cell  cell   nuclides     atom       total  collisions   wgt. lost
  index  name            fraction  collisions    * weight  to capture

      1     1  82000.04p 1.00E+00     1941405  4.3882E+02  3.2490E+02

        total                         1941405  4.3882E+02  3.2490E+02


  total over all cells by nuclide       total  collisions   wgt. lost
                                   collisions    * weight  to capture

               82000.04p              1941405  4.3882E+02  3.2490E+02
1summary of photons produced in neutron collisions

        cell      number of      weight per     energy per     avg photon      mev/gm per    weight/neut    energy/neut
                   photons       source neut    source neut      energy       source neut     collision      collision

     1     1        244513       5.56686E+01    7.27950E+01    1.30765E+00    6.40801E-05    1.17245E-01    1.53315E-01
     2     2             0       0.00000E+00    0.00000E+00    0.00000E+00    0.00000E+00    0.00000E+00    0.00000E+00
     3     3             0       0.00000E+00    0.00000E+00    0.00000E+00    0.00000E+00    0.00000E+00    0.00000E+00
       total        244513       5.56686E+01    7.27950E+01    1.30765E+00


  energy      number of        number       cum number      weight of       weight       cum weight
 interval      photons        frequency    distribution      photons       frequency    distribution
 
   20.000             0      0.00000E+00    0.00000E+00    0.00000E+00    0.00000E+00    0.00000E+00
   15.000             0      0.00000E+00    0.00000E+00    0.00000E+00    0.00000E+00    0.00000E+00
   10.000           153      6.25734E-04    6.25734E-04    3.72126E-02    6.68466E-04    6.68466E-04
    9.000           179      7.32067E-04    1.35780E-03    4.47676E-02    8.04180E-04    1.47265E-03
    8.000           209      8.54760E-04    2.21256E-03    5.02800E-02    9.03202E-04    2.37585E-03
    7.000           486      1.98762E-03    4.20019E-03    1.10205E-01    1.97966E-03    4.35550E-03
    6.000           993      4.06113E-03    8.26132E-03    2.38362E-01    4.28179E-03    8.63730E-03
    5.000          2163      8.84616E-03    1.71075E-02    5.51556E-01    9.90785E-03    1.85451E-02
    4.000          4568      1.86820E-02    3.57895E-02    1.14840E+00    2.06293E-02    3.91744E-02
    3.000          6209      2.53933E-02    6.11828E-02    1.53818E+00    2.76310E-02    6.68054E-02
    2.000         34389      1.40643E-01    2.01826E-01    8.08974E+00    1.45319E-01    2.12125E-01
    1.000         29430      1.20362E-01    3.22187E-01    6.86559E+00    1.23330E-01    3.35454E-01
    0.500        144995      5.92995E-01    9.15182E-01    3.22693E+01    5.79667E-01    9.15121E-01
    0.100         20739      8.48176E-02    1.00000E+00    4.72507E+00    8.48785E-02    1.00000E+00
    0.010             0      0.00000E+00    1.00000E+00    0.00000E+00    0.00000E+00    1.00000E+00
    0.000             0      0.00000E+00    1.00000E+00    0.00000E+00    0.00000E+00    1.00000E+00

   total         244513      1.00000E+00                   5.56686E+01    1.00000E+00
1tally   1        nps =     4713
+                                   Neutron current integrated over surface 4 (unit:particles)                 
           tally type 1    number of particles crossing a surface.                        
           particle(s): photon     
 
 surface  4                                                                                                            
      energy
    0.0000E+00   0.00000E+00 0.0000
    1.0891E-01   1.70396E-02 0.1321
    2.1782E-01   7.42947E-03 0.1790
    3.2673E-01   3.05581E-02 0.0873
    4.3564E-01   6.88226E-02 0.0601
    5.4455E-01   1.56459E-01 0.0401
    6.5347E-01   1.44512E-01 0.0415
    7.6238E-01   9.18178E-02 0.0519
    8.7129E-01   1.83841E-01 0.0358
    9.8020E-01   9.29747E-02 0.0496
    1.0891E+00   5.83158E-02 0.0649
    1.1980E+00   4.48592E-02 0.0724
    1.3069E+00   3.93870E-02 0.0792
    1.4158E+00   4.42056E-02 0.0734
    1.5248E+00   4.02752E-02 0.0777
    1.6337E+00   3.89456E-02 0.0795
    1.7426E+00   4.02129E-02 0.0763
    1.8515E+00   4.15513E-02 0.0755
    1.9604E+00   2.54504E-02 0.0948
    2.0693E+00   2.73427E-02 0.0939
    2.1782E+00   2.27665E-02 0.1025
    2.2871E+00   1.45105E-02 0.1286
    2.3960E+00   2.21163E-02 0.1030
    2.5050E+00   3.22748E-02 0.0870
    2.6139E+00   6.46011E-02 0.0622
    2.7228E+00   7.56741E-02 0.0553
    2.8317E+00   1.96417E-02 0.1102
    2.9406E+00   1.12466E-02 0.1433
    3.0495E+00   6.76123E-03 0.1829
    3.1584E+00   7.43826E-03 0.1743
    3.2673E+00   9.29473E-03 0.1567
    3.3762E+00   9.47709E-03 0.1589
    3.4851E+00   6.87523E-03 0.1905
    3.5941E+00   6.34230E-03 0.1939
    3.7030E+00   6.68658E-03 0.1906
    3.8119E+00   8.07929E-03 0.1756
    3.9208E+00   6.74092E-03 0.1868
    4.0297E+00   6.34731E-03 0.1979
    4.1386E+00   7.16830E-03 0.1877
    4.2475E+00   9.17897E-03 0.1636
    4.3564E+00   6.72199E-03 0.2022
    4.4653E+00   4.52810E-03 0.2368
    4.5743E+00   2.73291E-03 0.3056
    4.6832E+00   4.03571E-03 0.2522
    4.7921E+00   3.62643E-03 0.2612
    4.9010E+00   3.57105E-03 0.2703
    5.0099E+00   3.85506E-03 0.2520
    5.1188E+00   1.60510E-03 0.3794
    5.2277E+00   2.54923E-03 0.3033
    5.3366E+00   2.58246E-03 0.3047
    5.4455E+00   1.26107E-03 0.4486
    5.5545E+00   1.82493E-03 0.3581
    5.6634E+00   2.00696E-03 0.3559
    5.7723E+00   7.85447E-04 0.5774
    5.8812E+00   2.53710E-03 0.3182
    5.9901E+00   1.16868E-03 0.4498
    6.0990E+00   1.90229E-03 0.3554
    6.2079E+00   1.97254E-03 0.3574
    6.3168E+00   9.10280E-04 0.5022
    6.4257E+00   2.12179E-04 0.9999
    6.5347E+00   4.73526E-04 0.7108
    6.6436E+00   0.00000E+00 0.0000
    6.7525E+00   4.24358E-04 0.7070
    6.8614E+00   1.11828E-03 0.4493
    6.9703E+00   0.00000E+00 0.0000
    7.0792E+00   2.12179E-04 0.9999
    7.1881E+00   4.81766E-04 0.7120
    7.2970E+00   2.24506E-04 0.9999
    7.4059E+00   2.24795E-04 0.9999
    7.5149E+00   1.06090E-03 0.4470
    7.6238E+00   4.82591E-04 0.7090
    7.7327E+00   2.20515E-04 0.9999
    7.8416E+00   2.12179E-04 0.9999
    7.9505E+00   0.00000E+00 0.0000
    8.0594E+00   4.77870E-04 0.7114
    8.1683E+00   0.00000E+00 0.0000
    8.2772E+00   0.00000E+00 0.0000
    8.3861E+00   0.00000E+00 0.0000
    8.4950E+00   0.00000E+00 0.0000
    8.6040E+00   2.12179E-04 0.9999
    8.7129E+00   0.00000E+00 0.0000
    8.8218E+00   2.65567E-04 0.9999
    8.9307E+00   0.00000E+00 0.0000
    9.0396E+00   5.78370E-04 0.7086
    9.1485E+00   4.24358E-04 0.7070
    9.2574E+00   0.00000E+00 0.0000
    9.3663E+00   0.00000E+00 0.0000
    9.4752E+00   6.19406E-04 0.7070
    9.5842E+00   2.12179E-04 0.9999
    9.6931E+00   0.00000E+00 0.0000
    9.8020E+00   0.00000E+00 0.0000
    9.9109E+00   0.00000E+00 0.0000
    1.0020E+01   0.00000E+00 0.0000
    1.0129E+01   2.12179E-04 0.9999
    1.0238E+01   0.00000E+00 0.0000
    1.0347E+01   0.00000E+00 0.0000
    1.0455E+01   0.00000E+00 0.0000
    1.0564E+01   0.00000E+00 0.0000
    1.0673E+01   2.12179E-04 0.9999
    1.0782E+01   0.00000E+00 0.0000
    1.0891E+01   0.00000E+00 0.0000
    1.1000E+01   0.00000E+00 0.0000
      total      1.60596E+00 0.0167
1analysis of the results in the tally fluctuation chart bin (tfc) for tally   1 with nps =      4713    print table 160


 normed average tally per history  = 1.60596E+00          unnormed average tally per history  = 1.60596E+00
 estimated tally relative error    = 0.0167               estimated variance of the variance  = 0.0012
 relative error from zero tallies  = 0.0105               relative error from nonzero scores  = 0.0130

 number of nonzero history tallies =        3097          efficiency for the nonzero tallies  = 0.6571
 history number of largest  tally  =        4452          largest  unnormalized history tally = 1.44526E+01
 (largest  tally)/(average tally)  = 8.99932E+00          (largest  tally)/(avg nonzero tally)= 5.91362E+00

 (confidence interval shift)/mean  = 0.0002               shifted confidence interval center  = 1.60630E+00


 if the largest  history score sampled so far were to occur on the next history, the tfc bin quantities would change as follows:

      estimated quantities           value at nps           value at nps+1           value(nps+1)/value(nps)-1.

      mean                            1.60596E+00             1.60869E+00                     0.001697
      relative error                  1.67314E-02             1.67852E-02                     0.003216
      variance of the variance        1.24325E-03             1.31537E-03                     0.058006
      shifted center                  1.60630E+00             1.60630E+00                     0.000005
      figure of merit                 3.58403E+03             3.56109E+03                    -0.006400

 the estimated slope of the 154 largest  tallies starting at  6.04016E+00 appears to be decreasing at least exponentially.
 the large score tail of the empirical history score probability density function appears to have no unsampled regions.


 ===================================================================================================================================

           results of 10 statistical checks for the estimated answer for the tally fluctuation chart (tfc) bin of tally   1

 tfc bin     --mean--      ---------relative error---------      ----variance of the variance----      --figure of merit--     -pdf-
 behavior    behavior      value   decrease   decrease rate      value   decrease   decrease rate       value     behavior     slope

 desired      random       <0.10      yes      1/sqrt(nps)       <0.10      yes        1/nps           constant    random      >3.00
 observed     random        0.02      yes          yes            0.00      yes         yes            decrease   decrease     10.00
 passed?        yes          yes      yes          yes             yes      yes         yes                no         no         yes

 ===================================================================================================================================


 warning.  the tally in the tally fluctuation chart bin did not pass  2 of the 10 statistical checks.

 fom = (histories/minute)*(f(x) signal-to-noise ratio)**2 = (4.729E+03)*( 8.706E-01)**2 = (4.729E+03)*(7.579E-01) = 3.584E+03
1unnormed tally density for tally   1            nonzero tally mean(m) = 2.444E+00   nps =      4713    print table 161

 abscissa              ordinate   log plot of tally probability density function in tally fluctuation chart bin(d=decade,slope=10.0)
  tally  number num den log den:d----------------------d-----------------------d----------------------d-----------------------d-----
 1.26+00   1164 9.54-01  -0.021 ***********************|***********************|**********************|***********************|*****
 1.58+00    137 8.92-02  -1.050 ***********************|***********************|**********************|*****                  |     
 2.00+00      0 0.00+00   0.000                        |                       |                      |                       |     
 2.51+00    766 3.15-01  -0.502 mmmmmmmmmmmmmmmmmmmmmmm|mmmmmmmmmmmmmmmmmmmmmmm|mmmmmmmmmmmmmmmmmmmmmm|mmmmmmmmmmmmmmmmmm     |     
 3.16+00    282 9.20-02  -1.036 ***********************|***********************|**********************|*****                  |     
 3.98+00    197 5.10-02  -1.292 ***********************|***********************|**********************|                       |     
 5.01+00    262 5.39-02  -1.268 ***********************|***********************|**********************|                       |     
 6.31+00    160 2.62-02  -1.582 ***********************|***********************|***************       |                       |     
 7.94+00     76 9.87-03  -2.006 ***********************|***********************|*****                 |                       |     
 1.00+01     39 4.02-03  -2.395 ***********************|********************   |                      |                       |     
 1.26+01     13 1.07-03  -2.973 ***********************|******                 |                      |                       |     
 1.58+01      1 6.51-05  -4.186 *                      |                       |                      |                       |     
  total    3097 6.57-01         d----------------------d-----------------------d----------------------d-----------------------d-----


 cumulative tally number for tally   1           nonzero tally mean(m) = 2.444E+00   nps =      4713    print table 162

   abscissa     cum   ordinate    plot of the cumulative number of tallies in the tally fluctuation chart bin from 0 to 100 percent
    tally      number  cum pct:--------10--------20--------30--------40--------50--------60--------70--------80--------90-------100
 1.25893E+00     1164   37.585|*********|*********|*********|******** |         |         |         |         |         |         |
 1.58490E+00     1301   42.008|*********|*********|*********|*********|**       |         |         |         |         |         |
 1.99527E+00     1301   42.008|*********|*********|*********|*********|**       |         |         |         |         |         |
 2.51188E+00     2067   66.742|mmmmmmmmm|mmmmmmmmm|mmmmmmmmm|mmmmmmmmm|mmmmmmmmm|mmmmmmmmm|mmmmmmm  |         |         |         |
 3.16228E+00     2349   75.848|*********|*********|*********|*********|*********|*********|*********|******   |         |         |
 3.98108E+00     2546   82.209|*********|*********|*********|*********|*********|*********|*********|*********|**       |         |
 5.01188E+00     2808   90.668|*********|*********|*********|*********|*********|*********|*********|*********|*********|*        |
 6.30959E+00     2968   95.835|*********|*********|*********|*********|*********|*********|*********|*********|*********|******   |
 7.94328E+00     3044   98.289|*********|*********|*********|*********|*********|*********|*********|*********|*********|******** |
 1.00000E+01     3083   99.548|*********|*********|*********|*********|*********|*********|*********|*********|*********|*********|
 1.25893E+01     3096   99.968|*********|*********|*********|*********|*********|*********|*********|*********|*********|*********|
 1.58490E+01     3097  100.000|*********|*********|*********|*********|*********|*********|*********|*********|*********|*********|
    total        3097  100.000:--------10--------20--------30--------40--------50--------60--------70--------80--------90-------100


 cumulative unnormed tally for tally   1         nonzero tally mean(m) = 2.444E+00   nps =      4713    print table 162

  abscissa     cum    ordinate                plot of the cumulative tally in the tally fluctuation chart bin from 0 to 100 percent
   tally    tally/nps  cum pct:--------10--------20--------30--------40--------50--------60--------70--------80--------90-------100
 1.259E+00  2.542E-01   15.831|*********|******   |         |         |         |         |         |         |         |         |
 1.585E+00  2.953E-01   18.387|*********|******** |         |         |         |         |         |         |         |         |
 1.995E+00  2.953E-01   18.387|*********|******** |         |         |         |         |         |         |         |         |
 2.512E+00  6.363E-01   39.620|mmmmmmmmm|mmmmmmmmm|mmmmmmmmm|mmmmmmmmm|         |         |         |         |         |         |
 3.162E+00  8.137E-01   50.668|*********|*********|*********|*********|*********|*        |         |         |         |         |
 3.981E+00  9.560E-01   59.529|*********|*********|*********|*********|*********|*********|         |         |         |         |
 5.012E+00  1.197E+00   74.559|*********|*********|*********|*********|*********|*********|*********|*****    |         |         |
 6.310E+00  1.388E+00   86.404|*********|*********|*********|*********|*********|*********|*********|*********|******   |         |
 7.943E+00  1.500E+00   93.430|*********|*********|*********|*********|*********|*********|*********|*********|*********|***      |
 1.000E+01  1.573E+00   97.922|*********|*********|*********|*********|*********|*********|*********|*********|*********|******** |
 1.259E+01  1.603E+00   99.809|*********|*********|*********|*********|*********|*********|*********|*********|*********|*********|
 1.585E+01  1.606E+00  100.000|*********|*********|*********|*********|*********|*********|*********|*********|*********|*********|
   total  1.60596E+00  100.000:--------10--------20--------30--------40--------50--------60--------70--------80--------90-------100
1status of the statistical checks used to form confidence intervals for the mean for each tally bin


 tally   result of statistical checks for the tfc bin (the first check not passed is listed) and error magnitude check for all bins

     1   missed  2 of 10 tfc bin checks: the figure of merit does not appear to be a constant for the last half of the problem     
         missed all bin error check:   103 tally bins had    23 bins with zeros and    59 bins with relative errors exceeding 0.10


 the 10 statistical checks are only for the tally fluctuation chart bin and do not apply to other tally bins.

 the tally bins with zeros may or may not be correct: compare the source, cutoffs, multipliers, et cetera with the tally bins.

 warning.     1 of the   1 tally fluctuation chart bins did not pass all 10 statistical checks.
 warning.     1 of the   1 tallies had bins with relative errors greater than recommended.
1tally fluctuation charts                         

                       tally    1
       nps      mean     error   vov  slope    fom
      1000   1.6143E+00 0.0358 0.0064 10.0    5637
      2000   1.6227E+00 0.0256 0.0029 10.0    4307
      3000   1.6213E+00 0.0208 0.0018 10.0    3919
      4000   1.6076E+00 0.0181 0.0014 10.0    3681
      4713   1.6060E+00 0.0167 0.0012 10.0    3584

 ***********************************************************************************************************************
 dump no.    2 on file runtpe     nps =        4713   coll =       20165297     ctm =        1.00     nrn =      243501948

1                    number of history tape records by particle (actually written)
0           proton    neutron      pi+      pi0      pi-      mu+      mu-  deuteron  triton      3He    alpha
 ncol = 1        0        0        0        0        0        0        0        0        0        0        0

 ncol = 2    12767    47232        0        0        0        0        0        0        0        0        0

 ncol = 3    33090        0        0        0        0        0        0        0        0        0        0

 ncol = 4        0        0        0        0        0        0        0        0        0        0        0

 ncol = 5        0        0        0        0        0        0        0        0        0        0        0

 ncol = 6       68     1726        0        0        0        0        0        0        0        0        0

 ncol = 7        0        0        0        0        0        0        0        0        0        0        0

 ncol = 8        0        0        0        0        0        0        0        0        0        0        0

0               K+    K0 long  K0 short    K-      p-bar     n-bar  total

 ncol = 1        0        0        0        0        0        0        0

 ncol = 2        0        0        0        0        0        0    59999

 ncol = 3        0        0        0        0        0        0    33090

 ncol = 4        0        0        0        0        0        0        0

 ncol = 5        0        0        0        0        0        0        0

 ncol = 6        0        0        0        0        0        0     1794

 ncol = 7        0        0        0        0        0        0        0

 ncol = 8        0        0        0        0        0        0        0

0          weight of history tape records by particle (includes suppressed records)
0            proton      neutron     pi+         pi0         pi-         mu+         mu-     

 ncol = 1  0.0000E+00  0.0000E+00  0.0000E+00  0.0000E+00  0.0000E+00  0.0000E+00  0.0000E+00

 ncol = 2  1.2767E+04  4.7232E+04  0.0000E+00  0.0000E+00  0.0000E+00  0.0000E+00  0.0000E+00

 ncol = 3  3.3090E+04  0.0000E+00  0.0000E+00  0.0000E+00  0.0000E+00  0.0000E+00  0.0000E+00

 ncol = 4  0.0000E+00  0.0000E+00  0.0000E+00  0.0000E+00  0.0000E+00  0.0000E+00  0.0000E+00

 ncol = 5  0.0000E+00  0.0000E+00  0.0000E+00  0.0000E+00  0.0000E+00  0.0000E+00  0.0000E+00

 ncol = 6  6.8000E+01  1.7260E+03  0.0000E+00  0.0000E+00  0.0000E+00  0.0000E+00  0.0000E+00

 ncol = 7  0.0000E+00  0.0000E+00  0.0000E+00  0.0000E+00  0.0000E+00  0.0000E+00  0.0000E+00

 ncol = 8  0.0000E+00  0.0000E+00  0.0000E+00  0.0000E+00  0.0000E+00  0.0000E+00  0.0000E+00

0            K+          K0 long     K0 short    K-          p-bar       n-bar   

 ncol = 1  0.0000E+00  0.0000E+00  0.0000E+00  0.0000E+00  0.0000E+00  0.0000E+00

 ncol = 2  0.0000E+00  0.0000E+00  0.0000E+00  0.0000E+00  0.0000E+00  0.0000E+00

 ncol = 3  0.0000E+00  0.0000E+00  0.0000E+00  0.0000E+00  0.0000E+00  0.0000E+00

 ncol = 4  0.0000E+00  0.0000E+00  0.0000E+00  0.0000E+00  0.0000E+00  0.0000E+00

 ncol = 5  0.0000E+00  0.0000E+00  0.0000E+00  0.0000E+00  0.0000E+00  0.0000E+00

 ncol = 6  0.0000E+00  0.0000E+00  0.0000E+00  0.0000E+00  0.0000E+00  0.0000E+00

 ncol = 7  0.0000E+00  0.0000E+00  0.0000E+00  0.0000E+00  0.0000E+00  0.0000E+00

 ncol = 8  0.0000E+00  0.0000E+00  0.0000E+00  0.0000E+00  0.0000E+00  0.0000E+00

0number of fission events =    469     weight of fission per cascade =  0.0000E+00 (0.000)

 rejections for ex.lt.0 =     0 worst case =    0.00 mev
 renormalizations for ex.lt.0 =     0 worst case =   0.000 mev
 mean number of renormalization iterations =   0.00 mean final ex = 0.00000 mev
 number of renormalizations rejected =     0
 number of rejections for z.lt.0 or n.lt.0 =     0
 number of rejections for z.eq.0,n.gt.0 or n.eq.0,z.gt.0 =     0
 number of total disintegrations in cascad =     0

 bank overflows to backup file      0
 maximum ever in bank        0
 particles of each type banked:

        10 warning messages so far.


 run terminated when it had used    1 minutes of computer time.

 computer time =    1.01 minutes

 mcnpx    version 27e   Thu Mar 03 08:00:00 MST 2011                 05/11/19 11:28:41     probid =   05/11/19 11:27:41
