# Supplementary material for: Investigating the hard X-ray production via proton spallation on different materials to detect elements
Source: PLoS One. 2023 Aug 18;18(8):e0288287. doi: 10.1371/journal.pone.0288287 (PMC10438009; doi:10.1371/journal.pone.0288287)
Supplement: S1 File — (ZIP) [file pone.0288287.s001.zip › Investigation of Hard X-ray Production via Proton Spallation/program/nickel-spallationo.txt]

1mcnpx    version 27e   ld=Thu Mar 03 08:00:00 MST 2011                05/08/19 10:08:45
 ***************************************************************************************   probid =   05/08/19 10:08:45
 i=ordi98-600M-nickel.txt o=spallationa.txt                                                                              

 *************************************************************
 *                                                           *
 *                   MCNPX                                   *
 *                                                           *
 * Copyright 2007. Los Alamos National Security, LLC.        *
 * All rights reserved.                                      *
 *                                                           *
 * This material was produced under U.S. Government contract *
 * DE-AC52-06NA25396 for Los Alamos National Laboratory,     *
 * which is operated by Los Alamos National Security, LLC    *
 * for the U.S. Department of Energy. The Government is      *
 * granted for itself and others acting on its behalf a      *
 * paid-up, nonexclusive, irrevocable worldwide license in   *
 * this material to reproduce, prepare derivative works, and *
 * works, and perform publicly and display publicly.         *
 * Beginning five (5) years after June 1, 2006, subject to   *
 * additional five-year worldwide renewals, the Government   *
 * is granted for itself and others acting on its behalf     *
 * a paid-up, nonexclusive, irrevocable worldwide license    *
 * in this material to reproduce, prepare derivative works,  *
 * distribute copies to the public, perform publicly and     *
 * display publicly, and to permit others to do so.          *
 *                                                           *
 * NEITHER THE UNITED STATES NOR THE UNITED STATES           *
 * DEPARTMENT OF ENERGY, NOR LOS ALAMOS NATIONAL SECURITY,   *
 * LLC, NOR ANY OF THEIR EMPLOYEES, MAKES ANY WARRANTY,      *
 * EXPRESS OR IMPLIED, OR ASSUMES ANY LEGAL LIABILITY OR     *
 * RESPONSIBILITY FOR THE ACCURACY, COMPLETENESS, OR         *
 * USEFULNESS OF ANY INFORMATION, APPARATUS, PRODUCT, OR     *
 * PROCESS DISCLOSED, OR REPRESENTS THAT ITS USE WOULD NOT   *
 * INFRINGE PRIVATELY OWNED RIGHTS.                          *
 *                                                           *
 *************************************************************
    1-       c MCNPX test problem                                                            
    2-       c --------------------------------------------------                            
    3-       c 600 MeV protons on a cylindrical Pb target of 20 cm radius and                
    4-       c 50 cm thickness. Source uniformly distributed over circle of                  
    5-       c 2 cm radius. Tally of neutron current.                                        
    6-       c --------------------------------------------------                            
    7-       c Cells                                                                         
    8-       c --------------------------------------------------                            
    9-       1 1 -8.90 -1 2 -3                                                              
   10-       2 0 -4 (1:-2:3)                                                                 
   11-       3 0 4                                                                           
   12-                                                                                       
   13-       c --------------------------------------------------                            
   14-       c Surfaces                                                                      
   15-       c --------------------------------------------------                            
   16-       1 cz 20.0                                                                       
   17-       2 pz 0.0                                                                        
   18-       3 pz 50.0                                                                       
   19-       4 sz 25.0 50.0                                                                  
   20-                                                                                       
   21-       c --------------------------------------------------                            
   22-       c Materials                                                                     
   23-       c --------------------------------------------------                            
   24-       m1 28000 1                                                                      
   25-       c --------------------------------------------------                            
   26-       c Source                                                                        
   27-       c --------------------------------------------------                            
   28-       sdef par = h erg = 700 sur = 2 dir = 1 pos = 0 0 0 rad = d1                     
   29-       si1 0 2.0                                                                       
   30-       sp1 0 1                                                                         
   31-       c ssw 1 2 3 4 CEL 1                                                             
   32-       c --------------------------------------------------                            
   33-       c Options                                                                       
   34-       c --------------------------------------------------                            
   35-       imp:n 1 1 0                                                                     
   36-       imp:h 1 1 0                                                                     
   37-       imp:p 1 1 0                                                                     
   38-       phys:n 660                                                                      
   39-       phys:h 660                                                                      
   40-       phys:p 660                                                                      
   41-       mode n h p                                                                      
 warning.  photonuclear physics may be needed (phys:p).
   42-       histp 1                                                                         
   43-       lca 2 1 2                                                                       
   44-       c lca 7j -2 1                                                                   
   45-       c --------------------------------------------------                            
   46-       c Tallies                                                                       
   47-       c --------------------------------------------------                            
   48-       E0 0 100i 11                                                                    
   49-       FC1 Neutron current integrated over surface 4 (unit:particles)                  
   50-       F1:p 4                                                                          
   51-       c --------------------------------------------------                            
   52-       print                                                                           
   53-       c nps 2000                                                                      
   54-       ctme 1                                                                          
 
 warning.  total nu is now the default for fixed-source problems.
1source                                                                                                 print table 10

 values of defaulted or explicitly defined source variables

    cel        0.0000E+00
    sur        2.0000E+00
    erg        7.0000E+02
    tme        0.0000E+00
    dir        1.0000E+00
    pos        0.0000E+00   0.0000E+00   0.0000E+00
    x          0.0000E+00
    y          0.0000E+00
    z          0.0000E+00
    ext        0.0000E+00
    axs        0.0000E+00   0.0000E+00   0.0000E+00
    vec        0.0000E+00   0.0000E+00   0.0000E+00
    ccc        0.0000E+00
    nrm        1.0000E+00
    ara        0.0000E+00
    wgt        1.0000E+00
    eff        1.0000E-02
    par        9.0000E+00
    tr         0.0000E+00
    bem        0.0000E+00   0.0000E+00   0.0000E+00
    bap        0.0000E+00   0.0000E+00   0.0000E+00
    loc        0.0000E+00   0.0000E+00   0.0000E+00
 
 warning.  source variable rad is sampled uniformly.


 probability distribution   1 for source variable rad
 unbiased histogram distribution

 source        source           cumulative          probability
  entry         value           probability           of bin

    1       0.00000E+00        0.000000E+00        0.000000E+00
    2       2.00000E+00        1.000000E+00        1.000000E+00

     the mean of source distribution   1 is  1.0000E+00


 order of sampling source variables.
 par sur rad pos dir erg tme
1tally   1                                                                                              print table 30
+                                   Neutron current integrated over surface 4 (unit:particles)                 
           tally type 1    number of particles crossing a surface.                        
           particle(s): photon     
 
 warning.     1 energy bins of tally   1 are below energy cutoff.
 surfaces  4                                                                                                           

 energy bins
      1.00000E-03  to  0.00000E+00 mev   
      0.00000E+00  to  1.08911E-01 mev   
      1.08911E-01  to  2.17822E-01 mev   
      2.17822E-01  to  3.26733E-01 mev   
      3.26733E-01  to  4.35644E-01 mev   
      4.35644E-01  to  5.44554E-01 mev   
      5.44554E-01  to  6.53465E-01 mev   
      6.53465E-01  to  7.62376E-01 mev   
      7.62376E-01  to  8.71287E-01 mev   
      8.71287E-01  to  9.80198E-01 mev   
      9.80198E-01  to  1.08911E+00 mev   
      1.08911E+00  to  1.19802E+00 mev   
      1.19802E+00  to  1.30693E+00 mev   
      1.30693E+00  to  1.41584E+00 mev   
      1.41584E+00  to  1.52475E+00 mev   
      1.52475E+00  to  1.63366E+00 mev   
      1.63366E+00  to  1.74257E+00 mev   
      1.74257E+00  to  1.85149E+00 mev   
      1.85149E+00  to  1.96040E+00 mev   
      1.96040E+00  to  2.06931E+00 mev   
      2.06931E+00  to  2.17822E+00 mev   
      2.17822E+00  to  2.28713E+00 mev   
      2.28713E+00  to  2.39604E+00 mev   
      2.39604E+00  to  2.50495E+00 mev   
      2.50495E+00  to  2.61386E+00 mev   
      2.61386E+00  to  2.72277E+00 mev   
      2.72277E+00  to  2.83168E+00 mev   
      2.83168E+00  to  2.94059E+00 mev   
      2.94059E+00  to  3.04950E+00 mev   
      3.04950E+00  to  3.15842E+00 mev   
      3.15842E+00  to  3.26733E+00 mev   
      3.26733E+00  to  3.37624E+00 mev   
      3.37624E+00  to  3.48515E+00 mev   
      3.48515E+00  to  3.59406E+00 mev   
      3.59406E+00  to  3.70297E+00 mev   
      3.70297E+00  to  3.81188E+00 mev   
      3.81188E+00  to  3.92079E+00 mev   
      3.92079E+00  to  4.02970E+00 mev   
      4.02970E+00  to  4.13861E+00 mev   
      4.13861E+00  to  4.24752E+00 mev   
      4.24752E+00  to  4.35644E+00 mev   
      4.35644E+00  to  4.46535E+00 mev   
      4.46535E+00  to  4.57426E+00 mev   
      4.57426E+00  to  4.68317E+00 mev   
      4.68317E+00  to  4.79208E+00 mev   
      4.79208E+00  to  4.90099E+00 mev   
      4.90099E+00  to  5.00990E+00 mev   
      5.00990E+00  to  5.11881E+00 mev   
      5.11881E+00  to  5.22772E+00 mev   
      5.22772E+00  to  5.33663E+00 mev   
      5.33663E+00  to  5.44554E+00 mev   
      5.44554E+00  to  5.55446E+00 mev   
      5.55446E+00  to  5.66337E+00 mev   
      5.66337E+00  to  5.77228E+00 mev   
      5.77228E+00  to  5.88119E+00 mev   
      5.88119E+00  to  5.99010E+00 mev   
      5.99010E+00  to  6.09901E+00 mev   
      6.09901E+00  to  6.20792E+00 mev   
      6.20792E+00  to  6.31683E+00 mev   
      6.31683E+00  to  6.42574E+00 mev   
      6.42574E+00  to  6.53465E+00 mev   
      6.53465E+00  to  6.64356E+00 mev   
      6.64356E+00  to  6.75248E+00 mev   
      6.75248E+00  to  6.86139E+00 mev   
      6.86139E+00  to  6.97030E+00 mev   
      6.97030E+00  to  7.07921E+00 mev   
      7.07921E+00  to  7.18812E+00 mev   
      7.18812E+00  to  7.29703E+00 mev   
      7.29703E+00  to  7.40594E+00 mev   
      7.40594E+00  to  7.51485E+00 mev   
      7.51485E+00  to  7.62376E+00 mev   
      7.62376E+00  to  7.73267E+00 mev   
      7.73267E+00  to  7.84158E+00 mev   
      7.84158E+00  to  7.95050E+00 mev   
      7.95050E+00  to  8.05941E+00 mev   
      8.05941E+00  to  8.16832E+00 mev   
      8.16832E+00  to  8.27723E+00 mev   
      8.27723E+00  to  8.38614E+00 mev   
      8.38614E+00  to  8.49505E+00 mev   
      8.49505E+00  to  8.60396E+00 mev   
      8.60396E+00  to  8.71287E+00 mev   
      8.71287E+00  to  8.82178E+00 mev   
      8.82178E+00  to  8.93069E+00 mev   
      8.93069E+00  to  9.03960E+00 mev   
      9.03960E+00  to  9.14851E+00 mev   
      9.14851E+00  to  9.25743E+00 mev   
      9.25743E+00  to  9.36634E+00 mev   
      9.36634E+00  to  9.47525E+00 mev   
      9.47525E+00  to  9.58416E+00 mev   
      9.58416E+00  to  9.69307E+00 mev   
      9.69307E+00  to  9.80198E+00 mev   
      9.80198E+00  to  9.91089E+00 mev   
      9.91089E+00  to  1.00198E+01 mev   
      1.00198E+01  to  1.01287E+01 mev   
      1.01287E+01  to  1.02376E+01 mev   
      1.02376E+01  to  1.03465E+01 mev   
      1.03465E+01  to  1.04554E+01 mev   
      1.04554E+01  to  1.05644E+01 mev   
      1.05644E+01  to  1.06733E+01 mev   
      1.06733E+01  to  1.07822E+01 mev   
      1.07822E+01  to  1.08911E+01 mev   
      1.08911E+01  to  1.10000E+01 mev   
      total bin
 
 warning.  use models for the following missing data tables:
  28000.  h
1material composition                                                                                   print table 40

 material
  number     component nuclide, atom fraction

     1           28000, 1.00000000000E+00


 material
  number     component nuclide, mass fraction

     1           28000, 1.00000000000E+00


1LAHET physics options:                                                                                 print table 41

 lca    ielas   ipreq  iexisa  ichoic   jcoul  nexite   npidk   noact    icem    ilaq
 lca        2       1       2      23       1       1       0       1       0       0

 lcb    flenb(i),i=1,6                                                          ctofe       flim0
 lcb    3.4900E+03  3.4900E+03  2.4900E+03  2.4900E+03  8.0000E+02  8.0000E+02 -1.0000E+00 -1.0000E+00

 lea     ipht     icc  nobalc  nobale   ifbrk  ilvden   ievap   nofis
 lea        1       4       1       0       1       0       0       1

 leb    yzere       bzere       yzero       bzero
 leb    1.5000E+00  8.0000E+00  1.5000E+00  1.0000E+01


     history tape is file   histp   

1cell volumes and masses                                                                                print table 50

        cell     atom          gram         input       calculated                            reason volume
                density       density       volume        volume         mass       pieces    not calculated

     1     1  9.13361E-02   8.90200E+00   0.00000E+00   6.28319E+04   5.59329E+05      1                      
     2     2  0.00000E+00   0.00000E+00   0.00000E+00   4.60767E+05   0.00000E+00      1                      
     3     3  0.00000E+00   0.00000E+00   0.00000E+00   0.00000E+00   0.00000E+00      0      infinite        
1surface areas                                                                                          print table 50

         surface    input      calculated    reason area
                    area          area       not calculated

     1        1  0.00000E+00   6.28319E+03                   
     2        2  0.00000E+00   1.25664E+03                   
     3        3  0.00000E+00   1.25664E+03                   
     4        4  0.00000E+00   3.14159E+04                   
1cells                                                                                                  print table 60

                      atom        gram                                     neutron     photon      proton       photon wt
        cell  mat    density     density     volume       mass     pieces  importance  importance  importance  generation

     1     1    1  9.13361E-02 8.90200E+00 6.28319E+04 5.59329E+05      1  1.0000E+00  1.0000E+00  1.0000E+00  -1.000E+00
     2     2    0  0.00000E+00 0.00000E+00 4.60767E+05 0.00000E+00      1  1.0000E+00  1.0000E+00  1.0000E+00  -1.000E+00
     3     3    0  0.00000E+00 0.00000E+00 0.00000E+00 0.00000E+00      0  0.0000E+00  0.0000E+00  0.0000E+00  -1.000E+00

 total                                     5.23599E+05 5.59329E+05
1surfaces                                                                                               print table 70

         surface     trans  type   surface coefficients

     1      1                cz    2.0000000E+01
     2      2                pz    0.0000000E+00
     3      3                pz    5.0000000E+01
     4      4                sz    2.5000000E+01   5.0000000E+01


 random number control    0.830206021468160E+14
1  cell temperatures in mev for the free-gas thermal neutron treatment.                                 print table 72

   all non-zero importance cells with materials have a temperature for thermal neutrons of 2.5300E-08 mev.

    minimum source weight = 1.0000E+00    maximum source weight = 1.0000E+00

         5 warning messages so far.
1physical constants                                                                                     print table 98


   name                    value     description

   huge      1.0000000000000E+37     infinity
    pie      3.1415926535898E+00     pi
  euler      5.7721566490153E-01     euler constant
 avogad      6.0220434469282E+23     avogadro number (molecules/mole)
  aneut      1.0086649670000E+00     neutron mass (amu)
  avgdn      5.9703109000000E-01     avogadro number/neutron mass (1.e-24*molecules/mole/amu)
  slite      2.9979250000000E+02     speed of light (cm/shake)
 planck      4.1357320000000E-13     planck constant (mev shake)
  fscon      1.3703930000000E+02     inverse fine structure constant h*c/(2*pi*e**2)
 gpt(1)      9.3958000000000E+02     neutron mass (mev)
 gpt(3)      5.1100800000000E-01     electron mass (mev)


 fission q-values:     nuclide    q(mev)   nuclide    q(mev)
                         90232    171.91     91233    175.57
                         92233    180.84     92234    179.45
                         92235    180.88     92236    179.50
                         92237    180.40     92238    181.31
                         92239    180.40     92240    180.40
                         93237    183.67     94238    186.65
                         94239    189.44     94240    186.36
                         94241    188.99     94242    185.98
                         94243    187.48     95241    190.83
                         95242    190.54     95243    190.25
                         96242    190.49     96244    190.49
                         other    180.00


 the following compilation options were used:

     CHEAP
     DEC
     PLOT
     MCPLOT
     GKSSIM
     XLIB
     XS64
     CEM
     INCL
     HISTP
     MESHTAL
     RADIOG
     SPABI
     default datapath: c:\mcnpx\xs                                                                     
1cross-section tables                                                                                   print table 100

     table    length

                        tables from file rmccs                                                           

 no particle-production data for ipt=  9 from  28000.50c
  28000.50c  105647  njoy                                                                       (  1328)      79/06/21.

                        tables from file mcplib04                                                        

  28000.04p    5902  ENDF/B-VI Release 8 Photoatomic Data for 28-NI                               mat2800      02/07/03

  total      111549

 any neutrons with energy greater than emax = 6.60000E+02 from the source or from a collision will be resampled.

 neutron cross sections outside the range from 0.0000E+00 to 6.6000E+02 mev are expunged.

 maximum photon energy set to  660.0 mev (maximum electron energy)
 warning.  "simple physics turned on for photons > e mev."             
 nps =         0     nrn =               0      e  = 6.6000E+02                     

                        tables from file el03                                                            

  28000.03e    2347                                                                                          6/6/98    

1particles and energy limits                                                                            print table 101

                         particle      maximum       smallest      largest       always        always
                         cutoff        particle      table         table         use table     use model
   particle type         energy        energy        maximum       maximum       below         above

    1  n  neutron       0.0000E+00    6.6000E+02    2.0000E+01    2.0000E+01    2.0000E+01    2.0000E+01
    2  p  photon        1.0000E-03    6.6000E+02    1.0000E+05    1.0000E+05    1.0000E+37    1.0000E+37
    3  e  electron      1.0000E-03    6.6000E+02    6.6000E+02    6.6000E+02    1.0000E+37    1.0000E+37
    9  h  proton        1.0000E+00    6.6000E+02    0.0000E+00    0.0000E+00    0.0000E+00    0.0000E+00


The following nuclides use physics models rather than data tables:

           28000.  h
 
 
 warning.  material    1 has been set to a conductor.
1range table for material    1 (condensed)                                                              print table 85

 electron substeps per energy step =   6,  default =   6.  mean ionization energy = 3.11000E+02 ev.

 density effect data
 conductor
   z =  28
    occ no, be(ev) pairs
       2.   8338.000       2.   1015.000       2.    877.000       4.    860.000       2.    117.000       2.     75.000
       4.     73.000       4.     10.000       4.     10.000      -2.      7.635
       plas(ev)       wt       tmin(mev)
       59.38253     2.88944     0.00000

         energy           stopping power           range   radiation   beta**2   density   rad/col   drange    dyield
    n              collision radiation   total               yield                corr
          mev      mev cm2/g mev cm2/g mev cm2/g   g/cm2                        mev cm2/g             g/cm2

  155  1.0586E-03  4.882E+01 5.312E-03 4.883E+01 1.151E-05 8.749E-06  4.130E-03 4.653E-03 1.088E-04 1.780E-06 9.262E-09
  154  1.1544E-03  4.760E+01 5.538E-03 4.760E+01 1.350E-05 1.736E-05  4.503E-03 4.657E-03 1.164E-04 1.987E-06 1.078E-08
  153  1.2589E-03  4.624E+01 5.771E-03 4.625E+01 1.572E-05 2.593E-05  4.909E-03 4.663E-03 1.248E-04 2.227E-06 1.259E-08
  152  1.3728E-03  4.478E+01 6.009E-03 4.479E+01 1.823E-05 3.452E-05  5.351E-03 4.668E-03 1.342E-04 2.503E-06 1.475E-08
  151  1.4970E-03  4.325E+01 6.254E-03 4.326E+01 2.105E-05 4.322E-05  5.833E-03 4.674E-03 1.446E-04 2.823E-06 1.731E-08
  150  1.6325E-03  4.167E+01 6.506E-03 4.168E+01 2.424E-05 5.211E-05  6.359E-03 4.681E-03 1.561E-04 3.191E-06 2.037E-08
  149  1.7803E-03  4.005E+01 6.763E-03 4.006E+01 2.786E-05 6.127E-05  6.931E-03 4.688E-03 1.688E-04 3.617E-06 2.400E-08
  148  1.9414E-03  3.842E+01 7.026E-03 3.843E+01 3.196E-05 7.078E-05  7.555E-03 4.696E-03 1.829E-04 4.107E-06 2.833E-08
  147  2.1171E-03  3.679E+01 7.295E-03 3.680E+01 3.664E-05 8.071E-05  8.235E-03 4.705E-03 1.983E-04 4.674E-06 3.348E-08
  146  2.3087E-03  3.516E+01 7.568E-03 3.517E+01 4.197E-05 9.117E-05  8.975E-03 4.714E-03 2.152E-04 5.328E-06 3.961E-08
  145  2.5177E-03  3.356E+01 7.845E-03 3.356E+01 4.805E-05 1.022E-04  9.782E-03 4.724E-03 2.338E-04 6.084E-06 4.690E-08
  144  2.7456E-03  3.198E+01 8.127E-03 3.199E+01 5.501E-05 1.140E-04  1.066E-02 4.736E-03 2.541E-04 6.957E-06 5.558E-08
  143  2.9941E-03  3.043E+01 8.412E-03 3.044E+01 6.297E-05 1.265E-04  1.162E-02 4.748E-03 2.764E-04 7.966E-06 6.590E-08
  142  3.2651E-03  2.893E+01 8.701E-03 2.894E+01 7.211E-05 1.400E-04  1.266E-02 4.761E-03 3.008E-04 9.134E-06 7.818E-08
  141  3.5606E-03  2.746E+01 8.991E-03 2.747E+01 8.259E-05 1.544E-04  1.379E-02 4.776E-03 3.274E-04 1.049E-05 9.278E-08
  140  3.8828E-03  2.605E+01 9.284E-03 2.606E+01 9.464E-05 1.700E-04  1.503E-02 4.792E-03 3.564E-04 1.205E-05 1.101E-07
  139  4.2343E-03  2.468E+01 9.577E-03 2.469E+01 1.085E-04 1.867E-04  1.637E-02 4.810E-03 3.880E-04 1.386E-05 1.308E-07
  138  4.6175E-03  2.337E+01 9.871E-03 2.338E+01 1.245E-04 2.049E-04  1.783E-02 4.829E-03 4.225E-04 1.596E-05 1.552E-07
  137  5.0354E-03  2.210E+01 1.016E-02 2.211E+01 1.429E-04 2.245E-04  1.942E-02 4.850E-03 4.599E-04 1.839E-05 1.843E-07
  136  5.4911E-03  2.089E+01 1.046E-02 2.090E+01 1.641E-04 2.457E-04  2.115E-02 4.873E-03 5.006E-04 2.121E-05 2.188E-07
  135  5.9881E-03  1.973E+01 1.075E-02 1.974E+01 1.885E-04 2.687E-04  2.303E-02 4.898E-03 5.448E-04 2.448E-05 2.597E-07
  134  6.5301E-03  1.862E+01 1.104E-02 1.863E+01 2.168E-04 2.935E-04  2.508E-02 4.925E-03 5.927E-04 2.827E-05 3.081E-07
  133  7.1211E-03  1.757E+01 1.132E-02 1.758E+01 2.495E-04 3.205E-04  2.730E-02 4.955E-03 6.446E-04 3.268E-05 3.654E-07
  132  7.7656E-03  1.656E+01 1.160E-02 1.657E+01 2.873E-04 3.497E-04  2.971E-02 4.988E-03 7.006E-04 3.779E-05 4.332E-07
  131  8.4685E-03  1.560E+01 1.188E-02 1.562E+01 3.310E-04 3.813E-04  3.234E-02 5.024E-03 7.612E-04 4.372E-05 5.134E-07
  130  9.2350E-03  1.470E+01 1.215E-02 1.471E+01 3.816E-04 4.155E-04  3.519E-02 5.064E-03 8.266E-04 5.060E-05 6.081E-07
  129  1.0071E-02  1.384E+01 1.241E-02 1.385E+01 4.402E-04 4.525E-04  3.828E-02 5.107E-03 8.971E-04 5.860E-05 7.198E-07
  128  1.0982E-02  1.302E+01 1.267E-02 1.303E+01 5.081E-04 4.925E-04  4.164E-02 5.155E-03 9.730E-04 6.788E-05 8.515E-07
  127  1.1976E-02  1.225E+01 1.292E-02 1.226E+01 5.868E-04 5.356E-04  4.528E-02 5.207E-03 1.055E-03 7.867E-05 1.007E-06
  126  1.3060E-02  1.152E+01 1.316E-02 1.153E+01 6.779E-04 5.823E-04  4.922E-02 5.265E-03 1.142E-03 9.120E-05 1.190E-06
  125  1.4242E-02  1.083E+01 1.339E-02 1.085E+01 7.837E-04 6.326E-04  5.350E-02 5.328E-03 1.236E-03 1.057E-04 1.404E-06
  124  1.5531E-02  1.018E+01 1.362E-02 1.020E+01 9.063E-04 6.867E-04  5.812E-02 5.397E-03 1.337E-03 1.226E-04 1.657E-06
  123  1.6937E-02  9.572E+00 1.384E-02 9.586E+00 1.049E-03 7.451E-04  6.313E-02 5.474E-03 1.445E-03 1.423E-04 1.953E-06
  122  1.8470E-02  8.997E+00 1.404E-02 9.011E+00 1.214E-03 8.078E-04  6.855E-02 5.558E-03 1.561E-03 1.650E-04 2.301E-06
  121  2.0142E-02  8.455E+00 1.424E-02 8.469E+00 1.405E-03 8.752E-04  7.440E-02 5.651E-03 1.684E-03 1.915E-04 2.708E-06
  120  2.1965E-02  7.946E+00 1.443E-02 7.960E+00 1.627E-03 9.476E-04  8.072E-02 5.753E-03 1.816E-03 2.222E-04 3.185E-06
  119  2.3953E-02  7.467E+00 1.460E-02 7.482E+00 1.885E-03 1.025E-03  8.754E-02 5.867E-03 1.956E-03 2.578E-04 3.742E-06
  118  2.6120E-02  7.018E+00 1.478E-02 7.033E+00 2.184E-03 1.108E-03  9.489E-02 5.992E-03 2.105E-03 2.990E-04 4.394E-06
  117  2.8485E-02  6.597E+00 1.494E-02 6.612E+00 2.531E-03 1.197E-03  1.028E-01 6.131E-03 2.265E-03 3.469E-04 5.155E-06
  116  3.1063E-02  6.202E+00 1.510E-02 6.217E+00 2.933E-03 1.292E-03  1.113E-01 6.285E-03 2.434E-03 4.024E-04 6.043E-06
  115  3.3874E-02  5.832E+00 1.525E-02 5.847E+00 3.400E-03 1.394E-03  1.205E-01 6.456E-03 2.614E-03 4.666E-04 7.080E-06
  114  3.6940E-02  5.486E+00 1.539E-02 5.501E+00 3.941E-03 1.503E-03  1.303E-01 6.646E-03 2.806E-03 5.409E-04 8.287E-06
  113  4.0283E-02  5.162E+00 1.553E-02 5.178E+00 4.568E-03 1.619E-03  1.408E-01 6.858E-03 3.009E-03 6.268E-04 9.694E-06
  112  4.3929E-02  4.859E+00 1.567E-02 4.875E+00 5.294E-03 1.742E-03  1.521E-01 7.094E-03 3.225E-03 7.261E-04 1.133E-05
  111  4.7905E-02  4.577E+00 1.581E-02 4.592E+00 6.135E-03 1.874E-03  1.641E-01 7.357E-03 3.455E-03 8.408E-04 1.324E-05
  110  5.2241E-02  4.313E+00 1.595E-02 4.329E+00 7.108E-03 2.014E-03  1.769E-01 7.652E-03 3.698E-03 9.731E-04 1.545E-05
  109  5.6969E-02  4.066E+00 1.609E-02 4.083E+00 8.233E-03 2.164E-03  1.905E-01 7.982E-03 3.956E-03 1.125E-03 1.803E-05
  108  6.2125E-02  3.837E+00 1.623E-02 3.853E+00 9.534E-03 2.322E-03  2.050E-01 8.351E-03 4.229E-03 1.301E-03 2.102E-05
  107  6.7748E-02  3.623E+00 1.637E-02 3.639E+00 1.104E-02 2.491E-03  2.204E-01 8.765E-03 4.519E-03 1.502E-03 2.449E-05
  106  7.3880E-02  3.424E+00 1.652E-02 3.440E+00 1.277E-02 2.670E-03  2.367E-01 9.228E-03 4.825E-03 1.734E-03 2.852E-05
  105  8.0566E-02  3.239E+00 1.668E-02 3.255E+00 1.477E-02 2.861E-03  2.538E-01 9.748E-03 5.149E-03 1.999E-03 3.319E-05
  104  8.7858E-02  3.067E+00 1.684E-02 3.083E+00 1.707E-02 3.062E-03  2.719E-01 1.033E-02 5.491E-03 2.303E-03 3.859E-05
  103  9.5810E-02  2.907E+00 1.701E-02 2.924E+00 1.972E-02 3.276E-03  2.908E-01 1.098E-02 5.852E-03 2.650E-03 4.485E-05
  102  1.0448E-01  2.758E+00 1.720E-02 2.776E+00 2.277E-02 3.503E-03  3.107E-01 1.169E-02 6.234E-03 3.046E-03 5.210E-05
  101  1.1394E-01  2.621E+00 1.740E-02 2.638E+00 2.626E-02 3.743E-03  3.314E-01 1.249E-02 6.637E-03 3.496E-03 6.048E-05
  100  1.2425E-01  2.494E+00 1.761E-02 2.511E+00 3.027E-02 3.997E-03  3.529E-01 1.335E-02 7.063E-03 4.009E-03 7.017E-05
   99  1.3550E-01  2.376E+00 1.785E-02 2.394E+00 3.486E-02 4.266E-03  3.752E-01 1.429E-02 7.512E-03 4.589E-03 8.137E-05
   98  1.4776E-01  2.267E+00 1.811E-02 2.285E+00 4.011E-02 4.550E-03  3.983E-01 1.530E-02 7.987E-03 5.246E-03 9.432E-05
   97  1.6113E-01  2.167E+00 1.839E-02 2.185E+00 4.610E-02 4.851E-03  4.220E-01 1.637E-02 8.487E-03 5.988E-03 1.093E-04
   96  1.7572E-01  2.074E+00 1.870E-02 2.093E+00 5.292E-02 5.168E-03  4.463E-01 1.749E-02 9.016E-03 6.823E-03 1.265E-04
   95  1.9162E-01  1.989E+00 1.905E-02 2.009E+00 6.068E-02 5.504E-03  4.711E-01 1.865E-02 9.577E-03 7.760E-03 1.465E-04
   94  2.0896E-01  1.912E+00 1.945E-02 1.931E+00 6.949E-02 5.859E-03  4.962E-01 1.985E-02 1.017E-02 8.811E-03 1.696E-04
   93  2.2788E-01  1.840E+00 1.989E-02 1.860E+00 7.947E-02 6.234E-03  5.217E-01 2.109E-02 1.081E-02 9.984E-03 1.964E-04
   92  2.4850E-01  1.775E+00 2.039E-02 1.795E+00 9.077E-02 6.632E-03  5.473E-01 2.235E-02 1.149E-02 1.129E-02 2.274E-04
   91  2.7099E-01  1.716E+00 2.095E-02 1.737E+00 1.035E-01 7.053E-03  5.730E-01 2.364E-02 1.221E-02 1.274E-02 2.634E-04
   90  2.9552E-01  1.662E+00 2.158E-02 1.683E+00 1.179E-01 7.501E-03  5.986E-01 2.497E-02 1.299E-02 1.435E-02 3.052E-04
   89  3.2227E-01  1.613E+00 2.230E-02 1.635E+00 1.340E-01 7.976E-03  6.239E-01 2.635E-02 1.382E-02 1.613E-02 3.538E-04
   88  3.5143E-01  1.569E+00 2.311E-02 1.592E+00 1.521E-01 8.482E-03  6.489E-01 2.778E-02 1.473E-02 1.808E-02 4.105E-04
   87  3.8324E-01  1.530E+00 2.402E-02 1.554E+00 1.723E-01 9.022E-03  6.735E-01 2.927E-02 1.570E-02 2.023E-02 4.766E-04
   86  4.1793E-01  1.495E+00 2.504E-02 1.520E+00 1.949E-01 9.598E-03  6.974E-01 3.082E-02 1.675E-02 2.258E-02 5.539E-04
   85  4.5575E-01  1.463E+00 2.619E-02 1.490E+00 2.200E-01 1.022E-02  7.206E-01 3.246E-02 1.790E-02 2.515E-02 6.442E-04
   84  4.9700E-01  1.436E+00 2.749E-02 1.463E+00 2.480E-01 1.088E-02  7.430E-01 3.419E-02 1.914E-02 2.795E-02 7.501E-04
   83  5.4198E-01  1.412E+00 2.894E-02 1.441E+00 2.790E-01 1.159E-02  7.645E-01 3.602E-02 2.050E-02 3.099E-02 8.743E-04
   82  5.9104E-01  1.391E+00 3.058E-02 1.421E+00 3.133E-01 1.235E-02  7.850E-01 3.796E-02 2.199E-02 3.429E-02 1.020E-03
   81  6.4453E-01  1.373E+00 3.242E-02 1.405E+00 3.511E-01 1.318E-02  8.044E-01 4.001E-02 2.361E-02 3.786E-02 1.192E-03
   80  7.0287E-01  1.358E+00 3.449E-02 1.392E+00 3.928E-01 1.407E-02  8.228E-01 4.220E-02 2.540E-02 4.171E-02 1.395E-03
   79  7.6648E-01  1.345E+00 3.682E-02 1.382E+00 4.387E-01 1.503E-02  8.400E-01 4.451E-02 2.737E-02 4.587E-02 1.635E-03
   78  8.3585E-01  1.335E+00 3.944E-02 1.375E+00 4.890E-01 1.608E-02  8.561E-01 4.698E-02 2.954E-02 5.033E-02 1.919E-03
   77  9.1150E-01  1.327E+00 4.239E-02 1.370E+00 5.442E-01 1.722E-02  8.710E-01 4.959E-02 3.193E-02 5.514E-02 2.256E-03
   76  9.9400E-01  1.322E+00 4.570E-02 1.367E+00 6.045E-01 1.846E-02  8.847E-01 5.236E-02 3.457E-02 6.029E-02 2.655E-03
   75  1.0840E+00  1.318E+00 4.940E-02 1.367E+00 6.703E-01 1.982E-02  8.974E-01 5.530E-02 3.749E-02 6.581E-02 3.129E-03
   74  1.1821E+00  1.316E+00 5.355E-02 1.369E+00 7.420E-01 2.129E-02  9.089E-01 5.842E-02 4.070E-02 7.171E-02 3.691E-03
   73  1.2891E+00  1.315E+00 5.818E-02 1.373E+00 8.200E-01 2.291E-02  9.194E-01 6.172E-02 4.424E-02 7.803E-02 4.358E-03
   72  1.4057E+00  1.316E+00 6.335E-02 1.379E+00 9.048E-01 2.467E-02  9.289E-01 6.521E-02 4.815E-02 8.478E-02 5.151E-03
   71  1.5330E+00  1.318E+00 6.913E-02 1.387E+00 9.968E-01 2.660E-02  9.375E-01 6.891E-02 5.246E-02 9.199E-02 6.093E-03
   70  1.6717E+00  1.321E+00 7.558E-02 1.397E+00 1.096E+00 2.870E-02  9.452E-01 7.281E-02 5.721E-02 9.968E-02 7.211E-03
   69  1.8230E+00  1.326E+00 8.277E-02 1.408E+00 1.204E+00 3.101E-02  9.521E-01 7.693E-02 6.245E-02 1.079E-01 8.540E-03
   68  1.9880E+00  1.331E+00 9.078E-02 1.422E+00 1.321E+00 3.352E-02  9.582E-01 8.126E-02 6.822E-02 1.166E-01 1.012E-02
   67  2.1679E+00  1.337E+00 9.970E-02 1.436E+00 1.447E+00 3.627E-02  9.636E-01 8.582E-02 7.458E-02 1.259E-01 1.199E-02
   66  2.3642E+00  1.343E+00 1.096E-01 1.453E+00 1.583E+00 3.927E-02  9.684E-01 9.061E-02 8.159E-02 1.358E-01 1.421E-02
   65  2.5781E+00  1.351E+00 1.206E-01 1.471E+00 1.729E+00 4.254E-02  9.726E-01 9.563E-02 8.931E-02 1.463E-01 1.684E-02
   64  2.8115E+00  1.359E+00 1.329E-01 1.492E+00 1.887E+00 4.611E-02  9.763E-01 1.009E-01 9.780E-02 1.575E-01 1.996E-02
   63  3.0659E+00  1.367E+00 1.465E-01 1.514E+00 2.056E+00 5.000E-02  9.796E-01 1.063E-01 1.072E-01 1.693E-01 2.365E-02
   62  3.3434E+00  1.376E+00 1.616E-01 1.537E+00 2.238E+00 5.423E-02  9.824E-01 1.120E-01 1.174E-01 1.819E-01 2.801E-02
   61  3.6460E+00  1.385E+00 1.783E-01 1.563E+00 2.433E+00 5.882E-02  9.849E-01 1.180E-01 1.288E-01 1.952E-01 3.316E-02
   60  3.9760E+00  1.394E+00 1.968E-01 1.591E+00 2.642E+00 6.381E-02  9.870E-01 1.241E-01 1.412E-01 2.092E-01 3.924E-02
   59  4.3359E+00  1.404E+00 2.173E-01 1.621E+00 2.866E+00 6.921E-02  9.889E-01 1.304E-01 1.548E-01 2.241E-01 4.638E-02
   58  4.7283E+00  1.414E+00 2.400E-01 1.654E+00 3.106E+00 7.505E-02  9.905E-01 1.369E-01 1.698E-01 2.397E-01 5.478E-02
   57  5.1562E+00  1.424E+00 2.651E-01 1.689E+00 3.362E+00 8.136E-02  9.919E-01 1.436E-01 1.862E-01 2.561E-01 6.465E-02
   56  5.6229E+00  1.434E+00 2.929E-01 1.727E+00 3.635E+00 8.816E-02  9.931E-01 1.505E-01 2.043E-01 2.733E-01 7.622E-02
   55  6.1318E+00  1.444E+00 3.235E-01 1.767E+00 3.927E+00 9.548E-02  9.941E-01 1.575E-01 2.241E-01 2.913E-01 8.976E-02
   54  6.6868E+00  1.454E+00 3.574E-01 1.811E+00 4.237E+00 1.033E-01  9.950E-01 1.647E-01 2.458E-01 3.102E-01 1.056E-01
   53  7.2920E+00  1.464E+00 3.947E-01 1.859E+00 4.567E+00 1.118E-01  9.957E-01 1.720E-01 2.695E-01 3.298E-01 1.240E-01
   52  7.9520E+00  1.475E+00 4.358E-01 1.911E+00 4.917E+00 1.208E-01  9.964E-01 1.795E-01 2.955E-01 3.502E-01 1.454E-01
   51  8.6717E+00  1.485E+00 4.813E-01 1.966E+00 5.288E+00 1.304E-01  9.969E-01 1.871E-01 3.241E-01 3.713E-01 1.702E-01
   50  9.4566E+00  1.495E+00 5.314E-01 2.027E+00 5.681E+00 1.406E-01  9.974E-01 1.949E-01 3.553E-01 3.931E-01 1.990E-01
   49  1.0312E+01  1.506E+00 5.866E-01 2.092E+00 6.097E+00 1.514E-01  9.978E-01 2.028E-01 3.895E-01 4.156E-01 2.322E-01
   48  1.1246E+01  1.516E+00 6.473E-01 2.163E+00 6.535E+00 1.629E-01  9.981E-01 2.109E-01 4.270E-01 4.387E-01 2.705E-01
   47  1.2264E+01  1.526E+00 7.142E-01 2.240E+00 6.998E+00 1.751E-01  9.984E-01 2.191E-01 4.680E-01 4.623E-01 3.146E-01
   46  1.3374E+01  1.536E+00 7.878E-01 2.324E+00 7.484E+00 1.878E-01  9.986E-01 2.275E-01 5.128E-01 4.864E-01 3.651E-01
   45  1.4584E+01  1.546E+00 8.688E-01 2.415E+00 7.995E+00 2.013E-01  9.989E-01 2.360E-01 5.618E-01 5.108E-01 4.230E-01
   44  1.5904E+01  1.556E+00 9.579E-01 2.514E+00 8.531E+00 2.153E-01  9.990E-01 2.447E-01 6.154E-01 5.356E-01 4.890E-01
   43  1.7343E+01  1.566E+00 1.056E+00 2.622E+00 9.091E+00 2.300E-01  9.992E-01 2.535E-01 6.741E-01 5.606E-01 5.642E-01
   42  1.8913E+01  1.576E+00 1.164E+00 2.740E+00 9.677E+00 2.452E-01  9.993E-01 2.626E-01 7.383E-01 5.856E-01 6.496E-01
   41  2.0625E+01  1.586E+00 1.282E+00 2.867E+00 1.029E+01 2.611E-01  9.994E-01 2.718E-01 8.085E-01 6.107E-01 7.464E-01
   40  2.2492E+01  1.595E+00 1.412E+00 3.007E+00 1.092E+01 2.774E-01  9.995E-01 2.812E-01 8.853E-01 6.357E-01 8.558E-01
   39  2.4527E+01  1.604E+00 1.555E+00 3.159E+00 1.158E+01 2.943E-01  9.996E-01 2.908E-01 9.693E-01 6.604E-01 9.793E-01
   38  2.6747E+01  1.613E+00 1.712E+00 3.325E+00 1.227E+01 3.117E-01  9.996E-01 3.006E-01 1.061E+00 6.849E-01 1.118E+00
   37  2.9168E+01  1.622E+00 1.884E+00 3.506E+00 1.298E+01 3.295E-01  9.997E-01 3.106E-01 1.161E+00 7.090E-01 1.274E+00
   36  3.1808E+01  1.631E+00 2.073E+00 3.704E+00 1.371E+01 3.477E-01  9.998E-01 3.208E-01 1.271E+00 7.325E-01 1.448E+00
   35  3.4687E+01  1.639E+00 2.280E+00 3.919E+00 1.447E+01 3.662E-01  9.998E-01 3.312E-01 1.391E+00 7.555E-01 1.643E+00
   34  3.7826E+01  1.648E+00 2.507E+00 4.155E+00 1.524E+01 3.850E-01  9.998E-01 3.417E-01 1.521E+00 7.779E-01 1.861E+00
   33  4.1250E+01  1.656E+00 2.756E+00 4.412E+00 1.604E+01 4.040E-01  9.999E-01 3.524E-01 1.664E+00 7.995E-01 2.103E+00
   32  4.4983E+01  1.664E+00 3.029E+00 4.694E+00 1.686E+01 4.232E-01  9.999E-01 3.632E-01 1.820E+00 8.203E-01 2.372E+00
   31  4.9055E+01  1.672E+00 3.329E+00 5.001E+00 1.770E+01 4.425E-01  9.999E-01 3.741E-01 1.991E+00 8.402E-01 2.670E+00
   30  5.3495E+01  1.680E+00 3.657E+00 5.337E+00 1.856E+01 4.619E-01  9.999E-01 3.852E-01 2.177E+00 8.592E-01 3.000E+00
   29  5.8336E+01  1.688E+00 4.017E+00 5.705E+00 1.944E+01 4.812E-01  9.999E-01 3.964E-01 2.380E+00 8.773E-01 3.364E+00
   28  6.3616E+01  1.696E+00 4.411E+00 6.106E+00 2.033E+01 5.005E-01  9.999E-01 4.077E-01 2.601E+00 8.944E-01 3.767E+00
   27  6.9374E+01  1.703E+00 4.842E+00 6.545E+00 2.124E+01 5.196E-01  9.999E-01 4.190E-01 2.843E+00 9.106E-01 4.210E+00
   26  7.5653E+01  1.711E+00 5.314E+00 7.025E+00 2.217E+01 5.386E-01  1.000E+00 4.305E-01 3.106E+00 9.258E-01 4.698E+00
   25  8.2500E+01  1.718E+00 5.831E+00 7.550E+00 2.311E+01 5.574E-01  1.000E+00 4.420E-01 3.394E+00 9.400E-01 5.235E+00
   24  8.9967E+01  1.726E+00 6.397E+00 8.123E+00 2.406E+01 5.759E-01  1.000E+00 4.536E-01 3.707E+00 9.533E-01 5.825E+00
   23  9.8110E+01  1.733E+00 7.016E+00 8.750E+00 2.503E+01 5.940E-01  1.000E+00 4.652E-01 4.048E+00 9.657E-01 6.473E+00
   22  1.0699E+02  1.740E+00 7.694E+00 9.434E+00 2.601E+01 6.119E-01  1.000E+00 4.769E-01 4.420E+00 9.771E-01 7.183E+00
   21  1.1667E+02  1.748E+00 8.435E+00 1.018E+01 2.699E+01 6.293E-01  1.000E+00 4.887E-01 4.826E+00 9.878E-01 7.961E+00
   20  1.2723E+02  1.755E+00 9.245E+00 1.100E+01 2.799E+01 6.463E-01  1.000E+00 5.006E-01 5.268E+00 9.976E-01 8.813E+00
   19  1.3875E+02  1.762E+00 1.013E+01 1.189E+01 2.900E+01 6.629E-01  1.000E+00 5.124E-01 5.749E+00 1.007E+00 9.745E+00
   18  1.5131E+02  1.769E+00 1.110E+01 1.287E+01 3.001E+01 6.791E-01  1.000E+00 5.244E-01 6.273E+00 1.015E+00 1.077E+01
   17  1.6500E+02  1.776E+00 1.216E+01 1.393E+01 3.104E+01 6.947E-01  1.000E+00 5.364E-01 6.844E+00 1.023E+00 1.188E+01
   16  1.7993E+02  1.783E+00 1.331E+01 1.509E+01 3.207E+01 7.099E-01  1.000E+00 5.484E-01 7.465E+00 1.030E+00 1.310E+01
   15  1.9622E+02  1.790E+00 1.457E+01 1.636E+01 3.310E+01 7.245E-01  1.000E+00 5.605E-01 8.142E+00 1.036E+00 1.443E+01
   14  2.1398E+02  1.797E+00 1.595E+01 1.775E+01 3.414E+01 7.387E-01  1.000E+00 5.727E-01 8.878E+00 1.042E+00 1.589E+01
   13  2.3335E+02  1.804E+00 1.746E+01 1.926E+01 3.519E+01 7.523E-01  1.000E+00 5.849E-01 9.678E+00 1.047E+00 1.748E+01
   12  2.5446E+02  1.811E+00 1.910E+01 2.091E+01 3.624E+01 7.654E-01  1.000E+00 5.971E-01 1.055E+01 1.052E+00 1.922E+01
   11  2.7750E+02  1.817E+00 2.090E+01 2.271E+01 3.730E+01 7.779E-01  1.000E+00 6.094E-01 1.150E+01 1.056E+00 2.111E+01
   10  3.0261E+02  1.824E+00 2.285E+01 2.468E+01 3.836E+01 7.900E-01  1.000E+00 6.217E-01 1.253E+01 1.061E+00 2.318E+01
    9  3.3000E+02  1.831E+00 2.499E+01 2.682E+01 3.942E+01 8.015E-01  1.000E+00 6.341E-01 1.365E+01 1.064E+00 2.544E+01
    8  3.5987E+02  1.837E+00 2.732E+01 2.916E+01 4.049E+01 8.125E-01  1.000E+00 6.465E-01 1.487E+01 1.068E+00 2.791E+01
    7  3.9244E+02  1.844E+00 2.987E+01 3.171E+01 4.156E+01 8.231E-01  1.000E+00 6.590E-01 1.620E+01 1.071E+00 3.060E+01
    6  4.2796E+02  1.850E+00 3.265E+01 3.450E+01 4.264E+01 8.331E-01  1.000E+00 6.714E-01 1.764E+01 1.073E+00 3.354E+01
    5  4.6669E+02  1.857E+00 3.568E+01 3.754E+01 4.371E+01 8.427E-01  1.000E+00 6.840E-01 1.922E+01 1.076E+00 3.674E+01
    4  5.0893E+02  1.863E+00 3.900E+01 4.086E+01 4.479E+01 8.518E-01  1.000E+00 6.965E-01 2.093E+01 1.078E+00 4.023E+01
    3  5.5499E+02  1.870E+00 4.261E+01 4.448E+01 4.587E+01 8.605E-01  1.000E+00 7.090E-01 2.278E+01 1.080E+00 4.405E+01
    2  6.0522E+02  1.876E+00 4.655E+01 4.842E+01 4.695E+01 8.687E-01  1.000E+00 7.216E-01 2.481E+01 1.082E+00 4.820E+01
    1  6.6000E+02  1.883E+00 5.085E+01 5.273E+01 4.804E+01 8.765E-01  1.000E+00 7.342E-01 2.701E+01 1.084E+00 5.274E+01

1electron secondary production for material    1                                                        print table 86

         energy           stopping power           brems   thick tgt   k x-ray   knock-on
    n              collision radiation   total               brems
          mev      mev barn  mev barn  mev barn    barn                 barn      barn
  155  1.0586E-03  4.759E+03 5.178E-01 4.759E+03 5.745E+03 1.069E-04  0.000E+00 0.000E+00
  154  1.1544E-03  4.639E+03 5.398E-01 4.640E+03 5.534E+03 2.218E-04  0.000E+00 0.000E+00
  153  1.2589E-03  4.507E+03 5.624E-01 4.507E+03 5.329E+03 3.459E-04  0.000E+00 0.000E+00
  152  1.3728E-03  4.365E+03 5.857E-01 4.366E+03 5.128E+03 4.802E-04  0.000E+00 0.000E+00
  151  1.4970E-03  4.216E+03 6.096E-01 4.216E+03 4.932E+03 6.259E-04  0.000E+00 0.000E+00
  150  1.6325E-03  4.061E+03 6.341E-01 4.062E+03 4.741E+03 7.843E-04  0.000E+00 0.000E+00
  149  1.7803E-03  3.904E+03 6.592E-01 3.905E+03 4.555E+03 9.568E-04  0.000E+00 0.000E+00
  148  1.9414E-03  3.745E+03 6.848E-01 3.746E+03 4.374E+03 1.145E-03  0.000E+00 0.000E+00
  147  2.1171E-03  3.586E+03 7.110E-01 3.586E+03 4.196E+03 1.350E-03  0.000E+00 4.564E+04
  146  2.3087E-03  3.427E+03 7.376E-01 3.428E+03 4.023E+03 1.575E-03  0.000E+00 9.515E+04
  145  2.5177E-03  3.271E+03 7.646E-01 3.271E+03 3.854E+03 1.821E-03  0.000E+00 1.283E+05
  144  2.7456E-03  3.117E+03 7.921E-01 3.118E+03 3.689E+03 2.090E-03  0.000E+00 1.505E+05
  143  2.9941E-03  2.966E+03 8.199E-01 2.967E+03 3.528E+03 2.385E-03  0.000E+00 1.651E+05
  142  3.2651E-03  2.819E+03 8.480E-01 2.820E+03 3.371E+03 2.708E-03  0.000E+00 1.741E+05
  141  3.5606E-03  2.677E+03 8.763E-01 2.678E+03 3.219E+03 3.063E-03  0.000E+00 1.792E+05
  140  3.8828E-03  2.539E+03 9.048E-01 2.540E+03 3.071E+03 3.452E-03  0.000E+00 1.812E+05
  139  4.2343E-03  2.406E+03 9.335E-01 2.407E+03 2.927E+03 3.878E-03  0.000E+00 1.808E+05
  138  4.6175E-03  2.277E+03 9.621E-01 2.278E+03 2.789E+03 4.346E-03  0.000E+00 1.786E+05
  137  5.0354E-03  2.154E+03 9.907E-01 2.155E+03 2.655E+03 4.860E-03  0.000E+00 1.750E+05
  136  5.4911E-03  2.036E+03 1.019E+00 2.037E+03 2.524E+03 5.423E-03  0.000E+00 1.704E+05
  135  5.9881E-03  1.923E+03 1.048E+00 1.924E+03 2.398E+03 6.041E-03  0.000E+00 1.650E+05
  134  6.5301E-03  1.815E+03 1.076E+00 1.816E+03 2.276E+03 6.719E-03  0.000E+00 1.590E+05
  133  7.1211E-03  1.712E+03 1.103E+00 1.713E+03 2.158E+03 7.462E-03  0.000E+00 1.526E+05
  132  7.7656E-03  1.614E+03 1.131E+00 1.615E+03 2.044E+03 8.277E-03  0.000E+00 1.459E+05
  131  8.4685E-03  1.521E+03 1.158E+00 1.522E+03 1.935E+03 9.169E-03  4.568E+02 1.391E+05
  130  9.2350E-03  1.432E+03 1.184E+00 1.434E+03 1.831E+03 1.015E-02  4.695E+02 1.322E+05
  129  1.0071E-02  1.348E+03 1.210E+00 1.350E+03 1.730E+03 1.122E-02  4.870E+02 1.254E+05
  128  1.0982E-02  1.269E+03 1.235E+00 1.270E+03 1.633E+03 1.239E-02  5.060E+02 1.186E+05
  127  1.1976E-02  1.194E+03 1.259E+00 1.195E+03 1.541E+03 1.367E-02  5.244E+02 1.120E+05
  126  1.3060E-02  1.123E+03 1.283E+00 1.124E+03 1.452E+03 1.507E-02  5.409E+02 1.056E+05
  125  1.4242E-02  1.056E+03 1.306E+00 1.057E+03 1.368E+03 1.660E-02  5.544E+02 9.940E+04
  124  1.5531E-02  9.926E+02 1.327E+00 9.939E+02 1.289E+03 1.827E-02  5.646E+02 9.343E+04
  123  1.6937E-02  9.330E+02 1.348E+00 9.343E+02 1.213E+03 2.010E-02  5.712E+02 8.771E+04
  122  1.8470E-02  8.768E+02 1.369E+00 8.782E+02 1.142E+03 2.209E-02  5.744E+02 8.225E+04
  121  2.0142E-02  8.240E+02 1.388E+00 8.254E+02 1.075E+03 2.427E-02  5.742E+02 7.706E+04
  120  2.1965E-02  7.744E+02 1.406E+00 7.758E+02 1.011E+03 2.665E-02  5.709E+02 7.214E+04
  119  2.3953E-02  7.278E+02 1.423E+00 7.292E+02 9.507E+02 2.924E-02  5.649E+02 6.749E+04
  118  2.6120E-02  6.840E+02 1.440E+00 6.854E+02 8.937E+02 3.207E-02  5.565E+02 6.311E+04
  117  2.8485E-02  6.429E+02 1.456E+00 6.444E+02 8.400E+02 3.515E-02  5.460E+02 5.898E+04
  116  3.1063E-02  6.045E+02 1.471E+00 6.059E+02 7.893E+02 3.852E-02  5.338E+02 5.511E+04
  115  3.3874E-02  5.684E+02 1.486E+00 5.699E+02 7.415E+02 4.218E-02  5.202E+02 5.148E+04
  114  3.6940E-02  5.347E+02 1.500E+00 5.362E+02 6.966E+02 4.617E-02  5.055E+02 4.809E+04
  113  4.0283E-02  5.031E+02 1.514E+00 5.046E+02 6.545E+02 5.052E-02  4.900E+02 4.491E+04
  112  4.3929E-02  4.736E+02 1.528E+00 4.751E+02 6.150E+02 5.525E-02  4.740E+02 4.196E+04
  111  4.7905E-02  4.461E+02 1.541E+00 4.476E+02 5.781E+02 6.039E-02  4.576E+02 3.920E+04
  110  5.2241E-02  4.203E+02 1.554E+00 4.219E+02 5.436E+02 6.599E-02  4.411E+02 3.664E+04
  109  5.6969E-02  3.963E+02 1.568E+00 3.979E+02 5.113E+02 7.208E-02  4.246E+02 3.425E+04
  108  6.2125E-02  3.740E+02 1.582E+00 3.755E+02 4.811E+02 7.871E-02  4.082E+02 3.204E+04
  107  6.7748E-02  3.531E+02 1.596E+00 3.547E+02 4.531E+02 8.591E-02  3.922E+02 2.999E+04
  106  7.3880E-02  3.337E+02 1.610E+00 3.353E+02 4.271E+02 9.373E-02  3.765E+02 2.809E+04
  105  8.0566E-02  3.157E+02 1.625E+00 3.173E+02 4.031E+02 1.022E-01  3.613E+02 2.633E+04
  104  8.7858E-02  2.989E+02 1.641E+00 3.005E+02 3.810E+02 1.115E-01  3.467E+02 2.470E+04
  103  9.5810E-02  2.833E+02 1.658E+00 2.850E+02 3.604E+02 1.216E-01  3.326E+02 2.320E+04
  102  1.0448E-01  2.689E+02 1.676E+00 2.705E+02 3.410E+02 1.326E-01  3.191E+02 2.181E+04
  101  1.1394E-01  2.555E+02 1.695E+00 2.571E+02 3.227E+02 1.445E-01  3.063E+02 2.053E+04
  100  1.2425E-01  2.430E+02 1.717E+00 2.448E+02 3.053E+02 1.574E-01  2.941E+02 1.935E+04
   99  1.3550E-01  2.316E+02 1.740E+00 2.333E+02 2.891E+02 1.714E-01  2.827E+02 1.827E+04
   98  1.4776E-01  2.210E+02 1.765E+00 2.227E+02 2.740E+02 1.865E-01  2.718E+02 1.727E+04
   97  1.6113E-01  2.112E+02 1.792E+00 2.130E+02 2.600E+02 2.029E-01  2.617E+02 1.635E+04
   96  1.7572E-01  2.022E+02 1.823E+00 2.040E+02 2.471E+02 2.207E-01  2.522E+02 1.550E+04
   95  1.9162E-01  1.939E+02 1.857E+00 1.958E+02 2.353E+02 2.399E-01  2.433E+02 1.473E+04
   94  2.0896E-01  1.863E+02 1.895E+00 1.882E+02 2.245E+02 2.607E-01  2.351E+02 1.401E+04
   93  2.2788E-01  1.794E+02 1.938E+00 1.813E+02 2.147E+02 2.832E-01  2.275E+02 1.336E+04
   92  2.4850E-01  1.730E+02 1.987E+00 1.750E+02 2.058E+02 3.075E-01  2.205E+02 1.276E+04
   91  2.7099E-01  1.672E+02 2.042E+00 1.693E+02 1.977E+02 3.339E-01  2.141E+02 1.222E+04
   90  2.9552E-01  1.620E+02 2.104E+00 1.641E+02 1.903E+02 3.625E-01  2.082E+02 1.172E+04
   89  3.2227E-01  1.572E+02 2.173E+00 1.594E+02 1.835E+02 3.934E-01  2.029E+02 1.126E+04
   88  3.5143E-01  1.529E+02 2.252E+00 1.552E+02 1.774E+02 4.269E-01  1.981E+02 1.084E+04
   87  3.8324E-01  1.491E+02 2.341E+00 1.514E+02 1.718E+02 4.631E-01  1.938E+02 1.046E+04
   86  4.1793E-01  1.457E+02 2.440E+00 1.481E+02 1.668E+02 5.023E-01  1.899E+02 1.012E+04
   85  4.5575E-01  1.426E+02 2.553E+00 1.452E+02 1.623E+02 5.448E-01  1.865E+02 9.805E+03
   84  4.9700E-01  1.399E+02 2.679E+00 1.426E+02 1.583E+02 5.908E-01  1.836E+02 9.521E+03
   83  5.4198E-01  1.376E+02 2.821E+00 1.404E+02 1.548E+02 6.406E-01  1.810E+02 9.263E+03
   82  5.9104E-01  1.356E+02 2.980E+00 1.385E+02 1.516E+02 6.945E-01  1.789E+02 9.030E+03
   81  6.4453E-01  1.338E+02 3.160E+00 1.370E+02 1.489E+02 7.528E-01  1.771E+02 8.820E+03
   80  7.0287E-01  1.323E+02 3.362E+00 1.357E+02 1.465E+02 8.160E-01  1.756E+02 8.631E+03
   79  7.6648E-01  1.311E+02 3.589E+00 1.347E+02 1.444E+02 8.845E-01  1.745E+02 8.461E+03
   78  8.3585E-01  1.301E+02 3.844E+00 1.340E+02 1.426E+02 9.586E-01  1.737E+02 8.308E+03
   77  9.1150E-01  1.294E+02 4.132E+00 1.335E+02 1.412E+02 1.039E+00  1.732E+02 8.171E+03
   76  9.9400E-01  1.288E+02 4.454E+00 1.333E+02 1.399E+02 1.126E+00  1.730E+02 8.048E+03
   75  1.0840E+00  1.284E+02 4.815E+00 1.333E+02 1.389E+02 1.220E+00  1.730E+02 7.939E+03
   74  1.1821E+00  1.282E+02 5.219E+00 1.334E+02 1.381E+02 1.322E+00  1.733E+02 7.842E+03
   73  1.2891E+00  1.282E+02 5.670E+00 1.338E+02 1.375E+02 1.432E+00  1.738E+02 7.756E+03
   72  1.4057E+00  1.282E+02 6.175E+00 1.344E+02 1.370E+02 1.552E+00  1.745E+02 7.679E+03
   71  1.5330E+00  1.285E+02 6.738E+00 1.352E+02 1.366E+02 1.681E+00  1.754E+02 7.612E+03
   70  1.6717E+00  1.288E+02 7.367E+00 1.361E+02 1.364E+02 1.820E+00  1.765E+02 7.552E+03
   69  1.8230E+00  1.292E+02 8.067E+00 1.373E+02 1.363E+02 1.971E+00  1.777E+02 7.499E+03
   68  1.9880E+00  1.297E+02 8.848E+00 1.385E+02 1.363E+02 2.134E+00  1.791E+02 7.453E+03
   67  2.1679E+00  1.303E+02 9.717E+00 1.400E+02 1.364E+02 2.310E+00  1.807E+02 7.413E+03
   66  2.3642E+00  1.309E+02 1.068E+01 1.416E+02 1.365E+02 2.501E+00  1.824E+02 7.378E+03
   65  2.5781E+00  1.317E+02 1.176E+01 1.434E+02 1.367E+02 2.706E+00  1.842E+02 7.347E+03
   64  2.8115E+00  1.324E+02 1.295E+01 1.454E+02 1.369E+02 2.927E+00  1.861E+02 7.320E+03
   63  3.0659E+00  1.332E+02 1.428E+01 1.475E+02 1.371E+02 3.165E+00  1.881E+02 7.297E+03
   62  3.3434E+00  1.341E+02 1.575E+01 1.498E+02 1.374E+02 3.421E+00  1.902E+02 7.276E+03
   61  3.6460E+00  1.350E+02 1.738E+01 1.524E+02 1.376E+02 3.697E+00  1.924E+02 7.259E+03
   60  3.9760E+00  1.359E+02 1.918E+01 1.551E+02 1.380E+02 3.992E+00  1.947E+02 7.244E+03
   59  4.3359E+00  1.368E+02 2.118E+01 1.580E+02 1.384E+02 4.310E+00  1.971E+02 7.231E+03
   58  4.7283E+00  1.378E+02 2.339E+01 1.612E+02 1.387E+02 4.651E+00  1.995E+02 7.220E+03
   57  5.1562E+00  1.387E+02 2.583E+01 1.646E+02 1.386E+02 5.015E+00  2.019E+02 7.210E+03
   56  5.6229E+00  1.397E+02 2.854E+01 1.683E+02 1.383E+02 5.403E+00  2.045E+02 7.202E+03
   55  6.1318E+00  1.407E+02 3.153E+01 1.723E+02 1.380E+02 5.816E+00  2.070E+02 7.195E+03
   54  6.6868E+00  1.417E+02 3.483E+01 1.766E+02 1.381E+02 6.255E+00  2.096E+02 7.188E+03
   53  7.2920E+00  1.427E+02 3.847E+01 1.812E+02 1.384E+02 6.723E+00  2.123E+02 7.183E+03
   52  7.9520E+00  1.437E+02 4.248E+01 1.862E+02 1.387E+02 7.221E+00  2.149E+02 7.179E+03
   51  8.6717E+00  1.447E+02 4.691E+01 1.916E+02 1.389E+02 7.750E+00  2.176E+02 7.175E+03
   50  9.4566E+00  1.458E+02 5.179E+01 1.975E+02 1.390E+02 8.310E+00  2.204E+02 7.172E+03
   49  1.0312E+01  1.468E+02 5.717E+01 2.039E+02 1.391E+02 8.903E+00  2.231E+02 7.169E+03
   48  1.1246E+01  1.478E+02 6.309E+01 2.109E+02 1.393E+02 9.530E+00  2.259E+02 7.167E+03
   47  1.2264E+01  1.488E+02 6.961E+01 2.184E+02 1.396E+02 1.019E+01  2.287E+02 7.165E+03
   46  1.3374E+01  1.497E+02 7.679E+01 2.265E+02 1.399E+02 1.089E+01  2.315E+02 7.163E+03
   45  1.4584E+01  1.507E+02 8.468E+01 2.354E+02 1.402E+02 1.162E+01  2.343E+02 7.162E+03
   44  1.5904E+01  1.517E+02 9.336E+01 2.451E+02 1.403E+02 1.239E+01  2.372E+02 7.161E+03
   43  1.7343E+01  1.527E+02 1.029E+02 2.556E+02 1.404E+02 1.320E+01  2.401E+02 7.160E+03
   42  1.8913E+01  1.536E+02 1.134E+02 2.670E+02 1.405E+02 1.404E+01  2.429E+02 7.159E+03
   41  2.0625E+01  1.545E+02 1.249E+02 2.795E+02 1.405E+02 1.493E+01  2.458E+02 7.158E+03
   40  2.2492E+01  1.554E+02 1.376E+02 2.931E+02 1.405E+02 1.584E+01  2.487E+02 7.157E+03
   39  2.4527E+01  1.563E+02 1.515E+02 3.079E+02 1.404E+02 1.679E+01  2.516E+02 7.157E+03
   38  2.6747E+01  1.572E+02 1.668E+02 3.241E+02 1.404E+02 1.778E+01  2.545E+02 7.156E+03
   37  2.9168E+01  1.581E+02 1.836E+02 3.417E+02 1.404E+02 1.880E+01  2.574E+02 7.156E+03
   36  3.1808E+01  1.589E+02 2.020E+02 3.610E+02 1.405E+02 1.986E+01  2.603E+02 7.156E+03
   35  3.4687E+01  1.598E+02 2.222E+02 3.820E+02 1.406E+02 2.095E+01  2.632E+02 7.155E+03
   34  3.7826E+01  1.606E+02 2.443E+02 4.049E+02 1.407E+02 2.207E+01  2.662E+02 7.155E+03
   33  4.1250E+01  1.614E+02 2.686E+02 4.300E+02 1.408E+02 2.322E+01  2.691E+02 7.155E+03
   32  4.4983E+01  1.622E+02 2.953E+02 4.575E+02 1.408E+02 2.441E+01  2.720E+02 7.155E+03
   31  4.9055E+01  1.630E+02 3.245E+02 4.874E+02 1.408E+02 2.562E+01  2.750E+02 7.155E+03
   30  5.3495E+01  1.638E+02 3.564E+02 5.202E+02 1.408E+02 2.686E+01  2.779E+02 7.155E+03
   29  5.8336E+01  1.645E+02 3.915E+02 5.560E+02 1.408E+02 2.813E+01  2.809E+02 7.155E+03
   28  6.3616E+01  1.653E+02 4.299E+02 5.952E+02 1.409E+02 2.943E+01  2.838E+02 7.154E+03
   27  6.9374E+01  1.660E+02 4.719E+02 6.379E+02 1.409E+02 3.074E+01  2.868E+02 7.154E+03
   26  7.5653E+01  1.668E+02 5.180E+02 6.847E+02 1.410E+02 3.208E+01  2.897E+02 7.154E+03
   25  8.2500E+01  1.675E+02 5.684E+02 7.358E+02 1.410E+02 3.344E+01  2.927E+02 7.154E+03
   24  8.9967E+01  1.682E+02 6.235E+02 7.917E+02 1.411E+02 3.482E+01  2.956E+02 7.154E+03
   23  9.8110E+01  1.689E+02 6.838E+02 8.528E+02 1.411E+02 3.622E+01  2.986E+02 7.154E+03
   22  1.0699E+02  1.696E+02 7.499E+02 9.195E+02 1.411E+02 3.763E+01  3.015E+02 7.154E+03
   21  1.1667E+02  1.703E+02 8.221E+02 9.924E+02 1.410E+02 3.906E+01  3.045E+02 7.154E+03
   20  1.2723E+02  1.710E+02 9.010E+02 1.072E+03 1.410E+02 4.050E+01  3.075E+02 7.154E+03
   19  1.3875E+02  1.717E+02 9.874E+02 1.159E+03 1.410E+02 4.196E+01  3.104E+02 7.154E+03
   18  1.5131E+02  1.724E+02 1.082E+03 1.254E+03 1.410E+02 4.343E+01  3.134E+02 7.154E+03
   17  1.6500E+02  1.731E+02 1.185E+03 1.358E+03 1.409E+02 4.491E+01  3.164E+02 7.154E+03
   16  1.7993E+02  1.738E+02 1.297E+03 1.471E+03 1.409E+02 4.640E+01  3.193E+02 7.154E+03
   15  1.9622E+02  1.745E+02 1.420E+03 1.595E+03 1.408E+02 4.789E+01  3.223E+02 7.154E+03
   14  2.1398E+02  1.751E+02 1.555E+03 1.730E+03 1.408E+02 4.940E+01  3.253E+02 7.154E+03
   13  2.3335E+02  1.758E+02 1.702E+03 1.877E+03 1.406E+02 5.091E+01  3.282E+02 7.154E+03
   12  2.5446E+02  1.765E+02 1.862E+03 2.038E+03 1.405E+02 5.243E+01  3.312E+02 7.154E+03
   11  2.7750E+02  1.771E+02 2.037E+03 2.214E+03 1.403E+02 5.395E+01  3.342E+02 7.154E+03
   10  3.0261E+02  1.778E+02 2.227E+03 2.405E+03 1.401E+02 5.547E+01  3.371E+02 7.154E+03
    9  3.3000E+02  1.784E+02 2.436E+03 2.614E+03 1.399E+02 5.700E+01  3.401E+02 7.154E+03
    8  3.5987E+02  1.791E+02 2.663E+03 2.842E+03 1.397E+02 5.853E+01  3.431E+02 7.154E+03
    7  3.9244E+02  1.797E+02 2.911E+03 3.091E+03 1.395E+02 6.007E+01  3.461E+02 7.154E+03
    6  4.2796E+02  1.804E+02 3.182E+03 3.363E+03 1.393E+02 6.160E+01  3.490E+02 7.154E+03
    5  4.6669E+02  1.810E+02 3.478E+03 3.659E+03 1.391E+02 6.314E+01  3.520E+02 7.154E+03
    4  5.0893E+02  1.816E+02 3.801E+03 3.982E+03 1.389E+02 6.468E+01  3.550E+02 7.154E+03
    3  5.5499E+02  1.823E+02 4.153E+03 4.335E+03 1.387E+02 6.622E+01  3.579E+02 7.154E+03
    2  6.0522E+02  1.829E+02 4.537E+03 4.720E+03 1.386E+02 6.776E+01  3.609E+02 7.154E+03
    1  6.6000E+02  1.835E+02 4.956E+03 5.139E+03 1.384E+02 6.930E+01  3.639E+02 7.154E+03
1proton      range table for material    1 (condensed)                                                              print table 85

 particle substeps per energy step =   6,  default =   6.  mean ionization energy = 3.11000E+02 ev.

         energy           stopping power           range   radiation   beta**2   density   rad/col   drange    dyield
    n              collision radiation   total               yield                corr
          mev      mev cm2/g mev cm2/g mev cm2/g   g/cm2                        mev cm2/g             g/cm2
 
  155  1.0586E-03  4.075E+01 0.000E+00 4.075E+01 1.456E-05 0.000E+00  2.256E-06 0.000E+00 0.000E+00 2.196E-06 0.000E+00
  154  1.1544E-03  4.231E+01 0.000E+00 4.231E+01 1.687E-05 0.000E+00  2.461E-06 0.000E+00 0.000E+00 2.307E-06 0.000E+00
  153  1.2589E-03  4.394E+01 0.000E+00 4.394E+01 1.929E-05 0.000E+00  2.683E-06 0.000E+00 0.000E+00 2.423E-06 0.000E+00
  152  1.3728E-03  4.563E+01 0.000E+00 4.563E+01 2.183E-05 0.000E+00  2.926E-06 0.000E+00 0.000E+00 2.544E-06 0.000E+00
  151  1.4970E-03  4.739E+01 0.000E+00 4.739E+01 2.451E-05 0.000E+00  3.191E-06 0.000E+00 0.000E+00 2.671E-06 0.000E+00
  150  1.6325E-03  4.923E+01 0.000E+00 4.923E+01 2.731E-05 0.000E+00  3.480E-06 0.000E+00 0.000E+00 2.805E-06 0.000E+00
  149  1.7803E-03  5.114E+01 0.000E+00 5.114E+01 3.025E-05 0.000E+00  3.795E-06 0.000E+00 0.000E+00 2.944E-06 0.000E+00
  148  1.9414E-03  5.314E+01 0.000E+00 5.314E+01 3.334E-05 0.000E+00  4.138E-06 0.000E+00 0.000E+00 3.090E-06 0.000E+00
  147  2.1171E-03  5.522E+01 0.000E+00 5.522E+01 3.659E-05 0.000E+00  4.513E-06 0.000E+00 0.000E+00 3.243E-06 0.000E+00
  146  2.3087E-03  5.739E+01 0.000E+00 5.739E+01 3.999E-05 0.000E+00  4.921E-06 0.000E+00 0.000E+00 3.403E-06 0.000E+00
  145  2.5177E-03  5.965E+01 0.000E+00 5.965E+01 4.356E-05 0.000E+00  5.367E-06 0.000E+00 0.000E+00 3.571E-06 0.000E+00
  144  2.7456E-03  6.201E+01 0.000E+00 6.201E+01 4.731E-05 0.000E+00  5.852E-06 0.000E+00 0.000E+00 3.746E-06 0.000E+00
  143  2.9941E-03  6.447E+01 0.000E+00 6.447E+01 5.124E-05 0.000E+00  6.382E-06 0.000E+00 0.000E+00 3.929E-06 0.000E+00
  142  3.2651E-03  6.705E+01 0.000E+00 6.705E+01 5.536E-05 0.000E+00  6.960E-06 0.000E+00 0.000E+00 4.121E-06 0.000E+00
  141  3.5606E-03  6.973E+01 0.000E+00 6.973E+01 5.968E-05 0.000E+00  7.590E-06 0.000E+00 0.000E+00 4.321E-06 0.000E+00
  140  3.8828E-03  7.253E+01 0.000E+00 7.253E+01 6.421E-05 0.000E+00  8.276E-06 0.000E+00 0.000E+00 4.531E-06 0.000E+00
  139  4.2343E-03  7.546E+01 0.000E+00 7.546E+01 6.896E-05 0.000E+00  9.026E-06 0.000E+00 0.000E+00 4.749E-06 0.000E+00
  138  4.6175E-03  7.851E+01 0.000E+00 7.851E+01 7.394E-05 0.000E+00  9.842E-06 0.000E+00 0.000E+00 4.978E-06 0.000E+00
  137  5.0354E-03  8.170E+01 0.000E+00 8.170E+01 7.915E-05 0.000E+00  1.073E-05 0.000E+00 0.000E+00 5.217E-06 0.000E+00
  136  5.4911E-03  8.504E+01 0.000E+00 8.504E+01 8.462E-05 0.000E+00  1.170E-05 0.000E+00 0.000E+00 5.466E-06 0.000E+00
  135  5.9881E-03  8.852E+01 0.000E+00 8.852E+01 9.035E-05 0.000E+00  1.276E-05 0.000E+00 0.000E+00 5.727E-06 0.000E+00
  134  6.5301E-03  9.216E+01 0.000E+00 9.216E+01 9.635E-05 0.000E+00  1.392E-05 0.000E+00 0.000E+00 5.999E-06 0.000E+00
  133  7.1211E-03  9.596E+01 0.000E+00 9.596E+01 1.026E-04 0.000E+00  1.518E-05 0.000E+00 0.000E+00 6.283E-06 0.000E+00
  132  7.7656E-03  9.994E+01 0.000E+00 9.994E+01 1.092E-04 0.000E+00  1.655E-05 0.000E+00 0.000E+00 6.580E-06 0.000E+00
  131  8.4685E-03  1.041E+02 0.000E+00 1.041E+02 1.161E-04 0.000E+00  1.805E-05 0.000E+00 0.000E+00 6.889E-06 0.000E+00
  130  9.2350E-03  1.084E+02 0.000E+00 1.084E+02 1.233E-04 0.000E+00  1.968E-05 0.000E+00 0.000E+00 7.213E-06 0.000E+00
  129  1.0071E-02  1.132E+02 0.000E+00 1.132E+02 1.309E-04 0.000E+00  2.147E-05 0.000E+00 0.000E+00 7.549E-06 0.000E+00
  128  1.0982E-02  1.189E+02 0.000E+00 1.189E+02 1.387E-04 0.000E+00  2.341E-05 0.000E+00 0.000E+00 7.855E-06 0.000E+00
  127  1.1976E-02  1.249E+02 0.000E+00 1.249E+02 1.469E-04 0.000E+00  2.553E-05 0.000E+00 0.000E+00 8.153E-06 0.000E+00
  126  1.3060E-02  1.310E+02 0.000E+00 1.310E+02 1.553E-04 0.000E+00  2.784E-05 0.000E+00 0.000E+00 8.472E-06 0.000E+00
  125  1.4242E-02  1.372E+02 0.000E+00 1.372E+02 1.642E-04 0.000E+00  3.036E-05 0.000E+00 0.000E+00 8.814E-06 0.000E+00
  124  1.5531E-02  1.436E+02 0.000E+00 1.436E+02 1.733E-04 0.000E+00  3.311E-05 0.000E+00 0.000E+00 9.180E-06 0.000E+00
  123  1.6937E-02  1.500E+02 0.000E+00 1.500E+02 1.829E-04 0.000E+00  3.610E-05 0.000E+00 0.000E+00 9.574E-06 0.000E+00
  122  1.8470E-02  1.566E+02 0.000E+00 1.566E+02 1.929E-04 0.000E+00  3.937E-05 0.000E+00 0.000E+00 9.998E-06 0.000E+00
  121  2.0142E-02  1.632E+02 0.000E+00 1.632E+02 2.034E-04 0.000E+00  4.293E-05 0.000E+00 0.000E+00 1.045E-05 0.000E+00
  120  2.1965E-02  1.698E+02 0.000E+00 1.698E+02 2.143E-04 0.000E+00  4.682E-05 0.000E+00 0.000E+00 1.095E-05 0.000E+00
  119  2.3953E-02  1.764E+02 0.000E+00 1.764E+02 2.258E-04 0.000E+00  5.105E-05 0.000E+00 0.000E+00 1.148E-05 0.000E+00
  118  2.6120E-02  1.829E+02 0.000E+00 1.829E+02 2.379E-04 0.000E+00  5.568E-05 0.000E+00 0.000E+00 1.207E-05 0.000E+00
  117  2.8485E-02  1.894E+02 0.000E+00 1.894E+02 2.506E-04 0.000E+00  6.071E-05 0.000E+00 0.000E+00 1.270E-05 0.000E+00
  116  3.1063E-02  1.958E+02 0.000E+00 1.958E+02 2.639E-04 0.000E+00  6.621E-05 0.000E+00 0.000E+00 1.338E-05 0.000E+00
  115  3.3874E-02  2.020E+02 0.000E+00 2.020E+02 2.781E-04 0.000E+00  7.220E-05 0.000E+00 0.000E+00 1.413E-05 0.000E+00
  114  3.6940E-02  2.080E+02 0.000E+00 2.080E+02 2.930E-04 0.000E+00  7.874E-05 0.000E+00 0.000E+00 1.495E-05 0.000E+00
  113  4.0283E-02  2.138E+02 0.000E+00 2.138E+02 3.089E-04 0.000E+00  8.586E-05 0.000E+00 0.000E+00 1.585E-05 0.000E+00
  112  4.3929E-02  2.193E+02 0.000E+00 2.193E+02 3.257E-04 0.000E+00  9.363E-05 0.000E+00 0.000E+00 1.683E-05 0.000E+00
  111  4.7905E-02  2.245E+02 0.000E+00 2.245E+02 3.436E-04 0.000E+00  1.021E-04 0.000E+00 0.000E+00 1.791E-05 0.000E+00
  110  5.2241E-02  2.294E+02 0.000E+00 2.294E+02 3.627E-04 0.000E+00  1.113E-04 0.000E+00 0.000E+00 1.910E-05 0.000E+00
  109  5.6969E-02  2.339E+02 0.000E+00 2.339E+02 3.831E-04 0.000E+00  1.214E-04 0.000E+00 0.000E+00 2.041E-05 0.000E+00
  108  6.2125E-02  2.379E+02 0.000E+00 2.379E+02 4.050E-04 0.000E+00  1.324E-04 0.000E+00 0.000E+00 2.185E-05 0.000E+00
  107  6.7748E-02  2.415E+02 0.000E+00 2.415E+02 4.284E-04 0.000E+00  1.444E-04 0.000E+00 0.000E+00 2.345E-05 0.000E+00
  106  7.3880E-02  2.446E+02 0.000E+00 2.446E+02 4.537E-04 0.000E+00  1.575E-04 0.000E+00 0.000E+00 2.522E-05 0.000E+00
  105  8.0566E-02  2.473E+02 0.000E+00 2.473E+02 4.808E-04 0.000E+00  1.717E-04 0.000E+00 0.000E+00 2.718E-05 0.000E+00
  104  8.7858E-02  2.493E+02 0.000E+00 2.493E+02 5.102E-04 0.000E+00  1.873E-04 0.000E+00 0.000E+00 2.936E-05 0.000E+00
  103  9.5810E-02  2.508E+02 0.000E+00 2.508E+02 5.420E-04 0.000E+00  2.042E-04 0.000E+00 0.000E+00 3.179E-05 0.000E+00
  102  1.0448E-01  2.518E+02 0.000E+00 2.518E+02 5.765E-04 0.000E+00  2.227E-04 0.000E+00 0.000E+00 3.450E-05 0.000E+00
  101  1.1394E-01  2.521E+02 0.000E+00 2.521E+02 6.140E-04 0.000E+00  2.428E-04 0.000E+00 0.000E+00 3.753E-05 0.000E+00
  100  1.2425E-01  2.519E+02 0.000E+00 2.519E+02 6.549E-04 0.000E+00  2.648E-04 0.000E+00 0.000E+00 4.091E-05 0.000E+00
   99  1.3550E-01  2.511E+02 0.000E+00 2.511E+02 6.996E-04 0.000E+00  2.888E-04 0.000E+00 0.000E+00 4.471E-05 0.000E+00
   98  1.4776E-01  2.497E+02 0.000E+00 2.497E+02 7.486E-04 0.000E+00  3.149E-04 0.000E+00 0.000E+00 4.897E-05 0.000E+00
   97  1.6113E-01  2.477E+02 0.000E+00 2.477E+02 8.024E-04 0.000E+00  3.434E-04 0.000E+00 0.000E+00 5.377E-05 0.000E+00
   96  1.7572E-01  2.452E+02 0.000E+00 2.452E+02 8.616E-04 0.000E+00  3.744E-04 0.000E+00 0.000E+00 5.917E-05 0.000E+00
   95  1.9162E-01  2.421E+02 0.000E+00 2.421E+02 9.268E-04 0.000E+00  4.083E-04 0.000E+00 0.000E+00 6.527E-05 0.000E+00
   94  2.0896E-01  2.386E+02 0.000E+00 2.386E+02 9.990E-04 0.000E+00  4.453E-04 0.000E+00 0.000E+00 7.215E-05 0.000E+00
   93  2.2788E-01  2.346E+02 0.000E+00 2.346E+02 1.079E-03 0.000E+00  4.856E-04 0.000E+00 0.000E+00 7.994E-05 0.000E+00
   92  2.4850E-01  2.301E+02 0.000E+00 2.301E+02 1.168E-03 0.000E+00  5.295E-04 0.000E+00 0.000E+00 8.878E-05 0.000E+00
   91  2.7099E-01  2.252E+02 0.000E+00 2.252E+02 1.266E-03 0.000E+00  5.774E-04 0.000E+00 0.000E+00 9.880E-05 0.000E+00
   90  2.9552E-01  2.200E+02 0.000E+00 2.200E+02 1.377E-03 0.000E+00  6.296E-04 0.000E+00 0.000E+00 1.102E-04 0.000E+00
   89  3.2227E-01  2.144E+02 0.000E+00 2.144E+02 1.500E-03 0.000E+00  6.866E-04 0.000E+00 0.000E+00 1.231E-04 0.000E+00
   88  3.5143E-01  2.086E+02 0.000E+00 2.086E+02 1.638E-03 0.000E+00  7.487E-04 0.000E+00 0.000E+00 1.379E-04 0.000E+00
   87  3.8324E-01  2.025E+02 0.000E+00 2.025E+02 1.793E-03 0.000E+00  8.164E-04 0.000E+00 0.000E+00 1.548E-04 0.000E+00
   86  4.1793E-01  1.963E+02 0.000E+00 1.963E+02 1.966E-03 0.000E+00  8.902E-04 0.000E+00 0.000E+00 1.740E-04 0.000E+00
   85  4.5575E-01  1.898E+02 0.000E+00 1.898E+02 2.162E-03 0.000E+00  9.708E-04 0.000E+00 0.000E+00 1.960E-04 0.000E+00
   84  4.9700E-01  1.833E+02 0.000E+00 1.833E+02 2.384E-03 0.000E+00  1.059E-03 0.000E+00 0.000E+00 2.211E-04 0.000E+00
   83  5.4198E-01  1.767E+02 0.000E+00 1.767E+02 2.634E-03 0.000E+00  1.154E-03 0.000E+00 0.000E+00 2.500E-04 0.000E+00
   82  5.9104E-01  1.701E+02 0.000E+00 1.701E+02 2.917E-03 0.000E+00  1.259E-03 0.000E+00 0.000E+00 2.830E-04 0.000E+00
   81  6.4453E-01  1.634E+02 0.000E+00 1.634E+02 3.238E-03 0.000E+00  1.372E-03 0.000E+00 0.000E+00 3.209E-04 0.000E+00
   80  7.0287E-01  1.568E+02 0.000E+00 1.568E+02 3.602E-03 0.000E+00  1.497E-03 0.000E+00 0.000E+00 3.645E-04 0.000E+00
   79  7.6648E-01  1.503E+02 0.000E+00 1.503E+02 4.017E-03 0.000E+00  1.632E-03 0.000E+00 0.000E+00 4.145E-04 0.000E+00
   78  8.3585E-01  1.438E+02 0.000E+00 1.438E+02 4.489E-03 0.000E+00  1.779E-03 0.000E+00 0.000E+00 4.721E-04 0.000E+00
   77  9.1150E-01  1.374E+02 0.000E+00 1.374E+02 5.027E-03 0.000E+00  1.940E-03 0.000E+00 0.000E+00 5.384E-04 0.000E+00
   76  9.9400E-01  1.312E+02 0.000E+00 1.312E+02 5.642E-03 0.000E+00  2.115E-03 0.000E+00 0.000E+00 6.147E-04 0.000E+00
   75  1.0840E+00  1.251E+02 0.000E+00 1.251E+02 6.344E-03 0.000E+00  2.307E-03 0.000E+00 0.000E+00 7.027E-04 0.000E+00
   74  1.1821E+00  1.191E+02 0.000E+00 1.191E+02 7.149E-03 0.000E+00  2.515E-03 0.000E+00 0.000E+00 8.041E-04 0.000E+00
   73  1.2891E+00  1.133E+02 0.000E+00 1.133E+02 8.070E-03 0.000E+00  2.742E-03 0.000E+00 0.000E+00 9.212E-04 0.000E+00
   72  1.4057E+00  1.076E+02 0.000E+00 1.076E+02 9.127E-03 0.000E+00  2.990E-03 0.000E+00 0.000E+00 1.057E-03 0.000E+00
   71  1.5330E+00  1.021E+02 0.000E+00 1.021E+02 1.034E-02 0.000E+00  3.260E-03 0.000E+00 0.000E+00 1.215E-03 0.000E+00
   70  1.6717E+00  9.671E+01 0.000E+00 9.671E+01 1.174E-02 0.000E+00  3.554E-03 0.000E+00 0.000E+00 1.397E-03 0.000E+00
   69  1.8230E+00  9.156E+01 0.000E+00 9.156E+01 1.335E-02 0.000E+00  3.875E-03 0.000E+00 0.000E+00 1.609E-03 0.000E+00
   68  1.9880E+00  8.661E+01 0.000E+00 8.661E+01 1.520E-02 0.000E+00  4.224E-03 0.000E+00 0.000E+00 1.854E-03 0.000E+00
   67  2.1679E+00  8.188E+01 0.000E+00 8.188E+01 1.734E-02 0.000E+00  4.605E-03 0.000E+00 0.000E+00 2.138E-03 0.000E+00
   66  2.3642E+00  7.733E+01 0.000E+00 7.733E+01 1.981E-02 0.000E+00  5.020E-03 0.000E+00 0.000E+00 2.467E-03 0.000E+00
   65  2.5781E+00  7.301E+01 0.000E+00 7.301E+01 2.265E-02 0.000E+00  5.473E-03 0.000E+00 0.000E+00 2.849E-03 0.000E+00
   64  2.8115E+00  6.888E+01 0.000E+00 6.888E+01 2.595E-02 0.000E+00  5.966E-03 0.000E+00 0.000E+00 3.292E-03 0.000E+00
   63  3.0659E+00  6.497E+01 0.000E+00 6.497E+01 2.975E-02 0.000E+00  6.503E-03 0.000E+00 0.000E+00 3.806E-03 0.000E+00
   62  3.3434E+00  6.125E+01 0.000E+00 6.125E+01 3.415E-02 0.000E+00  7.089E-03 0.000E+00 0.000E+00 4.401E-03 0.000E+00
   61  3.6460E+00  5.772E+01 0.000E+00 5.772E+01 3.925E-02 0.000E+00  7.727E-03 0.000E+00 0.000E+00 5.092E-03 0.000E+00
   60  3.9760E+00  5.438E+01 0.000E+00 5.438E+01 4.514E-02 0.000E+00  8.422E-03 0.000E+00 0.000E+00 5.893E-03 0.000E+00
   59  4.3359E+00  5.123E+01 0.000E+00 5.123E+01 5.196E-02 0.000E+00  9.179E-03 0.000E+00 0.000E+00 6.822E-03 0.000E+00
   58  4.7283E+00  4.825E+01 0.000E+00 4.825E+01 5.986E-02 0.000E+00  1.000E-02 0.000E+00 0.000E+00 7.897E-03 0.000E+00
   57  5.1562E+00  4.545E+01 0.000E+00 4.545E+01 6.900E-02 0.000E+00  1.090E-02 0.000E+00 0.000E+00 9.144E-03 0.000E+00
   56  5.6229E+00  4.283E+01 0.000E+00 4.283E+01 7.959E-02 0.000E+00  1.188E-02 0.000E+00 0.000E+00 1.058E-02 0.000E+00
   55  6.1318E+00  4.034E+01 0.000E+00 4.034E+01 9.184E-02 0.000E+00  1.294E-02 0.000E+00 0.000E+00 1.225E-02 0.000E+00
   54  6.6868E+00  3.797E+01 0.000E+00 3.797E+01 1.060E-01 0.000E+00  1.410E-02 0.000E+00 0.000E+00 1.419E-02 0.000E+00
   53  7.2920E+00  3.573E+01 0.000E+00 3.573E+01 1.225E-01 0.000E+00  1.536E-02 0.000E+00 0.000E+00 1.644E-02 0.000E+00
   52  7.9520E+00  3.360E+01 0.000E+00 3.360E+01 1.415E-01 0.000E+00  1.674E-02 0.000E+00 0.000E+00 1.906E-02 0.000E+00
   51  8.6717E+00  3.159E+01 0.000E+00 3.159E+01 1.636E-01 0.000E+00  1.823E-02 0.000E+00 0.000E+00 2.210E-02 0.000E+00
   50  9.4566E+00  2.968E+01 0.000E+00 2.968E+01 1.893E-01 0.000E+00  1.986E-02 0.000E+00 0.000E+00 2.565E-02 0.000E+00
   49  1.0312E+01  2.788E+01 0.000E+00 2.788E+01 2.190E-01 0.000E+00  2.162E-02 0.000E+00 0.000E+00 2.977E-02 0.000E+00
   48  1.1246E+01  2.617E+01 0.000E+00 2.617E+01 2.536E-01 0.000E+00  2.355E-02 0.000E+00 0.000E+00 3.457E-02 0.000E+00
   47  1.2264E+01  2.456E+01 0.000E+00 2.456E+01 2.938E-01 0.000E+00  2.564E-02 0.000E+00 0.000E+00 4.017E-02 0.000E+00
   46  1.3374E+01  2.304E+01 0.000E+00 2.304E+01 3.405E-01 0.000E+00  2.791E-02 0.000E+00 0.000E+00 4.669E-02 0.000E+00
   45  1.4584E+01  2.161E+01 0.000E+00 2.161E+01 3.948E-01 0.000E+00  3.038E-02 0.000E+00 0.000E+00 5.428E-02 0.000E+00
   44  1.5904E+01  2.026E+01 0.000E+00 2.026E+01 4.579E-01 0.000E+00  3.306E-02 0.000E+00 0.000E+00 6.313E-02 0.000E+00
   43  1.7343E+01  1.899E+01 0.000E+00 1.899E+01 5.313E-01 0.000E+00  3.597E-02 0.000E+00 0.000E+00 7.345E-02 0.000E+00
   42  1.8913E+01  1.779E+01 0.000E+00 1.779E+01 6.168E-01 0.000E+00  3.913E-02 0.000E+00 0.000E+00 8.546E-02 0.000E+00
   41  2.0625E+01  1.667E+01 0.000E+00 1.667E+01 7.163E-01 0.000E+00  4.256E-02 0.000E+00 0.000E+00 9.947E-02 0.000E+00
   40  2.2492E+01  1.561E+01 0.000E+00 1.561E+01 8.321E-01 0.000E+00  4.627E-02 0.000E+00 0.000E+00 1.158E-01 0.000E+00
   39  2.4527E+01  1.462E+01 0.000E+00 1.462E+01 9.669E-01 0.000E+00  5.030E-02 0.000E+00 0.000E+00 1.348E-01 0.000E+00
   38  2.6747E+01  1.369E+01 0.000E+00 1.369E+01 1.124E+00 0.000E+00  5.467E-02 0.000E+00 0.000E+00 1.570E-01 0.000E+00
   37  2.9168E+01  1.282E+01 0.000E+00 1.282E+01 1.307E+00 0.000E+00  5.939E-02 0.000E+00 0.000E+00 1.828E-01 0.000E+00
   36  3.1808E+01  1.200E+01 0.000E+00 1.200E+01 1.520E+00 0.000E+00  6.450E-02 0.000E+00 0.000E+00 2.130E-01 0.000E+00
   35  3.4687E+01  1.124E+01 0.000E+00 1.124E+01 1.768E+00 0.000E+00  7.003E-02 0.000E+00 0.000E+00 2.480E-01 0.000E+00
   34  3.7826E+01  1.052E+01 0.000E+00 1.052E+01 2.057E+00 0.000E+00  7.600E-02 0.000E+00 0.000E+00 2.889E-01 0.000E+00
   33  4.1250E+01  9.855E+00 0.000E+00 9.855E+00 2.393E+00 0.000E+00  8.245E-02 0.000E+00 0.000E+00 3.364E-01 0.000E+00
   32  4.4983E+01  9.229E+00 0.000E+00 9.229E+00 2.785E+00 0.000E+00  8.941E-02 0.000E+00 0.000E+00 3.917E-01 0.000E+00
   31  4.9055E+01  8.644E+00 0.000E+00 8.644E+00 3.241E+00 0.000E+00  9.690E-02 0.000E+00 0.000E+00 4.561E-01 0.000E+00
   30  5.3495E+01  8.099E+00 0.000E+00 8.099E+00 3.772E+00 0.000E+00  1.050E-01 0.000E+00 0.000E+00 5.310E-01 0.000E+00
   29  5.8336E+01  7.589E+00 0.000E+00 7.589E+00 4.390E+00 0.000E+00  1.136E-01 0.000E+00 0.000E+00 6.180E-01 0.000E+00
   28  6.3616E+01  7.114E+00 0.000E+00 7.114E+00 5.109E+00 0.000E+00  1.230E-01 0.000E+00 0.000E+00 7.191E-01 0.000E+00
   27  6.9374E+01  6.670E+00 0.000E+00 6.670E+00 5.945E+00 0.000E+00  1.330E-01 0.000E+00 0.000E+00 8.364E-01 0.000E+00
   26  7.5653E+01  6.257E+00 0.000E+00 6.257E+00 6.918E+00 0.000E+00  1.437E-01 0.000E+00 0.000E+00 9.725E-01 0.000E+00
   25  8.2500E+01  5.872E+00 0.000E+00 5.872E+00 8.048E+00 0.000E+00  1.551E-01 0.000E+00 0.000E+00 1.130E+00 0.000E+00
   24  8.9967E+01  5.514E+00 0.000E+00 5.514E+00 9.361E+00 0.000E+00  1.673E-01 0.000E+00 0.000E+00 1.313E+00 0.000E+00
   23  9.8110E+01  5.181E+00 0.000E+00 5.181E+00 1.089E+01 0.000E+00  1.804E-01 0.000E+00 0.000E+00 1.524E+00 0.000E+00
   22  1.0699E+02  4.871E+00 0.000E+00 4.871E+00 1.265E+01 0.000E+00  1.942E-01 0.000E+00 0.000E+00 1.769E+00 0.000E+00
   21  1.1667E+02  4.583E+00 0.000E+00 4.583E+00 1.471E+01 0.000E+00  2.090E-01 0.000E+00 0.000E+00 2.051E+00 0.000E+00
   20  1.2723E+02  4.316E+00 0.000E+00 4.316E+00 1.708E+01 0.000E+00  2.246E-01 0.000E+00 0.000E+00 2.376E+00 0.000E+00
   19  1.3875E+02  4.068E+00 0.000E+00 4.068E+00 1.983E+01 0.000E+00  2.411E-01 0.000E+00 0.000E+00 2.750E+00 0.000E+00
   18  1.5131E+02  3.838E+00 0.000E+00 3.838E+00 2.301E+01 0.000E+00  2.584E-01 0.000E+00 0.000E+00 3.180E+00 0.000E+00
   17  1.6500E+02  3.625E+00 0.000E+00 3.625E+00 2.669E+01 0.000E+00  2.767E-01 0.000E+00 0.000E+00 3.674E+00 0.000E+00
   16  1.7993E+02  3.428E+00 0.000E+00 3.428E+00 3.092E+01 0.000E+00  2.959E-01 0.000E+00 0.000E+00 4.239E+00 0.000E+00
   15  1.9622E+02  3.246E+00 0.000E+00 3.246E+00 3.581E+01 0.000E+00  3.160E-01 0.000E+00 0.000E+00 4.885E+00 0.000E+00
   14  2.1398E+02  3.077E+00 0.000E+00 3.077E+00 4.143E+01 0.000E+00  3.369E-01 0.000E+00 0.000E+00 5.623E+00 0.000E+00
   13  2.3335E+02  2.921E+00 0.000E+00 2.921E+00 4.790E+01 0.000E+00  3.587E-01 0.000E+00 0.000E+00 6.464E+00 0.000E+00
   12  2.5446E+02  2.778E+00 0.000E+00 2.778E+00 5.532E+01 0.000E+00  3.812E-01 0.000E+00 0.000E+00 7.419E+00 0.000E+00
   11  2.7750E+02  2.645E+00 0.000E+00 2.645E+00 6.382E+01 0.000E+00  4.044E-01 0.000E+00 0.000E+00 8.501E+00 0.000E+00
   10  3.0261E+02  2.524E+00 0.000E+00 2.524E+00 7.354E+01 0.000E+00  4.283E-01 0.000E+00 0.000E+00 9.726E+00 0.000E+00
    9  3.3000E+02  2.412E+00 0.000E+00 2.412E+00 8.465E+01 0.000E+00  4.527E-01 0.000E+00 0.000E+00 1.111E+01 0.000E+00
    8  3.5987E+02  2.310E+00 0.000E+00 2.310E+00 9.731E+01 0.000E+00  4.776E-01 0.000E+00 0.000E+00 1.266E+01 0.000E+00
    7  3.9244E+02  2.216E+00 0.000E+00 2.216E+00 1.117E+02 0.000E+00  5.028E-01 0.000E+00 0.000E+00 1.440E+01 0.000E+00
    6  4.2796E+02  2.131E+00 0.000E+00 2.131E+00 1.281E+02 0.000E+00  5.284E-01 0.000E+00 0.000E+00 1.635E+01 0.000E+00
    5  4.6669E+02  2.053E+00 0.000E+00 2.053E+00 1.466E+02 0.000E+00  5.540E-01 0.000E+00 0.000E+00 1.853E+01 0.000E+00
    4  5.0893E+02  1.982E+00 0.000E+00 1.982E+00 1.675E+02 0.000E+00  5.797E-01 0.000E+00 0.000E+00 2.095E+01 0.000E+00
    3  5.5499E+02  1.918E+00 0.000E+00 1.918E+00 1.912E+02 0.000E+00  6.052E-01 0.000E+00 0.000E+00 2.364E+01 0.000E+00
    2  6.0522E+02  1.860E+00 0.000E+00 1.860E+00 2.178E+02 0.000E+00  6.305E-01 0.000E+00 0.000E+00 2.661E+01 0.000E+00
    1  6.6000E+02  1.808E+00 0.000E+00 1.808E+00 2.477E+02 0.000E+00  6.554E-01 0.000E+00 0.000E+00 2.988E+01 0.000E+00


 decimal words of dynamically allocated storage

     general                  0
     tallies               3888
     bank               1867777
     cross sections      111550

     total                    0     =           0 bytes

 ***********************************************************************************************************************
 dump no.    1 on file runtpe     nps =           0   coll =              0     ctm =        0.00     nrn =              0


         7 warning messages so far.
1   starting mcrun.       dynamic storage =         0 words,          0 bytes.      cp0 =  0.01         print table 110

      c MCNPX test problem                                                            
 warning.  source energy > emax.                                       
 nps =         1     nrn =               2     erg = 7.0000E+02                     

 bad trouble in mcrun    in routine startp                            
 too many cases of erg > emax.                                        
