# Supplementary material for: Investigating the hard X-ray production via proton spallation on different materials to detect elements
Source: PLoS One. 2023 Aug 18;18(8):e0288287. doi: 10.1371/journal.pone.0288287 (PMC10438009; doi:10.1371/journal.pone.0288287)
Supplement: S1 File — (ZIP) [file pone.0288287.s001.zip › Investigation of Hard X-ray Production via Proton Spallation/program/nickel-spallationp.txt]

1mcnpx    version 27e   ld=Thu Mar 03 08:00:00 MST 2011                05/08/19 11:12:40
 ***************************************************************************************   probid =   05/08/19 11:12:40
 i=ordi98-600M-nickel.txt o=spallationa.txt                                                                              

 *************************************************************
 *                                                           *
 *                   MCNPX                                   *
 *                                                           *
 * Copyright 2007. Los Alamos National Security, LLC.        *
 * All rights reserved.                                      *
 *                                                           *
 * This material was produced under U.S. Government contract *
 * DE-AC52-06NA25396 for Los Alamos National Laboratory,     *
 * which is operated by Los Alamos National Security, LLC    *
 * for the U.S. Department of Energy. The Government is      *
 * granted for itself and others acting on its behalf a      *
 * paid-up, nonexclusive, irrevocable worldwide license in   *
 * this material to reproduce, prepare derivative works, and *
 * works, and perform publicly and display publicly.         *
 * Beginning five (5) years after June 1, 2006, subject to   *
 * additional five-year worldwide renewals, the Government   *
 * is granted for itself and others acting on its behalf     *
 * a paid-up, nonexclusive, irrevocable worldwide license    *
 * in this material to reproduce, prepare derivative works,  *
 * distribute copies to the public, perform publicly and     *
 * display publicly, and to permit others to do so.          *
 *                                                           *
 * NEITHER THE UNITED STATES NOR THE UNITED STATES           *
 * DEPARTMENT OF ENERGY, NOR LOS ALAMOS NATIONAL SECURITY,   *
 * LLC, NOR ANY OF THEIR EMPLOYEES, MAKES ANY WARRANTY,      *
 * EXPRESS OR IMPLIED, OR ASSUMES ANY LEGAL LIABILITY OR     *
 * RESPONSIBILITY FOR THE ACCURACY, COMPLETENESS, OR         *
 * USEFULNESS OF ANY INFORMATION, APPARATUS, PRODUCT, OR     *
 * PROCESS DISCLOSED, OR REPRESENTS THAT ITS USE WOULD NOT   *
 * INFRINGE PRIVATELY OWNED RIGHTS.                          *
 *                                                           *
 *************************************************************
    1-       c MCNPX test problem                                                            
    2-       c --------------------------------------------------                            
    3-       c 600 MeV protons on a cylindrical Pb target of 20 cm radius and                
    4-       c 50 cm thickness. Source uniformly distributed over circle of                  
    5-       c 2 cm radius. Tally of neutron current.                                        
    6-       c --------------------------------------------------                            
    7-       c Cells                                                                         
    8-       c --------------------------------------------------                            
    9-       1 1 -8.90 -1 2 -3                                                              
   10-       2 0 -4 (1:-2:3)                                                                 
   11-       3 0 4                                                                           
   12-                                                                                       
   13-       c --------------------------------------------------                            
   14-       c Surfaces                                                                      
   15-       c --------------------------------------------------                            
   16-       1 cz 20.0                                                                       
   17-       2 pz 0.0                                                                        
   18-       3 pz 50.0                                                                       
   19-       4 sz 25.0 50.0                                                                  
   20-                                                                                       
   21-       c --------------------------------------------------                            
   22-       c Materials                                                                     
   23-       c --------------------------------------------------                            
   24-       m1 28000 1                                                                      
   25-       c --------------------------------------------------                            
   26-       c Source                                                                        
   27-       c --------------------------------------------------                            
   28-       sdef par = h erg = 600 sur = 2 dir = 1 pos = 0 0 0 rad = d1                     
   29-       si1 0 2.0                                                                       
   30-       sp1 0 1                                                                         
   31-       c ssw 1 2 3 4 CEL 1                                                             
   32-       c --------------------------------------------------                            
   33-       c Options                                                                       
   34-       c --------------------------------------------------                            
   35-       imp:n 1 1 0                                                                     
   36-       imp:h 1 1 0                                                                     
   37-       imp:p 1 1 0                                                                     
   38-       phys:n 660                                                                      
   39-       phys:h 660                                                                      
   40-       phys:p 660                                                                      
   41-       mode n h p                                                                      
 warning.  photonuclear physics may be needed (phys:p).
   42-       histp 1                                                                         
   43-       lca 2 1 2                                                                       
   44-       c lca 7j -2 1                                                                   
   45-       c --------------------------------------------------                            
   46-       c Tallies                                                                       
   47-       c --------------------------------------------------                            
   48-       E0 0 100i 11                                                                    
   49-       FC1 Neutron current integrated over surface 4 (unit:particles)                  
   50-       F1:p 4                                                                          
   51-       c --------------------------------------------------                            
   52-       print                                                                           
   53-       c nps 2000                                                                      
   54-       ctme 1                                                                          
 
 warning.  total nu is now the default for fixed-source problems.
1source                                                                                                 print table 10

 values of defaulted or explicitly defined source variables

    cel        0.0000E+00
    sur        2.0000E+00
    erg        6.0000E+02
    tme        0.0000E+00
    dir        1.0000E+00
    pos        0.0000E+00   0.0000E+00   0.0000E+00
    x          0.0000E+00
    y          0.0000E+00
    z          0.0000E+00
    ext        0.0000E+00
    axs        0.0000E+00   0.0000E+00   0.0000E+00
    vec        0.0000E+00   0.0000E+00   0.0000E+00
    ccc        0.0000E+00
    nrm        1.0000E+00
    ara        0.0000E+00
    wgt        1.0000E+00
    eff        1.0000E-02
    par        9.0000E+00
    tr         0.0000E+00
    bem        0.0000E+00   0.0000E+00   0.0000E+00
    bap        0.0000E+00   0.0000E+00   0.0000E+00
    loc        0.0000E+00   0.0000E+00   0.0000E+00
 
 warning.  source variable rad is sampled uniformly.


 probability distribution   1 for source variable rad
 unbiased histogram distribution

 source        source           cumulative          probability
  entry         value           probability           of bin

    1       0.00000E+00        0.000000E+00        0.000000E+00
    2       2.00000E+00        1.000000E+00        1.000000E+00

     the mean of source distribution   1 is  1.0000E+00


 order of sampling source variables.
 par sur rad pos dir erg tme
1tally   1                                                                                              print table 30
+                                   Neutron current integrated over surface 4 (unit:particles)                 
           tally type 1    number of particles crossing a surface.                        
           particle(s): photon     
 
 warning.     1 energy bins of tally   1 are below energy cutoff.
 surfaces  4                                                                                                           

 energy bins
      1.00000E-03  to  0.00000E+00 mev   
      0.00000E+00  to  1.08911E-01 mev   
      1.08911E-01  to  2.17822E-01 mev   
      2.17822E-01  to  3.26733E-01 mev   
      3.26733E-01  to  4.35644E-01 mev   
      4.35644E-01  to  5.44554E-01 mev   
      5.44554E-01  to  6.53465E-01 mev   
      6.53465E-01  to  7.62376E-01 mev   
      7.62376E-01  to  8.71287E-01 mev   
      8.71287E-01  to  9.80198E-01 mev   
      9.80198E-01  to  1.08911E+00 mev   
      1.08911E+00  to  1.19802E+00 mev   
      1.19802E+00  to  1.30693E+00 mev   
      1.30693E+00  to  1.41584E+00 mev   
      1.41584E+00  to  1.52475E+00 mev   
      1.52475E+00  to  1.63366E+00 mev   
      1.63366E+00  to  1.74257E+00 mev   
      1.74257E+00  to  1.85149E+00 mev   
      1.85149E+00  to  1.96040E+00 mev   
      1.96040E+00  to  2.06931E+00 mev   
      2.06931E+00  to  2.17822E+00 mev   
      2.17822E+00  to  2.28713E+00 mev   
      2.28713E+00  to  2.39604E+00 mev   
      2.39604E+00  to  2.50495E+00 mev   
      2.50495E+00  to  2.61386E+00 mev   
      2.61386E+00  to  2.72277E+00 mev   
      2.72277E+00  to  2.83168E+00 mev   
      2.83168E+00  to  2.94059E+00 mev   
      2.94059E+00  to  3.04950E+00 mev   
      3.04950E+00  to  3.15842E+00 mev   
      3.15842E+00  to  3.26733E+00 mev   
      3.26733E+00  to  3.37624E+00 mev   
      3.37624E+00  to  3.48515E+00 mev   
      3.48515E+00  to  3.59406E+00 mev   
      3.59406E+00  to  3.70297E+00 mev   
      3.70297E+00  to  3.81188E+00 mev   
      3.81188E+00  to  3.92079E+00 mev   
      3.92079E+00  to  4.02970E+00 mev   
      4.02970E+00  to  4.13861E+00 mev   
      4.13861E+00  to  4.24752E+00 mev   
      4.24752E+00  to  4.35644E+00 mev   
      4.35644E+00  to  4.46535E+00 mev   
      4.46535E+00  to  4.57426E+00 mev   
      4.57426E+00  to  4.68317E+00 mev   
      4.68317E+00  to  4.79208E+00 mev   
      4.79208E+00  to  4.90099E+00 mev   
      4.90099E+00  to  5.00990E+00 mev   
      5.00990E+00  to  5.11881E+00 mev   
      5.11881E+00  to  5.22772E+00 mev   
      5.22772E+00  to  5.33663E+00 mev   
      5.33663E+00  to  5.44554E+00 mev   
      5.44554E+00  to  5.55446E+00 mev   
      5.55446E+00  to  5.66337E+00 mev   
      5.66337E+00  to  5.77228E+00 mev   
      5.77228E+00  to  5.88119E+00 mev   
      5.88119E+00  to  5.99010E+00 mev   
      5.99010E+00  to  6.09901E+00 mev   
      6.09901E+00  to  6.20792E+00 mev   
      6.20792E+00  to  6.31683E+00 mev   
      6.31683E+00  to  6.42574E+00 mev   
      6.42574E+00  to  6.53465E+00 mev   
      6.53465E+00  to  6.64356E+00 mev   
      6.64356E+00  to  6.75248E+00 mev   
      6.75248E+00  to  6.86139E+00 mev   
      6.86139E+00  to  6.97030E+00 mev   
      6.97030E+00  to  7.07921E+00 mev   
      7.07921E+00  to  7.18812E+00 mev   
      7.18812E+00  to  7.29703E+00 mev   
      7.29703E+00  to  7.40594E+00 mev   
      7.40594E+00  to  7.51485E+00 mev   
      7.51485E+00  to  7.62376E+00 mev   
      7.62376E+00  to  7.73267E+00 mev   
      7.73267E+00  to  7.84158E+00 mev   
      7.84158E+00  to  7.95050E+00 mev   
      7.95050E+00  to  8.05941E+00 mev   
      8.05941E+00  to  8.16832E+00 mev   
      8.16832E+00  to  8.27723E+00 mev   
      8.27723E+00  to  8.38614E+00 mev   
      8.38614E+00  to  8.49505E+00 mev   
      8.49505E+00  to  8.60396E+00 mev   
      8.60396E+00  to  8.71287E+00 mev   
      8.71287E+00  to  8.82178E+00 mev   
      8.82178E+00  to  8.93069E+00 mev   
      8.93069E+00  to  9.03960E+00 mev   
      9.03960E+00  to  9.14851E+00 mev   
      9.14851E+00  to  9.25743E+00 mev   
      9.25743E+00  to  9.36634E+00 mev   
      9.36634E+00  to  9.47525E+00 mev   
      9.47525E+00  to  9.58416E+00 mev   
      9.58416E+00  to  9.69307E+00 mev   
      9.69307E+00  to  9.80198E+00 mev   
      9.80198E+00  to  9.91089E+00 mev   
      9.91089E+00  to  1.00198E+01 mev   
      1.00198E+01  to  1.01287E+01 mev   
      1.01287E+01  to  1.02376E+01 mev   
      1.02376E+01  to  1.03465E+01 mev   
      1.03465E+01  to  1.04554E+01 mev   
      1.04554E+01  to  1.05644E+01 mev   
      1.05644E+01  to  1.06733E+01 mev   
      1.06733E+01  to  1.07822E+01 mev   
      1.07822E+01  to  1.08911E+01 mev   
      1.08911E+01  to  1.10000E+01 mev   
      total bin
 
 warning.  use models for the following missing data tables:
  28000.  h
1material composition                                                                                   print table 40

 material
  number     component nuclide, atom fraction

     1           28000, 1.00000000000E+00


 material
  number     component nuclide, mass fraction

     1           28000, 1.00000000000E+00


1LAHET physics options:                                                                                 print table 41

 lca    ielas   ipreq  iexisa  ichoic   jcoul  nexite   npidk   noact    icem    ilaq
 lca        2       1       2      23       1       1       0       1       0       0

 lcb    flenb(i),i=1,6                                                          ctofe       flim0
 lcb    3.4900E+03  3.4900E+03  2.4900E+03  2.4900E+03  8.0000E+02  8.0000E+02 -1.0000E+00 -1.0000E+00

 lea     ipht     icc  nobalc  nobale   ifbrk  ilvden   ievap   nofis
 lea        1       4       1       0       1       0       0       1

 leb    yzere       bzere       yzero       bzero
 leb    1.5000E+00  8.0000E+00  1.5000E+00  1.0000E+01


     history tape is file   histp   

1cell volumes and masses                                                                                print table 50

        cell     atom          gram         input       calculated                            reason volume
                density       density       volume        volume         mass       pieces    not calculated

     1     1  9.13361E-02   8.90200E+00   0.00000E+00   6.28319E+04   5.59329E+05      1                      
     2     2  0.00000E+00   0.00000E+00   0.00000E+00   4.60767E+05   0.00000E+00      1                      
     3     3  0.00000E+00   0.00000E+00   0.00000E+00   0.00000E+00   0.00000E+00      0      infinite        
1surface areas                                                                                          print table 50

         surface    input      calculated    reason area
                    area          area       not calculated

     1        1  0.00000E+00   6.28319E+03                   
     2        2  0.00000E+00   1.25664E+03                   
     3        3  0.00000E+00   1.25664E+03                   
     4        4  0.00000E+00   3.14159E+04                   
1cells                                                                                                  print table 60

                      atom        gram                                     neutron     photon      proton       photon wt
        cell  mat    density     density     volume       mass     pieces  importance  importance  importance  generation

     1     1    1  9.13361E-02 8.90200E+00 6.28319E+04 5.59329E+05      1  1.0000E+00  1.0000E+00  1.0000E+00  -1.000E+00
     2     2    0  0.00000E+00 0.00000E+00 4.60767E+05 0.00000E+00      1  1.0000E+00  1.0000E+00  1.0000E+00  -1.000E+00
     3     3    0  0.00000E+00 0.00000E+00 0.00000E+00 0.00000E+00      0  0.0000E+00  0.0000E+00  0.0000E+00  -1.000E+00

 total                                     5.23599E+05 5.59329E+05
1surfaces                                                                                               print table 70

         surface     trans  type   surface coefficients

     1      1                cz    2.0000000E+01
     2      2                pz    0.0000000E+00
     3      3                pz    5.0000000E+01
     4      4                sz    2.5000000E+01   5.0000000E+01


 random number control    0.830206021468160E+14
1  cell temperatures in mev for the free-gas thermal neutron treatment.                                 print table 72

   all non-zero importance cells with materials have a temperature for thermal neutrons of 2.5300E-08 mev.

    minimum source weight = 1.0000E+00    maximum source weight = 1.0000E+00

         5 warning messages so far.
1physical constants                                                                                     print table 98


   name                    value     description

   huge      1.0000000000000E+37     infinity
    pie      3.1415926535898E+00     pi
  euler      5.7721566490153E-01     euler constant
 avogad      6.0220434469282E+23     avogadro number (molecules/mole)
  aneut      1.0086649670000E+00     neutron mass (amu)
  avgdn      5.9703109000000E-01     avogadro number/neutron mass (1.e-24*molecules/mole/amu)
  slite      2.9979250000000E+02     speed of light (cm/shake)
 planck      4.1357320000000E-13     planck constant (mev shake)
  fscon      1.3703930000000E+02     inverse fine structure constant h*c/(2*pi*e**2)
 gpt(1)      9.3958000000000E+02     neutron mass (mev)
 gpt(3)      5.1100800000000E-01     electron mass (mev)


 fission q-values:     nuclide    q(mev)   nuclide    q(mev)
                         90232    171.91     91233    175.57
                         92233    180.84     92234    179.45
                         92235    180.88     92236    179.50
                         92237    180.40     92238    181.31
                         92239    180.40     92240    180.40
                         93237    183.67     94238    186.65
                         94239    189.44     94240    186.36
                         94241    188.99     94242    185.98
                         94243    187.48     95241    190.83
                         95242    190.54     95243    190.25
                         96242    190.49     96244    190.49
                         other    180.00


 the following compilation options were used:

     CHEAP
     DEC
     PLOT
     MCPLOT
     GKSSIM
     XLIB
     XS64
     CEM
     INCL
     HISTP
     MESHTAL
     RADIOG
     SPABI
     default datapath: c:\mcnpx\xs                                                                     
1cross-section tables                                                                                   print table 100

     table    length

                        tables from file rmccs                                                           

 no particle-production data for ipt=  9 from  28000.50c
  28000.50c  105647  njoy                                                                       (  1328)      79/06/21.

                        tables from file mcplib04                                                        

  28000.04p    5902  ENDF/B-VI Release 8 Photoatomic Data for 28-NI                               mat2800      02/07/03

  total      111549

 any neutrons with energy greater than emax = 6.60000E+02 from the source or from a collision will be resampled.

 neutron cross sections outside the range from 0.0000E+00 to 6.6000E+02 mev are expunged.

 maximum photon energy set to  660.0 mev (maximum electron energy)
 warning.  "simple physics turned on for photons > e mev."             
 nps =         0     nrn =               0      e  = 6.6000E+02                     

                        tables from file el03                                                            

  28000.03e    2347                                                                                          6/6/98    

1particles and energy limits                                                                            print table 101

                         particle      maximum       smallest      largest       always        always
                         cutoff        particle      table         table         use table     use model
   particle type         energy        energy        maximum       maximum       below         above

    1  n  neutron       0.0000E+00    6.6000E+02    2.0000E+01    2.0000E+01    2.0000E+01    2.0000E+01
    2  p  photon        1.0000E-03    6.6000E+02    1.0000E+05    1.0000E+05    1.0000E+37    1.0000E+37
    3  e  electron      1.0000E-03    6.6000E+02    6.6000E+02    6.6000E+02    1.0000E+37    1.0000E+37
    9  h  proton        1.0000E+00    6.6000E+02    0.0000E+00    0.0000E+00    0.0000E+00    0.0000E+00


The following nuclides use physics models rather than data tables:

           28000.  h
 
 
 warning.  material    1 has been set to a conductor.
1range table for material    1 (condensed)                                                              print table 85

 electron substeps per energy step =   6,  default =   6.  mean ionization energy = 3.11000E+02 ev.

 density effect data
 conductor
   z =  28
    occ no, be(ev) pairs
       2.   8338.000       2.   1015.000       2.    877.000       4.    860.000       2.    117.000       2.     75.000
       4.     73.000       4.     10.000       4.     10.000      -2.      7.635
       plas(ev)       wt       tmin(mev)
       59.38253     2.88944     0.00000

         energy           stopping power           range   radiation   beta**2   density   rad/col   drange    dyield
    n              collision radiation   total               yield                corr
          mev      mev cm2/g mev cm2/g mev cm2/g   g/cm2                        mev cm2/g             g/cm2

  155  1.0586E-03  4.882E+01 5.312E-03 4.883E+01 1.151E-05 8.749E-06  4.130E-03 4.653E-03 1.088E-04 1.780E-06 9.262E-09
  154  1.1544E-03  4.760E+01 5.538E-03 4.760E+01 1.350E-05 1.736E-05  4.503E-03 4.657E-03 1.164E-04 1.987E-06 1.078E-08
  153  1.2589E-03  4.624E+01 5.771E-03 4.625E+01 1.572E-05 2.593E-05  4.909E-03 4.663E-03 1.248E-04 2.227E-06 1.259E-08
  152  1.3728E-03  4.478E+01 6.009E-03 4.479E+01 1.823E-05 3.452E-05  5.351E-03 4.668E-03 1.342E-04 2.503E-06 1.475E-08
  151  1.4970E-03  4.325E+01 6.254E-03 4.326E+01 2.105E-05 4.322E-05  5.833E-03 4.674E-03 1.446E-04 2.823E-06 1.731E-08
  150  1.6325E-03  4.167E+01 6.506E-03 4.168E+01 2.424E-05 5.211E-05  6.359E-03 4.681E-03 1.561E-04 3.191E-06 2.037E-08
  149  1.7803E-03  4.005E+01 6.763E-03 4.006E+01 2.786E-05 6.127E-05  6.931E-03 4.688E-03 1.688E-04 3.617E-06 2.400E-08
  148  1.9414E-03  3.842E+01 7.026E-03 3.843E+01 3.196E-05 7.078E-05  7.555E-03 4.696E-03 1.829E-04 4.107E-06 2.833E-08
  147  2.1171E-03  3.679E+01 7.295E-03 3.680E+01 3.664E-05 8.071E-05  8.235E-03 4.705E-03 1.983E-04 4.674E-06 3.348E-08
  146  2.3087E-03  3.516E+01 7.568E-03 3.517E+01 4.197E-05 9.117E-05  8.975E-03 4.714E-03 2.152E-04 5.328E-06 3.961E-08
  145  2.5177E-03  3.356E+01 7.845E-03 3.356E+01 4.805E-05 1.022E-04  9.782E-03 4.724E-03 2.338E-04 6.084E-06 4.690E-08
  144  2.7456E-03  3.198E+01 8.127E-03 3.199E+01 5.501E-05 1.140E-04  1.066E-02 4.736E-03 2.541E-04 6.957E-06 5.558E-08
  143  2.9941E-03  3.043E+01 8.412E-03 3.044E+01 6.297E-05 1.265E-04  1.162E-02 4.748E-03 2.764E-04 7.966E-06 6.590E-08
  142  3.2651E-03  2.893E+01 8.701E-03 2.894E+01 7.211E-05 1.400E-04  1.266E-02 4.761E-03 3.008E-04 9.134E-06 7.818E-08
  141  3.5606E-03  2.746E+01 8.991E-03 2.747E+01 8.259E-05 1.544E-04  1.379E-02 4.776E-03 3.274E-04 1.049E-05 9.278E-08
  140  3.8828E-03  2.605E+01 9.284E-03 2.606E+01 9.464E-05 1.700E-04  1.503E-02 4.792E-03 3.564E-04 1.205E-05 1.101E-07
  139  4.2343E-03  2.468E+01 9.577E-03 2.469E+01 1.085E-04 1.867E-04  1.637E-02 4.810E-03 3.880E-04 1.386E-05 1.308E-07
  138  4.6175E-03  2.337E+01 9.871E-03 2.338E+01 1.245E-04 2.049E-04  1.783E-02 4.829E-03 4.225E-04 1.596E-05 1.552E-07
  137  5.0354E-03  2.210E+01 1.016E-02 2.211E+01 1.429E-04 2.245E-04  1.942E-02 4.850E-03 4.599E-04 1.839E-05 1.843E-07
  136  5.4911E-03  2.089E+01 1.046E-02 2.090E+01 1.641E-04 2.457E-04  2.115E-02 4.873E-03 5.006E-04 2.121E-05 2.188E-07
  135  5.9881E-03  1.973E+01 1.075E-02 1.974E+01 1.885E-04 2.687E-04  2.303E-02 4.898E-03 5.448E-04 2.448E-05 2.597E-07
  134  6.5301E-03  1.862E+01 1.104E-02 1.863E+01 2.168E-04 2.935E-04  2.508E-02 4.925E-03 5.927E-04 2.827E-05 3.081E-07
  133  7.1211E-03  1.757E+01 1.132E-02 1.758E+01 2.495E-04 3.205E-04  2.730E-02 4.955E-03 6.446E-04 3.268E-05 3.654E-07
  132  7.7656E-03  1.656E+01 1.160E-02 1.657E+01 2.873E-04 3.497E-04  2.971E-02 4.988E-03 7.006E-04 3.779E-05 4.332E-07
  131  8.4685E-03  1.560E+01 1.188E-02 1.562E+01 3.310E-04 3.813E-04  3.234E-02 5.024E-03 7.612E-04 4.372E-05 5.134E-07
  130  9.2350E-03  1.470E+01 1.215E-02 1.471E+01 3.816E-04 4.155E-04  3.519E-02 5.064E-03 8.266E-04 5.060E-05 6.081E-07
  129  1.0071E-02  1.384E+01 1.241E-02 1.385E+01 4.402E-04 4.525E-04  3.828E-02 5.107E-03 8.971E-04 5.860E-05 7.198E-07
  128  1.0982E-02  1.302E+01 1.267E-02 1.303E+01 5.081E-04 4.925E-04  4.164E-02 5.155E-03 9.730E-04 6.788E-05 8.515E-07
  127  1.1976E-02  1.225E+01 1.292E-02 1.226E+01 5.868E-04 5.356E-04  4.528E-02 5.207E-03 1.055E-03 7.867E-05 1.007E-06
  126  1.3060E-02  1.152E+01 1.316E-02 1.153E+01 6.779E-04 5.823E-04  4.922E-02 5.265E-03 1.142E-03 9.120E-05 1.190E-06
  125  1.4242E-02  1.083E+01 1.339E-02 1.085E+01 7.837E-04 6.326E-04  5.350E-02 5.328E-03 1.236E-03 1.057E-04 1.404E-06
  124  1.5531E-02  1.018E+01 1.362E-02 1.020E+01 9.063E-04 6.867E-04  5.812E-02 5.397E-03 1.337E-03 1.226E-04 1.657E-06
  123  1.6937E-02  9.572E+00 1.384E-02 9.586E+00 1.049E-03 7.451E-04  6.313E-02 5.474E-03 1.445E-03 1.423E-04 1.953E-06
  122  1.8470E-02  8.997E+00 1.404E-02 9.011E+00 1.214E-03 8.078E-04  6.855E-02 5.558E-03 1.561E-03 1.650E-04 2.301E-06
  121  2.0142E-02  8.455E+00 1.424E-02 8.469E+00 1.405E-03 8.752E-04  7.440E-02 5.651E-03 1.684E-03 1.915E-04 2.708E-06
  120  2.1965E-02  7.946E+00 1.443E-02 7.960E+00 1.627E-03 9.476E-04  8.072E-02 5.753E-03 1.816E-03 2.222E-04 3.185E-06
  119  2.3953E-02  7.467E+00 1.460E-02 7.482E+00 1.885E-03 1.025E-03  8.754E-02 5.867E-03 1.956E-03 2.578E-04 3.742E-06
  118  2.6120E-02  7.018E+00 1.478E-02 7.033E+00 2.184E-03 1.108E-03  9.489E-02 5.992E-03 2.105E-03 2.990E-04 4.394E-06
  117  2.8485E-02  6.597E+00 1.494E-02 6.612E+00 2.531E-03 1.197E-03  1.028E-01 6.131E-03 2.265E-03 3.469E-04 5.155E-06
  116  3.1063E-02  6.202E+00 1.510E-02 6.217E+00 2.933E-03 1.292E-03  1.113E-01 6.285E-03 2.434E-03 4.024E-04 6.043E-06
  115  3.3874E-02  5.832E+00 1.525E-02 5.847E+00 3.400E-03 1.394E-03  1.205E-01 6.456E-03 2.614E-03 4.666E-04 7.080E-06
  114  3.6940E-02  5.486E+00 1.539E-02 5.501E+00 3.941E-03 1.503E-03  1.303E-01 6.646E-03 2.806E-03 5.409E-04 8.287E-06
  113  4.0283E-02  5.162E+00 1.553E-02 5.178E+00 4.568E-03 1.619E-03  1.408E-01 6.858E-03 3.009E-03 6.268E-04 9.694E-06
  112  4.3929E-02  4.859E+00 1.567E-02 4.875E+00 5.294E-03 1.742E-03  1.521E-01 7.094E-03 3.225E-03 7.261E-04 1.133E-05
  111  4.7905E-02  4.577E+00 1.581E-02 4.592E+00 6.135E-03 1.874E-03  1.641E-01 7.357E-03 3.455E-03 8.408E-04 1.324E-05
  110  5.2241E-02  4.313E+00 1.595E-02 4.329E+00 7.108E-03 2.014E-03  1.769E-01 7.652E-03 3.698E-03 9.731E-04 1.545E-05
  109  5.6969E-02  4.066E+00 1.609E-02 4.083E+00 8.233E-03 2.164E-03  1.905E-01 7.982E-03 3.956E-03 1.125E-03 1.803E-05
  108  6.2125E-02  3.837E+00 1.623E-02 3.853E+00 9.534E-03 2.322E-03  2.050E-01 8.351E-03 4.229E-03 1.301E-03 2.102E-05
  107  6.7748E-02  3.623E+00 1.637E-02 3.639E+00 1.104E-02 2.491E-03  2.204E-01 8.765E-03 4.519E-03 1.502E-03 2.449E-05
  106  7.3880E-02  3.424E+00 1.652E-02 3.440E+00 1.277E-02 2.670E-03  2.367E-01 9.228E-03 4.825E-03 1.734E-03 2.852E-05
  105  8.0566E-02  3.239E+00 1.668E-02 3.255E+00 1.477E-02 2.861E-03  2.538E-01 9.748E-03 5.149E-03 1.999E-03 3.319E-05
  104  8.7858E-02  3.067E+00 1.684E-02 3.083E+00 1.707E-02 3.062E-03  2.719E-01 1.033E-02 5.491E-03 2.303E-03 3.859E-05
  103  9.5810E-02  2.907E+00 1.701E-02 2.924E+00 1.972E-02 3.276E-03  2.908E-01 1.098E-02 5.852E-03 2.650E-03 4.485E-05
  102  1.0448E-01  2.758E+00 1.720E-02 2.776E+00 2.277E-02 3.503E-03  3.107E-01 1.169E-02 6.234E-03 3.046E-03 5.210E-05
  101  1.1394E-01  2.621E+00 1.740E-02 2.638E+00 2.626E-02 3.743E-03  3.314E-01 1.249E-02 6.637E-03 3.496E-03 6.048E-05
  100  1.2425E-01  2.494E+00 1.761E-02 2.511E+00 3.027E-02 3.997E-03  3.529E-01 1.335E-02 7.063E-03 4.009E-03 7.017E-05
   99  1.3550E-01  2.376E+00 1.785E-02 2.394E+00 3.486E-02 4.266E-03  3.752E-01 1.429E-02 7.512E-03 4.589E-03 8.137E-05
   98  1.4776E-01  2.267E+00 1.811E-02 2.285E+00 4.011E-02 4.550E-03  3.983E-01 1.530E-02 7.987E-03 5.246E-03 9.432E-05
   97  1.6113E-01  2.167E+00 1.839E-02 2.185E+00 4.610E-02 4.851E-03  4.220E-01 1.637E-02 8.487E-03 5.988E-03 1.093E-04
   96  1.7572E-01  2.074E+00 1.870E-02 2.093E+00 5.292E-02 5.168E-03  4.463E-01 1.749E-02 9.016E-03 6.823E-03 1.265E-04
   95  1.9162E-01  1.989E+00 1.905E-02 2.009E+00 6.068E-02 5.504E-03  4.711E-01 1.865E-02 9.577E-03 7.760E-03 1.465E-04
   94  2.0896E-01  1.912E+00 1.945E-02 1.931E+00 6.949E-02 5.859E-03  4.962E-01 1.985E-02 1.017E-02 8.811E-03 1.696E-04
   93  2.2788E-01  1.840E+00 1.989E-02 1.860E+00 7.947E-02 6.234E-03  5.217E-01 2.109E-02 1.081E-02 9.984E-03 1.964E-04
   92  2.4850E-01  1.775E+00 2.039E-02 1.795E+00 9.077E-02 6.632E-03  5.473E-01 2.235E-02 1.149E-02 1.129E-02 2.274E-04
   91  2.7099E-01  1.716E+00 2.095E-02 1.737E+00 1.035E-01 7.053E-03  5.730E-01 2.364E-02 1.221E-02 1.274E-02 2.634E-04
   90  2.9552E-01  1.662E+00 2.158E-02 1.683E+00 1.179E-01 7.501E-03  5.986E-01 2.497E-02 1.299E-02 1.435E-02 3.052E-04
   89  3.2227E-01  1.613E+00 2.230E-02 1.635E+00 1.340E-01 7.976E-03  6.239E-01 2.635E-02 1.382E-02 1.613E-02 3.538E-04
   88  3.5143E-01  1.569E+00 2.311E-02 1.592E+00 1.521E-01 8.482E-03  6.489E-01 2.778E-02 1.473E-02 1.808E-02 4.105E-04
   87  3.8324E-01  1.530E+00 2.402E-02 1.554E+00 1.723E-01 9.022E-03  6.735E-01 2.927E-02 1.570E-02 2.023E-02 4.766E-04
   86  4.1793E-01  1.495E+00 2.504E-02 1.520E+00 1.949E-01 9.598E-03  6.974E-01 3.082E-02 1.675E-02 2.258E-02 5.539E-04
   85  4.5575E-01  1.463E+00 2.619E-02 1.490E+00 2.200E-01 1.022E-02  7.206E-01 3.246E-02 1.790E-02 2.515E-02 6.442E-04
   84  4.9700E-01  1.436E+00 2.749E-02 1.463E+00 2.480E-01 1.088E-02  7.430E-01 3.419E-02 1.914E-02 2.795E-02 7.501E-04
   83  5.4198E-01  1.412E+00 2.894E-02 1.441E+00 2.790E-01 1.159E-02  7.645E-01 3.602E-02 2.050E-02 3.099E-02 8.743E-04
   82  5.9104E-01  1.391E+00 3.058E-02 1.421E+00 3.133E-01 1.235E-02  7.850E-01 3.796E-02 2.199E-02 3.429E-02 1.020E-03
   81  6.4453E-01  1.373E+00 3.242E-02 1.405E+00 3.511E-01 1.318E-02  8.044E-01 4.001E-02 2.361E-02 3.786E-02 1.192E-03
   80  7.0287E-01  1.358E+00 3.449E-02 1.392E+00 3.928E-01 1.407E-02  8.228E-01 4.220E-02 2.540E-02 4.171E-02 1.395E-03
   79  7.6648E-01  1.345E+00 3.682E-02 1.382E+00 4.387E-01 1.503E-02  8.400E-01 4.451E-02 2.737E-02 4.587E-02 1.635E-03
   78  8.3585E-01  1.335E+00 3.944E-02 1.375E+00 4.890E-01 1.608E-02  8.561E-01 4.698E-02 2.954E-02 5.033E-02 1.919E-03
   77  9.1150E-01  1.327E+00 4.239E-02 1.370E+00 5.442E-01 1.722E-02  8.710E-01 4.959E-02 3.193E-02 5.514E-02 2.256E-03
   76  9.9400E-01  1.322E+00 4.570E-02 1.367E+00 6.045E-01 1.846E-02  8.847E-01 5.236E-02 3.457E-02 6.029E-02 2.655E-03
   75  1.0840E+00  1.318E+00 4.940E-02 1.367E+00 6.703E-01 1.982E-02  8.974E-01 5.530E-02 3.749E-02 6.581E-02 3.129E-03
   74  1.1821E+00  1.316E+00 5.355E-02 1.369E+00 7.420E-01 2.129E-02  9.089E-01 5.842E-02 4.070E-02 7.171E-02 3.691E-03
   73  1.2891E+00  1.315E+00 5.818E-02 1.373E+00 8.200E-01 2.291E-02  9.194E-01 6.172E-02 4.424E-02 7.803E-02 4.358E-03
   72  1.4057E+00  1.316E+00 6.335E-02 1.379E+00 9.048E-01 2.467E-02  9.289E-01 6.521E-02 4.815E-02 8.478E-02 5.151E-03
   71  1.5330E+00  1.318E+00 6.913E-02 1.387E+00 9.968E-01 2.660E-02  9.375E-01 6.891E-02 5.246E-02 9.199E-02 6.093E-03
   70  1.6717E+00  1.321E+00 7.558E-02 1.397E+00 1.096E+00 2.870E-02  9.452E-01 7.281E-02 5.721E-02 9.968E-02 7.211E-03
   69  1.8230E+00  1.326E+00 8.277E-02 1.408E+00 1.204E+00 3.101E-02  9.521E-01 7.693E-02 6.245E-02 1.079E-01 8.540E-03
   68  1.9880E+00  1.331E+00 9.078E-02 1.422E+00 1.321E+00 3.352E-02  9.582E-01 8.126E-02 6.822E-02 1.166E-01 1.012E-02
   67  2.1679E+00  1.337E+00 9.970E-02 1.436E+00 1.447E+00 3.627E-02  9.636E-01 8.582E-02 7.458E-02 1.259E-01 1.199E-02
   66  2.3642E+00  1.343E+00 1.096E-01 1.453E+00 1.583E+00 3.927E-02  9.684E-01 9.061E-02 8.159E-02 1.358E-01 1.421E-02
   65  2.5781E+00  1.351E+00 1.206E-01 1.471E+00 1.729E+00 4.254E-02  9.726E-01 9.563E-02 8.931E-02 1.463E-01 1.684E-02
   64  2.8115E+00  1.359E+00 1.329E-01 1.492E+00 1.887E+00 4.611E-02  9.763E-01 1.009E-01 9.780E-02 1.575E-01 1.996E-02
   63  3.0659E+00  1.367E+00 1.465E-01 1.514E+00 2.056E+00 5.000E-02  9.796E-01 1.063E-01 1.072E-01 1.693E-01 2.365E-02
   62  3.3434E+00  1.376E+00 1.616E-01 1.537E+00 2.238E+00 5.423E-02  9.824E-01 1.120E-01 1.174E-01 1.819E-01 2.801E-02
   61  3.6460E+00  1.385E+00 1.783E-01 1.563E+00 2.433E+00 5.882E-02  9.849E-01 1.180E-01 1.288E-01 1.952E-01 3.316E-02
   60  3.9760E+00  1.394E+00 1.968E-01 1.591E+00 2.642E+00 6.381E-02  9.870E-01 1.241E-01 1.412E-01 2.092E-01 3.924E-02
   59  4.3359E+00  1.404E+00 2.173E-01 1.621E+00 2.866E+00 6.921E-02  9.889E-01 1.304E-01 1.548E-01 2.241E-01 4.638E-02
   58  4.7283E+00  1.414E+00 2.400E-01 1.654E+00 3.106E+00 7.505E-02  9.905E-01 1.369E-01 1.698E-01 2.397E-01 5.478E-02
   57  5.1562E+00  1.424E+00 2.651E-01 1.689E+00 3.362E+00 8.136E-02  9.919E-01 1.436E-01 1.862E-01 2.561E-01 6.465E-02
   56  5.6229E+00  1.434E+00 2.929E-01 1.727E+00 3.635E+00 8.816E-02  9.931E-01 1.505E-01 2.043E-01 2.733E-01 7.622E-02
   55  6.1318E+00  1.444E+00 3.235E-01 1.767E+00 3.927E+00 9.548E-02  9.941E-01 1.575E-01 2.241E-01 2.913E-01 8.976E-02
   54  6.6868E+00  1.454E+00 3.574E-01 1.811E+00 4.237E+00 1.033E-01  9.950E-01 1.647E-01 2.458E-01 3.102E-01 1.056E-01
   53  7.2920E+00  1.464E+00 3.947E-01 1.859E+00 4.567E+00 1.118E-01  9.957E-01 1.720E-01 2.695E-01 3.298E-01 1.240E-01
   52  7.9520E+00  1.475E+00 4.358E-01 1.911E+00 4.917E+00 1.208E-01  9.964E-01 1.795E-01 2.955E-01 3.502E-01 1.454E-01
   51  8.6717E+00  1.485E+00 4.813E-01 1.966E+00 5.288E+00 1.304E-01  9.969E-01 1.871E-01 3.241E-01 3.713E-01 1.702E-01
   50  9.4566E+00  1.495E+00 5.314E-01 2.027E+00 5.681E+00 1.406E-01  9.974E-01 1.949E-01 3.553E-01 3.931E-01 1.990E-01
   49  1.0312E+01  1.506E+00 5.866E-01 2.092E+00 6.097E+00 1.514E-01  9.978E-01 2.028E-01 3.895E-01 4.156E-01 2.322E-01
   48  1.1246E+01  1.516E+00 6.473E-01 2.163E+00 6.535E+00 1.629E-01  9.981E-01 2.109E-01 4.270E-01 4.387E-01 2.705E-01
   47  1.2264E+01  1.526E+00 7.142E-01 2.240E+00 6.998E+00 1.751E-01  9.984E-01 2.191E-01 4.680E-01 4.623E-01 3.146E-01
   46  1.3374E+01  1.536E+00 7.878E-01 2.324E+00 7.484E+00 1.878E-01  9.986E-01 2.275E-01 5.128E-01 4.864E-01 3.651E-01
   45  1.4584E+01  1.546E+00 8.688E-01 2.415E+00 7.995E+00 2.013E-01  9.989E-01 2.360E-01 5.618E-01 5.108E-01 4.230E-01
   44  1.5904E+01  1.556E+00 9.579E-01 2.514E+00 8.531E+00 2.153E-01  9.990E-01 2.447E-01 6.154E-01 5.356E-01 4.890E-01
   43  1.7343E+01  1.566E+00 1.056E+00 2.622E+00 9.091E+00 2.300E-01  9.992E-01 2.535E-01 6.741E-01 5.606E-01 5.642E-01
   42  1.8913E+01  1.576E+00 1.164E+00 2.740E+00 9.677E+00 2.452E-01  9.993E-01 2.626E-01 7.383E-01 5.856E-01 6.496E-01
   41  2.0625E+01  1.586E+00 1.282E+00 2.867E+00 1.029E+01 2.611E-01  9.994E-01 2.718E-01 8.085E-01 6.107E-01 7.464E-01
   40  2.2492E+01  1.595E+00 1.412E+00 3.007E+00 1.092E+01 2.774E-01  9.995E-01 2.812E-01 8.853E-01 6.357E-01 8.558E-01
   39  2.4527E+01  1.604E+00 1.555E+00 3.159E+00 1.158E+01 2.943E-01  9.996E-01 2.908E-01 9.693E-01 6.604E-01 9.793E-01
   38  2.6747E+01  1.613E+00 1.712E+00 3.325E+00 1.227E+01 3.117E-01  9.996E-01 3.006E-01 1.061E+00 6.849E-01 1.118E+00
   37  2.9168E+01  1.622E+00 1.884E+00 3.506E+00 1.298E+01 3.295E-01  9.997E-01 3.106E-01 1.161E+00 7.090E-01 1.274E+00
   36  3.1808E+01  1.631E+00 2.073E+00 3.704E+00 1.371E+01 3.477E-01  9.998E-01 3.208E-01 1.271E+00 7.325E-01 1.448E+00
   35  3.4687E+01  1.639E+00 2.280E+00 3.919E+00 1.447E+01 3.662E-01  9.998E-01 3.312E-01 1.391E+00 7.555E-01 1.643E+00
   34  3.7826E+01  1.648E+00 2.507E+00 4.155E+00 1.524E+01 3.850E-01  9.998E-01 3.417E-01 1.521E+00 7.779E-01 1.861E+00
   33  4.1250E+01  1.656E+00 2.756E+00 4.412E+00 1.604E+01 4.040E-01  9.999E-01 3.524E-01 1.664E+00 7.995E-01 2.103E+00
   32  4.4983E+01  1.664E+00 3.029E+00 4.694E+00 1.686E+01 4.232E-01  9.999E-01 3.632E-01 1.820E+00 8.203E-01 2.372E+00
   31  4.9055E+01  1.672E+00 3.329E+00 5.001E+00 1.770E+01 4.425E-01  9.999E-01 3.741E-01 1.991E+00 8.402E-01 2.670E+00
   30  5.3495E+01  1.680E+00 3.657E+00 5.337E+00 1.856E+01 4.619E-01  9.999E-01 3.852E-01 2.177E+00 8.592E-01 3.000E+00
   29  5.8336E+01  1.688E+00 4.017E+00 5.705E+00 1.944E+01 4.812E-01  9.999E-01 3.964E-01 2.380E+00 8.773E-01 3.364E+00
   28  6.3616E+01  1.696E+00 4.411E+00 6.106E+00 2.033E+01 5.005E-01  9.999E-01 4.077E-01 2.601E+00 8.944E-01 3.767E+00
   27  6.9374E+01  1.703E+00 4.842E+00 6.545E+00 2.124E+01 5.196E-01  9.999E-01 4.190E-01 2.843E+00 9.106E-01 4.210E+00
   26  7.5653E+01  1.711E+00 5.314E+00 7.025E+00 2.217E+01 5.386E-01  1.000E+00 4.305E-01 3.106E+00 9.258E-01 4.698E+00
   25  8.2500E+01  1.718E+00 5.831E+00 7.550E+00 2.311E+01 5.574E-01  1.000E+00 4.420E-01 3.394E+00 9.400E-01 5.235E+00
   24  8.9967E+01  1.726E+00 6.397E+00 8.123E+00 2.406E+01 5.759E-01  1.000E+00 4.536E-01 3.707E+00 9.533E-01 5.825E+00
   23  9.8110E+01  1.733E+00 7.016E+00 8.750E+00 2.503E+01 5.940E-01  1.000E+00 4.652E-01 4.048E+00 9.657E-01 6.473E+00
   22  1.0699E+02  1.740E+00 7.694E+00 9.434E+00 2.601E+01 6.119E-01  1.000E+00 4.769E-01 4.420E+00 9.771E-01 7.183E+00
   21  1.1667E+02  1.748E+00 8.435E+00 1.018E+01 2.699E+01 6.293E-01  1.000E+00 4.887E-01 4.826E+00 9.878E-01 7.961E+00
   20  1.2723E+02  1.755E+00 9.245E+00 1.100E+01 2.799E+01 6.463E-01  1.000E+00 5.006E-01 5.268E+00 9.976E-01 8.813E+00
   19  1.3875E+02  1.762E+00 1.013E+01 1.189E+01 2.900E+01 6.629E-01  1.000E+00 5.124E-01 5.749E+00 1.007E+00 9.745E+00
   18  1.5131E+02  1.769E+00 1.110E+01 1.287E+01 3.001E+01 6.791E-01  1.000E+00 5.244E-01 6.273E+00 1.015E+00 1.077E+01
   17  1.6500E+02  1.776E+00 1.216E+01 1.393E+01 3.104E+01 6.947E-01  1.000E+00 5.364E-01 6.844E+00 1.023E+00 1.188E+01
   16  1.7993E+02  1.783E+00 1.331E+01 1.509E+01 3.207E+01 7.099E-01  1.000E+00 5.484E-01 7.465E+00 1.030E+00 1.310E+01
   15  1.9622E+02  1.790E+00 1.457E+01 1.636E+01 3.310E+01 7.245E-01  1.000E+00 5.605E-01 8.142E+00 1.036E+00 1.443E+01
   14  2.1398E+02  1.797E+00 1.595E+01 1.775E+01 3.414E+01 7.387E-01  1.000E+00 5.727E-01 8.878E+00 1.042E+00 1.589E+01
   13  2.3335E+02  1.804E+00 1.746E+01 1.926E+01 3.519E+01 7.523E-01  1.000E+00 5.849E-01 9.678E+00 1.047E+00 1.748E+01
   12  2.5446E+02  1.811E+00 1.910E+01 2.091E+01 3.624E+01 7.654E-01  1.000E+00 5.971E-01 1.055E+01 1.052E+00 1.922E+01
   11  2.7750E+02  1.817E+00 2.090E+01 2.271E+01 3.730E+01 7.779E-01  1.000E+00 6.094E-01 1.150E+01 1.056E+00 2.111E+01
   10  3.0261E+02  1.824E+00 2.285E+01 2.468E+01 3.836E+01 7.900E-01  1.000E+00 6.217E-01 1.253E+01 1.061E+00 2.318E+01
    9  3.3000E+02  1.831E+00 2.499E+01 2.682E+01 3.942E+01 8.015E-01  1.000E+00 6.341E-01 1.365E+01 1.064E+00 2.544E+01
    8  3.5987E+02  1.837E+00 2.732E+01 2.916E+01 4.049E+01 8.125E-01  1.000E+00 6.465E-01 1.487E+01 1.068E+00 2.791E+01
    7  3.9244E+02  1.844E+00 2.987E+01 3.171E+01 4.156E+01 8.231E-01  1.000E+00 6.590E-01 1.620E+01 1.071E+00 3.060E+01
    6  4.2796E+02  1.850E+00 3.265E+01 3.450E+01 4.264E+01 8.331E-01  1.000E+00 6.714E-01 1.764E+01 1.073E+00 3.354E+01
    5  4.6669E+02  1.857E+00 3.568E+01 3.754E+01 4.371E+01 8.427E-01  1.000E+00 6.840E-01 1.922E+01 1.076E+00 3.674E+01
    4  5.0893E+02  1.863E+00 3.900E+01 4.086E+01 4.479E+01 8.518E-01  1.000E+00 6.965E-01 2.093E+01 1.078E+00 4.023E+01
    3  5.5499E+02  1.870E+00 4.261E+01 4.448E+01 4.587E+01 8.605E-01  1.000E+00 7.090E-01 2.278E+01 1.080E+00 4.405E+01
    2  6.0522E+02  1.876E+00 4.655E+01 4.842E+01 4.695E+01 8.687E-01  1.000E+00 7.216E-01 2.481E+01 1.082E+00 4.820E+01
    1  6.6000E+02  1.883E+00 5.085E+01 5.273E+01 4.804E+01 8.765E-01  1.000E+00 7.342E-01 2.701E+01 1.084E+00 5.274E+01

1electron secondary production for material    1                                                        print table 86

         energy           stopping power           brems   thick tgt   k x-ray   knock-on
    n              collision radiation   total               brems
          mev      mev barn  mev barn  mev barn    barn                 barn      barn
  155  1.0586E-03  4.759E+03 5.178E-01 4.759E+03 5.745E+03 1.069E-04  0.000E+00 0.000E+00
  154  1.1544E-03  4.639E+03 5.398E-01 4.640E+03 5.534E+03 2.218E-04  0.000E+00 0.000E+00
  153  1.2589E-03  4.507E+03 5.624E-01 4.507E+03 5.329E+03 3.459E-04  0.000E+00 0.000E+00
  152  1.3728E-03  4.365E+03 5.857E-01 4.366E+03 5.128E+03 4.802E-04  0.000E+00 0.000E+00
  151  1.4970E-03  4.216E+03 6.096E-01 4.216E+03 4.932E+03 6.259E-04  0.000E+00 0.000E+00
  150  1.6325E-03  4.061E+03 6.341E-01 4.062E+03 4.741E+03 7.843E-04  0.000E+00 0.000E+00
  149  1.7803E-03  3.904E+03 6.592E-01 3.905E+03 4.555E+03 9.568E-04  0.000E+00 0.000E+00
  148  1.9414E-03  3.745E+03 6.848E-01 3.746E+03 4.374E+03 1.145E-03  0.000E+00 0.000E+00
  147  2.1171E-03  3.586E+03 7.110E-01 3.586E+03 4.196E+03 1.350E-03  0.000E+00 4.564E+04
  146  2.3087E-03  3.427E+03 7.376E-01 3.428E+03 4.023E+03 1.575E-03  0.000E+00 9.515E+04
  145  2.5177E-03  3.271E+03 7.646E-01 3.271E+03 3.854E+03 1.821E-03  0.000E+00 1.283E+05
  144  2.7456E-03  3.117E+03 7.921E-01 3.118E+03 3.689E+03 2.090E-03  0.000E+00 1.505E+05
  143  2.9941E-03  2.966E+03 8.199E-01 2.967E+03 3.528E+03 2.385E-03  0.000E+00 1.651E+05
  142  3.2651E-03  2.819E+03 8.480E-01 2.820E+03 3.371E+03 2.708E-03  0.000E+00 1.741E+05
  141  3.5606E-03  2.677E+03 8.763E-01 2.678E+03 3.219E+03 3.063E-03  0.000E+00 1.792E+05
  140  3.8828E-03  2.539E+03 9.048E-01 2.540E+03 3.071E+03 3.452E-03  0.000E+00 1.812E+05
  139  4.2343E-03  2.406E+03 9.335E-01 2.407E+03 2.927E+03 3.878E-03  0.000E+00 1.808E+05
  138  4.6175E-03  2.277E+03 9.621E-01 2.278E+03 2.789E+03 4.346E-03  0.000E+00 1.786E+05
  137  5.0354E-03  2.154E+03 9.907E-01 2.155E+03 2.655E+03 4.860E-03  0.000E+00 1.750E+05
  136  5.4911E-03  2.036E+03 1.019E+00 2.037E+03 2.524E+03 5.423E-03  0.000E+00 1.704E+05
  135  5.9881E-03  1.923E+03 1.048E+00 1.924E+03 2.398E+03 6.041E-03  0.000E+00 1.650E+05
  134  6.5301E-03  1.815E+03 1.076E+00 1.816E+03 2.276E+03 6.719E-03  0.000E+00 1.590E+05
  133  7.1211E-03  1.712E+03 1.103E+00 1.713E+03 2.158E+03 7.462E-03  0.000E+00 1.526E+05
  132  7.7656E-03  1.614E+03 1.131E+00 1.615E+03 2.044E+03 8.277E-03  0.000E+00 1.459E+05
  131  8.4685E-03  1.521E+03 1.158E+00 1.522E+03 1.935E+03 9.169E-03  4.568E+02 1.391E+05
  130  9.2350E-03  1.432E+03 1.184E+00 1.434E+03 1.831E+03 1.015E-02  4.695E+02 1.322E+05
  129  1.0071E-02  1.348E+03 1.210E+00 1.350E+03 1.730E+03 1.122E-02  4.870E+02 1.254E+05
  128  1.0982E-02  1.269E+03 1.235E+00 1.270E+03 1.633E+03 1.239E-02  5.060E+02 1.186E+05
  127  1.1976E-02  1.194E+03 1.259E+00 1.195E+03 1.541E+03 1.367E-02  5.244E+02 1.120E+05
  126  1.3060E-02  1.123E+03 1.283E+00 1.124E+03 1.452E+03 1.507E-02  5.409E+02 1.056E+05
  125  1.4242E-02  1.056E+03 1.306E+00 1.057E+03 1.368E+03 1.660E-02  5.544E+02 9.940E+04
  124  1.5531E-02  9.926E+02 1.327E+00 9.939E+02 1.289E+03 1.827E-02  5.646E+02 9.343E+04
  123  1.6937E-02  9.330E+02 1.348E+00 9.343E+02 1.213E+03 2.010E-02  5.712E+02 8.771E+04
  122  1.8470E-02  8.768E+02 1.369E+00 8.782E+02 1.142E+03 2.209E-02  5.744E+02 8.225E+04
  121  2.0142E-02  8.240E+02 1.388E+00 8.254E+02 1.075E+03 2.427E-02  5.742E+02 7.706E+04
  120  2.1965E-02  7.744E+02 1.406E+00 7.758E+02 1.011E+03 2.665E-02  5.709E+02 7.214E+04
  119  2.3953E-02  7.278E+02 1.423E+00 7.292E+02 9.507E+02 2.924E-02  5.649E+02 6.749E+04
  118  2.6120E-02  6.840E+02 1.440E+00 6.854E+02 8.937E+02 3.207E-02  5.565E+02 6.311E+04
  117  2.8485E-02  6.429E+02 1.456E+00 6.444E+02 8.400E+02 3.515E-02  5.460E+02 5.898E+04
  116  3.1063E-02  6.045E+02 1.471E+00 6.059E+02 7.893E+02 3.852E-02  5.338E+02 5.511E+04
  115  3.3874E-02  5.684E+02 1.486E+00 5.699E+02 7.415E+02 4.218E-02  5.202E+02 5.148E+04
  114  3.6940E-02  5.347E+02 1.500E+00 5.362E+02 6.966E+02 4.617E-02  5.055E+02 4.809E+04
  113  4.0283E-02  5.031E+02 1.514E+00 5.046E+02 6.545E+02 5.052E-02  4.900E+02 4.491E+04
  112  4.3929E-02  4.736E+02 1.528E+00 4.751E+02 6.150E+02 5.525E-02  4.740E+02 4.196E+04
  111  4.7905E-02  4.461E+02 1.541E+00 4.476E+02 5.781E+02 6.039E-02  4.576E+02 3.920E+04
  110  5.2241E-02  4.203E+02 1.554E+00 4.219E+02 5.436E+02 6.599E-02  4.411E+02 3.664E+04
  109  5.6969E-02  3.963E+02 1.568E+00 3.979E+02 5.113E+02 7.208E-02  4.246E+02 3.425E+04
  108  6.2125E-02  3.740E+02 1.582E+00 3.755E+02 4.811E+02 7.871E-02  4.082E+02 3.204E+04
  107  6.7748E-02  3.531E+02 1.596E+00 3.547E+02 4.531E+02 8.591E-02  3.922E+02 2.999E+04
  106  7.3880E-02  3.337E+02 1.610E+00 3.353E+02 4.271E+02 9.373E-02  3.765E+02 2.809E+04
  105  8.0566E-02  3.157E+02 1.625E+00 3.173E+02 4.031E+02 1.022E-01  3.613E+02 2.633E+04
  104  8.7858E-02  2.989E+02 1.641E+00 3.005E+02 3.810E+02 1.115E-01  3.467E+02 2.470E+04
  103  9.5810E-02  2.833E+02 1.658E+00 2.850E+02 3.604E+02 1.216E-01  3.326E+02 2.320E+04
  102  1.0448E-01  2.689E+02 1.676E+00 2.705E+02 3.410E+02 1.326E-01  3.191E+02 2.181E+04
  101  1.1394E-01  2.555E+02 1.695E+00 2.571E+02 3.227E+02 1.445E-01  3.063E+02 2.053E+04
  100  1.2425E-01  2.430E+02 1.717E+00 2.448E+02 3.053E+02 1.574E-01  2.941E+02 1.935E+04
   99  1.3550E-01  2.316E+02 1.740E+00 2.333E+02 2.891E+02 1.714E-01  2.827E+02 1.827E+04
   98  1.4776E-01  2.210E+02 1.765E+00 2.227E+02 2.740E+02 1.865E-01  2.718E+02 1.727E+04
   97  1.6113E-01  2.112E+02 1.792E+00 2.130E+02 2.600E+02 2.029E-01  2.617E+02 1.635E+04
   96  1.7572E-01  2.022E+02 1.823E+00 2.040E+02 2.471E+02 2.207E-01  2.522E+02 1.550E+04
   95  1.9162E-01  1.939E+02 1.857E+00 1.958E+02 2.353E+02 2.399E-01  2.433E+02 1.473E+04
   94  2.0896E-01  1.863E+02 1.895E+00 1.882E+02 2.245E+02 2.607E-01  2.351E+02 1.401E+04
   93  2.2788E-01  1.794E+02 1.938E+00 1.813E+02 2.147E+02 2.832E-01  2.275E+02 1.336E+04
   92  2.4850E-01  1.730E+02 1.987E+00 1.750E+02 2.058E+02 3.075E-01  2.205E+02 1.276E+04
   91  2.7099E-01  1.672E+02 2.042E+00 1.693E+02 1.977E+02 3.339E-01  2.141E+02 1.222E+04
   90  2.9552E-01  1.620E+02 2.104E+00 1.641E+02 1.903E+02 3.625E-01  2.082E+02 1.172E+04
   89  3.2227E-01  1.572E+02 2.173E+00 1.594E+02 1.835E+02 3.934E-01  2.029E+02 1.126E+04
   88  3.5143E-01  1.529E+02 2.252E+00 1.552E+02 1.774E+02 4.269E-01  1.981E+02 1.084E+04
   87  3.8324E-01  1.491E+02 2.341E+00 1.514E+02 1.718E+02 4.631E-01  1.938E+02 1.046E+04
   86  4.1793E-01  1.457E+02 2.440E+00 1.481E+02 1.668E+02 5.023E-01  1.899E+02 1.012E+04
   85  4.5575E-01  1.426E+02 2.553E+00 1.452E+02 1.623E+02 5.448E-01  1.865E+02 9.805E+03
   84  4.9700E-01  1.399E+02 2.679E+00 1.426E+02 1.583E+02 5.908E-01  1.836E+02 9.521E+03
   83  5.4198E-01  1.376E+02 2.821E+00 1.404E+02 1.548E+02 6.406E-01  1.810E+02 9.263E+03
   82  5.9104E-01  1.356E+02 2.980E+00 1.385E+02 1.516E+02 6.945E-01  1.789E+02 9.030E+03
   81  6.4453E-01  1.338E+02 3.160E+00 1.370E+02 1.489E+02 7.528E-01  1.771E+02 8.820E+03
   80  7.0287E-01  1.323E+02 3.362E+00 1.357E+02 1.465E+02 8.160E-01  1.756E+02 8.631E+03
   79  7.6648E-01  1.311E+02 3.589E+00 1.347E+02 1.444E+02 8.845E-01  1.745E+02 8.461E+03
   78  8.3585E-01  1.301E+02 3.844E+00 1.340E+02 1.426E+02 9.586E-01  1.737E+02 8.308E+03
   77  9.1150E-01  1.294E+02 4.132E+00 1.335E+02 1.412E+02 1.039E+00  1.732E+02 8.171E+03
   76  9.9400E-01  1.288E+02 4.454E+00 1.333E+02 1.399E+02 1.126E+00  1.730E+02 8.048E+03
   75  1.0840E+00  1.284E+02 4.815E+00 1.333E+02 1.389E+02 1.220E+00  1.730E+02 7.939E+03
   74  1.1821E+00  1.282E+02 5.219E+00 1.334E+02 1.381E+02 1.322E+00  1.733E+02 7.842E+03
   73  1.2891E+00  1.282E+02 5.670E+00 1.338E+02 1.375E+02 1.432E+00  1.738E+02 7.756E+03
   72  1.4057E+00  1.282E+02 6.175E+00 1.344E+02 1.370E+02 1.552E+00  1.745E+02 7.679E+03
   71  1.5330E+00  1.285E+02 6.738E+00 1.352E+02 1.366E+02 1.681E+00  1.754E+02 7.612E+03
   70  1.6717E+00  1.288E+02 7.367E+00 1.361E+02 1.364E+02 1.820E+00  1.765E+02 7.552E+03
   69  1.8230E+00  1.292E+02 8.067E+00 1.373E+02 1.363E+02 1.971E+00  1.777E+02 7.499E+03
   68  1.9880E+00  1.297E+02 8.848E+00 1.385E+02 1.363E+02 2.134E+00  1.791E+02 7.453E+03
   67  2.1679E+00  1.303E+02 9.717E+00 1.400E+02 1.364E+02 2.310E+00  1.807E+02 7.413E+03
   66  2.3642E+00  1.309E+02 1.068E+01 1.416E+02 1.365E+02 2.501E+00  1.824E+02 7.378E+03
   65  2.5781E+00  1.317E+02 1.176E+01 1.434E+02 1.367E+02 2.706E+00  1.842E+02 7.347E+03
   64  2.8115E+00  1.324E+02 1.295E+01 1.454E+02 1.369E+02 2.927E+00  1.861E+02 7.320E+03
   63  3.0659E+00  1.332E+02 1.428E+01 1.475E+02 1.371E+02 3.165E+00  1.881E+02 7.297E+03
   62  3.3434E+00  1.341E+02 1.575E+01 1.498E+02 1.374E+02 3.421E+00  1.902E+02 7.276E+03
   61  3.6460E+00  1.350E+02 1.738E+01 1.524E+02 1.376E+02 3.697E+00  1.924E+02 7.259E+03
   60  3.9760E+00  1.359E+02 1.918E+01 1.551E+02 1.380E+02 3.992E+00  1.947E+02 7.244E+03
   59  4.3359E+00  1.368E+02 2.118E+01 1.580E+02 1.384E+02 4.310E+00  1.971E+02 7.231E+03
   58  4.7283E+00  1.378E+02 2.339E+01 1.612E+02 1.387E+02 4.651E+00  1.995E+02 7.220E+03
   57  5.1562E+00  1.387E+02 2.583E+01 1.646E+02 1.386E+02 5.015E+00  2.019E+02 7.210E+03
   56  5.6229E+00  1.397E+02 2.854E+01 1.683E+02 1.383E+02 5.403E+00  2.045E+02 7.202E+03
   55  6.1318E+00  1.407E+02 3.153E+01 1.723E+02 1.380E+02 5.816E+00  2.070E+02 7.195E+03
   54  6.6868E+00  1.417E+02 3.483E+01 1.766E+02 1.381E+02 6.255E+00  2.096E+02 7.188E+03
   53  7.2920E+00  1.427E+02 3.847E+01 1.812E+02 1.384E+02 6.723E+00  2.123E+02 7.183E+03
   52  7.9520E+00  1.437E+02 4.248E+01 1.862E+02 1.387E+02 7.221E+00  2.149E+02 7.179E+03
   51  8.6717E+00  1.447E+02 4.691E+01 1.916E+02 1.389E+02 7.750E+00  2.176E+02 7.175E+03
   50  9.4566E+00  1.458E+02 5.179E+01 1.975E+02 1.390E+02 8.310E+00  2.204E+02 7.172E+03
   49  1.0312E+01  1.468E+02 5.717E+01 2.039E+02 1.391E+02 8.903E+00  2.231E+02 7.169E+03
   48  1.1246E+01  1.478E+02 6.309E+01 2.109E+02 1.393E+02 9.530E+00  2.259E+02 7.167E+03
   47  1.2264E+01  1.488E+02 6.961E+01 2.184E+02 1.396E+02 1.019E+01  2.287E+02 7.165E+03
   46  1.3374E+01  1.497E+02 7.679E+01 2.265E+02 1.399E+02 1.089E+01  2.315E+02 7.163E+03
   45  1.4584E+01  1.507E+02 8.468E+01 2.354E+02 1.402E+02 1.162E+01  2.343E+02 7.162E+03
   44  1.5904E+01  1.517E+02 9.336E+01 2.451E+02 1.403E+02 1.239E+01  2.372E+02 7.161E+03
   43  1.7343E+01  1.527E+02 1.029E+02 2.556E+02 1.404E+02 1.320E+01  2.401E+02 7.160E+03
   42  1.8913E+01  1.536E+02 1.134E+02 2.670E+02 1.405E+02 1.404E+01  2.429E+02 7.159E+03
   41  2.0625E+01  1.545E+02 1.249E+02 2.795E+02 1.405E+02 1.493E+01  2.458E+02 7.158E+03
   40  2.2492E+01  1.554E+02 1.376E+02 2.931E+02 1.405E+02 1.584E+01  2.487E+02 7.157E+03
   39  2.4527E+01  1.563E+02 1.515E+02 3.079E+02 1.404E+02 1.679E+01  2.516E+02 7.157E+03
   38  2.6747E+01  1.572E+02 1.668E+02 3.241E+02 1.404E+02 1.778E+01  2.545E+02 7.156E+03
   37  2.9168E+01  1.581E+02 1.836E+02 3.417E+02 1.404E+02 1.880E+01  2.574E+02 7.156E+03
   36  3.1808E+01  1.589E+02 2.020E+02 3.610E+02 1.405E+02 1.986E+01  2.603E+02 7.156E+03
   35  3.4687E+01  1.598E+02 2.222E+02 3.820E+02 1.406E+02 2.095E+01  2.632E+02 7.155E+03
   34  3.7826E+01  1.606E+02 2.443E+02 4.049E+02 1.407E+02 2.207E+01  2.662E+02 7.155E+03
   33  4.1250E+01  1.614E+02 2.686E+02 4.300E+02 1.408E+02 2.322E+01  2.691E+02 7.155E+03
   32  4.4983E+01  1.622E+02 2.953E+02 4.575E+02 1.408E+02 2.441E+01  2.720E+02 7.155E+03
   31  4.9055E+01  1.630E+02 3.245E+02 4.874E+02 1.408E+02 2.562E+01  2.750E+02 7.155E+03
   30  5.3495E+01  1.638E+02 3.564E+02 5.202E+02 1.408E+02 2.686E+01  2.779E+02 7.155E+03
   29  5.8336E+01  1.645E+02 3.915E+02 5.560E+02 1.408E+02 2.813E+01  2.809E+02 7.155E+03
   28  6.3616E+01  1.653E+02 4.299E+02 5.952E+02 1.409E+02 2.943E+01  2.838E+02 7.154E+03
   27  6.9374E+01  1.660E+02 4.719E+02 6.379E+02 1.409E+02 3.074E+01  2.868E+02 7.154E+03
   26  7.5653E+01  1.668E+02 5.180E+02 6.847E+02 1.410E+02 3.208E+01  2.897E+02 7.154E+03
   25  8.2500E+01  1.675E+02 5.684E+02 7.358E+02 1.410E+02 3.344E+01  2.927E+02 7.154E+03
   24  8.9967E+01  1.682E+02 6.235E+02 7.917E+02 1.411E+02 3.482E+01  2.956E+02 7.154E+03
   23  9.8110E+01  1.689E+02 6.838E+02 8.528E+02 1.411E+02 3.622E+01  2.986E+02 7.154E+03
   22  1.0699E+02  1.696E+02 7.499E+02 9.195E+02 1.411E+02 3.763E+01  3.015E+02 7.154E+03
   21  1.1667E+02  1.703E+02 8.221E+02 9.924E+02 1.410E+02 3.906E+01  3.045E+02 7.154E+03
   20  1.2723E+02  1.710E+02 9.010E+02 1.072E+03 1.410E+02 4.050E+01  3.075E+02 7.154E+03
   19  1.3875E+02  1.717E+02 9.874E+02 1.159E+03 1.410E+02 4.196E+01  3.104E+02 7.154E+03
   18  1.5131E+02  1.724E+02 1.082E+03 1.254E+03 1.410E+02 4.343E+01  3.134E+02 7.154E+03
   17  1.6500E+02  1.731E+02 1.185E+03 1.358E+03 1.409E+02 4.491E+01  3.164E+02 7.154E+03
   16  1.7993E+02  1.738E+02 1.297E+03 1.471E+03 1.409E+02 4.640E+01  3.193E+02 7.154E+03
   15  1.9622E+02  1.745E+02 1.420E+03 1.595E+03 1.408E+02 4.789E+01  3.223E+02 7.154E+03
   14  2.1398E+02  1.751E+02 1.555E+03 1.730E+03 1.408E+02 4.940E+01  3.253E+02 7.154E+03
   13  2.3335E+02  1.758E+02 1.702E+03 1.877E+03 1.406E+02 5.091E+01  3.282E+02 7.154E+03
   12  2.5446E+02  1.765E+02 1.862E+03 2.038E+03 1.405E+02 5.243E+01  3.312E+02 7.154E+03
   11  2.7750E+02  1.771E+02 2.037E+03 2.214E+03 1.403E+02 5.395E+01  3.342E+02 7.154E+03
   10  3.0261E+02  1.778E+02 2.227E+03 2.405E+03 1.401E+02 5.547E+01  3.371E+02 7.154E+03
    9  3.3000E+02  1.784E+02 2.436E+03 2.614E+03 1.399E+02 5.700E+01  3.401E+02 7.154E+03
    8  3.5987E+02  1.791E+02 2.663E+03 2.842E+03 1.397E+02 5.853E+01  3.431E+02 7.154E+03
    7  3.9244E+02  1.797E+02 2.911E+03 3.091E+03 1.395E+02 6.007E+01  3.461E+02 7.154E+03
    6  4.2796E+02  1.804E+02 3.182E+03 3.363E+03 1.393E+02 6.160E+01  3.490E+02 7.154E+03
    5  4.6669E+02  1.810E+02 3.478E+03 3.659E+03 1.391E+02 6.314E+01  3.520E+02 7.154E+03
    4  5.0893E+02  1.816E+02 3.801E+03 3.982E+03 1.389E+02 6.468E+01  3.550E+02 7.154E+03
    3  5.5499E+02  1.823E+02 4.153E+03 4.335E+03 1.387E+02 6.622E+01  3.579E+02 7.154E+03
    2  6.0522E+02  1.829E+02 4.537E+03 4.720E+03 1.386E+02 6.776E+01  3.609E+02 7.154E+03
    1  6.6000E+02  1.835E+02 4.956E+03 5.139E+03 1.384E+02 6.930E+01  3.639E+02 7.154E+03
1proton      range table for material    1 (condensed)                                                              print table 85

 particle substeps per energy step =   6,  default =   6.  mean ionization energy = 3.11000E+02 ev.

         energy           stopping power           range   radiation   beta**2   density   rad/col   drange    dyield
    n              collision radiation   total               yield                corr
          mev      mev cm2/g mev cm2/g mev cm2/g   g/cm2                        mev cm2/g             g/cm2
 
  155  1.0586E-03  4.075E+01 0.000E+00 4.075E+01 1.456E-05 0.000E+00  2.256E-06 0.000E+00 0.000E+00 2.196E-06 0.000E+00
  154  1.1544E-03  4.231E+01 0.000E+00 4.231E+01 1.687E-05 0.000E+00  2.461E-06 0.000E+00 0.000E+00 2.307E-06 0.000E+00
  153  1.2589E-03  4.394E+01 0.000E+00 4.394E+01 1.929E-05 0.000E+00  2.683E-06 0.000E+00 0.000E+00 2.423E-06 0.000E+00
  152  1.3728E-03  4.563E+01 0.000E+00 4.563E+01 2.183E-05 0.000E+00  2.926E-06 0.000E+00 0.000E+00 2.544E-06 0.000E+00
  151  1.4970E-03  4.739E+01 0.000E+00 4.739E+01 2.451E-05 0.000E+00  3.191E-06 0.000E+00 0.000E+00 2.671E-06 0.000E+00
  150  1.6325E-03  4.923E+01 0.000E+00 4.923E+01 2.731E-05 0.000E+00  3.480E-06 0.000E+00 0.000E+00 2.805E-06 0.000E+00
  149  1.7803E-03  5.114E+01 0.000E+00 5.114E+01 3.025E-05 0.000E+00  3.795E-06 0.000E+00 0.000E+00 2.944E-06 0.000E+00
  148  1.9414E-03  5.314E+01 0.000E+00 5.314E+01 3.334E-05 0.000E+00  4.138E-06 0.000E+00 0.000E+00 3.090E-06 0.000E+00
  147  2.1171E-03  5.522E+01 0.000E+00 5.522E+01 3.659E-05 0.000E+00  4.513E-06 0.000E+00 0.000E+00 3.243E-06 0.000E+00
  146  2.3087E-03  5.739E+01 0.000E+00 5.739E+01 3.999E-05 0.000E+00  4.921E-06 0.000E+00 0.000E+00 3.403E-06 0.000E+00
  145  2.5177E-03  5.965E+01 0.000E+00 5.965E+01 4.356E-05 0.000E+00  5.367E-06 0.000E+00 0.000E+00 3.571E-06 0.000E+00
  144  2.7456E-03  6.201E+01 0.000E+00 6.201E+01 4.731E-05 0.000E+00  5.852E-06 0.000E+00 0.000E+00 3.746E-06 0.000E+00
  143  2.9941E-03  6.447E+01 0.000E+00 6.447E+01 5.124E-05 0.000E+00  6.382E-06 0.000E+00 0.000E+00 3.929E-06 0.000E+00
  142  3.2651E-03  6.705E+01 0.000E+00 6.705E+01 5.536E-05 0.000E+00  6.960E-06 0.000E+00 0.000E+00 4.121E-06 0.000E+00
  141  3.5606E-03  6.973E+01 0.000E+00 6.973E+01 5.968E-05 0.000E+00  7.590E-06 0.000E+00 0.000E+00 4.321E-06 0.000E+00
  140  3.8828E-03  7.253E+01 0.000E+00 7.253E+01 6.421E-05 0.000E+00  8.276E-06 0.000E+00 0.000E+00 4.531E-06 0.000E+00
  139  4.2343E-03  7.546E+01 0.000E+00 7.546E+01 6.896E-05 0.000E+00  9.026E-06 0.000E+00 0.000E+00 4.749E-06 0.000E+00
  138  4.6175E-03  7.851E+01 0.000E+00 7.851E+01 7.394E-05 0.000E+00  9.842E-06 0.000E+00 0.000E+00 4.978E-06 0.000E+00
  137  5.0354E-03  8.170E+01 0.000E+00 8.170E+01 7.915E-05 0.000E+00  1.073E-05 0.000E+00 0.000E+00 5.217E-06 0.000E+00
  136  5.4911E-03  8.504E+01 0.000E+00 8.504E+01 8.462E-05 0.000E+00  1.170E-05 0.000E+00 0.000E+00 5.466E-06 0.000E+00
  135  5.9881E-03  8.852E+01 0.000E+00 8.852E+01 9.035E-05 0.000E+00  1.276E-05 0.000E+00 0.000E+00 5.727E-06 0.000E+00
  134  6.5301E-03  9.216E+01 0.000E+00 9.216E+01 9.635E-05 0.000E+00  1.392E-05 0.000E+00 0.000E+00 5.999E-06 0.000E+00
  133  7.1211E-03  9.596E+01 0.000E+00 9.596E+01 1.026E-04 0.000E+00  1.518E-05 0.000E+00 0.000E+00 6.283E-06 0.000E+00
  132  7.7656E-03  9.994E+01 0.000E+00 9.994E+01 1.092E-04 0.000E+00  1.655E-05 0.000E+00 0.000E+00 6.580E-06 0.000E+00
  131  8.4685E-03  1.041E+02 0.000E+00 1.041E+02 1.161E-04 0.000E+00  1.805E-05 0.000E+00 0.000E+00 6.889E-06 0.000E+00
  130  9.2350E-03  1.084E+02 0.000E+00 1.084E+02 1.233E-04 0.000E+00  1.968E-05 0.000E+00 0.000E+00 7.213E-06 0.000E+00
  129  1.0071E-02  1.132E+02 0.000E+00 1.132E+02 1.309E-04 0.000E+00  2.147E-05 0.000E+00 0.000E+00 7.549E-06 0.000E+00
  128  1.0982E-02  1.189E+02 0.000E+00 1.189E+02 1.387E-04 0.000E+00  2.341E-05 0.000E+00 0.000E+00 7.855E-06 0.000E+00
  127  1.1976E-02  1.249E+02 0.000E+00 1.249E+02 1.469E-04 0.000E+00  2.553E-05 0.000E+00 0.000E+00 8.153E-06 0.000E+00
  126  1.3060E-02  1.310E+02 0.000E+00 1.310E+02 1.553E-04 0.000E+00  2.784E-05 0.000E+00 0.000E+00 8.472E-06 0.000E+00
  125  1.4242E-02  1.372E+02 0.000E+00 1.372E+02 1.642E-04 0.000E+00  3.036E-05 0.000E+00 0.000E+00 8.814E-06 0.000E+00
  124  1.5531E-02  1.436E+02 0.000E+00 1.436E+02 1.733E-04 0.000E+00  3.311E-05 0.000E+00 0.000E+00 9.180E-06 0.000E+00
  123  1.6937E-02  1.500E+02 0.000E+00 1.500E+02 1.829E-04 0.000E+00  3.610E-05 0.000E+00 0.000E+00 9.574E-06 0.000E+00
  122  1.8470E-02  1.566E+02 0.000E+00 1.566E+02 1.929E-04 0.000E+00  3.937E-05 0.000E+00 0.000E+00 9.998E-06 0.000E+00
  121  2.0142E-02  1.632E+02 0.000E+00 1.632E+02 2.034E-04 0.000E+00  4.293E-05 0.000E+00 0.000E+00 1.045E-05 0.000E+00
  120  2.1965E-02  1.698E+02 0.000E+00 1.698E+02 2.143E-04 0.000E+00  4.682E-05 0.000E+00 0.000E+00 1.095E-05 0.000E+00
  119  2.3953E-02  1.764E+02 0.000E+00 1.764E+02 2.258E-04 0.000E+00  5.105E-05 0.000E+00 0.000E+00 1.148E-05 0.000E+00
  118  2.6120E-02  1.829E+02 0.000E+00 1.829E+02 2.379E-04 0.000E+00  5.568E-05 0.000E+00 0.000E+00 1.207E-05 0.000E+00
  117  2.8485E-02  1.894E+02 0.000E+00 1.894E+02 2.506E-04 0.000E+00  6.071E-05 0.000E+00 0.000E+00 1.270E-05 0.000E+00
  116  3.1063E-02  1.958E+02 0.000E+00 1.958E+02 2.639E-04 0.000E+00  6.621E-05 0.000E+00 0.000E+00 1.338E-05 0.000E+00
  115  3.3874E-02  2.020E+02 0.000E+00 2.020E+02 2.781E-04 0.000E+00  7.220E-05 0.000E+00 0.000E+00 1.413E-05 0.000E+00
  114  3.6940E-02  2.080E+02 0.000E+00 2.080E+02 2.930E-04 0.000E+00  7.874E-05 0.000E+00 0.000E+00 1.495E-05 0.000E+00
  113  4.0283E-02  2.138E+02 0.000E+00 2.138E+02 3.089E-04 0.000E+00  8.586E-05 0.000E+00 0.000E+00 1.585E-05 0.000E+00
  112  4.3929E-02  2.193E+02 0.000E+00 2.193E+02 3.257E-04 0.000E+00  9.363E-05 0.000E+00 0.000E+00 1.683E-05 0.000E+00
  111  4.7905E-02  2.245E+02 0.000E+00 2.245E+02 3.436E-04 0.000E+00  1.021E-04 0.000E+00 0.000E+00 1.791E-05 0.000E+00
  110  5.2241E-02  2.294E+02 0.000E+00 2.294E+02 3.627E-04 0.000E+00  1.113E-04 0.000E+00 0.000E+00 1.910E-05 0.000E+00
  109  5.6969E-02  2.339E+02 0.000E+00 2.339E+02 3.831E-04 0.000E+00  1.214E-04 0.000E+00 0.000E+00 2.041E-05 0.000E+00
  108  6.2125E-02  2.379E+02 0.000E+00 2.379E+02 4.050E-04 0.000E+00  1.324E-04 0.000E+00 0.000E+00 2.185E-05 0.000E+00
  107  6.7748E-02  2.415E+02 0.000E+00 2.415E+02 4.284E-04 0.000E+00  1.444E-04 0.000E+00 0.000E+00 2.345E-05 0.000E+00
  106  7.3880E-02  2.446E+02 0.000E+00 2.446E+02 4.537E-04 0.000E+00  1.575E-04 0.000E+00 0.000E+00 2.522E-05 0.000E+00
  105  8.0566E-02  2.473E+02 0.000E+00 2.473E+02 4.808E-04 0.000E+00  1.717E-04 0.000E+00 0.000E+00 2.718E-05 0.000E+00
  104  8.7858E-02  2.493E+02 0.000E+00 2.493E+02 5.102E-04 0.000E+00  1.873E-04 0.000E+00 0.000E+00 2.936E-05 0.000E+00
  103  9.5810E-02  2.508E+02 0.000E+00 2.508E+02 5.420E-04 0.000E+00  2.042E-04 0.000E+00 0.000E+00 3.179E-05 0.000E+00
  102  1.0448E-01  2.518E+02 0.000E+00 2.518E+02 5.765E-04 0.000E+00  2.227E-04 0.000E+00 0.000E+00 3.450E-05 0.000E+00
  101  1.1394E-01  2.521E+02 0.000E+00 2.521E+02 6.140E-04 0.000E+00  2.428E-04 0.000E+00 0.000E+00 3.753E-05 0.000E+00
  100  1.2425E-01  2.519E+02 0.000E+00 2.519E+02 6.549E-04 0.000E+00  2.648E-04 0.000E+00 0.000E+00 4.091E-05 0.000E+00
   99  1.3550E-01  2.511E+02 0.000E+00 2.511E+02 6.996E-04 0.000E+00  2.888E-04 0.000E+00 0.000E+00 4.471E-05 0.000E+00
   98  1.4776E-01  2.497E+02 0.000E+00 2.497E+02 7.486E-04 0.000E+00  3.149E-04 0.000E+00 0.000E+00 4.897E-05 0.000E+00
   97  1.6113E-01  2.477E+02 0.000E+00 2.477E+02 8.024E-04 0.000E+00  3.434E-04 0.000E+00 0.000E+00 5.377E-05 0.000E+00
   96  1.7572E-01  2.452E+02 0.000E+00 2.452E+02 8.616E-04 0.000E+00  3.744E-04 0.000E+00 0.000E+00 5.917E-05 0.000E+00
   95  1.9162E-01  2.421E+02 0.000E+00 2.421E+02 9.268E-04 0.000E+00  4.083E-04 0.000E+00 0.000E+00 6.527E-05 0.000E+00
   94  2.0896E-01  2.386E+02 0.000E+00 2.386E+02 9.990E-04 0.000E+00  4.453E-04 0.000E+00 0.000E+00 7.215E-05 0.000E+00
   93  2.2788E-01  2.346E+02 0.000E+00 2.346E+02 1.079E-03 0.000E+00  4.856E-04 0.000E+00 0.000E+00 7.994E-05 0.000E+00
   92  2.4850E-01  2.301E+02 0.000E+00 2.301E+02 1.168E-03 0.000E+00  5.295E-04 0.000E+00 0.000E+00 8.878E-05 0.000E+00
   91  2.7099E-01  2.252E+02 0.000E+00 2.252E+02 1.266E-03 0.000E+00  5.774E-04 0.000E+00 0.000E+00 9.880E-05 0.000E+00
   90  2.9552E-01  2.200E+02 0.000E+00 2.200E+02 1.377E-03 0.000E+00  6.296E-04 0.000E+00 0.000E+00 1.102E-04 0.000E+00
   89  3.2227E-01  2.144E+02 0.000E+00 2.144E+02 1.500E-03 0.000E+00  6.866E-04 0.000E+00 0.000E+00 1.231E-04 0.000E+00
   88  3.5143E-01  2.086E+02 0.000E+00 2.086E+02 1.638E-03 0.000E+00  7.487E-04 0.000E+00 0.000E+00 1.379E-04 0.000E+00
   87  3.8324E-01  2.025E+02 0.000E+00 2.025E+02 1.793E-03 0.000E+00  8.164E-04 0.000E+00 0.000E+00 1.548E-04 0.000E+00
   86  4.1793E-01  1.963E+02 0.000E+00 1.963E+02 1.966E-03 0.000E+00  8.902E-04 0.000E+00 0.000E+00 1.740E-04 0.000E+00
   85  4.5575E-01  1.898E+02 0.000E+00 1.898E+02 2.162E-03 0.000E+00  9.708E-04 0.000E+00 0.000E+00 1.960E-04 0.000E+00
   84  4.9700E-01  1.833E+02 0.000E+00 1.833E+02 2.384E-03 0.000E+00  1.059E-03 0.000E+00 0.000E+00 2.211E-04 0.000E+00
   83  5.4198E-01  1.767E+02 0.000E+00 1.767E+02 2.634E-03 0.000E+00  1.154E-03 0.000E+00 0.000E+00 2.500E-04 0.000E+00
   82  5.9104E-01  1.701E+02 0.000E+00 1.701E+02 2.917E-03 0.000E+00  1.259E-03 0.000E+00 0.000E+00 2.830E-04 0.000E+00
   81  6.4453E-01  1.634E+02 0.000E+00 1.634E+02 3.238E-03 0.000E+00  1.372E-03 0.000E+00 0.000E+00 3.209E-04 0.000E+00
   80  7.0287E-01  1.568E+02 0.000E+00 1.568E+02 3.602E-03 0.000E+00  1.497E-03 0.000E+00 0.000E+00 3.645E-04 0.000E+00
   79  7.6648E-01  1.503E+02 0.000E+00 1.503E+02 4.017E-03 0.000E+00  1.632E-03 0.000E+00 0.000E+00 4.145E-04 0.000E+00
   78  8.3585E-01  1.438E+02 0.000E+00 1.438E+02 4.489E-03 0.000E+00  1.779E-03 0.000E+00 0.000E+00 4.721E-04 0.000E+00
   77  9.1150E-01  1.374E+02 0.000E+00 1.374E+02 5.027E-03 0.000E+00  1.940E-03 0.000E+00 0.000E+00 5.384E-04 0.000E+00
   76  9.9400E-01  1.312E+02 0.000E+00 1.312E+02 5.642E-03 0.000E+00  2.115E-03 0.000E+00 0.000E+00 6.147E-04 0.000E+00
   75  1.0840E+00  1.251E+02 0.000E+00 1.251E+02 6.344E-03 0.000E+00  2.307E-03 0.000E+00 0.000E+00 7.027E-04 0.000E+00
   74  1.1821E+00  1.191E+02 0.000E+00 1.191E+02 7.149E-03 0.000E+00  2.515E-03 0.000E+00 0.000E+00 8.041E-04 0.000E+00
   73  1.2891E+00  1.133E+02 0.000E+00 1.133E+02 8.070E-03 0.000E+00  2.742E-03 0.000E+00 0.000E+00 9.212E-04 0.000E+00
   72  1.4057E+00  1.076E+02 0.000E+00 1.076E+02 9.127E-03 0.000E+00  2.990E-03 0.000E+00 0.000E+00 1.057E-03 0.000E+00
   71  1.5330E+00  1.021E+02 0.000E+00 1.021E+02 1.034E-02 0.000E+00  3.260E-03 0.000E+00 0.000E+00 1.215E-03 0.000E+00
   70  1.6717E+00  9.671E+01 0.000E+00 9.671E+01 1.174E-02 0.000E+00  3.554E-03 0.000E+00 0.000E+00 1.397E-03 0.000E+00
   69  1.8230E+00  9.156E+01 0.000E+00 9.156E+01 1.335E-02 0.000E+00  3.875E-03 0.000E+00 0.000E+00 1.609E-03 0.000E+00
   68  1.9880E+00  8.661E+01 0.000E+00 8.661E+01 1.520E-02 0.000E+00  4.224E-03 0.000E+00 0.000E+00 1.854E-03 0.000E+00
   67  2.1679E+00  8.188E+01 0.000E+00 8.188E+01 1.734E-02 0.000E+00  4.605E-03 0.000E+00 0.000E+00 2.138E-03 0.000E+00
   66  2.3642E+00  7.733E+01 0.000E+00 7.733E+01 1.981E-02 0.000E+00  5.020E-03 0.000E+00 0.000E+00 2.467E-03 0.000E+00
   65  2.5781E+00  7.301E+01 0.000E+00 7.301E+01 2.265E-02 0.000E+00  5.473E-03 0.000E+00 0.000E+00 2.849E-03 0.000E+00
   64  2.8115E+00  6.888E+01 0.000E+00 6.888E+01 2.595E-02 0.000E+00  5.966E-03 0.000E+00 0.000E+00 3.292E-03 0.000E+00
   63  3.0659E+00  6.497E+01 0.000E+00 6.497E+01 2.975E-02 0.000E+00  6.503E-03 0.000E+00 0.000E+00 3.806E-03 0.000E+00
   62  3.3434E+00  6.125E+01 0.000E+00 6.125E+01 3.415E-02 0.000E+00  7.089E-03 0.000E+00 0.000E+00 4.401E-03 0.000E+00
   61  3.6460E+00  5.772E+01 0.000E+00 5.772E+01 3.925E-02 0.000E+00  7.727E-03 0.000E+00 0.000E+00 5.092E-03 0.000E+00
   60  3.9760E+00  5.438E+01 0.000E+00 5.438E+01 4.514E-02 0.000E+00  8.422E-03 0.000E+00 0.000E+00 5.893E-03 0.000E+00
   59  4.3359E+00  5.123E+01 0.000E+00 5.123E+01 5.196E-02 0.000E+00  9.179E-03 0.000E+00 0.000E+00 6.822E-03 0.000E+00
   58  4.7283E+00  4.825E+01 0.000E+00 4.825E+01 5.986E-02 0.000E+00  1.000E-02 0.000E+00 0.000E+00 7.897E-03 0.000E+00
   57  5.1562E+00  4.545E+01 0.000E+00 4.545E+01 6.900E-02 0.000E+00  1.090E-02 0.000E+00 0.000E+00 9.144E-03 0.000E+00
   56  5.6229E+00  4.283E+01 0.000E+00 4.283E+01 7.959E-02 0.000E+00  1.188E-02 0.000E+00 0.000E+00 1.058E-02 0.000E+00
   55  6.1318E+00  4.034E+01 0.000E+00 4.034E+01 9.184E-02 0.000E+00  1.294E-02 0.000E+00 0.000E+00 1.225E-02 0.000E+00
   54  6.6868E+00  3.797E+01 0.000E+00 3.797E+01 1.060E-01 0.000E+00  1.410E-02 0.000E+00 0.000E+00 1.419E-02 0.000E+00
   53  7.2920E+00  3.573E+01 0.000E+00 3.573E+01 1.225E-01 0.000E+00  1.536E-02 0.000E+00 0.000E+00 1.644E-02 0.000E+00
   52  7.9520E+00  3.360E+01 0.000E+00 3.360E+01 1.415E-01 0.000E+00  1.674E-02 0.000E+00 0.000E+00 1.906E-02 0.000E+00
   51  8.6717E+00  3.159E+01 0.000E+00 3.159E+01 1.636E-01 0.000E+00  1.823E-02 0.000E+00 0.000E+00 2.210E-02 0.000E+00
   50  9.4566E+00  2.968E+01 0.000E+00 2.968E+01 1.893E-01 0.000E+00  1.986E-02 0.000E+00 0.000E+00 2.565E-02 0.000E+00
   49  1.0312E+01  2.788E+01 0.000E+00 2.788E+01 2.190E-01 0.000E+00  2.162E-02 0.000E+00 0.000E+00 2.977E-02 0.000E+00
   48  1.1246E+01  2.617E+01 0.000E+00 2.617E+01 2.536E-01 0.000E+00  2.355E-02 0.000E+00 0.000E+00 3.457E-02 0.000E+00
   47  1.2264E+01  2.456E+01 0.000E+00 2.456E+01 2.938E-01 0.000E+00  2.564E-02 0.000E+00 0.000E+00 4.017E-02 0.000E+00
   46  1.3374E+01  2.304E+01 0.000E+00 2.304E+01 3.405E-01 0.000E+00  2.791E-02 0.000E+00 0.000E+00 4.669E-02 0.000E+00
   45  1.4584E+01  2.161E+01 0.000E+00 2.161E+01 3.948E-01 0.000E+00  3.038E-02 0.000E+00 0.000E+00 5.428E-02 0.000E+00
   44  1.5904E+01  2.026E+01 0.000E+00 2.026E+01 4.579E-01 0.000E+00  3.306E-02 0.000E+00 0.000E+00 6.313E-02 0.000E+00
   43  1.7343E+01  1.899E+01 0.000E+00 1.899E+01 5.313E-01 0.000E+00  3.597E-02 0.000E+00 0.000E+00 7.345E-02 0.000E+00
   42  1.8913E+01  1.779E+01 0.000E+00 1.779E+01 6.168E-01 0.000E+00  3.913E-02 0.000E+00 0.000E+00 8.546E-02 0.000E+00
   41  2.0625E+01  1.667E+01 0.000E+00 1.667E+01 7.163E-01 0.000E+00  4.256E-02 0.000E+00 0.000E+00 9.947E-02 0.000E+00
   40  2.2492E+01  1.561E+01 0.000E+00 1.561E+01 8.321E-01 0.000E+00  4.627E-02 0.000E+00 0.000E+00 1.158E-01 0.000E+00
   39  2.4527E+01  1.462E+01 0.000E+00 1.462E+01 9.669E-01 0.000E+00  5.030E-02 0.000E+00 0.000E+00 1.348E-01 0.000E+00
   38  2.6747E+01  1.369E+01 0.000E+00 1.369E+01 1.124E+00 0.000E+00  5.467E-02 0.000E+00 0.000E+00 1.570E-01 0.000E+00
   37  2.9168E+01  1.282E+01 0.000E+00 1.282E+01 1.307E+00 0.000E+00  5.939E-02 0.000E+00 0.000E+00 1.828E-01 0.000E+00
   36  3.1808E+01  1.200E+01 0.000E+00 1.200E+01 1.520E+00 0.000E+00  6.450E-02 0.000E+00 0.000E+00 2.130E-01 0.000E+00
   35  3.4687E+01  1.124E+01 0.000E+00 1.124E+01 1.768E+00 0.000E+00  7.003E-02 0.000E+00 0.000E+00 2.480E-01 0.000E+00
   34  3.7826E+01  1.052E+01 0.000E+00 1.052E+01 2.057E+00 0.000E+00  7.600E-02 0.000E+00 0.000E+00 2.889E-01 0.000E+00
   33  4.1250E+01  9.855E+00 0.000E+00 9.855E+00 2.393E+00 0.000E+00  8.245E-02 0.000E+00 0.000E+00 3.364E-01 0.000E+00
   32  4.4983E+01  9.229E+00 0.000E+00 9.229E+00 2.785E+00 0.000E+00  8.941E-02 0.000E+00 0.000E+00 3.917E-01 0.000E+00
   31  4.9055E+01  8.644E+00 0.000E+00 8.644E+00 3.241E+00 0.000E+00  9.690E-02 0.000E+00 0.000E+00 4.561E-01 0.000E+00
   30  5.3495E+01  8.099E+00 0.000E+00 8.099E+00 3.772E+00 0.000E+00  1.050E-01 0.000E+00 0.000E+00 5.310E-01 0.000E+00
   29  5.8336E+01  7.589E+00 0.000E+00 7.589E+00 4.390E+00 0.000E+00  1.136E-01 0.000E+00 0.000E+00 6.180E-01 0.000E+00
   28  6.3616E+01  7.114E+00 0.000E+00 7.114E+00 5.109E+00 0.000E+00  1.230E-01 0.000E+00 0.000E+00 7.191E-01 0.000E+00
   27  6.9374E+01  6.670E+00 0.000E+00 6.670E+00 5.945E+00 0.000E+00  1.330E-01 0.000E+00 0.000E+00 8.364E-01 0.000E+00
   26  7.5653E+01  6.257E+00 0.000E+00 6.257E+00 6.918E+00 0.000E+00  1.437E-01 0.000E+00 0.000E+00 9.725E-01 0.000E+00
   25  8.2500E+01  5.872E+00 0.000E+00 5.872E+00 8.048E+00 0.000E+00  1.551E-01 0.000E+00 0.000E+00 1.130E+00 0.000E+00
   24  8.9967E+01  5.514E+00 0.000E+00 5.514E+00 9.361E+00 0.000E+00  1.673E-01 0.000E+00 0.000E+00 1.313E+00 0.000E+00
   23  9.8110E+01  5.181E+00 0.000E+00 5.181E+00 1.089E+01 0.000E+00  1.804E-01 0.000E+00 0.000E+00 1.524E+00 0.000E+00
   22  1.0699E+02  4.871E+00 0.000E+00 4.871E+00 1.265E+01 0.000E+00  1.942E-01 0.000E+00 0.000E+00 1.769E+00 0.000E+00
   21  1.1667E+02  4.583E+00 0.000E+00 4.583E+00 1.471E+01 0.000E+00  2.090E-01 0.000E+00 0.000E+00 2.051E+00 0.000E+00
   20  1.2723E+02  4.316E+00 0.000E+00 4.316E+00 1.708E+01 0.000E+00  2.246E-01 0.000E+00 0.000E+00 2.376E+00 0.000E+00
   19  1.3875E+02  4.068E+00 0.000E+00 4.068E+00 1.983E+01 0.000E+00  2.411E-01 0.000E+00 0.000E+00 2.750E+00 0.000E+00
   18  1.5131E+02  3.838E+00 0.000E+00 3.838E+00 2.301E+01 0.000E+00  2.584E-01 0.000E+00 0.000E+00 3.180E+00 0.000E+00
   17  1.6500E+02  3.625E+00 0.000E+00 3.625E+00 2.669E+01 0.000E+00  2.767E-01 0.000E+00 0.000E+00 3.674E+00 0.000E+00
   16  1.7993E+02  3.428E+00 0.000E+00 3.428E+00 3.092E+01 0.000E+00  2.959E-01 0.000E+00 0.000E+00 4.239E+00 0.000E+00
   15  1.9622E+02  3.246E+00 0.000E+00 3.246E+00 3.581E+01 0.000E+00  3.160E-01 0.000E+00 0.000E+00 4.885E+00 0.000E+00
   14  2.1398E+02  3.077E+00 0.000E+00 3.077E+00 4.143E+01 0.000E+00  3.369E-01 0.000E+00 0.000E+00 5.623E+00 0.000E+00
   13  2.3335E+02  2.921E+00 0.000E+00 2.921E+00 4.790E+01 0.000E+00  3.587E-01 0.000E+00 0.000E+00 6.464E+00 0.000E+00
   12  2.5446E+02  2.778E+00 0.000E+00 2.778E+00 5.532E+01 0.000E+00  3.812E-01 0.000E+00 0.000E+00 7.419E+00 0.000E+00
   11  2.7750E+02  2.645E+00 0.000E+00 2.645E+00 6.382E+01 0.000E+00  4.044E-01 0.000E+00 0.000E+00 8.501E+00 0.000E+00
   10  3.0261E+02  2.524E+00 0.000E+00 2.524E+00 7.354E+01 0.000E+00  4.283E-01 0.000E+00 0.000E+00 9.726E+00 0.000E+00
    9  3.3000E+02  2.412E+00 0.000E+00 2.412E+00 8.465E+01 0.000E+00  4.527E-01 0.000E+00 0.000E+00 1.111E+01 0.000E+00
    8  3.5987E+02  2.310E+00 0.000E+00 2.310E+00 9.731E+01 0.000E+00  4.776E-01 0.000E+00 0.000E+00 1.266E+01 0.000E+00
    7  3.9244E+02  2.216E+00 0.000E+00 2.216E+00 1.117E+02 0.000E+00  5.028E-01 0.000E+00 0.000E+00 1.440E+01 0.000E+00
    6  4.2796E+02  2.131E+00 0.000E+00 2.131E+00 1.281E+02 0.000E+00  5.284E-01 0.000E+00 0.000E+00 1.635E+01 0.000E+00
    5  4.6669E+02  2.053E+00 0.000E+00 2.053E+00 1.466E+02 0.000E+00  5.540E-01 0.000E+00 0.000E+00 1.853E+01 0.000E+00
    4  5.0893E+02  1.982E+00 0.000E+00 1.982E+00 1.675E+02 0.000E+00  5.797E-01 0.000E+00 0.000E+00 2.095E+01 0.000E+00
    3  5.5499E+02  1.918E+00 0.000E+00 1.918E+00 1.912E+02 0.000E+00  6.052E-01 0.000E+00 0.000E+00 2.364E+01 0.000E+00
    2  6.0522E+02  1.860E+00 0.000E+00 1.860E+00 2.178E+02 0.000E+00  6.305E-01 0.000E+00 0.000E+00 2.661E+01 0.000E+00
    1  6.6000E+02  1.808E+00 0.000E+00 1.808E+00 2.477E+02 0.000E+00  6.554E-01 0.000E+00 0.000E+00 2.988E+01 0.000E+00


 decimal words of dynamically allocated storage

     general                  0
     tallies               3888
     bank               1867777
     cross sections      111550

     total                    0     =           0 bytes

 ***********************************************************************************************************************
 dump no.    1 on file runtpe     nps =           0   coll =              0     ctm =        0.00     nrn =              0


         7 warning messages so far.
1   starting mcrun.       dynamic storage =         0 words,          0 bytes.      cp0 =  0.01         print table 110

      c MCNPX test problem                                                            


     nps    x          y          z       cell   surf     u          v          w        energy     weight      time  
 
      1  9.613E-01 -1.122E+00  0.000E+00     1      2  0.000E+00  0.000E+00  1.000E+00  6.000E+02  1.000E+00  0.000E+00
      2 -2.809E-02  5.755E-03  0.000E+00     1      2  0.000E+00  0.000E+00  1.000E+00  6.000E+02  1.000E+00  0.000E+00
      3  1.414E+00  1.612E-01  0.000E+00     1      2  0.000E+00  0.000E+00  1.000E+00  6.000E+02  1.000E+00  0.000E+00
      4  7.600E-01  8.524E-02  0.000E+00     1      2  0.000E+00  0.000E+00  1.000E+00  6.000E+02  1.000E+00  0.000E+00
      5  2.567E-01 -2.081E-02  0.000E+00     1      2  0.000E+00  0.000E+00  1.000E+00  6.000E+02  1.000E+00  0.000E+00
      6  4.634E-01 -7.581E-01  0.000E+00     1      2  0.000E+00  0.000E+00  1.000E+00  6.000E+02  1.000E+00  0.000E+00
      7  5.513E-01  8.609E-01  0.000E+00     1      2  0.000E+00  0.000E+00  1.000E+00  6.000E+02  1.000E+00  0.000E+00
      8 -9.846E-02  1.276E+00  0.000E+00     1      2  0.000E+00  0.000E+00  1.000E+00  6.000E+02  1.000E+00  0.000E+00
      9 -1.295E+00  9.149E-01  0.000E+00     1      2  0.000E+00  0.000E+00  1.000E+00  6.000E+02  1.000E+00  0.000E+00
     10  4.952E-01 -5.601E-01  0.000E+00     1      2  0.000E+00  0.000E+00  1.000E+00  6.000E+02  1.000E+00  0.000E+00
     11 -5.750E-01  1.954E-01  0.000E+00     1      2  0.000E+00  0.000E+00  1.000E+00  6.000E+02  1.000E+00  0.000E+00
     12 -6.577E-01 -4.282E-01  0.000E+00     1      2  0.000E+00  0.000E+00  1.000E+00  6.000E+02  1.000E+00  0.000E+00
     13 -2.389E-01 -3.695E-01  0.000E+00     1      2  0.000E+00  0.000E+00  1.000E+00  6.000E+02  1.000E+00  0.000E+00
     14  4.304E-02  6.748E-01  0.000E+00     1      2  0.000E+00  0.000E+00  1.000E+00  6.000E+02  1.000E+00  0.000E+00
     15  1.934E+00 -5.187E-02  0.000E+00     1      2  0.000E+00  0.000E+00  1.000E+00  6.000E+02  1.000E+00  0.000E+00
     16  1.643E+00 -1.138E+00  0.000E+00     1      2  0.000E+00  0.000E+00  1.000E+00  6.000E+02  1.000E+00  0.000E+00
     17 -8.291E-02 -4.772E-02  0.000E+00     1      2  0.000E+00  0.000E+00  1.000E+00  6.000E+02  1.000E+00  0.000E+00
     18 -7.834E-01  1.028E+00  0.000E+00     1      2  0.000E+00  0.000E+00  1.000E+00  6.000E+02  1.000E+00  0.000E+00
     19 -9.306E-01 -1.983E-02  0.000E+00     1      2  0.000E+00  0.000E+00  1.000E+00  6.000E+02  1.000E+00  0.000E+00
     20  7.101E-01  1.525E+00  0.000E+00     1      2  0.000E+00  0.000E+00  1.000E+00  6.000E+02  1.000E+00  0.000E+00
     21 -1.629E+00 -1.113E-01  0.000E+00     1      2  0.000E+00  0.000E+00  1.000E+00  6.000E+02  1.000E+00  0.000E+00
     22 -7.763E-01  2.433E-01  0.000E+00     1      2  0.000E+00  0.000E+00  1.000E+00  6.000E+02  1.000E+00  0.000E+00
     23 -1.202E+00  8.879E-01  0.000E+00     1      2  0.000E+00  0.000E+00  1.000E+00  6.000E+02  1.000E+00  0.000E+00
     24  7.351E-01  1.018E+00  0.000E+00     1      2  0.000E+00  0.000E+00  1.000E+00  6.000E+02  1.000E+00  0.000E+00
     25  1.389E+00 -3.969E-01  0.000E+00     1      2  0.000E+00  0.000E+00  1.000E+00  6.000E+02  1.000E+00  0.000E+00
     26 -7.993E-02  5.915E-01  0.000E+00     1      2  0.000E+00  0.000E+00  1.000E+00  6.000E+02  1.000E+00  0.000E+00
     27 -8.127E-01 -1.265E+00  0.000E+00     1      2  0.000E+00  0.000E+00  1.000E+00  6.000E+02  1.000E+00  0.000E+00
     28  2.638E-01  9.237E-02  0.000E+00     1      2  0.000E+00  0.000E+00  1.000E+00  6.000E+02  1.000E+00  0.000E+00
     29 -5.404E-01  1.948E-01  0.000E+00     1      2  0.000E+00  0.000E+00  1.000E+00  6.000E+02  1.000E+00  0.000E+00
     30 -3.607E-03  2.394E-02  0.000E+00     1      2  0.000E+00  0.000E+00  1.000E+00  6.000E+02  1.000E+00  0.000E+00
     31 -8.012E-01  1.017E+00  0.000E+00     1      2  0.000E+00  0.000E+00  1.000E+00  6.000E+02  1.000E+00  0.000E+00
     32  2.892E-01  6.967E-01  0.000E+00     1      2  0.000E+00  0.000E+00  1.000E+00  6.000E+02  1.000E+00  0.000E+00
     33  2.470E-01  7.574E-01  0.000E+00     1      2  0.000E+00  0.000E+00  1.000E+00  6.000E+02  1.000E+00  0.000E+00
     34 -9.871E-01  1.480E+00  0.000E+00     1      2  0.000E+00  0.000E+00  1.000E+00  6.000E+02  1.000E+00  0.000E+00
     35 -8.464E-01 -1.372E+00  0.000E+00     1      2  0.000E+00  0.000E+00  1.000E+00  6.000E+02  1.000E+00  0.000E+00
     36 -1.756E-01  8.495E-02  0.000E+00     1      2  0.000E+00  0.000E+00  1.000E+00  6.000E+02  1.000E+00  0.000E+00
     37  5.062E-03 -2.267E-03  0.000E+00     1      2  0.000E+00  0.000E+00  1.000E+00  6.000E+02  1.000E+00  0.000E+00
     38  3.185E-01  1.102E+00  0.000E+00     1      2  0.000E+00  0.000E+00  1.000E+00  6.000E+02  1.000E+00  0.000E+00
     39  6.179E-01  1.479E-01  0.000E+00     1      2  0.000E+00  0.000E+00  1.000E+00  6.000E+02  1.000E+00  0.000E+00
     40  5.250E-02 -4.158E-01  0.000E+00     1      2  0.000E+00  0.000E+00  1.000E+00  6.000E+02  1.000E+00  0.000E+00
     41 -2.528E-01  4.632E-01  0.000E+00     1      2  0.000E+00  0.000E+00  1.000E+00  6.000E+02  1.000E+00  0.000E+00
      41 ia= 58 iq= 28 iap=  0 izp=  0 ixa1= 58 ixq1= 27 ixa2=  0 ixq2=  0
 cascade      41 stopped at isedt 2  (kcan= 1)
      41 ia= 54 iq= 27 iap=  0 izp=  0 ixa1= 54 ixq1= 26 ixa2=  0 ixq2=  0
 cascade      41 stopped at isedt 2  (kcan= 1)
     42  1.721E-01  1.579E-01  0.000E+00     1      2  0.000E+00  0.000E+00  1.000E+00  6.000E+02  1.000E+00  0.000E+00
     43  7.265E-01 -1.448E+00  0.000E+00     1      2  0.000E+00  0.000E+00  1.000E+00  6.000E+02  1.000E+00  0.000E+00
     44 -1.435E+00  6.575E-01  0.000E+00     1      2  0.000E+00  0.000E+00  1.000E+00  6.000E+02  1.000E+00  0.000E+00
     45 -6.663E-01  4.286E-01  0.000E+00     1      2  0.000E+00  0.000E+00  1.000E+00  6.000E+02  1.000E+00  0.000E+00
     46 -1.940E-01  2.378E-01  0.000E+00     1      2  0.000E+00  0.000E+00  1.000E+00  6.000E+02  1.000E+00  0.000E+00
     47  6.276E-02 -1.769E+00  0.000E+00     1      2  0.000E+00  0.000E+00  1.000E+00  6.000E+02  1.000E+00  0.000E+00
     48 -1.844E+00 -5.005E-02  0.000E+00     1      2  0.000E+00  0.000E+00  1.000E+00  6.000E+02  1.000E+00  0.000E+00
     49  1.043E+00  1.002E+00  0.000E+00     1      2  0.000E+00  0.000E+00  1.000E+00  6.000E+02  1.000E+00  0.000E+00
     50 -3.198E-01 -1.168E-01  0.000E+00     1      2  0.000E+00  0.000E+00  1.000E+00  6.000E+02  1.000E+00  0.000E+00
     104 ia= 55 iq= 28 iap=  0 izp=  0 ixa1= 55 ixq1= 27 ixa2=  0 ixq2=  0
 cascade     104 stopped at isedt 2  (kcan= 1)
     189 ia= 58 iq= 28 iap=  0 izp=  0 ixa1= 58 ixq1= 27 ixa2=  0 ixq2=  0
 cascade     189 stopped at isedt 2  (kcan= 1)
     264 ia= 54 iq= 27 iap=  0 izp=  0 ixa1= 54 ixq1= 26 ixa2=  0 ixq2=  0
 cascade     264 stopped at isedt 2  (kcan= 1)
     290 ia= 63 iq= 29 iap=  0 izp=  0 ixa1= 63 ixq1= 28 ixa2=  0 ixq2=  0
 cascade     290 stopped at isedt 2  (kcan= 1)
     366 ia= 58 iq= 26 iap=  0 izp=  0 ixa1= 58 ixq1= 27 ixa2=  0 ixq2=  0
 cascade     366 stopped at isedt 2  (kcan= 1)
     390 ia= 52 iq= 25 iap=  0 izp=  0 ixa1= 52 ixq1= 24 ixa2=  0 ixq2=  0
 cascade     390 stopped at isedt 2  (kcan= 1)
     462 ia= 58 iq= 29 iap=  0 izp=  0 ixa1= 58 ixq1= 28 ixa2=  0 ixq2=  0
 cascade     462 stopped at isedt 2  (kcan= 1)
     534 ia= 53 iq= 25 iap=  0 izp=  0 ixa1= 53 ixq1= 24 ixa2=  0 ixq2=  0
 cascade     534 stopped at isedt 2  (kcan= 1)
     566 ia= 58 iq= 29 iap=  0 izp=  0 ixa1= 58 ixq1= 28 ixa2=  0 ixq2=  0
 cascade     566 stopped at isedt 2  (kcan= 1)
     577 ia= 58 iq= 27 iap=  0 izp=  0 ixa1= 58 ixq1= 26 ixa2=  0 ixq2=  0
 cascade     577 stopped at isedt 2  (kcan= 1)
     593 ia= 57 iq= 27 iap=  0 izp=  0 ixa1= 57 ixq1= 26 ixa2=  0 ixq2=  0
 cascade     593 stopped at isedt 2  (kcan= 1)
     599 ia= 55 iq= 26 iap=  0 izp=  0 ixa1= 55 ixq1= 25 ixa2=  0 ixq2=  0
 cascade     599 stopped at isedt 2  (kcan= 1)
     629 ia= 54 iq= 27 iap=  0 izp=  0 ixa1= 54 ixq1= 26 ixa2=  0 ixq2=  0
 cascade     629 stopped at isedt 2  (kcan= 1)
     674 ia= 57 iq= 29 iap=  0 izp=  0 ixa1= 57 ixq1= 28 ixa2=  0 ixq2=  0
 cascade     674 stopped at isedt 2  (kcan= 1)
     754 ia= 55 iq= 28 iap=  0 izp=  0 ixa1= 55 ixq1= 27 ixa2=  0 ixq2=  0
 cascade     754 stopped at isedt 2  (kcan= 1)
     790 ia= 53 iq= 27 iap=  0 izp=  0 ixa1= 53 ixq1= 26 ixa2=  0 ixq2=  0
 cascade     790 stopped at isedt 2  (kcan= 1)
     801 ia= 54 iq= 27 iap=  0 izp=  0 ixa1= 54 ixq1= 26 ixa2=  0 ixq2=  0
 cascade     801 stopped at isedt 2  (kcan= 1)
     897 ia= 57 iq= 28 iap=  0 izp=  0 ixa1= 57 ixq1= 27 ixa2=  0 ixq2=  0
 cascade     897 stopped at isedt 2  (kcan= 1)
     923 ia= 55 iq= 25 iap=  0 izp=  0 ixa1= 55 ixq1= 26 ixa2=  0 ixq2=  0
 cascade     923 stopped at isedt 2  (kcan= 1)
     981 ia= 57 iq= 28 iap=  0 izp=  0 ixa1= 57 ixq1= 27 ixa2=  0 ixq2=  0
 cascade     981 stopped at isedt 2  (kcan= 1)
     988 ia= 60 iq= 30 iap=  0 izp=  0 ixa1= 60 ixq1= 29 ixa2=  0 ixq2=  0
 cascade     988 stopped at isedt 2  (kcan= 1)
    1022 ia= 57 iq= 28 iap=  0 izp=  0 ixa1= 57 ixq1= 27 ixa2=  0 ixq2=  0
 cascade    1022 stopped at isedt 2  (kcan= 1)
    1062 ia= 53 iq= 26 iap=  0 izp=  0 ixa1= 53 ixq1= 27 ixa2=  0 ixq2=  0
 cascade    1062 stopped at isedt 2  (kcan= 1)
    1071 ia= 56 iq= 29 iap=  0 izp=  0 ixa1= 56 ixq1= 28 ixa2=  0 ixq2=  0
 cascade    1071 stopped at isedt 2  (kcan= 1)
    1128 ia= 55 iq= 25 iap=  0 izp=  0 ixa1= 55 ixq1= 24 ixa2=  0 ixq2=  0
 cascade    1128 stopped at isedt 2  (kcan= 1)
    1128 ia= 58 iq= 28 iap=  0 izp=  0 ixa1= 58 ixq1= 27 ixa2=  0 ixq2=  0
 cascade    1128 stopped at isedt 2  (kcan= 1)
    1206 ia= 55 iq= 27 iap=  0 izp=  0 ixa1= 55 ixq1= 26 ixa2=  0 ixq2=  0
 cascade    1206 stopped at isedt 2  (kcan= 1)
    1245 ia= 57 iq= 25 iap=  0 izp=  0 ixa1= 57 ixq1= 26 ixa2=  0 ixq2=  0
 cascade    1245 stopped at isedt 2  (kcan= 1)
    1300 ia= 54 iq= 26 iap=  0 izp=  0 ixa1= 54 ixq1= 25 ixa2=  0 ixq2=  0
 cascade    1300 stopped at isedt 2  (kcan= 1)
    1319 ia= 52 iq= 26 iap=  0 izp=  0 ixa1= 52 ixq1= 25 ixa2=  0 ixq2=  0
 cascade    1319 stopped at isedt 2  (kcan= 1)
    1354 ia= 57 iq= 26 iap=  0 izp=  0 ixa1= 57 ixq1= 25 ixa2=  0 ixq2=  0
 cascade    1354 stopped at isedt 2  (kcan= 1)
    1372 ia= 58 iq= 28 iap=  0 izp=  0 ixa1= 58 ixq1= 27 ixa2=  0 ixq2=  0
 cascade    1372 stopped at isedt 2  (kcan= 1)
    1392 ia= 56 iq= 27 iap=  0 izp=  0 ixa1= 56 ixq1= 28 ixa2=  0 ixq2=  0
 cascade    1392 stopped at isedt 2  (kcan= 1)
    1473 ia= 57 iq= 27 iap=  0 izp=  0 ixa1= 57 ixq1= 26 ixa2=  0 ixq2=  0
 cascade    1473 stopped at isedt 2  (kcan= 1)
    1504 ia= 59 iq= 29 iap=  0 izp=  0 ixa1= 59 ixq1= 28 ixa2=  0 ixq2=  0
 cascade    1504 stopped at isedt 2  (kcan= 1)
    1597 ia= 55 iq= 28 iap=  0 izp=  0 ixa1= 55 ixq1= 27 ixa2=  0 ixq2=  0
 cascade    1597 stopped at isedt 2  (kcan= 1)
    1615 ia= 57 iq= 26 iap=  0 izp=  0 ixa1= 57 ixq1= 25 ixa2=  0 ixq2=  0
 cascade    1615 stopped at isedt 2  (kcan= 1)
    1647 ia= 56 iq= 25 iap=  0 izp=  0 ixa1= 56 ixq1= 26 ixa2=  0 ixq2=  0
 cascade    1647 stopped at isedt 2  (kcan= 1)
    1695 ia= 55 iq= 28 iap=  0 izp=  0 ixa1= 55 ixq1= 27 ixa2=  0 ixq2=  0
 cascade    1695 stopped at isedt 2  (kcan= 1)
    1887 ia= 62 iq= 28 iap=  0 izp=  0 ixa1= 62 ixq1= 27 ixa2=  0 ixq2=  0
 cascade    1887 stopped at isedt 2  (kcan= 1)
    1974 ia= 57 iq= 28 iap=  0 izp=  0 ixa1= 57 ixq1= 27 ixa2=  0 ixq2=  0
 cascade    1974 stopped at isedt 2  (kcan= 1)
    2024 ia= 54 iq= 26 iap=  0 izp=  0 ixa1= 54 ixq1= 27 ixa2=  0 ixq2=  0
 cascade    2024 stopped at isedt 2  (kcan= 1)
    2084 ia= 55 iq= 28 iap=  0 izp=  0 ixa1= 55 ixq1= 29 ixa2=  0 ixq2=  0
 cascade    2084 stopped at isedt 2  (kcan= 1)
    2090 ia= 56 iq= 27 iap=  0 izp=  0 ixa1= 56 ixq1= 28 ixa2=  0 ixq2=  0
 cascade    2090 stopped at isedt 2  (kcan= 1)
    2145 ia= 57 iq= 28 iap=  0 izp=  0 ixa1= 57 ixq1= 29 ixa2=  0 ixq2=  0
 cascade    2145 stopped at isedt 2  (kcan= 1)
    2234 ia= 54 iq= 28 iap=  0 izp=  0 ixa1= 54 ixq1= 27 ixa2=  0 ixq2=  0
 cascade    2234 stopped at isedt 2  (kcan= 1)
    2549 ia= 55 iq= 28 iap=  0 izp=  0 ixa1= 55 ixq1= 27 ixa2=  0 ixq2=  0
 cascade    2549 stopped at isedt 2  (kcan= 1)
    2573 ia= 58 iq= 29 iap=  0 izp=  0 ixa1= 58 ixq1= 28 ixa2=  0 ixq2=  0
 cascade    2573 stopped at isedt 2  (kcan= 1)
    2649 ia= 56 iq= 27 iap=  0 izp=  0 ixa1= 56 ixq1= 26 ixa2=  0 ixq2=  0
 cascade    2649 stopped at isedt 2  (kcan= 1)
    2776 ia= 56 iq= 26 iap=  0 izp=  0 ixa1= 56 ixq1= 27 ixa2=  0 ixq2=  0
 cascade    2776 stopped at isedt 2  (kcan= 1)
    2804 ia= 55 iq= 29 iap=  0 izp=  0 ixa1= 55 ixq1= 28 ixa2=  0 ixq2=  0
 cascade    2804 stopped at isedt 2  (kcan= 1)
    2840 ia= 54 iq= 27 iap=  0 izp=  0 ixa1= 54 ixq1= 26 ixa2=  0 ixq2=  0
 cascade    2840 stopped at isedt 2  (kcan= 1)
    2903 ia= 59 iq= 27 iap=  0 izp=  0 ixa1= 59 ixq1= 26 ixa2=  0 ixq2=  0
 cascade    2903 stopped at isedt 2  (kcan= 1)
    2917 ia= 57 iq= 28 iap=  0 izp=  0 ixa1= 57 ixq1= 29 ixa2=  0 ixq2=  0
 cascade    2917 stopped at isedt 2  (kcan= 1)
    2993 ia= 57 iq= 27 iap=  0 izp=  0 ixa1= 57 ixq1= 28 ixa2=  0 ixq2=  0
 cascade    2993 stopped at isedt 2  (kcan= 1)
    3013 ia= 54 iq= 26 iap=  0 izp=  0 ixa1= 54 ixq1= 25 ixa2=  0 ixq2=  0
 cascade    3013 stopped at isedt 2  (kcan= 1)
    3033 ia= 55 iq= 28 iap=  0 izp=  0 ixa1= 55 ixq1= 27 ixa2=  0 ixq2=  0
 cascade    3033 stopped at isedt 2  (kcan= 1)
    3040 ia= 57 iq= 28 iap=  0 izp=  0 ixa1= 57 ixq1= 27 ixa2=  0 ixq2=  0
 cascade    3040 stopped at isedt 2  (kcan= 1)
    3104 ia= 59 iq= 29 iap=  0 izp=  0 ixa1= 59 ixq1= 28 ixa2=  0 ixq2=  0
 cascade    3104 stopped at isedt 2  (kcan= 1)
    3108 ia= 58 iq= 29 iap=  0 izp=  0 ixa1= 58 ixq1= 28 ixa2=  0 ixq2=  0
 cascade    3108 stopped at isedt 2  (kcan= 1)
    3147 ia= 55 iq= 27 iap=  0 izp=  0 ixa1= 55 ixq1= 28 ixa2=  0 ixq2=  0
 cascade    3147 stopped at isedt 2  (kcan= 1)
    3262 ia= 55 iq= 27 iap=  0 izp=  0 ixa1= 55 ixq1= 26 ixa2=  0 ixq2=  0
 cascade    3262 stopped at isedt 2  (kcan= 1)
    3381 ia= 54 iq= 25 iap=  0 izp=  0 ixa1= 54 ixq1= 24 ixa2=  0 ixq2=  0
 cascade    3381 stopped at isedt 2  (kcan= 1)
    3398 ia= 56 iq= 28 iap=  0 izp=  0 ixa1= 56 ixq1= 27 ixa2=  0 ixq2=  0
 cascade    3398 stopped at isedt 2  (kcan= 1)
    3408 ia= 55 iq= 27 iap=  0 izp=  0 ixa1= 55 ixq1= 26 ixa2=  0 ixq2=  0
 cascade    3408 stopped at isedt 2  (kcan= 1)
    3470 ia= 56 iq= 28 iap=  0 izp=  0 ixa1= 56 ixq1= 27 ixa2=  0 ixq2=  0
 cascade    3470 stopped at isedt 2  (kcan= 1)
    3515 ia= 55 iq= 27 iap=  0 izp=  0 ixa1= 55 ixq1= 26 ixa2=  0 ixq2=  0
 cascade    3515 stopped at isedt 2  (kcan= 1)
    3545 ia= 57 iq= 27 iap=  0 izp=  0 ixa1= 57 ixq1= 26 ixa2=  0 ixq2=  0
 cascade    3545 stopped at isedt 2  (kcan= 1)
    3548 ia= 58 iq= 26 iap=  0 izp=  0 ixa1= 58 ixq1= 25 ixa2=  0 ixq2=  0
 cascade    3548 stopped at isedt 2  (kcan= 1)
    3561 ia= 56 iq= 27 iap=  0 izp=  0 ixa1= 56 ixq1= 26 ixa2=  0 ixq2=  0
 cascade    3561 stopped at isedt 2  (kcan= 1)
    3858 ia= 54 iq= 27 iap=  0 izp=  0 ixa1= 54 ixq1= 26 ixa2=  0 ixq2=  0
 cascade    3858 stopped at isedt 2  (kcan= 1)
    3858 ia= 55 iq= 27 iap=  0 izp=  0 ixa1= 55 ixq1= 28 ixa2=  0 ixq2=  0
 cascade    3858 stopped at isedt 2  (kcan= 1)
    3880 ia= 59 iq= 28 iap=  0 izp=  0 ixa1= 59 ixq1= 29 ixa2=  0 ixq2=  0
 cascade    3880 stopped at isedt 2  (kcan= 1)
    4007 ia= 55 iq= 26 iap=  0 izp=  0 ixa1= 55 ixq1= 25 ixa2=  0 ixq2=  0
 cascade    4007 stopped at isedt 2  (kcan= 1)
    4154 ia= 56 iq= 27 iap=  0 izp=  0 ixa1= 56 ixq1= 26 ixa2=  0 ixq2=  0
 cascade    4154 stopped at isedt 2  (kcan= 1)
    4218 ia= 59 iq= 27 iap=  0 izp=  0 ixa1= 59 ixq1= 28 ixa2=  0 ixq2=  0
 cascade    4218 stopped at isedt 2  (kcan= 1)
    4395 ia= 57 iq= 28 iap=  0 izp=  0 ixa1= 57 ixq1= 27 ixa2=  0 ixq2=  0
 cascade    4395 stopped at isedt 2  (kcan= 1)
    4397 ia= 58 iq= 29 iap=  0 izp=  0 ixa1= 58 ixq1= 30 ixa2=  0 ixq2=  0
 cascade    4397 stopped at isedt 2  (kcan= 1)
    4437 ia= 57 iq= 28 iap=  0 izp=  0 ixa1= 57 ixq1= 27 ixa2=  0 ixq2=  0
 cascade    4437 stopped at isedt 2  (kcan= 1)
    4471 ia= 56 iq= 28 iap=  0 izp=  0 ixa1= 56 ixq1= 27 ixa2=  0 ixq2=  0
 cascade    4471 stopped at isedt 2  (kcan= 1)
    4512 ia= 55 iq= 27 iap=  0 izp=  0 ixa1= 55 ixq1= 26 ixa2=  0 ixq2=  0
 cascade    4512 stopped at isedt 2  (kcan= 1)
    4602 ia= 56 iq= 27 iap=  0 izp=  0 ixa1= 56 ixq1= 26 ixa2=  0 ixq2=  0
 cascade    4602 stopped at isedt 2  (kcan= 1)
    4642 ia= 53 iq= 24 iap=  0 izp=  0 ixa1= 53 ixq1= 25 ixa2=  0 ixq2=  0
 cascade    4642 stopped at isedt 2  (kcan= 1)
    4790 ia= 57 iq= 27 iap=  0 izp=  0 ixa1= 57 ixq1= 26 ixa2=  0 ixq2=  0
 cascade    4790 stopped at isedt 2  (kcan= 1)
    4874 ia= 57 iq= 29 iap=  0 izp=  0 ixa1= 57 ixq1= 28 ixa2=  0 ixq2=  0
 cascade    4874 stopped at isedt 2  (kcan= 1)
    4884 ia= 57 iq= 27 iap=  0 izp=  0 ixa1= 57 ixq1= 28 ixa2=  0 ixq2=  0
 cascade    4884 stopped at isedt 2  (kcan= 1)
    4912 ia= 57 iq= 28 iap=  0 izp=  0 ixa1= 57 ixq1= 27 ixa2=  0 ixq2=  0
 cascade    4912 stopped at isedt 2  (kcan= 1)
    4939 ia= 62 iq= 28 iap=  0 izp=  0 ixa1= 62 ixq1= 27 ixa2=  0 ixq2=  0
 cascade    4939 stopped at isedt 2  (kcan= 1)
    5072 ia= 55 iq= 27 iap=  0 izp=  0 ixa1= 55 ixq1= 26 ixa2=  0 ixq2=  0
 cascade    5072 stopped at isedt 2  (kcan= 1)
    5089 ia= 52 iq= 26 iap=  0 izp=  0 ixa1= 52 ixq1= 25 ixa2=  0 ixq2=  0
 cascade    5089 stopped at isedt 2  (kcan= 1)
    5201 ia= 51 iq= 24 iap=  0 izp=  0 ixa1= 51 ixq1= 25 ixa2=  0 ixq2=  0
 cascade    5201 stopped at isedt 2  (kcan= 1)
    5218 ia= 55 iq= 27 iap=  0 izp=  0 ixa1= 55 ixq1= 26 ixa2=  0 ixq2=  0
 cascade    5218 stopped at isedt 2  (kcan= 1)
    5358 ia= 53 iq= 25 iap=  0 izp=  0 ixa1= 53 ixq1= 24 ixa2=  0 ixq2=  0
 cascade    5358 stopped at isedt 2  (kcan= 1)
    5362 ia= 56 iq= 29 iap=  0 izp=  0 ixa1= 56 ixq1= 28 ixa2=  0 ixq2=  0
 cascade    5362 stopped at isedt 2  (kcan= 1)
    5486 ia= 57 iq= 27 iap=  0 izp=  0 ixa1= 57 ixq1= 26 ixa2=  0 ixq2=  0
 cascade    5486 stopped at isedt 2  (kcan= 1)
    5749 ia= 56 iq= 30 iap=  0 izp=  0 ixa1= 56 ixq1= 29 ixa2=  0 ixq2=  0
 cascade    5749 stopped at isedt 2  (kcan= 1)
    5768 ia= 57 iq= 28 iap=  0 izp=  0 ixa1= 57 ixq1= 29 ixa2=  0 ixq2=  0
 cascade    5768 stopped at isedt 2  (kcan= 1)
    5769 ia= 55 iq= 27 iap=  0 izp=  0 ixa1= 55 ixq1= 26 ixa2=  0 ixq2=  0
 cascade    5769 stopped at isedt 2  (kcan= 1)
    5872 ia= 54 iq= 26 iap=  0 izp=  0 ixa1= 54 ixq1= 25 ixa2=  0 ixq2=  0
 cascade    5872 stopped at isedt 2  (kcan= 1)
    5927 ia= 57 iq= 26 iap=  0 izp=  0 ixa1= 57 ixq1= 27 ixa2=  0 ixq2=  0
 cascade    5927 stopped at isedt 2  (kcan= 1)
    5972 ia= 54 iq= 26 iap=  0 izp=  0 ixa1= 54 ixq1= 25 ixa2=  0 ixq2=  0
 cascade    5972 stopped at isedt 2  (kcan= 1)
    6055 ia= 60 iq= 28 iap=  0 izp=  0 ixa1= 60 ixq1= 29 ixa2=  0 ixq2=  0
 cascade    6055 stopped at isedt 2  (kcan= 1)
    6183 ia= 52 iq= 26 iap=  0 izp=  0 ixa1= 52 ixq1= 27 ixa2=  0 ixq2=  0
 cascade    6183 stopped at isedt 2  (kcan= 1)
    6396 ia= 54 iq= 26 iap=  0 izp=  0 ixa1= 54 ixq1= 25 ixa2=  0 ixq2=  0
 cascade    6396 stopped at isedt 2  (kcan= 1)
    6452 ia= 59 iq= 28 iap=  0 izp=  0 ixa1= 59 ixq1= 29 ixa2=  0 ixq2=  0
 cascade    6452 stopped at isedt 2  (kcan= 1)
    6514 ia= 55 iq= 25 iap=  0 izp=  0 ixa1= 55 ixq1= 26 ixa2=  0 ixq2=  0
 cascade    6514 stopped at isedt 2  (kcan= 1)
    6543 ia= 53 iq= 28 iap=  0 izp=  0 ixa1= 53 ixq1= 27 ixa2=  0 ixq2=  0
 cascade    6543 stopped at isedt 2  (kcan= 1)
    6620 ia= 54 iq= 25 iap=  0 izp=  0 ixa1= 54 ixq1= 24 ixa2=  0 ixq2=  0
 cascade    6620 stopped at isedt 2  (kcan= 1)
    6681 ia= 61 iq= 28 iap=  0 izp=  0 ixa1= 61 ixq1= 29 ixa2=  0 ixq2=  0
 cascade    6681 stopped at isedt 2  (kcan= 1)
    6744 ia= 57 iq= 28 iap=  0 izp=  0 ixa1= 57 ixq1= 27 ixa2=  0 ixq2=  0
 cascade    6744 stopped at isedt 2  (kcan= 1)
    6777 ia= 54 iq= 27 iap=  0 izp=  0 ixa1= 54 ixq1= 26 ixa2=  0 ixq2=  0
 cascade    6777 stopped at isedt 2  (kcan= 1)
    6831 ia= 54 iq= 27 iap=  0 izp=  0 ixa1= 54 ixq1= 26 ixa2=  0 ixq2=  0
 cascade    6831 stopped at isedt 2  (kcan= 1)
    6879 ia= 58 iq= 29 iap=  0 izp=  0 ixa1= 58 ixq1= 28 ixa2=  0 ixq2=  0
 cascade    6879 stopped at isedt 2  (kcan= 1)
    7042 ia= 60 iq= 30 iap=  0 izp=  0 ixa1= 60 ixq1= 29 ixa2=  0 ixq2=  0
 cascade    7042 stopped at isedt 2  (kcan= 1)
    7076 ia= 56 iq= 26 iap=  0 izp=  0 ixa1= 56 ixq1= 27 ixa2=  0 ixq2=  0
 cascade    7076 stopped at isedt 2  (kcan= 1)
    7083 ia= 54 iq= 26 iap=  0 izp=  0 ixa1= 54 ixq1= 25 ixa2=  0 ixq2=  0
 cascade    7083 stopped at isedt 2  (kcan= 1)
    7166 ia= 54 iq= 27 iap=  0 izp=  0 ixa1= 54 ixq1= 26 ixa2=  0 ixq2=  0
 cascade    7166 stopped at isedt 2  (kcan= 1)
    7214 ia= 55 iq= 28 iap=  0 izp=  0 ixa1= 55 ixq1= 27 ixa2=  0 ixq2=  0
 cascade    7214 stopped at isedt 2  (kcan= 1)
    7240 ia= 55 iq= 28 iap=  0 izp=  0 ixa1= 55 ixq1= 29 ixa2=  0 ixq2=  0
 cascade    7240 stopped at isedt 2  (kcan= 1)
    7329 ia= 54 iq= 27 iap=  0 izp=  0 ixa1= 54 ixq1= 28 ixa2=  0 ixq2=  0
 cascade    7329 stopped at isedt 2  (kcan= 1)
    7332 ia= 54 iq= 28 iap=  0 izp=  0 ixa1= 54 ixq1= 27 ixa2=  0 ixq2=  0
 cascade    7332 stopped at isedt 2  (kcan= 1)
    7559 ia= 57 iq= 30 iap=  0 izp=  0 ixa1= 57 ixq1= 29 ixa2=  0 ixq2=  0
 cascade    7559 stopped at isedt 2  (kcan= 1)
    7816 ia= 54 iq= 27 iap=  0 izp=  0 ixa1= 54 ixq1= 26 ixa2=  0 ixq2=  0
 cascade    7816 stopped at isedt 2  (kcan= 1)
    7856 ia= 54 iq= 26 iap=  0 izp=  0 ixa1= 54 ixq1= 25 ixa2=  0 ixq2=  0
 cascade    7856 stopped at isedt 2  (kcan= 1)
    7865 ia= 55 iq= 28 iap=  0 izp=  0 ixa1= 55 ixq1= 27 ixa2=  0 ixq2=  0
 cascade    7865 stopped at isedt 2  (kcan= 1)
    7868 ia= 56 iq= 28 iap=  0 izp=  0 ixa1= 56 ixq1= 29 ixa2=  0 ixq2=  0
 cascade    7868 stopped at isedt 2  (kcan= 1)
    7898 ia= 57 iq= 28 iap=  0 izp=  0 ixa1= 57 ixq1= 29 ixa2=  0 ixq2=  0
 cascade    7898 stopped at isedt 2  (kcan= 1)
    7908 ia= 56 iq= 29 iap=  0 izp=  0 ixa1= 56 ixq1= 28 ixa2=  0 ixq2=  0
 cascade    7908 stopped at isedt 2  (kcan= 1)
    7926 ia= 57 iq= 29 iap=  0 izp=  0 ixa1= 57 ixq1= 28 ixa2=  0 ixq2=  0
 cascade    7926 stopped at isedt 2  (kcan= 1)
    7966 ia= 57 iq= 27 iap=  0 izp=  0 ixa1= 57 ixq1= 28 ixa2=  0 ixq2=  0
 cascade    7966 stopped at isedt 2  (kcan= 1)
    7998 ia= 54 iq= 27 iap=  0 izp=  0 ixa1= 54 ixq1= 26 ixa2=  0 ixq2=  0
 cascade    7998 stopped at isedt 2  (kcan= 1)
    8008 ia= 56 iq= 28 iap=  0 izp=  0 ixa1= 56 ixq1= 27 ixa2=  0 ixq2=  0
 cascade    8008 stopped at isedt 2  (kcan= 1)
    8112 ia= 59 iq= 27 iap=  0 izp=  0 ixa1= 59 ixq1= 26 ixa2=  0 ixq2=  0
 cascade    8112 stopped at isedt 2  (kcan= 1)
    8130 ia= 61 iq= 28 iap=  0 izp=  0 ixa1= 61 ixq1= 27 ixa2=  0 ixq2=  0
 cascade    8130 stopped at isedt 2  (kcan= 1)
    8276 ia= 55 iq= 26 iap=  0 izp=  0 ixa1= 55 ixq1= 25 ixa2=  0 ixq2=  0
 cascade    8276 stopped at isedt 2  (kcan= 1)
    8283 ia= 56 iq= 28 iap=  0 izp=  0 ixa1= 56 ixq1= 27 ixa2=  0 ixq2=  0
 cascade    8283 stopped at isedt 2  (kcan= 1)
    8368 ia= 59 iq= 28 iap=  0 izp=  0 ixa1= 59 ixq1= 27 ixa2=  0 ixq2=  0
 cascade    8368 stopped at isedt 2  (kcan= 1)
    8548 ia= 58 iq= 26 iap=  0 izp=  0 ixa1= 58 ixq1= 25 ixa2=  0 ixq2=  0
 cascade    8548 stopped at isedt 2  (kcan= 1)
    8559 ia= 57 iq= 28 iap=  0 izp=  0 ixa1= 57 ixq1= 29 ixa2=  0 ixq2=  0
 cascade    8559 stopped at isedt 2  (kcan= 1)
    8634 ia= 53 iq= 25 iap=  0 izp=  0 ixa1= 53 ixq1= 24 ixa2=  0 ixq2=  0
 cascade    8634 stopped at isedt 2  (kcan= 1)
    8719 ia= 55 iq= 26 iap=  0 izp=  0 ixa1= 55 ixq1= 27 ixa2=  0 ixq2=  0
 cascade    8719 stopped at isedt 2  (kcan= 1)
    8748 ia= 53 iq= 25 iap=  0 izp=  0 ixa1= 53 ixq1= 24 ixa2=  0 ixq2=  0
 cascade    8748 stopped at isedt 2  (kcan= 1)
    8757 ia= 57 iq= 27 iap=  0 izp=  0 ixa1= 57 ixq1= 28 ixa2=  0 ixq2=  0
 cascade    8757 stopped at isedt 2  (kcan= 1)
    8793 ia= 53 iq= 26 iap=  0 izp=  0 ixa1= 53 ixq1= 25 ixa2=  0 ixq2=  0
 cascade    8793 stopped at isedt 2  (kcan= 1)
    8793 ia= 57 iq= 28 iap=  0 izp=  0 ixa1= 57 ixq1= 27 ixa2=  0 ixq2=  0
 cascade    8793 stopped at isedt 2  (kcan= 1)
    8883 ia= 60 iq= 27 iap=  0 izp=  0 ixa1= 60 ixq1= 26 ixa2=  0 ixq2=  0
 cascade    8883 stopped at isedt 2  (kcan= 1)
    8883 ia= 61 iq= 29 iap=  0 izp=  0 ixa1= 61 ixq1= 30 ixa2=  0 ixq2=  0
 cascade    8883 stopped at isedt 2  (kcan= 1)
    8937 ia= 61 iq= 28 iap=  0 izp=  0 ixa1= 61 ixq1= 27 ixa2=  0 ixq2=  0
 cascade    8937 stopped at isedt 2  (kcan= 1)
    9048 ia= 56 iq= 28 iap=  0 izp=  0 ixa1= 56 ixq1= 27 ixa2=  0 ixq2=  0
 cascade    9048 stopped at isedt 2  (kcan= 1)
    9196 ia= 59 iq= 28 iap=  0 izp=  0 ixa1= 59 ixq1= 27 ixa2=  0 ixq2=  0
 cascade    9196 stopped at isedt 2  (kcan= 1)
    9226 ia= 56 iq= 27 iap=  0 izp=  0 ixa1= 56 ixq1= 28 ixa2=  0 ixq2=  0
 cascade    9226 stopped at isedt 2  (kcan= 1)
    9286 ia= 58 iq= 27 iap=  0 izp=  0 ixa1= 58 ixq1= 26 ixa2=  0 ixq2=  0
 cascade    9286 stopped at isedt 2  (kcan= 1)
    9364 ia= 57 iq= 29 iap=  0 izp=  0 ixa1= 57 ixq1= 28 ixa2=  0 ixq2=  0
 cascade    9364 stopped at isedt 2  (kcan= 1)
    9409 ia= 55 iq= 29 iap=  0 izp=  0 ixa1= 55 ixq1= 28 ixa2=  0 ixq2=  0
 cascade    9409 stopped at isedt 2  (kcan= 1)
    9467 ia= 55 iq= 29 iap=  0 izp=  0 ixa1= 55 ixq1= 28 ixa2=  0 ixq2=  0
 cascade    9467 stopped at isedt 2  (kcan= 1)
    9626 ia= 55 iq= 28 iap=  0 izp=  0 ixa1= 55 ixq1= 27 ixa2=  0 ixq2=  0
 cascade    9626 stopped at isedt 2  (kcan= 1)
    9742 ia= 55 iq= 28 iap=  0 izp=  0 ixa1= 55 ixq1= 27 ixa2=  0 ixq2=  0
 cascade    9742 stopped at isedt 2  (kcan= 1)
    9784 ia= 61 iq= 27 iap=  0 izp=  0 ixa1= 61 ixq1= 26 ixa2=  0 ixq2=  0
 cascade    9784 stopped at isedt 2  (kcan= 1)
    9889 ia= 55 iq= 28 iap=  0 izp=  0 ixa1= 55 ixq1= 27 ixa2=  0 ixq2=  0
 cascade    9889 stopped at isedt 2  (kcan= 1)
    9953 ia= 55 iq= 27 iap=  0 izp=  0 ixa1= 55 ixq1= 26 ixa2=  0 ixq2=  0
 cascade    9953 stopped at isedt 2  (kcan= 1)
   10135 ia= 56 iq= 29 iap=  0 izp=  0 ixa1= 56 ixq1= 28 ixa2=  0 ixq2=  0
 cascade   10135 stopped at isedt 2  (kcan= 1)
   10180 ia= 52 iq= 23 iap=  0 izp=  0 ixa1= 52 ixq1= 24 ixa2=  0 ixq2=  0
 cascade   10180 stopped at isedt 2  (kcan= 1)
   10260 ia= 54 iq= 26 iap=  0 izp=  0 ixa1= 54 ixq1= 27 ixa2=  0 ixq2=  0
 cascade   10260 stopped at isedt 2  (kcan= 1)
   10260 ia= 54 iq= 27 iap=  0 izp=  0 ixa1= 54 ixq1= 26 ixa2=  0 ixq2=  0
 cascade   10260 stopped at isedt 2  (kcan= 1)
   10379 ia= 61 iq= 28 iap=  0 izp=  0 ixa1= 61 ixq1= 29 ixa2=  0 ixq2=  0
 cascade   10379 stopped at isedt 2  (kcan= 1)
   10386 ia= 57 iq= 28 iap=  0 izp=  0 ixa1= 57 ixq1= 27 ixa2=  0 ixq2=  0
 cascade   10386 stopped at isedt 2  (kcan= 1)
   10430 ia= 55 iq= 27 iap=  0 izp=  0 ixa1= 55 ixq1= 26 ixa2=  0 ixq2=  0
 cascade   10430 stopped at isedt 2  (kcan= 1)
   10435 ia= 59 iq= 29 iap=  0 izp=  0 ixa1= 59 ixq1= 28 ixa2=  0 ixq2=  0
 cascade   10435 stopped at isedt 2  (kcan= 1)
   10465 ia= 53 iq= 27 iap=  0 izp=  0 ixa1= 53 ixq1= 26 ixa2=  0 ixq2=  0
 cascade   10465 stopped at isedt 2  (kcan= 1)
   10548 ia= 56 iq= 29 iap=  0 izp=  0 ixa1= 56 ixq1= 28 ixa2=  0 ixq2=  0
 cascade   10548 stopped at isedt 2  (kcan= 1)
   10551 ia= 57 iq= 29 iap=  0 izp=  0 ixa1= 57 ixq1= 28 ixa2=  0 ixq2=  0
 cascade   10551 stopped at isedt 2  (kcan= 1)
   10619 ia= 57 iq= 27 iap=  0 izp=  0 ixa1= 57 ixq1= 26 ixa2=  0 ixq2=  0
 cascade   10619 stopped at isedt 2  (kcan= 1)
   10640 ia= 55 iq= 28 iap=  0 izp=  0 ixa1= 55 ixq1= 27 ixa2=  0 ixq2=  0
 cascade   10640 stopped at isedt 2  (kcan= 1)
   10760 ia= 56 iq= 29 iap=  0 izp=  0 ixa1= 56 ixq1= 28 ixa2=  0 ixq2=  0
 cascade   10760 stopped at isedt 2  (kcan= 1)
   10797 ia= 60 iq= 29 iap=  0 izp=  0 ixa1= 60 ixq1= 28 ixa2=  0 ixq2=  0
 cascade   10797 stopped at isedt 2  (kcan= 1)
   10895 ia= 56 iq= 25 iap=  0 izp=  0 ixa1= 56 ixq1= 26 ixa2=  0 ixq2=  0
 cascade   10895 stopped at isedt 2  (kcan= 1)
   10951 ia= 57 iq= 26 iap=  0 izp=  0 ixa1= 57 ixq1= 27 ixa2=  0 ixq2=  0
 cascade   10951 stopped at isedt 2  (kcan= 1)
   11217 ia= 61 iq= 30 iap=  0 izp=  0 ixa1= 61 ixq1= 28 ixa2=  0 ixq2=  0
 cascade   11217 stopped at isedt 2  (kcan= 1)
   11224 ia= 55 iq= 26 iap=  0 izp=  0 ixa1= 55 ixq1= 25 ixa2=  0 ixq2=  0
 cascade   11224 stopped at isedt 2  (kcan= 1)
   11232 ia= 56 iq= 27 iap=  0 izp=  0 ixa1= 56 ixq1= 26 ixa2=  0 ixq2=  0
 cascade   11232 stopped at isedt 2  (kcan= 1)
   11257 ia= 54 iq= 26 iap=  0 izp=  0 ixa1= 54 ixq1= 25 ixa2=  0 ixq2=  0
 cascade   11257 stopped at isedt 2  (kcan= 1)
   11295 ia= 54 iq= 27 iap=  0 izp=  0 ixa1= 54 ixq1= 28 ixa2=  0 ixq2=  0
 cascade   11295 stopped at isedt 2  (kcan= 1)
   11482 ia= 56 iq= 25 iap=  0 izp=  0 ixa1= 56 ixq1= 26 ixa2=  0 ixq2=  0
 cascade   11482 stopped at isedt 2  (kcan= 1)
   11514 ia= 55 iq= 26 iap=  0 izp=  0 ixa1= 55 ixq1= 27 ixa2=  0 ixq2=  0
 cascade   11514 stopped at isedt 2  (kcan= 1)
   11519 ia= 56 iq= 27 iap=  0 izp=  0 ixa1= 56 ixq1= 28 ixa2=  0 ixq2=  0
 cascade   11519 stopped at isedt 2  (kcan= 1)
   11625 ia= 59 iq= 29 iap=  0 izp=  0 ixa1= 59 ixq1= 28 ixa2=  0 ixq2=  0
 cascade   11625 stopped at isedt 2  (kcan= 1)
   11705 ia= 56 iq= 28 iap=  0 izp=  0 ixa1= 56 ixq1= 27 ixa2=  0 ixq2=  0
 cascade   11705 stopped at isedt 2  (kcan= 1)
   11711 ia= 58 iq= 27 iap=  0 izp=  0 ixa1= 58 ixq1= 26 ixa2=  0 ixq2=  0
 cascade   11711 stopped at isedt 2  (kcan= 1)
   11729 ia= 57 iq= 27 iap=  0 izp=  0 ixa1= 57 ixq1= 28 ixa2=  0 ixq2=  0
 cascade   11729 stopped at isedt 2  (kcan= 1)
   11731 ia= 54 iq= 29 iap=  0 izp=  0 ixa1= 54 ixq1= 28 ixa2=  0 ixq2=  0
 cascade   11731 stopped at isedt 2  (kcan= 1)
   11754 ia= 55 iq= 27 iap=  0 izp=  0 ixa1= 55 ixq1= 26 ixa2=  0 ixq2=  0
 cascade   11754 stopped at isedt 2  (kcan= 1)
   11826 ia= 56 iq= 28 iap=  0 izp=  0 ixa1= 56 ixq1= 27 ixa2=  0 ixq2=  0
 cascade   11826 stopped at isedt 2  (kcan= 1)
   11883 ia= 57 iq= 26 iap=  0 izp=  0 ixa1= 57 ixq1= 25 ixa2=  0 ixq2=  0
 cascade   11883 stopped at isedt 2  (kcan= 1)
   11896 ia= 54 iq= 28 iap=  0 izp=  0 ixa1= 54 ixq1= 27 ixa2=  0 ixq2=  0
 cascade   11896 stopped at isedt 2  (kcan= 1)
   11909 ia= 60 iq= 28 iap=  0 izp=  0 ixa1= 60 ixq1= 27 ixa2=  0 ixq2=  0
 cascade   11909 stopped at isedt 2  (kcan= 1)
   12019 ia= 57 iq= 26 iap=  0 izp=  0 ixa1= 57 ixq1= 27 ixa2=  0 ixq2=  0
 cascade   12019 stopped at isedt 2  (kcan= 1)
   12209 ia= 55 iq= 26 iap=  0 izp=  0 ixa1= 55 ixq1= 25 ixa2=  0 ixq2=  0
 cascade   12209 stopped at isedt 2  (kcan= 1)
   12242 ia= 54 iq= 26 iap=  0 izp=  0 ixa1= 54 ixq1= 25 ixa2=  0 ixq2=  0
 cascade   12242 stopped at isedt 2  (kcan= 1)
   12285 ia= 56 iq= 28 iap=  0 izp=  0 ixa1= 56 ixq1= 27 ixa2=  0 ixq2=  0
 cascade   12285 stopped at isedt 2  (kcan= 1)
   12345 ia= 58 iq= 29 iap=  0 izp=  0 ixa1= 58 ixq1= 30 ixa2=  0 ixq2=  0
 cascade   12345 stopped at isedt 2  (kcan= 1)
   12368 ia= 57 iq= 27 iap=  0 izp=  0 ixa1= 57 ixq1= 28 ixa2=  0 ixq2=  0
 cascade   12368 stopped at isedt 2  (kcan= 1)
   12394 ia= 56 iq= 27 iap=  0 izp=  0 ixa1= 56 ixq1= 26 ixa2=  0 ixq2=  0
 cascade   12394 stopped at isedt 2  (kcan= 1)
   12580 ia= 60 iq= 30 iap=  0 izp=  0 ixa1= 60 ixq1= 29 ixa2=  0 ixq2=  0
 cascade   12580 stopped at isedt 2  (kcan= 1)
   12633 ia= 57 iq= 25 iap=  0 izp=  0 ixa1= 57 ixq1= 26 ixa2=  0 ixq2=  0
 cascade   12633 stopped at isedt 2  (kcan= 1)
   12698 ia= 57 iq= 26 iap=  0 izp=  0 ixa1= 57 ixq1= 25 ixa2=  0 ixq2=  0
 cascade   12698 stopped at isedt 2  (kcan= 1)
   12750 ia= 54 iq= 27 iap=  0 izp=  0 ixa1= 54 ixq1= 26 ixa2=  0 ixq2=  0
 cascade   12750 stopped at isedt 2  (kcan= 1)
   12806 ia= 54 iq= 26 iap=  0 izp=  0 ixa1= 54 ixq1= 25 ixa2=  0 ixq2=  0
 cascade   12806 stopped at isedt 2  (kcan= 1)
   12810 ia= 54 iq= 27 iap=  0 izp=  0 ixa1= 54 ixq1= 26 ixa2=  0 ixq2=  0
 cascade   12810 stopped at isedt 2  (kcan= 1)
   12824 ia= 52 iq= 25 iap=  0 izp=  0 ixa1= 52 ixq1= 26 ixa2=  0 ixq2=  0
 cascade   12824 stopped at isedt 2  (kcan= 1)
   12857 ia= 56 iq= 29 iap=  0 izp=  0 ixa1= 56 ixq1= 28 ixa2=  0 ixq2=  0
 cascade   12857 stopped at isedt 2  (kcan= 1)
   12857 ia= 58 iq= 29 iap=  0 izp=  0 ixa1= 58 ixq1= 28 ixa2=  0 ixq2=  0
 cascade   12857 stopped at isedt 2  (kcan= 1)
   12885 ia= 57 iq= 29 iap=  0 izp=  0 ixa1= 57 ixq1= 28 ixa2=  0 ixq2=  0
 cascade   12885 stopped at isedt 2  (kcan= 1)
   12953 ia= 56 iq= 28 iap=  0 izp=  0 ixa1= 56 ixq1= 27 ixa2=  0 ixq2=  0
 cascade   12953 stopped at isedt 2  (kcan= 1)
   12969 ia= 53 iq= 24 iap=  0 izp=  0 ixa1= 53 ixq1= 25 ixa2=  0 ixq2=  0
 cascade   12969 stopped at isedt 2  (kcan= 1)
   12971 ia= 61 iq= 27 iap=  0 izp=  0 ixa1= 61 ixq1= 28 ixa2=  0 ixq2=  0
 cascade   12971 stopped at isedt 2  (kcan= 1)
   13026 ia= 57 iq= 28 iap=  0 izp=  0 ixa1= 57 ixq1= 27 ixa2=  0 ixq2=  0
 cascade   13026 stopped at isedt 2  (kcan= 1)
   13080 ia= 56 iq= 28 iap=  0 izp=  0 ixa1= 56 ixq1= 29 ixa2=  0 ixq2=  0
 cascade   13080 stopped at isedt 2  (kcan= 1)
   13171 ia= 56 iq= 28 iap=  0 izp=  0 ixa1= 56 ixq1= 27 ixa2=  0 ixq2=  0
 cascade   13171 stopped at isedt 2  (kcan= 1)
   13177 ia= 54 iq= 28 iap=  0 izp=  0 ixa1= 54 ixq1= 27 ixa2=  0 ixq2=  0
 cascade   13177 stopped at isedt 2  (kcan= 1)
   13187 ia= 58 iq= 29 iap=  0 izp=  0 ixa1= 58 ixq1= 28 ixa2=  0 ixq2=  0
 cascade   13187 stopped at isedt 2  (kcan= 1)
   13243 ia= 58 iq= 26 iap=  0 izp=  0 ixa1= 58 ixq1= 27 ixa2=  0 ixq2=  0
 cascade   13243 stopped at isedt 2  (kcan= 1)
   13521 ia= 57 iq= 28 iap=  0 izp=  0 ixa1= 57 ixq1= 27 ixa2=  0 ixq2=  0
 cascade   13521 stopped at isedt 2  (kcan= 1)
   13533 ia= 56 iq= 28 iap=  0 izp=  0 ixa1= 56 ixq1= 27 ixa2=  0 ixq2=  0
 cascade   13533 stopped at isedt 2  (kcan= 1)
   13655 ia= 56 iq= 26 iap=  0 izp=  0 ixa1= 56 ixq1= 27 ixa2=  0 ixq2=  0
 cascade   13655 stopped at isedt 2  (kcan= 1)
   13766 ia= 57 iq= 28 iap=  0 izp=  0 ixa1= 57 ixq1= 27 ixa2=  0 ixq2=  0
 cascade   13766 stopped at isedt 2  (kcan= 1)
   13882 ia= 57 iq= 26 iap=  0 izp=  0 ixa1= 57 ixq1= 27 ixa2=  0 ixq2=  0
 cascade   13882 stopped at isedt 2  (kcan= 1)
   13932 ia= 57 iq= 29 iap=  0 izp=  0 ixa1= 57 ixq1= 28 ixa2=  0 ixq2=  0
 cascade   13932 stopped at isedt 2  (kcan= 1)
   13937 ia= 60 iq= 26 iap=  0 izp=  0 ixa1= 60 ixq1= 27 ixa2=  0 ixq2=  0
 cascade   13937 stopped at isedt 2  (kcan= 1)
   13937 ia= 61 iq= 28 iap=  0 izp=  0 ixa1= 61 ixq1= 27 ixa2=  0 ixq2=  0
 cascade   13937 stopped at isedt 2  (kcan= 1)
   13999 ia= 57 iq= 28 iap=  0 izp=  0 ixa1= 57 ixq1= 27 ixa2=  0 ixq2=  0
 cascade   13999 stopped at isedt 2  (kcan= 1)
   14110 ia= 53 iq= 25 iap=  0 izp=  0 ixa1= 53 ixq1= 24 ixa2=  0 ixq2=  0
 cascade   14110 stopped at isedt 2  (kcan= 1)
   14122 ia= 58 iq= 29 iap=  0 izp=  0 ixa1= 58 ixq1= 30 ixa2=  0 ixq2=  0
 cascade   14122 stopped at isedt 2  (kcan= 1)
   14146 ia= 57 iq= 28 iap=  0 izp=  0 ixa1= 57 ixq1= 27 ixa2=  0 ixq2=  0
 cascade   14146 stopped at isedt 2  (kcan= 1)
   14246 ia= 54 iq= 23 iap=  0 izp=  0 ixa1= 54 ixq1= 24 ixa2=  0 ixq2=  0
 cascade   14246 stopped at isedt 2  (kcan= 1)
   14279 ia= 55 iq= 25 iap=  0 izp=  0 ixa1= 55 ixq1= 26 ixa2=  0 ixq2=  0
 cascade   14279 stopped at isedt 2  (kcan= 1)
   14369 ia= 56 iq= 29 iap=  0 izp=  0 ixa1= 56 ixq1= 28 ixa2=  0 ixq2=  0
 cascade   14369 stopped at isedt 2  (kcan= 1)
   14370 ia= 58 iq= 26 iap=  0 izp=  0 ixa1= 58 ixq1= 25 ixa2=  0 ixq2=  0
 cascade   14370 stopped at isedt 2  (kcan= 1)
   14542 ia= 54 iq= 26 iap=  0 izp=  0 ixa1= 54 ixq1= 25 ixa2=  0 ixq2=  0
 cascade   14542 stopped at isedt 2  (kcan= 1)
   14562 ia= 54 iq= 26 iap=  0 izp=  0 ixa1= 54 ixq1= 27 ixa2=  0 ixq2=  0
 cascade   14562 stopped at isedt 2  (kcan= 1)
   14596 ia= 57 iq= 27 iap=  0 izp=  0 ixa1= 57 ixq1= 26 ixa2=  0 ixq2=  0
 cascade   14596 stopped at isedt 2  (kcan= 1)
   14613 ia= 58 iq= 29 iap=  0 izp=  0 ixa1= 58 ixq1= 28 ixa2=  0 ixq2=  0
 cascade   14613 stopped at isedt 2  (kcan= 1)
   14625 ia= 57 iq= 28 iap=  0 izp=  0 ixa1= 57 ixq1= 27 ixa2=  0 ixq2=  0
 cascade   14625 stopped at isedt 2  (kcan= 1)
   14680 ia= 52 iq= 26 iap=  0 izp=  0 ixa1= 52 ixq1= 25 ixa2=  0 ixq2=  0
 cascade   14680 stopped at isedt 2  (kcan= 1)
   14684 ia= 57 iq= 29 iap=  0 izp=  0 ixa1= 57 ixq1= 28 ixa2=  0 ixq2=  0
 cascade   14684 stopped at isedt 2  (kcan= 1)
   14725 ia= 55 iq= 27 iap=  0 izp=  0 ixa1= 55 ixq1= 28 ixa2=  0 ixq2=  0
 cascade   14725 stopped at isedt 2  (kcan= 1)
   14768 ia= 59 iq= 28 iap=  0 izp=  0 ixa1= 59 ixq1= 27 ixa2=  0 ixq2=  0
 cascade   14768 stopped at isedt 2  (kcan= 1)
   14809 ia= 57 iq= 28 iap=  0 izp=  0 ixa1= 57 ixq1= 27 ixa2=  0 ixq2=  0
 cascade   14809 stopped at isedt 2  (kcan= 1)
   14825 ia= 56 iq= 26 iap=  0 izp=  0 ixa1= 56 ixq1= 25 ixa2=  0 ixq2=  0
 cascade   14825 stopped at isedt 2  (kcan= 1)
   14876 ia= 58 iq= 28 iap=  0 izp=  0 ixa1= 58 ixq1= 27 ixa2=  0 ixq2=  0
 cascade   14876 stopped at isedt 2  (kcan= 1)
   14897 ia= 58 iq= 28 iap=  0 izp=  0 ixa1= 58 ixq1= 27 ixa2=  0 ixq2=  0
 cascade   14897 stopped at isedt 2  (kcan= 1)
   14953 ia= 58 iq= 27 iap=  0 izp=  0 ixa1= 58 ixq1= 26 ixa2=  0 ixq2=  0
 cascade   14953 stopped at isedt 2  (kcan= 1)
   14976 ia= 56 iq= 26 iap=  0 izp=  0 ixa1= 56 ixq1= 25 ixa2=  0 ixq2=  0
 cascade   14976 stopped at isedt 2  (kcan= 1)
   14988 ia= 56 iq= 29 iap=  0 izp=  0 ixa1= 56 ixq1= 28 ixa2=  0 ixq2=  0
 cascade   14988 stopped at isedt 2  (kcan= 1)
   15022 ia= 59 iq= 29 iap=  0 izp=  0 ixa1= 59 ixq1= 28 ixa2=  0 ixq2=  0
 cascade   15022 stopped at isedt 2  (kcan= 1)
   15097 ia= 58 iq= 28 iap=  0 izp=  0 ixa1= 58 ixq1= 27 ixa2=  0 ixq2=  0
 cascade   15097 stopped at isedt 2  (kcan= 1)
   15114 ia= 60 iq= 28 iap=  0 izp=  0 ixa1= 60 ixq1= 27 ixa2=  0 ixq2=  0
 cascade   15114 stopped at isedt 2  (kcan= 1)
   15188 ia= 60 iq= 28 iap=  0 izp=  0 ixa1= 60 ixq1= 27 ixa2=  0 ixq2=  0
 cascade   15188 stopped at isedt 2  (kcan= 1)
   15203 ia= 52 iq= 25 iap=  0 izp=  0 ixa1= 52 ixq1= 24 ixa2=  0 ixq2=  0
 cascade   15203 stopped at isedt 2  (kcan= 1)
   15219 ia= 57 iq= 27 iap=  0 izp=  0 ixa1= 57 ixq1= 26 ixa2=  0 ixq2=  0
 cascade   15219 stopped at isedt 2  (kcan= 1)
   15254 ia= 57 iq= 29 iap=  0 izp=  0 ixa1= 57 ixq1= 28 ixa2=  0 ixq2=  0
 cascade   15254 stopped at isedt 2  (kcan= 1)
   15257 ia= 57 iq= 28 iap=  0 izp=  0 ixa1= 57 ixq1= 27 ixa2=  0 ixq2=  0
 cascade   15257 stopped at isedt 2  (kcan= 1)
   15277 ia= 57 iq= 26 iap=  0 izp=  0 ixa1= 57 ixq1= 25 ixa2=  0 ixq2=  0
 cascade   15277 stopped at isedt 2  (kcan= 1)
   15291 ia= 56 iq= 28 iap=  0 izp=  0 ixa1= 56 ixq1= 27 ixa2=  0 ixq2=  0
 cascade   15291 stopped at isedt 2  (kcan= 1)
   15369 ia= 56 iq= 28 iap=  0 izp=  0 ixa1= 56 ixq1= 27 ixa2=  0 ixq2=  0
 cascade   15369 stopped at isedt 2  (kcan= 1)
   15748 ia= 57 iq= 26 iap=  0 izp=  0 ixa1= 57 ixq1= 27 ixa2=  0 ixq2=  0
 cascade   15748 stopped at isedt 2  (kcan= 1)
1problem summary                                                                                                       

      run terminated when it had used    1 minutes of computer time.
+                                                                                                     05/08/19 11:13:41
      c MCNPX test problem                                                                 probid =   05/08/19 11:12:40

 neutron creation       tracks   weight        energy            neutron loss           tracks   weight        energy
                                 (per source particle)                                           (per source particle)

 source                   0    0.            0.                  escape               52490    2.7670E+00    2.9033E+01
 nucl. interaction    74232    4.7015E+00    1.7023E+02          energy cutoff            0    0.            0.        
 particle decay           0    0.            0.                  time cutoff              0    0.            0.        
 weight window            0    0.            0.                  weight window            0    0.            0.        
 cell importance          0    0.            0.                  cell importance          0    0.            0.        
 weight cutoff            0    3.5298E-02    3.6008E-02          weight cutoff         2214    3.4306E-02    3.6347E-02
 energy importance        0    0.            0.                  energy importance        0    0.            0.        
 dxtran                   0    0.            0.                  dxtran                   0    0.            0.        
 forced collisions        0    0.            0.                  forced collisions        0    0.            0.        
 exp. transform           0    0.            0.                  exp. transform           0    0.            0.        
 upscattering             0    0.            4.6037E-09          downscattering           0    0.            7.4543E+00
 *photonuclear            0    0.            0.                  capture                  0    6.8517E-01    3.8314E+00
 (n,xn)                1656    7.7825E-02    2.1228E-01          loss to (n,xn)         828    3.8912E-02    6.2967E-01
 prompt fission           0    0.            0.                  loss to fission          0    0.            0.        
 delayed fission          0    0.            0.                  nucl. interaction    20356    1.2893E+00    1.2949E+02
 *prompt photofiss        0    0.            0.                  particle decay           0    0.            0.        
 tabular boundary        40    2.5334E-03    5.0013E-02          tabular boundary        40    2.5334E-03    5.0013E-02
 tabular sampling         0    0.            0.                                                                        
     total            75928    4.8172E+00    1.7053E+02              total            75928    4.8172E+00    1.7053E+02

   number of neutrons banked                   75100        average time of (shakes)              cutoffs
   neutron tracks per source particle     4.8089E+00          escape            1.7095E+01          tco   1.0000E+34
   neutron collisions per source particle 1.0379E+02          capture           1.4261E+02          eco   0.0000E+00
   total neutron collisions                  1638684          capture or escape 4.2006E+01          wc1  -5.0000E-01
   net multiplication              0.0000E+00 0.0000          any termination   4.1052E+01          wc2  -2.5000E-01

 photon creation        tracks   weight        energy            photon loss            tracks   weight        energy
                                 (per source particle)                                           (per source particle)

 source                   0    0.            0.                  escape               12715    8.1484E-01    1.1385E+00
 nucl. interaction    86692    5.4907E+00    9.9909E+00          energy cutoff            0    0.            1.6416E-03
 particle decay           0    0.            0.                  time cutoff              0    0.            0.        
 weight window            0    0.            0.                  weight window            0    0.            0.        
 cell importance          0    0.            0.                  cell importance          0    0.            0.        
 weight cutoff            0    0.            0.                  weight cutoff            0    0.            0.        
 energy importance        0    0.            0.                  energy importance        0    0.            0.        
 dxtran                   0    0.            0.                  dxtran                   0    0.            0.        
 forced collisions        0    0.            0.                  forced collisions        0    0.            0.        
 exp. transform           0    0.            0.                  exp. transform           0    0.            0.        
 from neutrons        66522    4.3122E+00    9.0880E+00          compton scatter          0    0.            1.4293E+01
 bremsstrahlung      117952    7.5601E+00    5.7753E-01          capture             343688    2.2005E+01    1.8954E+00
 p-annihilation       19416    1.2454E+00    6.3641E-01          pair production       9708    6.2271E-01    3.0011E+00
 *photonuclear            0    0.            0.                  *photonuclear abs        0    0.            0.        
 electron x-rays          0    0.            0.                  *loss to photofis        0    0.            0.        
 1st fluorescence     75529    4.8347E+00    3.6336E-02                                                                
 2nd fluorescence         0    0.            0.                                                                        
 (gamma,xgamma)           0    0.            0.                                                                        
 tabular sampling         0    0.            0.                                                                        
 *prompt photofiss        0    0.            0.                                                                        
     total           366111    2.3443E+01    2.0329E+01              total           366111    2.3443E+01    2.0329E+01

  number of photons banked                    280874        average time of (shakes)              cutoffs
   photon tracks per source particle      2.3188E+01          escape            2.1681E+01          tco   1.0000E+34
   photon collisions per source particle  6.8367E+01          capture           2.8704E+01          eco   1.0000E-03
   total photon collisions                   1079445          capture or escape 2.8453E+01          wc1  -5.0000E-01
                                                              any termination   2.7697E+01          wc2  -2.5000E-01

 proton creation        tracks   weight        energy            proton loss            tracks   weight        energy
                                 (per source particle)                                           (per source particle)

 source               15789    1.0000E+00    6.0000E+02          escape                 112    7.0935E-03    6.6279E-01
 nucl. interaction    76617    4.8526E+00    2.3124E+02          energy cutoff        75985    4.8125E+00    4.8125E+00
 particle decay           0    0.            0.                  time cutoff              0    0.            0.        
 weight window            0    0.            0.                  weight window            0    0.            0.        
 cell importance          0    0.            0.                  cell importance          0    0.            0.        
 weight cutoff            0    0.            0.                  weight cutoff            0    0.            0.        
 energy importance        0    0.            0.                  energy importance        0    0.            0.        
 dxtran                   0    0.            0.                  dxtran                   0    0.            0.        
 forced collisions        0    0.            0.                  forced collisions        0    0.            0.        
 exp. transform           0    0.            0.                  exp. transform           0    0.            0.        
 tabular sampling         0    0.            0.                  multiple scatter         0    0.            4.4742E+02
                                                                 bremsstrahlung           0    0.            0.        
 photonuclear             0    0.            0.                  nucl. interaction    16309    1.0329E+00    3.7814E+02
 elastic recoil           0    0.            0.                  elastic scatter          0    0.            2.0475E-01
                                                                 particle decay           0    0.            0.        
                                                                 capture                  0    0.            0.        
 (gamma,xgen_chg)         0    0.            0.                  tabular sampling         0    0.            0.        
     total            92406    5.8526E+00    8.3124E+02              total            92406    5.8526E+00    8.3124E+02

   number of particles banked                  76617                                              cutoffs
   particle tracks per source particle    5.8526E+00                                                tco   1.0000E+34
   particle substeps per source particle  9.5209E+02                                                eco   1.0000E+00
   total particle  substeps                 15032545                                                wc1   0.0000E+00
                                                                                                    wc2   0.0000E+00

 computer time so far in this run     1.02 minutes            maximum number ever in bank        24
 computer time in mcrun               1.01 minutes            bank overflows to backup file       0
 source particles per minute            1.5692E+04            dynamic storage         0 words,          0 bytes.
 random numbers generated                237832372            most random numbers used was    61030 in history     3996

 range of sampled source weights = 1.0000E+00 to 1.0000E+00
1source distribution frequency tables                                                                   print table 170

 the expected values below do not include the effect of the rejection loop which samples position.


 source distribution   1  for rad

                                         number                                       weight
             source
   n          value         sampled      expected  sampled/expected      sampled      expected  sampled/expected

   1      2.00000E+00      1.0000E+00   1.0000E+00   1.0000E+00         1.0000E+00   1.0000E+00   1.0000E+00
 total                     1.0000E+00   1.0000E+00   1.0000E+00         1.0000E+00   1.0000E+00   1.0000E+00
1neutron     activity in each cell                                                                      print table 126

                 tracks     population   collisions   collisions     number        flux        average      average
        cell    entering                               * weight     weighted     weighted   track weight   track mfp
                                                    (per history)    energy       energy     (relative)      (cm)

     1     1           0        75100      1638684    7.7002E+01   1.7809E-01   1.1532E+01   8.1829E-01   3.6568E+00
     2     2       52490        52490            0    0.0000E+00   5.2993E-01   1.0246E+01   8.3042E-01   0.0000E+00

     total         52490       127590      1638684    7.7002E+01
1photon      activity in each cell                                                                      print table 126

                 tracks     population   collisions   collisions     number        flux        average      average
        cell    entering                               * weight     weighted     weighted   track weight   track mfp
                                                    (per history)    energy       energy     (relative)      (cm)

     1     1           0       280874      1079445    6.9131E+01   1.2026E+00   1.2026E+00   1.0116E+00   1.6287E+00
     2     2       12715        12715            0    0.0000E+00   1.3875E+00   1.3875E+00   1.0118E+00   0.0000E+00

     total         12715       293589      1079445    6.9131E+01
1proton      activity in each cell                                                                      print table 126

                 tracks     population    substeps     substeps      number        flux        average      average
        cell    entering                               * weight     weighted     weighted   track weight   track mfp
                                                    (per history)    energy       energy     (relative)      (cm)

     1     1       15789        92406     15032433    9.5208E+02   3.2097E+02   3.7701E+02   1.0000E+00   2.8644E-01
     2     2         112          112          112    7.0935E-03   5.5980E+01   9.1276E+01   1.0000E+00   0.0000E+00

     total         15901        92518     15032545    9.5209E+02
1neutron  weight balance in each cell                                                                   print table 130

        cell index        1           2
       cell number        1           2       total                                                                             

 external events:
 entering           0.0000E+00  2.7670E+00  2.7670E+00
 source             0.0000E+00  0.0000E+00  0.0000E+00
 energy cutoff      0.0000E+00  0.0000E+00  0.0000E+00
 time cutoff        0.0000E+00  0.0000E+00  0.0000E+00
 exiting           -2.7670E+00 -2.7670E+00 -5.5340E+00
                    ----------  ----------  ----------
             total -2.7670E+00  0.0000E+00 -2.7670E+00

 variance reduction events:
 weight window      0.0000E+00  0.0000E+00  0.0000E+00
 cell importance    0.0000E+00  0.0000E+00  0.0000E+00
 weight cutoff      9.9198E-04  0.0000E+00  9.9198E-04
 energy importance  0.0000E+00  0.0000E+00  0.0000E+00
 dxtran             0.0000E+00  0.0000E+00  0.0000E+00
 forced collisions  0.0000E+00  0.0000E+00  0.0000E+00
 exp. transform     0.0000E+00  0.0000E+00  0.0000E+00
                    ----------  ----------  ----------
             total  9.9198E-04  0.0000E+00  9.9198E-04

 physical events:
 capture           -6.8517E-01  0.0000E+00 -6.8517E-01
 (n,xn)             7.7825E-02  0.0000E+00  7.7825E-02
 loss to (n,xn)    -3.8912E-02  0.0000E+00 -3.8912E-02
 fission            0.0000E+00  0.0000E+00  0.0000E+00
 loss to fission    0.0000E+00  0.0000E+00  0.0000E+00
 photonuclear       0.0000E+00  0.0000E+00  0.0000E+00
 nucl. interaction  3.4122E+00  0.0000E+00  3.4122E+00
 tabular boundary   0.0000E+00  0.0000E+00  0.0000E+00
 particle decay     0.0000E+00  0.0000E+00  0.0000E+00
 tabular sampling   0.0000E+00  0.0000E+00  0.0000E+00
 photofission       0.0000E+00  0.0000E+00  0.0000E+00
                    ----------  ----------  ----------
             total  2.7660E+00  0.0000E+00  2.7660E+00
1photon   weight balance in each cell                                                                   print table 130

        cell index        1           2
       cell number        1           2       total                                                                             

 external events:
 entering           0.0000E+00  8.1484E-01  8.1484E-01
 source             0.0000E+00  0.0000E+00  0.0000E+00
 energy cutoff      0.0000E+00  0.0000E+00  0.0000E+00
 time cutoff        0.0000E+00  0.0000E+00  0.0000E+00
 exiting           -8.1484E-01 -8.1484E-01 -1.6297E+00
                    ----------  ----------  ----------
             total -8.1484E-01  0.0000E+00 -8.1484E-01

 variance reduction events:
 weight window      0.0000E+00  0.0000E+00  0.0000E+00
 cell importance    0.0000E+00  0.0000E+00  0.0000E+00
 weight cutoff      0.0000E+00  0.0000E+00  0.0000E+00
 energy importance  0.0000E+00  0.0000E+00  0.0000E+00
 dxtran             0.0000E+00  0.0000E+00  0.0000E+00
 forced collisions  0.0000E+00  0.0000E+00  0.0000E+00
 exp. transform     0.0000E+00  0.0000E+00  0.0000E+00
                    ----------  ----------  ----------
             total  0.0000E+00  0.0000E+00  0.0000E+00

 physical events:
 from neutrons      4.3122E+00  0.0000E+00  4.3122E+00
 bremsstrahlung     7.5601E+00  0.0000E+00  7.5601E+00
 capture           -2.2005E+01  0.0000E+00 -2.2005E+01
 p-annihilation     1.2454E+00  0.0000E+00  1.2454E+00
 pair production   -6.2271E-01  0.0000E+00 -6.2271E-01
 photonuclear       0.0000E+00  0.0000E+00  0.0000E+00
 photonuclear abs   0.0000E+00  0.0000E+00  0.0000E+00
 electron x-rays    0.0000E+00  0.0000E+00  0.0000E+00
 flourescence       4.8347E+00  0.0000E+00  4.8347E+00
 particle decay     0.0000E+00  0.0000E+00  0.0000E+00
 nucl. interaction  5.4907E+00  0.0000E+00  5.4907E+00
 tabular sampling   0.0000E+00  0.0000E+00  0.0000E+00
 photofission       0.0000E+00  0.0000E+00  0.0000E+00
 loss to photofiss  0.0000E+00  0.0000E+00  0.0000E+00
                    ----------  ----------  ----------
             total  8.1484E-01  0.0000E+00  8.1484E-01
1proton   weight balance in each cell                                                                   print table 130

        cell index        1           2
       cell number        1           2       total                                                                             

 external events:
 entering           0.0000E+00  7.0935E-03  7.0935E-03
 source             1.0000E+00  0.0000E+00  1.0000E+00
 energy cutoff     -4.8125E+00  0.0000E+00 -4.8125E+00
 time cutoff        0.0000E+00  0.0000E+00  0.0000E+00
 exiting           -7.0935E-03 -7.0935E-03 -1.4187E-02
                    ----------  ----------  ----------
             total -3.8196E+00  0.0000E+00 -3.8196E+00

 variance reduction events:
 weight window      0.0000E+00  0.0000E+00  0.0000E+00
 cell importance    0.0000E+00  0.0000E+00  0.0000E+00
 weight cutoff      0.0000E+00  0.0000E+00  0.0000E+00
 energy importance  0.0000E+00  0.0000E+00  0.0000E+00
                    ----------  ----------  ----------
             total  0.0000E+00  0.0000E+00  0.0000E+00

 physical events:
 nucl. interaction  3.8196E+00  0.0000E+00  3.8196E+00
 particle decay     0.0000E+00  0.0000E+00  0.0000E+00
 photonuclear       0.0000E+00  0.0000E+00  0.0000E+00
 tabular sampling   0.0000E+00  0.0000E+00  0.0000E+00
 capture            0.0000E+00  0.0000E+00  0.0000E+00
 gamma,xgen_chg     0.0000E+00  0.0000E+00  0.0000E+00
                    ----------  ----------  ----------
             total  3.8196E+00  0.0000E+00  3.8196E+00
1neutron activity of each nuclide in each cell, per source particle                                     print table 140

   cell  cell   nuclides     atom       total  collisions   wgt. lost   wgt. gain   wgt. gain     photons  photon wgt  avg photon
  index  name            fraction  collisions    * weight  to capture  by fission   by (n,xn)    produced    produced      energy

      1     1  28000.50c 1.00E+00     1594654  7.4213E+01  6.8517E-01  0.0000E+00  3.8912E-02       66522  4.3122E+00  2.1075E+00

        total                         1594654  7.4213E+01  6.8517E-01  0.0000E+00  3.8912E-02       66522  4.3122E+00  2.1075E+00


  total over all cells by nuclide       total  collisions   wgt. lost   wgt. gain   wgt. gain     photons  photon wgt  avg photon
                                   collisions    * weight  to capture  by fission   by (n,xn)    produced    produced      energy

               28000.50c              1594654  7.4213E+01  6.8517E-01  0.0000E+00  3.8912E-02       66522  4.3122E+00  2.1075E+00
1photoatomic activity of each nuclide in each cell, per source particle                                 print table 140

   cell  cell   nuclides     atom       total  collisions   wgt. lost
  index  name            fraction  collisions    * weight  to capture

      1     1  28000.04p 1.00E+00     1079445  6.9131E+01  2.2005E+01

        total                         1079445  6.9131E+01  2.2005E+01


  total over all cells by nuclide       total  collisions   wgt. lost
                                   collisions    * weight  to capture

               28000.04p              1079445  6.9131E+01  2.2005E+01
1summary of photons produced in neutron collisions

        cell      number of      weight per     energy per     avg photon      mev/gm per    weight/neut    energy/neut
                   photons       source neut    source neut      energy       source neut     collision      collision

     1     1         66522       4.31218E+00    9.08799E+00    2.10752E+00    1.62480E-05    5.60010E-02    1.18023E-01
     2     2             0       0.00000E+00    0.00000E+00    0.00000E+00    0.00000E+00    0.00000E+00    0.00000E+00
     3     3             0       0.00000E+00    0.00000E+00    0.00000E+00    0.00000E+00    0.00000E+00    0.00000E+00
       total         66522       4.31218E+00    9.08799E+00    2.10752E+00


  energy      number of        number       cum number      weight of       weight       cum weight
 interval      photons        frequency    distribution      photons       frequency    distribution
 
   20.000             0      0.00000E+00    0.00000E+00    0.00000E+00    0.00000E+00    0.00000E+00
   15.000             0      0.00000E+00    0.00000E+00    0.00000E+00    0.00000E+00    0.00000E+00
   10.000            32      4.81044E-04    4.81044E-04    2.04241E-03    4.73637E-04    4.73637E-04
    9.000            95      1.42810E-03    1.90914E-03    6.13866E-03    1.42356E-03    1.89720E-03
    8.000          2154      3.23803E-02    3.42894E-02    1.37083E-01    3.17898E-02    3.36870E-02
    7.000          1108      1.66561E-02    5.09456E-02    7.14148E-02    1.65612E-02    5.02482E-02
    6.000          1155      1.73627E-02    6.83082E-02    7.55734E-02    1.75256E-02    6.77738E-02
    5.000          1057      1.58895E-02    8.41977E-02    7.03416E-02    1.63123E-02    8.40861E-02
    4.000          1556      2.33908E-02    1.07588E-01    1.03901E-01    2.40947E-02    1.08181E-01
    3.000          3846      5.78155E-02    1.65404E-01    2.54229E-01    5.89561E-02    1.67137E-01
    2.000          5974      8.98049E-02    2.55209E-01    3.93262E-01    9.11979E-02    2.58335E-01
    1.000         40740      6.12429E-01    8.67638E-01    2.62883E+00    6.09629E-01    8.67964E-01
    0.500          7716      1.15992E-01    9.83629E-01    5.00399E-01    1.16043E-01    9.84007E-01
    0.100          1021      1.53483E-02    9.98978E-01    6.46598E-02    1.49947E-02    9.99002E-01
    0.010            58      8.71892E-04    9.99850E-01    3.67236E-03    8.51624E-04    9.99853E-01
    0.000            10      1.50326E-04    1.00000E+00    6.33165E-04    1.46832E-04    1.00000E+00

   total          66522      1.00000E+00                   4.31218E+00    1.00000E+00
1tally   1        nps =    15789
+                                   Neutron current integrated over surface 4 (unit:particles)                 
           tally type 1    number of particles crossing a surface.                        
           particle(s): photon     
 
 surface  4                                                                                                            
      energy
    0.0000E+00   0.00000E+00 0.0000
    1.0891E-01   6.53445E-03 0.1001
    2.1782E-01   7.21293E-02 0.0320
    3.2673E-01   8.37433E-02 0.0300
    4.3564E-01   6.71655E-02 0.0325
    5.4455E-01   6.49157E-02 0.0332
    6.5347E-01   3.85485E-02 0.0431
    7.6238E-01   3.46003E-02 0.0442
    8.7129E-01   3.68758E-02 0.0429
    9.8020E-01   2.87257E-02 0.0483
    1.0891E+00   2.95015E-02 0.0484
    1.1980E+00   2.89850E-02 0.0476
    1.3069E+00   3.31960E-02 0.0453
    1.4158E+00   3.89978E-02 0.0415
    1.5248E+00   3.08665E-02 0.0472
    1.6337E+00   1.31751E-02 0.0706
    1.7426E+00   1.34037E-02 0.0698
    1.8515E+00   1.18763E-02 0.0746
    1.9604E+00   1.04327E-02 0.0788
    2.0693E+00   9.08309E-03 0.0838
    2.1782E+00   1.04177E-02 0.0783
    2.2871E+00   8.62767E-03 0.0874
    2.3960E+00   7.04657E-03 0.0952
    2.5050E+00   6.97590E-03 0.0964
    2.6139E+00   8.29845E-03 0.0881
    2.7228E+00   7.65643E-03 0.0922
    2.8317E+00   6.37204E-03 0.1003
    2.9406E+00   5.95319E-03 0.1046
    3.0495E+00   6.33819E-03 0.1013
    3.1584E+00   4.72720E-03 0.1200
    3.2673E+00   6.17836E-03 0.1029
    3.3762E+00   4.02388E-03 0.1259
    3.4851E+00   5.01167E-03 0.1159
    3.5941E+00   3.50859E-03 0.1395
    3.7030E+00   4.22673E-03 0.1248
    3.8119E+00   3.21264E-03 0.1414
    3.9208E+00   2.74447E-03 0.1524
    4.0297E+00   3.90131E-03 0.1292
    4.1386E+00   2.28315E-03 0.1665
    4.2475E+00   2.69579E-03 0.1543
    4.3564E+00   3.28867E-03 0.1401
    4.4653E+00   3.16925E-03 0.1412
    4.5743E+00   2.36986E-03 0.1644
    4.6832E+00   2.35119E-03 0.1642
    4.7921E+00   2.34796E-03 0.1670
    4.9010E+00   2.36555E-03 0.1643
    5.0099E+00   2.23407E-03 0.1690
    5.1188E+00   1.42529E-03 0.2137
    5.2277E+00   1.34298E-03 0.2183
    5.3366E+00   1.29614E-03 0.2238
    5.4455E+00   1.14002E-03 0.2356
    5.5545E+00   2.04418E-03 0.1767
    5.6634E+00   1.28771E-03 0.2240
    5.7723E+00   1.01336E-03 0.2499
    5.8812E+00   1.21322E-03 0.2294
    5.9901E+00   9.50010E-04 0.2581
    6.0990E+00   9.84920E-04 0.2592
    6.2079E+00   1.26945E-03 0.2235
    6.3168E+00   1.41072E-03 0.2190
    6.4257E+00   9.50025E-04 0.2581
    6.5347E+00   7.77976E-04 0.2891
    6.6436E+00   8.86825E-04 0.2671
    6.7525E+00   7.64703E-04 0.2886
    6.8614E+00   7.59929E-04 0.2886
    6.9703E+00   7.60004E-04 0.2886
    7.0792E+00   7.07381E-04 0.3018
    7.1881E+00   3.55399E-04 0.4497
    7.2970E+00   2.53341E-04 0.4999
    7.4059E+00   3.16639E-04 0.4471
    7.5149E+00   7.16222E-04 0.3025
    7.6238E+00   8.92595E-04 0.2672
    7.7327E+00   7.60004E-04 0.2886
    7.8416E+00   8.86675E-04 0.2671
    7.9505E+00   8.86693E-04 0.2671
    8.0594E+00   6.96650E-04 0.3014
    8.1683E+00   2.11188E-04 0.5831
    8.2772E+00   5.07890E-04 0.3535
    8.3861E+00   3.16676E-04 0.4471
    8.4950E+00   4.55824E-04 0.3787
    8.6040E+00   1.39317E-03 0.2131
    8.7129E+00   1.01325E-03 0.2499
    8.8218E+00   9.49916E-04 0.2581
    8.9307E+00   9.49916E-04 0.2581
    9.0396E+00   4.43309E-04 0.3779
    9.1485E+00   6.33352E-05 1.0000
    9.2574E+00   6.33352E-05 1.0000
    9.3663E+00   2.63194E-04 0.5010
    9.4752E+00   0.00000E+00 0.0000
    9.5842E+00   0.00000E+00 0.0000
    9.6931E+00   0.00000E+00 0.0000
    9.8020E+00   1.26670E-04 0.7071
    9.9109E+00   6.33352E-05 1.0000
    1.0020E+01   1.26670E-04 0.7071
    1.0129E+01   0.00000E+00 0.0000
    1.0238E+01   6.33352E-05 1.0000
    1.0347E+01   0.00000E+00 0.0000
    1.0455E+01   0.00000E+00 0.0000
    1.0564E+01   0.00000E+00 0.0000
    1.0673E+01   0.00000E+00 0.0000
    1.0782E+01   0.00000E+00 0.0000
    1.0891E+01   0.00000E+00 0.0000
    1.1000E+01   0.00000E+00 0.0000
      total      8.14843E-01 0.0139
1analysis of the results in the tally fluctuation chart bin (tfc) for tally   1 with nps =     15789    print table 160


 normed average tally per history  = 8.14843E-01          unnormed average tally per history  = 8.14843E-01
 estimated tally relative error    = 0.0139               estimated variance of the variance  = 0.0006
 relative error from zero tallies  = 0.0103               relative error from nonzero scores  = 0.0094

 number of nonzero history tallies =        5880          efficiency for the nonzero tallies  = 0.3724
 history number of largest  tally  =        6308          largest  unnormalized history tally = 1.21655E+01
 (largest  tally)/(average tally)  = 1.49299E+01          (largest  tally)/(avg nonzero tally)= 5.56005E+00

 (confidence interval shift)/mean  = 0.0001               shifted confidence interval center  = 8.14953E-01


 if the largest  history score sampled so far were to occur on the next history, the tfc bin quantities would change as follows:

      estimated quantities           value at nps           value at nps+1           value(nps+1)/value(nps)-1.

      mean                            8.14843E-01             8.15562E-01                     0.000882
      relative error                  1.39416E-02             1.39563E-02                     0.001054
      variance of the variance        5.93965E-04             6.04334E-04                     0.017456
      shifted center                  8.14953E-01             8.14954E-01                     0.000001
      figure of merit                 5.11326E+03             5.10250E+03                    -0.002104

 the estimated slope of the 182 largest  tallies starting at  6.00198E+00 appears to be decreasing at least exponentially.
 the empirical history score probability density function appears to be increasing at the largest  history scores: please examine.
 the large score tail of the empirical history score probability density function appears to have no unsampled regions.


 ===================================================================================================================================

           results of 10 statistical checks for the estimated answer for the tally fluctuation chart (tfc) bin of tally   1

 tfc bin     --mean--      ---------relative error---------      ----variance of the variance----      --figure of merit--     -pdf-
 behavior    behavior      value   decrease   decrease rate      value   decrease   decrease rate       value     behavior     slope

 desired      random       <0.10      yes      1/sqrt(nps)       <0.10      yes        1/nps           constant    random      >3.00
 observed     random        0.01      yes          yes            0.00      yes         yes            constant    random      10.00
 passed?        yes          yes      yes          yes             yes      yes         yes               yes        yes         yes

 ===================================================================================================================================


 this tally meets the statistical criteria used to form confidence intervals: check the tally fluctuation chart to verify.
 the results in other bins associated with this tally may not meet these statistical criteria.

 estimated asymmetric confidence interval(1,2,3 sigma): 8.0359E-01 to 8.2631E-01; 7.9223E-01 to 8.3768E-01; 7.8087E-01 to 8.4904E-01
 estimated  symmetric confidence interval(1,2,3 sigma): 8.0348E-01 to 8.2620E-01; 7.9212E-01 to 8.3756E-01; 7.8076E-01 to 8.4892E-01

 fom = (histories/minute)*(f(x) signal-to-noise ratio)**2 = (1.569E+04)*( 5.708E-01)**2 = (1.569E+04)*(3.259E-01) = 5.113E+03
1unnormed tally density for tally   1            nonzero tally mean(m) = 2.188E+00   nps =     15789    print table 161

 abscissa              ordinate   log plot of tally probability density function in tally fluctuation chart bin(d=decade,slope=10.0)
  tally  number num den log den:d-----------------------------d-----------------------------d------------------------------d--------
 1.00+00     87 2.68-02  -1.572 ******************************|***************************  |                              |        
 1.26+00   2597 6.35-01  -0.197 ******************************|*****************************|******************************|********
 1.58+00     22 4.27-03  -2.369 ******************************|***                          |                              |        
 2.00+00      0 0.00+00   0.000                               |                             |                              |        
 2.51+00   1443 1.77-01  -0.752 mmmmmmmmmmmmmmmmmmmmmmmmmmmmmm|mmmmmmmmmmmmmmmmmmmmmmmmmmmmm|mmmmmmmmmmmmmmmmmmmmmm        |        
 3.16+00    711 6.92-02  -1.160 ******************************|*****************************|**********                    |        
 3.98+00     91 7.04-03  -2.152 ******************************|*********                    |                              |        
 5.01+00    591 3.63-02  -1.440 ******************************|*****************************|*                             |        
 6.31+00    194 9.47-03  -2.024 ******************************|*************                |                              |        
 7.94+00     71 2.75-03  -2.560 ****************************  |                             |                              |        
 1.00+01     58 1.79-03  -2.748 **********************        |                             |                              |        
 1.26+01     15 3.67-04  -3.435 *                             |                             |                              |        
  total    5880 3.72-01         d-----------------------------d-----------------------------d------------------------------d--------


 cumulative tally number for tally   1           nonzero tally mean(m) = 2.188E+00   nps =     15789    print table 162

   abscissa     cum   ordinate    plot of the cumulative number of tallies in the tally fluctuation chart bin from 0 to 100 percent
    tally      number  cum pct:--------10--------20--------30--------40--------50--------60--------70--------80--------90-------100
 1.00000E+00       87    1.480|*        |         |         |         |         |         |         |         |         |         |
 1.25893E+00     2684   45.646|*********|*********|*********|*********|******   |         |         |         |         |         |
 1.58490E+00     2706   46.020|*********|*********|*********|*********|******   |         |         |         |         |         |
 1.99527E+00     2706   46.020|*********|*********|*********|*********|******   |         |         |         |         |         |
 2.51188E+00     4149   70.561|mmmmmmmmm|mmmmmmmmm|mmmmmmmmm|mmmmmmmmm|mmmmmmmmm|mmmmmmmmm|mmmmmmmmm|m        |         |         |
 3.16228E+00     4860   82.653|*********|*********|*********|*********|*********|*********|*********|*********|***      |         |
 3.98108E+00     4951   84.201|*********|*********|*********|*********|*********|*********|*********|*********|****     |         |
 5.01188E+00     5542   94.252|*********|*********|*********|*********|*********|*********|*********|*********|*********|****     |
 6.30959E+00     5736   97.551|*********|*********|*********|*********|*********|*********|*********|*********|*********|******** |
 7.94328E+00     5807   98.759|*********|*********|*********|*********|*********|*********|*********|*********|*********|*********|
 1.00000E+01     5865   99.745|*********|*********|*********|*********|*********|*********|*********|*********|*********|*********|
 1.25893E+01     5880  100.000|*********|*********|*********|*********|*********|*********|*********|*********|*********|*********|
    total        5880  100.000:--------10--------20--------30--------40--------50--------60--------70--------80--------90-------100


 cumulative unnormed tally for tally   1         nonzero tally mean(m) = 2.188E+00   nps =     15789    print table 162

  abscissa     cum    ordinate                plot of the cumulative tally in the tally fluctuation chart bin from 0 to 100 percent
   tally    tally/nps  cum pct:--------10--------20--------30--------40--------50--------60--------70--------80--------90-------100
 1.000E+00  5.509E-03    0.676|*        |         |         |         |         |         |         |         |         |         |
 1.259E+00  1.711E-01   20.996|*********|*********|*        |         |         |         |         |         |         |         |
 1.585E+00  1.729E-01   21.222|*********|*********|*        |         |         |         |         |         |         |         |
 1.995E+00  1.729E-01   21.222|*********|*********|*        |         |         |         |         |         |         |         |
 2.512E+00  3.576E-01   43.892|mmmmmmmmm|mmmmmmmmm|mmmmmmmmm|mmmmmmmmm|mmmm     |         |         |         |         |         |
 3.162E+00  4.931E-01   60.514|*********|*********|*********|*********|*********|*********|*        |         |         |         |
 3.981E+00  5.120E-01   62.838|*********|*********|*********|*********|*********|*********|***      |         |         |         |
 5.012E+00  6.725E-01   82.533|*********|*********|*********|*********|*********|*********|*********|*********|***      |         |
 6.310E+00  7.423E-01   91.099|*********|*********|*********|*********|*********|*********|*********|*********|*********|*        |
 7.943E+00  7.738E-01   94.969|*********|*********|*********|*********|*********|*********|*********|*********|*********|*****    |
 1.000E+01  8.048E-01   98.773|*********|*********|*********|*********|*********|*********|*********|*********|*********|*********|
 1.259E+01  8.148E-01  100.000|*********|*********|*********|*********|*********|*********|*********|*********|*********|*********|
   total  8.14843E-01  100.000:--------10--------20--------30--------40--------50--------60--------70--------80--------90-------100
1status of the statistical checks used to form confidence intervals for the mean for each tally bin


 tally   result of statistical checks for the tfc bin (the first check not passed is listed) and error magnitude check for all bins

     1   passed the 10 statistical checks for the tally fluctuation chart bin result               
         missed all bin error check:   103 tally bins had    12 bins with zeros and    66 bins with relative errors exceeding 0.10


 the 10 statistical checks are only for the tally fluctuation chart bin and do not apply to other tally bins.

 the tally bins with zeros may or may not be correct: compare the source, cutoffs, multipliers, et cetera with the tally bins.

 warning.     1 of the   1 tallies had bins with relative errors greater than recommended.
1tally fluctuation charts                         

                       tally    1
       nps      mean     error   vov  slope    fom
      1000   7.5241E-01 0.0579 0.0114  0.0    5359
      2000   8.3976E-01 0.0394 0.0050 10.0    5414
      3000   8.3467E-01 0.0319 0.0033 10.0    5322
      4000   8.2786E-01 0.0273 0.0023 10.0    5182
      5000   8.2777E-01 0.0243 0.0018 10.0    5002
      6000   8.1645E-01 0.0222 0.0016 10.0    5000
      7000   8.1344E-01 0.0208 0.0014 10.0    4949
      8000   8.1209E-01 0.0194 0.0012 10.0    5040
      9000   8.1194E-01 0.0184 0.0011 10.0    5078
     10000   8.2102E-01 0.0174 0.0010 10.0    5188
     11000   8.2451E-01 0.0165 0.0009 10.0    5238
     12000   8.2423E-01 0.0158 0.0008 10.0    5209
     13000   8.1837E-01 0.0153 0.0007 10.0    5211
     14000   8.1952E-01 0.0148 0.0007 10.0    5226
     15000   8.1569E-01 0.0143 0.0006 10.0    5164
     15789   8.1484E-01 0.0139 0.0006 10.0    5113

 ***********************************************************************************************************************
 dump no.    2 on file runtpe     nps =       15789   coll =       17750674     ctm =        1.01     nrn =      237832372

1                    number of history tape records by particle (actually written)
0           proton    neutron      pi+      pi0      pi-      mu+      mu-  deuteron  triton      3He    alpha
 ncol = 1        0        0        0        0        0        0        0        0        0        0        0

 ncol = 2    27774    41702        0        0        0        0        0        0        0        0        0

 ncol = 3    75985        0        0        0        0        0        0        0        0        0        0

 ncol = 4        0        0        0        0        0        0        0        0        0        0        0

 ncol = 5        0        0        0        0        0        0        0        0        0        0        0

 ncol = 6      266     2328        0        0        0        0        0        0        0        0        0

 ncol = 7        0        0        0        0        0        0        0        0        0        0        0

 ncol = 8        0        0        0        0        0        0        0        0        0        0        0

0               K+    K0 long  K0 short    K-      p-bar     n-bar  total

 ncol = 1        0        0        0        0        0        0        0

 ncol = 2        0        0        0        0        0        0    69476

 ncol = 3        0        0        0        0        0        0    75985

 ncol = 4        0        0        0        0        0        0        0

 ncol = 5        0        0        0        0        0        0        0

 ncol = 6        0        0        0        0        0        0     2594

 ncol = 7        0        0        0        0        0        0        0

 ncol = 8        0        0        0        0        0        0        0

0          weight of history tape records by particle (includes suppressed records)
0            proton      neutron     pi+         pi0         pi-         mu+         mu-     

 ncol = 1  0.0000E+00  0.0000E+00  0.0000E+00  0.0000E+00  0.0000E+00  0.0000E+00  0.0000E+00

 ncol = 2  2.7774E+04  4.1702E+04  0.0000E+00  0.0000E+00  0.0000E+00  0.0000E+00  0.0000E+00

 ncol = 3  7.5985E+04  0.0000E+00  0.0000E+00  0.0000E+00  0.0000E+00  0.0000E+00  0.0000E+00

 ncol = 4  0.0000E+00  0.0000E+00  0.0000E+00  0.0000E+00  0.0000E+00  0.0000E+00  0.0000E+00

 ncol = 5  0.0000E+00  0.0000E+00  0.0000E+00  0.0000E+00  0.0000E+00  0.0000E+00  0.0000E+00

 ncol = 6  2.6600E+02  2.3280E+03  0.0000E+00  0.0000E+00  0.0000E+00  0.0000E+00  0.0000E+00

 ncol = 7  0.0000E+00  0.0000E+00  0.0000E+00  0.0000E+00  0.0000E+00  0.0000E+00  0.0000E+00

 ncol = 8  0.0000E+00  0.0000E+00  0.0000E+00  0.0000E+00  0.0000E+00  0.0000E+00  0.0000E+00

0            K+          K0 long     K0 short    K-          p-bar       n-bar   

 ncol = 1  0.0000E+00  0.0000E+00  0.0000E+00  0.0000E+00  0.0000E+00  0.0000E+00

 ncol = 2  0.0000E+00  0.0000E+00  0.0000E+00  0.0000E+00  0.0000E+00  0.0000E+00

 ncol = 3  0.0000E+00  0.0000E+00  0.0000E+00  0.0000E+00  0.0000E+00  0.0000E+00

 ncol = 4  0.0000E+00  0.0000E+00  0.0000E+00  0.0000E+00  0.0000E+00  0.0000E+00

 ncol = 5  0.0000E+00  0.0000E+00  0.0000E+00  0.0000E+00  0.0000E+00  0.0000E+00

 ncol = 6  0.0000E+00  0.0000E+00  0.0000E+00  0.0000E+00  0.0000E+00  0.0000E+00

 ncol = 7  0.0000E+00  0.0000E+00  0.0000E+00  0.0000E+00  0.0000E+00  0.0000E+00

 ncol = 8  0.0000E+00  0.0000E+00  0.0000E+00  0.0000E+00  0.0000E+00  0.0000E+00

0number of fission events =      0     weight of fission per cascade =  0.0000E+00 (0.000)

 rejections for ex.lt.0 =     0 worst case =    0.00 mev
 renormalizations for ex.lt.0 =     0 worst case =   0.000 mev
 mean number of renormalization iterations =   0.00 mean final ex = 0.00000 mev
 number of renormalizations rejected =     0
 number of rejections for z.lt.0 or n.lt.0 =     0
 number of rejections for z.eq.0,n.gt.0 or n.eq.0,z.gt.0 =     0
 number of total disintegrations in cascad =     0

 bank overflows to backup file      0
 maximum ever in bank        0
 particles of each type banked:

         8 warning messages so far.


 run terminated when it had used    1 minutes of computer time.

 computer time =    1.02 minutes

 mcnpx    version 27e   Thu Mar 03 08:00:00 MST 2011                 05/08/19 11:13:41     probid =   05/08/19 11:12:40
