# Supplementary material for: Investigating the hard X-ray production via proton spallation on different materials to detect elements
Source: PLoS One. 2023 Aug 18;18(8):e0288287. doi: 10.1371/journal.pone.0288287 (PMC10438009; doi:10.1371/journal.pone.0288287)
Supplement: S1 File — (ZIP) [file pone.0288287.s001.zip › Investigation of Hard X-ray Production via Proton Spallation/program/soil-min.txt]

1mcnpx    version 27e   ld=Thu Mar 03 08:00:00 MST 2011                07/15/19 14:02:31
 ***************************************************************************************   probid =   07/15/19 14:02:31
 i=soil.txt o=soilaa.txt                                                                                                 

 *************************************************************
 *                                                           *
 *                   MCNPX                                   *
 *                                                           *
 * Copyright 2007. Los Alamos National Security, LLC.        *
 * All rights reserved.                                      *
 *                                                           *
 * This material was produced under U.S. Government contract *
 * DE-AC52-06NA25396 for Los Alamos National Laboratory,     *
 * which is operated by Los Alamos National Security, LLC    *
 * for the U.S. Department of Energy. The Government is      *
 * granted for itself and others acting on its behalf a      *
 * paid-up, nonexclusive, irrevocable worldwide license in   *
 * this material to reproduce, prepare derivative works, and *
 * works, and perform publicly and display publicly.         *
 * Beginning five (5) years after June 1, 2006, subject to   *
 * additional five-year worldwide renewals, the Government   *
 * is granted for itself and others acting on its behalf     *
 * a paid-up, nonexclusive, irrevocable worldwide license    *
 * in this material to reproduce, prepare derivative works,  *
 * distribute copies to the public, perform publicly and     *
 * display publicly, and to permit others to do so.          *
 *                                                           *
 * NEITHER THE UNITED STATES NOR THE UNITED STATES           *
 * DEPARTMENT OF ENERGY, NOR LOS ALAMOS NATIONAL SECURITY,   *
 * LLC, NOR ANY OF THEIR EMPLOYEES, MAKES ANY WARRANTY,      *
 * EXPRESS OR IMPLIED, OR ASSUMES ANY LEGAL LIABILITY OR     *
 * RESPONSIBILITY FOR THE ACCURACY, COMPLETENESS, OR         *
 * USEFULNESS OF ANY INFORMATION, APPARATUS, PRODUCT, OR     *
 * PROCESS DISCLOSED, OR REPRESENTS THAT ITS USE WOULD NOT   *
 * INFRINGE PRIVATELY OWNED RIGHTS.                          *
 *                                                           *
 *************************************************************
    1-       c MCNPX test problem                                                            
    2-       c --------------------------------------------------                            
    3-       c 600 MeV protons on a cylindrical Pb target of 20 cm radius and                
    4-       c 50 cm thickness. Source uniformly distributed over circle of                  
    5-       c 2 cm radius. Tally of neutron current.                                        
    6-       c --------------------------------------------------                            
    7-       c Cells                                                                         
    8-       c --------------------------------------------------                            
    9-       1 1 -2.26 -1 2 -3                                                               
   10-       2 0 -4 (1:-2:3)                                                                 
   11-       3 0 4                                                                           
   12-                                                                                       
   13-       c --------------------------------------------------                            
   14-       c Surfaces                                                                      
   15-       c --------------------------------------------------                            
   16-       1 cz 20.0                                                                       
   17-       2 pz 0.0                                                                        
   18-       3 pz 50.0                                                                       
   19-       4 sz 25.0 50.0                                                                  
   20-                                                                                       
   21-       c --------------------------------------------------                            
   22-       c Materials                                                                     
   23-       c --------------------------------------------------                            
   24-       m1    13000 -0.0872 14000 -0.2564 26000 -0.0500 20000 -0.0838                   
   25-             22000 -0.0052 12000 -0.0178 25000 -0.0007 19000 -0.0355                   
   26-             11000 -0.0078 15000 -0.0025 8000 -0.4531                                  
   27-       c --------------------------------------------------                            
   28-       c Source                                                                        
   29-       c --------------------------------------------------                            
   30-       sdef par = h erg 205.5 sur = 2 dir = 1 pos = 0 0 0 rad = d1                     
   31-       c sdef par = h erg = 230 sur = 2 dir = 1 pos = 0 0 0 rad = d1                   
   32-       si1 0 2.0                                                                       
   33-       sp1 0 1                                                                         
   34-       c ssw 1 2 3 4 CEL 1                                                             
   35-       c --------------------------------------------------                            
   36-       c Options                                                                       
   37-       c --------------------------------------------------                            
   38-       imp:n 1 1 0                                                                     
   39-       imp:h 1 1 0                                                                     
   40-       imp:p 1 1 0                                                                     
   41-       phys:n 2000                                                                     
   42-       phys:h 2000                                                                     
   43-       phys:p 2000                                                                     
   44-       mode n h p                                                                      
 warning.  photonuclear physics may be needed (phys:p).
   45-       histp 1                                                                         
   46-       lca 2 1 2                                                                       
   47-       c lca 7j -2 1                                                                   
   48-       c --------------------------------------------------                            
   49-       c Tallies                                                                       
   50-       c --------------------------------------------------                            
   51-       E0 0 100i 11                                                                    
   52-       FC1 Neutron current integrated over surface 4 (unit:particles)                  
   53-       F1:p 4                                                                          
   54-       c --------------------------------------------------                            
   55-       print                                                                           
   56-       c nps 2000                                                                      
   57-       ctme 1                                                                          
 
 warning.  total nu is now the default for fixed-source problems.
1source                                                                                                 print table 10

 values of defaulted or explicitly defined source variables

    cel        0.0000E+00
    sur        2.0000E+00
    erg        2.0550E+02
    tme        0.0000E+00
    dir        1.0000E+00
    pos        0.0000E+00   0.0000E+00   0.0000E+00
    x          0.0000E+00
    y          0.0000E+00
    z          0.0000E+00
    ext        0.0000E+00
    axs        0.0000E+00   0.0000E+00   0.0000E+00
    vec        0.0000E+00   0.0000E+00   0.0000E+00
    ccc        0.0000E+00
    nrm        1.0000E+00
    ara        0.0000E+00
    wgt        1.0000E+00
    eff        1.0000E-02
    par        9.0000E+00
    tr         0.0000E+00
    bem        0.0000E+00   0.0000E+00   0.0000E+00
    bap        0.0000E+00   0.0000E+00   0.0000E+00
    loc        0.0000E+00   0.0000E+00   0.0000E+00
 
 warning.  source variable rad is sampled uniformly.


 probability distribution   1 for source variable rad
 unbiased histogram distribution

 source        source           cumulative          probability
  entry         value           probability           of bin

    1       0.00000E+00        0.000000E+00        0.000000E+00
    2       2.00000E+00        1.000000E+00        1.000000E+00

     the mean of source distribution   1 is  1.0000E+00


 order of sampling source variables.
 par sur rad pos dir erg tme
1tally   1                                                                                              print table 30
+                                   Neutron current integrated over surface 4 (unit:particles)                 
           tally type 1    number of particles crossing a surface.                        
           particle(s): photon     
 
 warning.     1 energy bins of tally   1 are below energy cutoff.
 surfaces  4                                                                                                           

 energy bins
      1.00000E-03  to  0.00000E+00 mev   
      0.00000E+00  to  1.08911E-01 mev   
      1.08911E-01  to  2.17822E-01 mev   
      2.17822E-01  to  3.26733E-01 mev   
      3.26733E-01  to  4.35644E-01 mev   
      4.35644E-01  to  5.44554E-01 mev   
      5.44554E-01  to  6.53465E-01 mev   
      6.53465E-01  to  7.62376E-01 mev   
      7.62376E-01  to  8.71287E-01 mev   
      8.71287E-01  to  9.80198E-01 mev   
      9.80198E-01  to  1.08911E+00 mev   
      1.08911E+00  to  1.19802E+00 mev   
      1.19802E+00  to  1.30693E+00 mev   
      1.30693E+00  to  1.41584E+00 mev   
      1.41584E+00  to  1.52475E+00 mev   
      1.52475E+00  to  1.63366E+00 mev   
      1.63366E+00  to  1.74257E+00 mev   
      1.74257E+00  to  1.85149E+00 mev   
      1.85149E+00  to  1.96040E+00 mev   
      1.96040E+00  to  2.06931E+00 mev   
      2.06931E+00  to  2.17822E+00 mev   
      2.17822E+00  to  2.28713E+00 mev   
      2.28713E+00  to  2.39604E+00 mev   
      2.39604E+00  to  2.50495E+00 mev   
      2.50495E+00  to  2.61386E+00 mev   
      2.61386E+00  to  2.72277E+00 mev   
      2.72277E+00  to  2.83168E+00 mev   
      2.83168E+00  to  2.94059E+00 mev   
      2.94059E+00  to  3.04950E+00 mev   
      3.04950E+00  to  3.15842E+00 mev   
      3.15842E+00  to  3.26733E+00 mev   
      3.26733E+00  to  3.37624E+00 mev   
      3.37624E+00  to  3.48515E+00 mev   
      3.48515E+00  to  3.59406E+00 mev   
      3.59406E+00  to  3.70297E+00 mev   
      3.70297E+00  to  3.81188E+00 mev   
      3.81188E+00  to  3.92079E+00 mev   
      3.92079E+00  to  4.02970E+00 mev   
      4.02970E+00  to  4.13861E+00 mev   
      4.13861E+00  to  4.24752E+00 mev   
      4.24752E+00  to  4.35644E+00 mev   
      4.35644E+00  to  4.46535E+00 mev   
      4.46535E+00  to  4.57426E+00 mev   
      4.57426E+00  to  4.68317E+00 mev   
      4.68317E+00  to  4.79208E+00 mev   
      4.79208E+00  to  4.90099E+00 mev   
      4.90099E+00  to  5.00990E+00 mev   
      5.00990E+00  to  5.11881E+00 mev   
      5.11881E+00  to  5.22772E+00 mev   
      5.22772E+00  to  5.33663E+00 mev   
      5.33663E+00  to  5.44554E+00 mev   
      5.44554E+00  to  5.55446E+00 mev   
      5.55446E+00  to  5.66337E+00 mev   
      5.66337E+00  to  5.77228E+00 mev   
      5.77228E+00  to  5.88119E+00 mev   
      5.88119E+00  to  5.99010E+00 mev   
      5.99010E+00  to  6.09901E+00 mev   
      6.09901E+00  to  6.20792E+00 mev   
      6.20792E+00  to  6.31683E+00 mev   
      6.31683E+00  to  6.42574E+00 mev   
      6.42574E+00  to  6.53465E+00 mev   
      6.53465E+00  to  6.64356E+00 mev   
      6.64356E+00  to  6.75248E+00 mev   
      6.75248E+00  to  6.86139E+00 mev   
      6.86139E+00  to  6.97030E+00 mev   
      6.97030E+00  to  7.07921E+00 mev   
      7.07921E+00  to  7.18812E+00 mev   
      7.18812E+00  to  7.29703E+00 mev   
      7.29703E+00  to  7.40594E+00 mev   
      7.40594E+00  to  7.51485E+00 mev   
      7.51485E+00  to  7.62376E+00 mev   
      7.62376E+00  to  7.73267E+00 mev   
      7.73267E+00  to  7.84158E+00 mev   
      7.84158E+00  to  7.95050E+00 mev   
      7.95050E+00  to  8.05941E+00 mev   
      8.05941E+00  to  8.16832E+00 mev   
      8.16832E+00  to  8.27723E+00 mev   
      8.27723E+00  to  8.38614E+00 mev   
      8.38614E+00  to  8.49505E+00 mev   
      8.49505E+00  to  8.60396E+00 mev   
      8.60396E+00  to  8.71287E+00 mev   
      8.71287E+00  to  8.82178E+00 mev   
      8.82178E+00  to  8.93069E+00 mev   
      8.93069E+00  to  9.03960E+00 mev   
      9.03960E+00  to  9.14851E+00 mev   
      9.14851E+00  to  9.25743E+00 mev   
      9.25743E+00  to  9.36634E+00 mev   
      9.36634E+00  to  9.47525E+00 mev   
      9.47525E+00  to  9.58416E+00 mev   
      9.58416E+00  to  9.69307E+00 mev   
      9.69307E+00  to  9.80198E+00 mev   
      9.80198E+00  to  9.91089E+00 mev   
      9.91089E+00  to  1.00198E+01 mev   
      1.00198E+01  to  1.01287E+01 mev   
      1.01287E+01  to  1.02376E+01 mev   
      1.02376E+01  to  1.03465E+01 mev   
      1.03465E+01  to  1.04554E+01 mev   
      1.04554E+01  to  1.05644E+01 mev   
      1.05644E+01  to  1.06733E+01 mev   
      1.06733E+01  to  1.07822E+01 mev   
      1.07822E+01  to  1.08911E+01 mev   
      1.08911E+01  to  1.10000E+01 mev   
      total bin
 
 warning.  use models for the following missing data tables:
   8000.  c
  11000.  c
  13000.  c
  15000.  c
  25000.  c
   8000.  h
  11000.  h
  12000.  h
  13000.  h
  14000.  h
  15000.  h
  19000.  h
  20000.  h
  22000.  h
  25000.  h
  26000.  h
1material composition                                                                                   print table 40

 material
  number     component nuclide, atom fraction

     1           13000, 7.04887941929E-02      14000, 1.99115943060E-01      26000, 1.95272853306E-02      20000, 4.56045354084E-02
                 22000, 2.36882941537E-03      12000, 1.59732671876E-02      25000, 2.77904198728E-04      19000, 1.98034460216E-02
                 11000, 7.39997558931E-03      15000, 1.76042028535E-03       8000, 6.17679599310E-01


 material
  number     component nuclide, mass fraction

     1           13000, 8.72000000000E-02      14000, 2.56400000000E-01      26000, 5.00000000000E-02      20000, 8.38000000000E-02
                 22000, 5.20000000000E-03      12000, 1.78000000000E-02      25000, 7.00000000000E-04      19000, 3.55000000000E-02
                 11000, 7.80000000000E-03      15000, 2.50000000000E-03       8000, 4.53100000000E-01


1LAHET physics options:                                                                                 print table 41

 lca    ielas   ipreq  iexisa  ichoic   jcoul  nexite   npidk   noact    icem    ilaq
 lca        2       1       2      23       1       1       0       1       0       0

 lcb    flenb(i),i=1,6                                                          ctofe       flim0
 lcb    3.4900E+03  3.4900E+03  2.4900E+03  2.4900E+03  8.0000E+02  8.0000E+02 -1.0000E+00 -1.0000E+00

 lea     ipht     icc  nobalc  nobale   ifbrk  ilvden   ievap   nofis
 lea        1       4       1       0       1       0       0       1

 leb    yzere       bzere       yzero       bzero
 leb    1.5000E+00  8.0000E+00  1.5000E+00  1.0000E+01


     history tape is file   histp   

1cell volumes and masses                                                                                print table 50

        cell     atom          gram         input       calculated                            reason volume
                density       density       volume        volume         mass       pieces    not calculated

     1     1  7.31677E-02   2.65000E+00   0.00000E+00   6.28319E+04   1.66504E+05      1                      
     2     2  0.00000E+00   0.00000E+00   0.00000E+00   4.60767E+05   0.00000E+00      1                      
     3     3  0.00000E+00   0.00000E+00   0.00000E+00   0.00000E+00   0.00000E+00      0      infinite        
1surface areas                                                                                          print table 50

         surface    input      calculated    reason area
                    area          area       not calculated

     1        1  0.00000E+00   6.28319E+03                   
     2        2  0.00000E+00   1.25664E+03                   
     3        3  0.00000E+00   1.25664E+03                   
     4        4  0.00000E+00   3.14159E+04                   
1cells                                                                                                  print table 60

                      atom        gram                                     neutron     photon      proton       photon wt
        cell  mat    density     density     volume       mass     pieces  importance  importance  importance  generation

     1     1    1  7.31677E-02 2.65000E+00 6.28319E+04 1.66504E+05      1  1.0000E+00  1.0000E+00  1.0000E+00  -1.000E+00
     2     2    0  0.00000E+00 0.00000E+00 4.60767E+05 0.00000E+00      1  1.0000E+00  1.0000E+00  1.0000E+00  -1.000E+00
     3     3    0  0.00000E+00 0.00000E+00 0.00000E+00 0.00000E+00      0  0.0000E+00  0.0000E+00  0.0000E+00  -1.000E+00

 total                                     5.23599E+05 1.66504E+05
1surfaces                                                                                               print table 70

         surface     trans  type   surface coefficients

     1      1                cz    2.0000000E+01
     2      2                pz    0.0000000E+00
     3      3                pz    5.0000000E+01
     4      4                sz    2.5000000E+01   5.0000000E+01


 random number control    0.830206021468160E+14
1  cell temperatures in mev for the free-gas thermal neutron treatment.                                 print table 72

   all non-zero importance cells with materials have a temperature for thermal neutrons of 2.5300E-08 mev.

    minimum source weight = 1.0000E+00    maximum source weight = 1.0000E+00

         5 warning messages so far.
1physical constants                                                                                     print table 98


   name                    value     description

   huge      1.0000000000000E+37     infinity
    pie      3.1415926535898E+00     pi
  euler      5.7721566490153E-01     euler constant
 avogad      6.0220434469282E+23     avogadro number (molecules/mole)
  aneut      1.0086649670000E+00     neutron mass (amu)
  avgdn      5.9703109000000E-01     avogadro number/neutron mass (1.e-24*molecules/mole/amu)
  slite      2.9979250000000E+02     speed of light (cm/shake)
 planck      4.1357320000000E-13     planck constant (mev shake)
  fscon      1.3703930000000E+02     inverse fine structure constant h*c/(2*pi*e**2)
 gpt(1)      9.3958000000000E+02     neutron mass (mev)
 gpt(3)      5.1100800000000E-01     electron mass (mev)


 fission q-values:     nuclide    q(mev)   nuclide    q(mev)
                         90232    171.91     91233    175.57
                         92233    180.84     92234    179.45
                         92235    180.88     92236    179.50
                         92237    180.40     92238    181.31
                         92239    180.40     92240    180.40
                         93237    183.67     94238    186.65
                         94239    189.44     94240    186.36
                         94241    188.99     94242    185.98
                         94243    187.48     95241    190.83
                         95242    190.54     95243    190.25
                         96242    190.49     96244    190.49
                         other    180.00


 the following compilation options were used:

     CHEAP
     DEC
     PLOT
     MCPLOT
     GKSSIM
     XLIB
     XS64
     CEM
     INCL
     HISTP
     MESHTAL
     RADIOG
     SPABI
     default datapath: c:\mcnpx\xs                                                                     
1cross-section tables                                                                                   print table 100

     table    length

                        tables from file actia                                                           

 no particle-production data for ipt=  9 from  12000.62c
  12000.62c   59215  12-mg-0 at 293.6K from endf/b-vi.8 njoy99.50                                 mat1200      12/06/01
 no particle-production data for ipt=  9 from  19000.62c
  19000.62c   41328  19-k-0 at 293.6K from endf/b-vi.8 njoy99.50                                  mat1900      12/06/01
 particle-production data for ipt=  9 being used from  20000.62c
 particle-production data for ipt= 31 being expunged from  20000.62c
 particle-production data for ipt= 32 being expunged from  20000.62c
 particle-production data for ipt= 34 being expunged from  20000.62c
  20000.62c  134528  20-ca-0 at 293.6K from endf-vi.8 njoy99.50                                   mat2000      12/05/01
 no particle-production data for ipt=  9 from  22000.62c
  22000.62c   80616  22-ti-0 at 293.6K from endf/b-vi.8 njoy99.50                                 mat2200      12/06/01

                        tables from file endf60                                                          

 no particle-production data for ipt=  9 from  14000.60c
  14000.60c   98643  14-si-nat from endf/b-vi                                                     mat1400      11/25/93

                        tables from file rmccs                                                           

 no particle-production data for ipt=  9 from  26000.55c
  26000.55c  142443  njoy                                                                       ( 260)       10/21/82  

                        tables from file mcplib04                                                        

   8000.04p    3348  ENDF/B-VI Release 8 Photoatomic Data for 8-O                                 mat 800      02/07/03
  11000.04p    4071  ENDF/B-VI Release 8 Photoatomic Data for 11-NA                               mat1100      02/07/03
  12000.04p    3857  ENDF/B-VI Release 8 Photoatomic Data for 12-MG                               mat1200      02/07/03
  13000.04p    4922  ENDF/B-VI Release 8 Photoatomic Data for 13-AL                               mat1300      02/07/03
  14000.04p    4868  ENDF/B-VI Release 8 Photoatomic Data for 14-SI                               mat1400      02/07/03
  15000.04p    4574  ENDF/B-VI Release 8 Photoatomic Data for 15-P                                mat1500      02/07/03
  19000.04p    5123  ENDF/B-VI Release 8 Photoatomic Data for 19-K                                mat1900      02/07/03
  20000.04p    5089  ENDF/B-VI Release 8 Photoatomic Data for 20-CA                               mat2000      02/07/03
  22000.04p    5818  ENDF/B-VI Release 8 Photoatomic Data for 22-TI                               mat2200      02/07/03
  25000.04p    5674  ENDF/B-VI Release 8 Photoatomic Data for 25-MN                               mat2500      02/07/03
  26000.04p    5794  ENDF/B-VI Release 8 Photoatomic Data for 26-FE                               mat2600      02/07/03

  total      609911

 any neutrons with energy greater than emax = 2.00000E+03 from the source or from a collision will be resampled.

 neutron cross sections outside the range from 0.0000E+00 to 2.0000E+03 mev are expunged.

 maximum photon energy set to 2000.0 mev (maximum electron energy)
 warning.  "simple physics turned on for photons > e mev."             
 nps =         0     nrn =               0      e  = 2.0000E+03                     

                        tables from file el03                                                            

   8000.03e    2333                                                                                          6/6/98    
  11000.03e    2337                                                                                          6/6/98    
  12000.03e    2337                                                                                          6/6/98    
  13000.03e    2337                                                                                          6/6/98    
  14000.03e    2339                                                                                          6/6/98    
  15000.03e    2339                                                                                          6/6/98    
  19000.03e    2343                                                                                          6/6/98    
  20000.03e    2343                                                                                          6/6/98    
  22000.03e    2345                                                                                          6/6/98    
  25000.03e    2345                                                                                          6/6/98    
  26000.03e    2345                                                                                          6/6/98    

1particles and energy limits                                                                            print table 101

                         particle      maximum       smallest      largest       always        always
                         cutoff        particle      table         table         use table     use model
   particle type         energy        energy        maximum       maximum       below         above

    1  n  neutron       0.0000E+00    2.0000E+03    2.0000E+01    1.5000E+02    0.0000E+00    1.5000E+02
    2  p  photon        1.0000E-03    2.0000E+03    1.0000E+05    1.0000E+05    1.0000E+37    1.0000E+37
    3  e  electron      1.0000E-03    2.0000E+03    2.0000E+03    2.0000E+03    1.0000E+37    1.0000E+37
    9  h  proton        1.0000E+00    2.0000E+03    0.0000E+00    0.0000E+00    0.0000E+00    0.0000E+00


The following nuclides use physics models rather than data tables:

            8000.  c
           11000.  c
           13000.  c
           15000.  c
           25000.  c
            8000.  h
           11000.  h
           12000.  h
           13000.  h
           14000.  h
           15000.  h
           19000.  h
           20000.  h
           22000.  h
           25000.  h
           26000.  h
 
1range table for material    1 (condensed)                                                              print table 85

 electron substeps per energy step =   5,  default =   5.  mean ionization energy = 1.52320E+02 ev.

 density effect data
 non-conductor
   z =  13
    occ no, be(ev) pairs
       2.   1564.000       2.    121.000       2.     77.000       4.     77.000      -3.      9.075
   z =  14
    occ no, be(ev) pairs
       2.   1844.000       2.    154.000       2.    104.000       4.    104.000       2.     13.460      -2.      8.151
   z =  26
    occ no, be(ev) pairs
       2.   7117.000       2.    851.000       2.    726.000       4.    713.000       2.     98.000       2.     61.000
       4.     59.000       6.      9.000      -2.      7.870
   z =  20
    occ no, be(ev) pairs
       2.   4041.000       2.    441.000       2.    353.000       4.    349.000       2.     46.000       2.     28.000
       4.     28.000      -2.      6.113
   z =  22
    occ no, be(ev) pairs
       2.   4970.000       2.    567.000       2.    465.000       4.    459.000       2.     64.000       2.     39.000
       4.     38.000       2.      8.000      -2.      6.820
   z =  12
    occ no, be(ev) pairs
       2.   1308.000       2.     92.000       2.     54.000       4.     54.000      -2.      7.646
   z =  25
    occ no, be(ev) pairs
       2.   6544.000       2.    755.000       2.    656.000       4.    645.000       2.     89.000       2.     55.000
       4.     53.000       5.      9.000      -2.      7.434
   z =  19
    occ no, be(ev) pairs
       2.   3610.000       2.    381.000       2.    299.000       4.    296.000       2.     37.000       2.     19.000
       4.     18.700      -1.      4.341
   z =  11
    occ no, be(ev) pairs
       2.   1075.000       2.     66.000       2.     34.000       4.     34.000      -1.      5.139
   z =  15
    occ no, be(ev) pairs
       2.   2148.000       2.    191.000       2.    135.000       4.    134.000       2.     16.150      -3.     10.490
   z =   8
    occ no, be(ev) pairs
       2.    538.000       2.     28.480       4.     13.620
       plas(ev)       wt       tmin(mev)
       33.00886     2.35108     0.31963

         energy           stopping power           range   radiation   beta**2   density   rad/col   drange    dyield
    n              collision radiation   total               yield                corr
          mev      mev cm2/g mev cm2/g mev cm2/g   g/cm2                        mev cm2/g             g/cm2

  168  1.0400E-03  7.767E+01 3.785E-03 7.767E+01 6.964E-06 3.901E-06  4.058E-03 0.000E+00 4.874E-05 1.087E-06 4.057E-09
  167  1.1341E-03  7.422E+01 3.897E-03 7.422E+01 8.204E-06 7.779E-06  4.424E-03 0.000E+00 5.251E-05 1.240E-06 4.765E-09
  166  1.2368E-03  7.080E+01 4.009E-03 7.081E+01 9.620E-06 1.166E-05  4.823E-03 0.000E+00 5.662E-05 1.416E-06 5.601E-09
  165  1.3487E-03  6.745E+01 4.122E-03 6.745E+01 1.124E-05 1.558E-05  5.258E-03 0.000E+00 6.111E-05 1.620E-06 6.589E-09
  164  1.4708E-03  6.417E+01 4.234E-03 6.417E+01 1.310E-05 1.956E-05  5.732E-03 0.000E+00 6.599E-05 1.856E-06 7.757E-09
  163  1.6039E-03  6.097E+01 4.347E-03 6.097E+01 1.523E-05 2.363E-05  6.248E-03 0.000E+00 7.130E-05 2.129E-06 9.137E-09
  162  1.7490E-03  5.786E+01 4.460E-03 5.787E+01 1.767E-05 2.783E-05  6.810E-03 0.000E+00 7.709E-05 2.445E-06 1.077E-08
  161  1.9073E-03  5.485E+01 4.573E-03 5.486E+01 2.048E-05 3.218E-05  7.423E-03 0.000E+00 8.337E-05 2.811E-06 1.270E-08
  160  2.0800E-03  5.195E+01 4.685E-03 5.195E+01 2.372E-05 3.671E-05  8.091E-03 0.000E+00 9.019E-05 3.235E-06 1.498E-08
  159  2.2682E-03  4.915E+01 4.797E-03 4.916E+01 2.744E-05 4.146E-05  8.819E-03 0.000E+00 9.759E-05 3.727E-06 1.767E-08
  158  2.4735E-03  4.647E+01 4.907E-03 4.647E+01 3.174E-05 4.645E-05  9.611E-03 0.000E+00 1.056E-04 4.297E-06 2.086E-08
  157  2.6974E-03  4.389E+01 5.016E-03 4.390E+01 3.670E-05 5.172E-05  1.047E-02 0.000E+00 1.143E-04 4.959E-06 2.461E-08
  156  2.9415E-03  4.143E+01 5.124E-03 4.143E+01 4.243E-05 5.730E-05  1.141E-02 0.000E+00 1.237E-04 5.727E-06 2.905E-08
  155  3.2078E-03  3.907E+01 5.229E-03 3.908E+01 4.905E-05 6.323E-05  1.244E-02 0.000E+00 1.338E-04 6.620E-06 3.428E-08
  154  3.4981E-03  3.683E+01 5.333E-03 3.683E+01 5.670E-05 6.954E-05  1.355E-02 0.000E+00 1.448E-04 7.657E-06 4.045E-08
  153  3.8147E-03  3.469E+01 5.435E-03 3.470E+01 6.556E-05 7.628E-05  1.476E-02 0.000E+00 1.567E-04 8.861E-06 4.772E-08
  152  4.1600E-03  3.266E+01 5.533E-03 3.266E+01 7.583E-05 8.348E-05  1.608E-02 0.000E+00 1.694E-04 1.026E-05 5.629E-08
  151  4.5365E-03  3.073E+01 5.630E-03 3.073E+01 8.772E-05 9.119E-05  1.752E-02 0.000E+00 1.832E-04 1.189E-05 6.638E-08
  150  4.9471E-03  2.890E+01 5.723E-03 2.890E+01 1.015E-04 9.944E-05  1.908E-02 0.000E+00 1.981E-04 1.378E-05 7.826E-08
  149  5.3948E-03  2.716E+01 5.813E-03 2.717E+01 1.175E-04 1.083E-04  2.078E-02 0.000E+00 2.140E-04 1.599E-05 9.224E-08
  148  5.8831E-03  2.552E+01 5.900E-03 2.553E+01 1.360E-04 1.178E-04  2.263E-02 0.000E+00 2.312E-04 1.855E-05 1.087E-07
  147  6.4155E-03  2.397E+01 5.983E-03 2.397E+01 1.576E-04 1.279E-04  2.464E-02 0.000E+00 2.496E-04 2.154E-05 1.280E-07
  146  6.9962E-03  2.250E+01 6.063E-03 2.251E+01 1.826E-04 1.389E-04  2.683E-02 0.000E+00 2.694E-04 2.501E-05 1.507E-07
  145  7.6294E-03  2.112E+01 6.138E-03 2.112E+01 2.116E-04 1.506E-04  2.920E-02 0.000E+00 2.907E-04 2.906E-05 1.773E-07
  144  8.3199E-03  1.981E+01 6.210E-03 1.982E+01 2.454E-04 1.631E-04  3.178E-02 0.000E+00 3.134E-04 3.377E-05 2.085E-07
  143  9.0729E-03  1.859E+01 6.277E-03 1.859E+01 2.847E-04 1.766E-04  3.459E-02 0.000E+00 3.378E-04 3.925E-05 2.451E-07
  142  9.8941E-03  1.743E+01 6.341E-03 1.744E+01 3.303E-04 1.911E-04  3.763E-02 0.000E+00 3.638E-04 4.564E-05 2.880E-07
  141  1.0790E-02  1.634E+01 6.401E-03 1.635E+01 3.834E-04 2.066E-04  4.093E-02 0.000E+00 3.917E-04 5.307E-05 3.382E-07
  140  1.1766E-02  1.532E+01 6.458E-03 1.533E+01 4.451E-04 2.231E-04  4.451E-02 0.000E+00 4.215E-04 6.174E-05 3.970E-07
  139  1.2831E-02  1.436E+01 6.510E-03 1.436E+01 5.169E-04 2.409E-04  4.839E-02 0.000E+00 4.534E-04 7.182E-05 4.657E-07
  138  1.3992E-02  1.346E+01 6.558E-03 1.346E+01 6.005E-04 2.600E-04  5.259E-02 0.000E+00 4.874E-04 8.356E-05 5.461E-07
  137  1.5259E-02  1.261E+01 6.602E-03 1.262E+01 6.977E-04 2.803E-04  5.715E-02 0.000E+00 5.235E-04 9.724E-05 6.399E-07
  136  1.6640E-02  1.182E+01 6.641E-03 1.182E+01 8.109E-04 3.021E-04  6.208E-02 0.000E+00 5.620E-04 1.131E-04 7.493E-07
  135  1.8146E-02  1.107E+01 6.677E-03 1.108E+01 9.425E-04 3.253E-04  6.741E-02 0.000E+00 6.030E-04 1.317E-04 8.769E-07
  134  1.9788E-02  1.038E+01 6.711E-03 1.038E+01 1.096E-03 3.502E-04  7.317E-02 0.000E+00 6.467E-04 1.532E-04 1.026E-06
  133  2.1579E-02  9.726E+00 6.742E-03 9.732E+00 1.274E-03 3.767E-04  7.939E-02 0.000E+00 6.933E-04 1.783E-04 1.199E-06
  132  2.3532E-02  9.116E+00 6.772E-03 9.123E+00 1.481E-03 4.050E-04  8.611E-02 0.000E+00 7.429E-04 2.074E-04 1.402E-06
  131  2.5662E-02  8.546E+00 6.801E-03 8.553E+00 1.723E-03 4.352E-04  9.335E-02 0.000E+00 7.958E-04 2.413E-04 1.638E-06
  130  2.7985E-02  8.014E+00 6.828E-03 8.021E+00 2.003E-03 4.674E-04  1.011E-01 0.000E+00 8.520E-04 2.806E-04 1.912E-06
  129  3.0518E-02  7.516E+00 6.854E-03 7.523E+00 2.330E-03 5.018E-04  1.095E-01 0.000E+00 9.119E-04 3.263E-04 2.232E-06
  128  3.3280E-02  7.052E+00 6.879E-03 7.059E+00 2.709E-03 5.384E-04  1.185E-01 0.000E+00 9.754E-04 3.793E-04 2.604E-06
  127  3.6292E-02  6.619E+00 6.903E-03 6.626E+00 3.150E-03 5.774E-04  1.282E-01 0.000E+00 1.043E-03 4.407E-04 3.037E-06
  126  3.9576E-02  6.215E+00 6.927E-03 6.222E+00 3.661E-03 6.189E-04  1.386E-01 0.000E+00 1.115E-03 5.119E-04 3.540E-06
  125  4.3158E-02  5.839E+00 6.952E-03 5.846E+00 4.256E-03 6.631E-04  1.497E-01 0.000E+00 1.191E-03 5.943E-04 4.125E-06
  124  4.7065E-02  5.488E+00 6.977E-03 5.495E+00 4.945E-03 7.101E-04  1.616E-01 0.000E+00 1.271E-03 6.897E-04 4.803E-06
  123  5.1324E-02  5.162E+00 7.004E-03 5.169E+00 5.745E-03 7.601E-04  1.742E-01 0.000E+00 1.357E-03 7.998E-04 5.591E-06
  122  5.5969E-02  4.858E+00 7.033E-03 4.865E+00 6.672E-03 8.133E-04  1.877E-01 0.000E+00 1.448E-03 9.269E-04 6.505E-06
  121  6.1035E-02  4.576E+00 7.065E-03 4.583E+00 7.746E-03 8.697E-04  2.020E-01 0.000E+00 1.544E-03 1.074E-03 7.567E-06
  120  6.6559E-02  4.313E+00 7.101E-03 4.320E+00 8.988E-03 9.298E-04  2.172E-01 0.000E+00 1.646E-03 1.242E-03 8.799E-06
  119  7.2583E-02  4.070E+00 7.143E-03 4.077E+00 1.042E-02 9.935E-04  2.333E-01 0.000E+00 1.755E-03 1.436E-03 1.023E-05
  118  7.9153E-02  3.844E+00 7.189E-03 3.851E+00 1.208E-02 1.061E-03  2.503E-01 0.000E+00 1.870E-03 1.659E-03 1.189E-05
  117  8.6317E-02  3.634E+00 7.240E-03 3.641E+00 1.400E-02 1.133E-03  2.681E-01 0.000E+00 1.992E-03 1.914E-03 1.381E-05
  116  9.4129E-02  3.440E+00 7.298E-03 3.447E+00 1.620E-02 1.210E-03  2.869E-01 0.000E+00 2.122E-03 2.207E-03 1.604E-05
  115  1.0265E-01  3.260E+00 7.364E-03 3.267E+00 1.874E-02 1.291E-03  3.066E-01 0.000E+00 2.259E-03 2.540E-03 1.862E-05
  114  1.1194E-01  3.093E+00 7.437E-03 3.101E+00 2.167E-02 1.377E-03  3.271E-01 0.000E+00 2.404E-03 2.921E-03 2.161E-05
  113  1.2207E-01  2.940E+00 7.520E-03 2.947E+00 2.502E-02 1.468E-03  3.485E-01 0.000E+00 2.558E-03 3.353E-03 2.508E-05
  112  1.3312E-01  2.798E+00 7.614E-03 2.805E+00 2.886E-02 1.565E-03  3.706E-01 0.000E+00 2.721E-03 3.845E-03 2.909E-05
  111  1.4517E-01  2.667E+00 7.718E-03 2.675E+00 3.326E-02 1.667E-03  3.935E-01 0.000E+00 2.894E-03 4.401E-03 3.374E-05
  110  1.5831E-01  2.547E+00 7.836E-03 2.555E+00 3.829E-02 1.776E-03  4.171E-01 0.000E+00 3.077E-03 5.029E-03 3.911E-05
  109  1.7263E-01  2.436E+00 7.968E-03 2.444E+00 4.403E-02 1.891E-03  4.413E-01 0.000E+00 3.271E-03 5.737E-03 4.534E-05
  108  1.8826E-01  2.334E+00 8.118E-03 2.343E+00 5.056E-02 2.013E-03  4.660E-01 0.000E+00 3.477E-03 6.534E-03 5.255E-05
  107  2.0530E-01  2.241E+00 8.288E-03 2.250E+00 5.799E-02 2.143E-03  4.911E-01 0.000E+00 3.698E-03 7.426E-03 6.091E-05
  106  2.2388E-01  2.156E+00 8.483E-03 2.165E+00 6.641E-02 2.280E-03  5.165E-01 0.000E+00 3.934E-03 8.424E-03 7.064E-05
  105  2.4414E-01  2.079E+00 8.704E-03 2.088E+00 7.595E-02 2.427E-03  5.421E-01 0.000E+00 4.187E-03 9.536E-03 8.195E-05
  104  2.6624E-01  2.008E+00 8.956E-03 2.017E+00 8.672E-02 2.583E-03  5.677E-01 0.000E+00 4.459E-03 1.077E-02 9.512E-05
  103  2.9033E-01  1.945E+00 9.241E-03 1.954E+00 9.887E-02 2.749E-03  5.934E-01 0.000E+00 4.753E-03 1.214E-02 1.105E-04
  102  3.1661E-01  1.887E+00 9.565E-03 1.896E+00 1.125E-01 2.926E-03  6.188E-01 0.000E+00 5.070E-03 1.366E-02 1.284E-04
  101  3.4527E-01  1.834E+00 9.931E-03 1.844E+00 1.279E-01 3.116E-03  6.439E-01 1.018E-03 5.416E-03 1.533E-02 1.494E-04
  100  3.7652E-01  1.786E+00 1.035E-02 1.796E+00 1.450E-01 3.320E-03  6.685E-01 2.296E-03 5.793E-03 1.718E-02 1.742E-04
   99  4.1059E-01  1.743E+00 1.081E-02 1.754E+00 1.642E-01 3.540E-03  6.926E-01 3.701E-03 6.204E-03 1.921E-02 2.032E-04
   98  4.4776E-01  1.705E+00 1.134E-02 1.716E+00 1.857E-01 3.776E-03  7.159E-01 5.233E-03 6.654E-03 2.143E-02 2.374E-04
   97  4.8828E-01  1.671E+00 1.194E-02 1.683E+00 2.095E-01 4.031E-03  7.385E-01 6.897E-03 7.146E-03 2.385E-02 2.777E-04
   96  5.3247E-01  1.641E+00 1.262E-02 1.654E+00 2.360E-01 4.308E-03  7.602E-01 8.700E-03 7.687E-03 2.650E-02 3.253E-04
   95  5.8067E-01  1.615E+00 1.337E-02 1.628E+00 2.654E-01 4.608E-03  7.809E-01 1.065E-02 8.281E-03 2.938E-02 3.817E-04
   94  6.3322E-01  1.593E+00 1.423E-02 1.607E+00 2.979E-01 4.933E-03  8.006E-01 1.277E-02 8.935E-03 3.250E-02 4.485E-04
   93  6.9053E-01  1.573E+00 1.519E-02 1.588E+00 3.338E-01 5.288E-03  8.191E-01 1.506E-02 9.656E-03 3.588E-02 5.278E-04
   92  7.5303E-01  1.557E+00 1.627E-02 1.573E+00 3.733E-01 5.675E-03  8.366E-01 1.753E-02 1.045E-02 3.955E-02 6.221E-04
   91  8.2119E-01  1.543E+00 1.749E-02 1.561E+00 4.168E-01 6.099E-03  8.529E-01 2.019E-02 1.133E-02 4.351E-02 7.344E-04
   90  8.9551E-01  1.532E+00 1.886E-02 1.551E+00 4.646E-01 6.562E-03  8.680E-01 2.306E-02 1.231E-02 4.778E-02 8.683E-04
   89  9.7656E-01  1.524E+00 2.040E-02 1.544E+00 5.170E-01 7.070E-03  8.820E-01 2.613E-02 1.339E-02 5.238E-02 1.028E-03
   88  1.0649E+00  1.517E+00 2.213E-02 1.539E+00 5.743E-01 7.628E-03  8.949E-01 2.942E-02 1.459E-02 5.734E-02 1.219E-03
   87  1.1613E+00  1.513E+00 2.406E-02 1.537E+00 6.370E-01 8.242E-03  9.066E-01 3.294E-02 1.591E-02 6.268E-02 1.447E-03
   86  1.2664E+00  1.510E+00 2.623E-02 1.536E+00 7.054E-01 8.916E-03  9.173E-01 3.668E-02 1.737E-02 6.842E-02 1.720E-03
   85  1.3811E+00  1.509E+00 2.866E-02 1.538E+00 7.800E-01 9.658E-03  9.271E-01 4.066E-02 1.899E-02 7.459E-02 2.047E-03
   84  1.5061E+00  1.509E+00 3.137E-02 1.541E+00 8.612E-01 1.047E-02  9.358E-01 4.488E-02 2.079E-02 8.122E-02 2.437E-03
   83  1.6424E+00  1.511E+00 3.441E-02 1.545E+00 9.496E-01 1.137E-02  9.437E-01 4.933E-02 2.278E-02 8.835E-02 2.905E-03
   82  1.7910E+00  1.514E+00 3.781E-02 1.552E+00 1.046E+00 1.237E-02  9.507E-01 5.403E-02 2.498E-02 9.599E-02 3.466E-03
   81  1.9531E+00  1.518E+00 4.160E-02 1.560E+00 1.150E+00 1.346E-02  9.570E-01 5.897E-02 2.741E-02 1.042E-01 4.137E-03
   80  2.1299E+00  1.523E+00 4.584E-02 1.569E+00 1.263E+00 1.466E-02  9.626E-01 6.416E-02 3.010E-02 1.130E-01 4.940E-03
   79  2.3227E+00  1.529E+00 5.056E-02 1.579E+00 1.385E+00 1.598E-02  9.675E-01 6.960E-02 3.308E-02 1.225E-01 5.902E-03
   78  2.5329E+00  1.535E+00 5.583E-02 1.591E+00 1.518E+00 1.744E-02  9.718E-01 7.529E-02 3.637E-02 1.326E-01 7.054E-03
   77  2.7621E+00  1.542E+00 6.170E-02 1.604E+00 1.661E+00 1.905E-02  9.756E-01 8.122E-02 4.001E-02 1.435E-01 8.431E-03
   76  3.0121E+00  1.550E+00 6.824E-02 1.618E+00 1.817E+00 2.081E-02  9.790E-01 8.740E-02 4.403E-02 1.552E-01 1.008E-02
   75  3.2848E+00  1.558E+00 7.551E-02 1.633E+00 1.984E+00 2.275E-02  9.819E-01 9.383E-02 4.847E-02 1.677E-01 1.205E-02
   74  3.5820E+00  1.566E+00 8.360E-02 1.650E+00 2.165E+00 2.489E-02  9.844E-01 1.005E-01 5.337E-02 1.811E-01 1.440E-02
   73  3.9062E+00  1.575E+00 9.258E-02 1.668E+00 2.361E+00 2.723E-02  9.866E-01 1.074E-01 5.877E-02 1.954E-01 1.721E-02
   72  4.2598E+00  1.584E+00 1.025E-01 1.687E+00 2.572E+00 2.979E-02  9.885E-01 1.146E-01 6.472E-02 2.108E-01 2.056E-02
   71  4.6453E+00  1.594E+00 1.136E-01 1.707E+00 2.799E+00 3.260E-02  9.902E-01 1.220E-01 7.126E-02 2.272E-01 2.454E-02
   70  5.0658E+00  1.603E+00 1.258E-01 1.729E+00 3.044E+00 3.568E-02  9.916E-01 1.296E-01 7.847E-02 2.447E-01 2.928E-02
   69  5.5243E+00  1.612E+00 1.393E-01 1.752E+00 3.307E+00 3.904E-02  9.928E-01 1.375E-01 8.640E-02 2.635E-01 3.491E-02
   68  6.0243E+00  1.622E+00 1.543E-01 1.776E+00 3.590E+00 4.270E-02  9.939E-01 1.456E-01 9.513E-02 2.834E-01 4.160E-02
   67  6.5695E+00  1.632E+00 1.709E-01 1.803E+00 3.895E+00 4.670E-02  9.948E-01 1.539E-01 1.047E-01 3.047E-01 4.953E-02
   66  7.1641E+00  1.641E+00 1.892E-01 1.831E+00 4.222E+00 5.105E-02  9.956E-01 1.624E-01 1.153E-01 3.273E-01 5.892E-02
   65  7.8125E+00  1.651E+00 2.095E-01 1.861E+00 4.574E+00 5.577E-02  9.962E-01 1.711E-01 1.269E-01 3.513E-01 7.003E-02
   64  8.5196E+00  1.661E+00 2.319E-01 1.893E+00 4.950E+00 6.090E-02  9.968E-01 1.801E-01 1.396E-01 3.768E-01 8.314E-02
   63  9.2907E+00  1.670E+00 2.566E-01 1.927E+00 5.354E+00 6.646E-02  9.973E-01 1.892E-01 1.536E-01 4.038E-01 9.860E-02
   62  1.0132E+01  1.680E+00 2.839E-01 1.964E+00 5.786E+00 7.247E-02  9.977E-01 1.985E-01 1.690E-01 4.322E-01 1.168E-01
   61  1.1049E+01  1.689E+00 3.140E-01 2.003E+00 6.249E+00 7.896E-02  9.980E-01 2.080E-01 1.859E-01 4.623E-01 1.382E-01
   60  1.2049E+01  1.699E+00 3.472E-01 2.046E+00 6.743E+00 8.596E-02  9.983E-01 2.176E-01 2.044E-01 4.939E-01 1.633E-01
   59  1.3139E+01  1.708E+00 3.838E-01 2.092E+00 7.270E+00 9.348E-02  9.986E-01 2.275E-01 2.247E-01 5.271E-01 1.926E-01
   58  1.4328E+01  1.717E+00 4.241E-01 2.141E+00 7.832E+00 1.016E-01  9.988E-01 2.375E-01 2.469E-01 5.618E-01 2.269E-01
   57  1.5625E+01  1.727E+00 4.684E-01 2.195E+00 8.430E+00 1.102E-01  9.990E-01 2.477E-01 2.713E-01 5.981E-01 2.668E-01
   56  1.7039E+01  1.736E+00 5.172E-01 2.253E+00 9.066E+00 1.194E-01  9.992E-01 2.580E-01 2.980E-01 6.359E-01 3.133E-01
   55  1.8581E+01  1.744E+00 5.709E-01 2.315E+00 9.741E+00 1.293E-01  9.993E-01 2.686E-01 3.273E-01 6.752E-01 3.673E-01
   54  2.0263E+01  1.753E+00 6.300E-01 2.383E+00 1.046E+01 1.398E-01  9.994E-01 2.793E-01 3.593E-01 7.159E-01 4.297E-01
   53  2.2097E+01  1.762E+00 6.949E-01 2.457E+00 1.121E+01 1.509E-01  9.995E-01 2.901E-01 3.944E-01 7.579E-01 5.019E-01
   52  2.4097E+01  1.770E+00 7.663E-01 2.537E+00 1.202E+01 1.626E-01  9.996E-01 3.011E-01 4.328E-01 8.011E-01 5.851E-01
   51  2.6278E+01  1.779E+00 8.447E-01 2.624E+00 1.286E+01 1.751E-01  9.996E-01 3.122E-01 4.749E-01 8.454E-01 6.807E-01
   50  2.8656E+01  1.787E+00 9.309E-01 2.718E+00 1.375E+01 1.881E-01  9.997E-01 3.235E-01 5.209E-01 8.906E-01 7.904E-01
   49  3.1250E+01  1.795E+00 1.025E+00 2.821E+00 1.469E+01 2.018E-01  9.997E-01 3.349E-01 5.712E-01 9.366E-01 9.158E-01
   48  3.4078E+01  1.803E+00 1.129E+00 2.933E+00 1.567E+01 2.161E-01  9.998E-01 3.465E-01 6.262E-01 9.833E-01 1.059E+00
   47  3.7163E+01  1.811E+00 1.243E+00 3.055E+00 1.670E+01 2.311E-01  9.998E-01 3.581E-01 6.863E-01 1.030E+00 1.222E+00
   46  4.0526E+01  1.819E+00 1.368E+00 3.188E+00 1.778E+01 2.466E-01  9.998E-01 3.699E-01 7.520E-01 1.078E+00 1.407E+00
   45  4.4194E+01  1.827E+00 1.505E+00 3.333E+00 1.891E+01 2.627E-01  9.999E-01 3.818E-01 8.239E-01 1.125E+00 1.616E+00
   44  4.8194E+01  1.835E+00 1.656E+00 3.491E+00 2.008E+01 2.793E-01  9.999E-01 3.938E-01 9.024E-01 1.173E+00 1.853E+00
   43  5.2556E+01  1.842E+00 1.821E+00 3.663E+00 2.130E+01 2.965E-01  9.999E-01 4.059E-01 9.881E-01 1.220E+00 2.119E+00
   42  5.7313E+01  1.850E+00 2.001E+00 3.851E+00 2.256E+01 3.141E-01  9.999E-01 4.181E-01 1.082E+00 1.266E+00 2.419E+00
   41  6.2500E+01  1.857E+00 2.199E+00 4.057E+00 2.388E+01 3.321E-01  9.999E-01 4.303E-01 1.184E+00 1.312E+00 2.755E+00
   40  6.8157E+01  1.865E+00 2.416E+00 4.281E+00 2.523E+01 3.505E-01  9.999E-01 4.427E-01 1.296E+00 1.357E+00 3.131E+00
   39  7.4325E+01  1.872E+00 2.654E+00 4.526E+00 2.663E+01 3.691E-01  1.000E+00 4.551E-01 1.418E+00 1.401E+00 3.551E+00
   38  8.1052E+01  1.879E+00 2.914E+00 4.793E+00 2.808E+01 3.881E-01  1.000E+00 4.676E-01 1.551E+00 1.444E+00 4.018E+00
   37  8.8388E+01  1.887E+00 3.199E+00 5.086E+00 2.956E+01 4.072E-01  1.000E+00 4.801E-01 1.696E+00 1.486E+00 4.539E+00
   36  9.6388E+01  1.894E+00 3.511E+00 5.405E+00 3.109E+01 4.265E-01  1.000E+00 4.927E-01 1.854E+00 1.526E+00 5.116E+00
   35  1.0511E+02  1.901E+00 3.853E+00 5.753E+00 3.265E+01 4.459E-01  1.000E+00 5.054E-01 2.027E+00 1.564E+00 5.756E+00
   34  1.1463E+02  1.908E+00 4.226E+00 6.134E+00 3.426E+01 4.653E-01  1.000E+00 5.181E-01 2.215E+00 1.601E+00 6.464E+00
   33  1.2500E+02  1.915E+00 4.635E+00 6.550E+00 3.589E+01 4.846E-01  1.000E+00 5.308E-01 2.421E+00 1.637E+00 7.247E+00
   32  1.3631E+02  1.922E+00 5.082E+00 7.004E+00 3.756E+01 5.039E-01  1.000E+00 5.437E-01 2.644E+00 1.670E+00 8.110E+00
   31  1.4865E+02  1.929E+00 5.571E+00 7.499E+00 3.926E+01 5.230E-01  1.000E+00 5.565E-01 2.888E+00 1.702E+00 9.061E+00
   30  1.6210E+02  1.935E+00 6.105E+00 8.040E+00 4.100E+01 5.420E-01  1.000E+00 5.694E-01 3.154E+00 1.732E+00 1.011E+01
   29  1.7678E+02  1.942E+00 6.689E+00 8.631E+00 4.276E+01 5.607E-01  1.000E+00 5.823E-01 3.444E+00 1.761E+00 1.126E+01
   28  1.9278E+02  1.949E+00 7.327E+00 9.276E+00 4.454E+01 5.791E-01  1.000E+00 5.952E-01 3.759E+00 1.788E+00 1.252E+01
   27  2.1022E+02  1.956E+00 8.024E+00 9.980E+00 4.636E+01 5.972E-01  1.000E+00 6.082E-01 4.102E+00 1.813E+00 1.391E+01
   26  2.2925E+02  1.963E+00 8.785E+00 1.075E+01 4.819E+01 6.149E-01  1.000E+00 6.212E-01 4.476E+00 1.837E+00 1.543E+01
   25  2.5000E+02  1.969E+00 9.616E+00 1.159E+01 5.005E+01 6.323E-01  1.000E+00 6.342E-01 4.883E+00 1.859E+00 1.709E+01
   24  2.7263E+02  1.976E+00 1.052E+01 1.250E+01 5.193E+01 6.492E-01  1.000E+00 6.472E-01 5.325E+00 1.880E+00 1.892E+01
   23  2.9730E+02  1.983E+00 1.151E+01 1.350E+01 5.383E+01 6.656E-01  1.000E+00 6.603E-01 5.807E+00 1.899E+00 2.092E+01
   22  3.2421E+02  1.990E+00 1.260E+01 1.459E+01 5.575E+01 6.816E-01  1.000E+00 6.733E-01 6.331E+00 1.917E+00 2.310E+01
   21  3.5355E+02  1.996E+00 1.378E+01 1.577E+01 5.768E+01 6.972E-01  1.000E+00 6.864E-01 6.902E+00 1.934E+00 2.549E+01
   20  3.8555E+02  2.003E+00 1.507E+01 1.707E+01 5.963E+01 7.122E-01  1.000E+00 6.995E-01 7.522E+00 1.950E+00 2.810E+01
   19  4.2045E+02  2.010E+00 1.647E+01 1.848E+01 6.160E+01 7.267E-01  1.000E+00 7.126E-01 8.198E+00 1.964E+00 3.096E+01
   18  4.5850E+02  2.016E+00 1.801E+01 2.003E+01 6.358E+01 7.407E-01  1.000E+00 7.257E-01 8.933E+00 1.977E+00 3.407E+01
   17  5.0000E+02  2.023E+00 1.969E+01 2.171E+01 6.557E+01 7.542E-01  1.000E+00 7.388E-01 9.732E+00 1.990E+00 3.748E+01
   16  5.4525E+02  2.029E+00 2.152E+01 2.355E+01 6.757E+01 7.672E-01  1.000E+00 7.520E-01 1.060E+01 2.001E+00 4.120E+01
   15  5.9460E+02  2.036E+00 2.351E+01 2.555E+01 6.958E+01 7.796E-01  1.000E+00 7.651E-01 1.155E+01 2.011E+00 4.526E+01
   14  6.4842E+02  2.043E+00 2.569E+01 2.774E+01 7.160E+01 7.915E-01  1.000E+00 7.782E-01 1.258E+01 2.021E+00 4.969E+01
   13  7.0711E+02  2.049E+00 2.807E+01 3.012E+01 7.363E+01 8.030E-01  1.000E+00 7.914E-01 1.370E+01 2.030E+00 5.453E+01
   12  7.7111E+02  2.056E+00 3.067E+01 3.272E+01 7.567E+01 8.139E-01  1.000E+00 8.045E-01 1.492E+01 2.038E+00 5.982E+01
   11  8.4090E+02  2.063E+00 3.350E+01 3.556E+01 7.771E+01 8.243E-01  1.000E+00 8.177E-01 1.624E+01 2.045E+00 6.558E+01
   10  9.1700E+02  2.069E+00 3.659E+01 3.866E+01 7.976E+01 8.343E-01  1.000E+00 8.308E-01 1.769E+01 2.052E+00 7.187E+01
    9  1.0000E+03  2.076E+00 3.997E+01 4.204E+01 8.182E+01 8.438E-01  1.000E+00 8.440E-01 1.925E+01 2.058E+00 7.873E+01
    8  1.0905E+03  2.082E+00 4.365E+01 4.573E+01 8.388E+01 8.528E-01  1.000E+00 8.571E-01 2.096E+01 2.064E+00 8.622E+01
    7  1.1892E+03  2.089E+00 4.766E+01 4.975E+01 8.595E+01 8.614E-01  1.000E+00 8.703E-01 2.282E+01 2.069E+00 9.438E+01
    6  1.2968E+03  2.096E+00 5.204E+01 5.414E+01 8.803E+01 8.696E-01  1.000E+00 8.835E-01 2.483E+01 2.073E+00 1.033E+02
    5  1.4142E+03  2.102E+00 5.682E+01 5.892E+01 9.010E+01 8.773E-01  1.000E+00 8.966E-01 2.703E+01 2.078E+00 1.130E+02
    4  1.5422E+03  2.109E+00 6.203E+01 6.414E+01 9.219E+01 8.846E-01  1.000E+00 9.098E-01 2.942E+01 2.081E+00 1.236E+02
    3  1.6818E+03  2.115E+00 6.772E+01 6.983E+01 9.427E+01 8.916E-01  1.000E+00 9.230E-01 3.201E+01 2.085E+00 1.352E+02
    2  1.8340E+03  2.122E+00 7.392E+01 7.604E+01 9.636E+01 8.982E-01  1.000E+00 9.361E-01 3.484E+01 2.088E+00 1.478E+02
    1  2.0000E+03  2.129E+00 8.068E+01 8.281E+01 9.845E+01 9.044E-01  1.000E+00 9.493E-01 3.791E+01 2.091E+00 1.615E+02

1electron secondary production for material    1                                                        print table 86

         energy           stopping power           brems   thick tgt   k x-ray   knock-on
    n              collision radiation   total               brems
          mev      mev barn  mev barn  mev barn    barn                 barn      barn
  168  1.0400E-03  2.813E+03 1.371E-01 2.813E+03 1.698E+03 5.227E-05  0.000E+00 0.000E+00
  167  1.1341E-03  2.688E+03 1.411E-01 2.688E+03 1.614E+03 1.090E-04  0.000E+00 0.000E+00
  166  1.2368E-03  2.564E+03 1.452E-01 2.564E+03 1.534E+03 1.705E-04  0.000E+00 0.000E+00
  165  1.3487E-03  2.443E+03 1.493E-01 2.443E+03 1.457E+03 2.374E-04  0.000E+00 0.000E+00
  164  1.4708E-03  2.324E+03 1.534E-01 2.324E+03 1.382E+03 3.102E-04  0.000E+00 0.000E+00
  163  1.6039E-03  2.208E+03 1.575E-01 2.208E+03 1.311E+03 3.893E-04  0.000E+00 0.000E+00
  162  1.7490E-03  2.096E+03 1.615E-01 2.096E+03 1.242E+03 4.755E-04  0.000E+00 0.000E+00
  161  1.9073E-03  1.987E+03 1.656E-01 1.987E+03 1.176E+03 5.693E-04  0.000E+00 0.000E+00
  160  2.0800E-03  1.882E+03 1.697E-01 1.882E+03 1.113E+03 6.716E-04  0.000E+00 1.264E+04
  159  2.2682E-03  1.780E+03 1.737E-01 1.780E+03 1.053E+03 7.830E-04  0.000E+00 3.340E+04
  158  2.4735E-03  1.683E+03 1.777E-01 1.683E+03 9.948E+02 9.045E-04  0.000E+00 4.727E+04
  157  2.6974E-03  1.590E+03 1.817E-01 1.590E+03 9.394E+02 1.037E-03  0.000E+00 5.657E+04
  156  2.9415E-03  1.500E+03 1.856E-01 1.501E+03 8.866E+02 1.181E-03  0.000E+00 6.271E+04
  155  3.2078E-03  1.415E+03 1.894E-01 1.415E+03 8.362E+02 1.339E-03  0.000E+00 6.660E+04
  154  3.4981E-03  1.334E+03 1.932E-01 1.334E+03 7.882E+02 1.510E-03  0.000E+00 6.882E+04
  153  3.8147E-03  1.256E+03 1.968E-01 1.257E+03 7.425E+02 1.698E-03  0.000E+00 6.980E+04
  152  4.1600E-03  1.183E+03 2.004E-01 1.183E+03 6.991E+02 1.902E-03  0.000E+00 6.982E+04
  151  4.5365E-03  1.113E+03 2.039E-01 1.113E+03 6.579E+02 2.125E-03  0.000E+00 6.911E+04
  150  4.9471E-03  1.047E+03 2.073E-01 1.047E+03 6.188E+02 2.368E-03  0.000E+00 6.783E+04
  149  5.3948E-03  9.837E+02 2.105E-01 9.839E+02 5.817E+02 2.633E-03  0.000E+00 6.613E+04
  148  5.8831E-03  9.243E+02 2.137E-01 9.245E+02 5.464E+02 2.921E-03  0.000E+00 6.409E+04
  147  6.4155E-03  8.681E+02 2.167E-01 8.683E+02 5.129E+02 3.236E-03  0.000E+00 6.182E+04
  146  6.9962E-03  8.150E+02 2.196E-01 8.152E+02 4.812E+02 3.580E-03  0.000E+00 5.937E+04
  145  7.6294E-03  7.649E+02 2.223E-01 7.651E+02 4.513E+02 3.954E-03  1.243E+01 5.681E+04
  144  8.3199E-03  7.176E+02 2.249E-01 7.179E+02 4.231E+02 4.361E-03  1.286E+01 5.419E+04
  143  9.0729E-03  6.731E+02 2.274E-01 6.734E+02 3.965E+02 4.805E-03  1.335E+01 5.154E+04
  142  9.8941E-03  6.313E+02 2.297E-01 6.315E+02 3.714E+02 5.289E-03  1.385E+01 4.890E+04
  141  1.0790E-02  5.919E+02 2.318E-01 5.921E+02 3.474E+02 5.816E-03  1.431E+01 4.629E+04
  140  1.1766E-02  5.548E+02 2.339E-01 5.550E+02 3.248E+02 6.389E-03  1.469E+01 4.373E+04
  139  1.2831E-02  5.200E+02 2.358E-01 5.203E+02 3.037E+02 7.012E-03  1.499E+01 4.123E+04
  138  1.3992E-02  4.874E+02 2.375E-01 4.876E+02 2.842E+02 7.690E-03  1.519E+01 3.882E+04
  137  1.5259E-02  4.567E+02 2.391E-01 4.569E+02 2.664E+02 8.430E-03  1.530E+01 3.650E+04
  136  1.6640E-02  4.280E+02 2.405E-01 4.282E+02 2.502E+02 9.237E-03  1.532E+01 3.427E+04
  135  1.8146E-02  4.011E+02 2.418E-01 4.013E+02 2.350E+02 1.012E-02  1.525E+01 3.215E+04
  134  1.9788E-02  3.758E+02 2.431E-01 3.761E+02 2.205E+02 1.108E-02  1.511E+01 3.012E+04
  133  2.1579E-02  3.522E+02 2.442E-01 3.525E+02 2.064E+02 1.213E-02  1.489E+01 2.821E+04
  132  2.3532E-02  3.302E+02 2.453E-01 3.304E+02 1.928E+02 1.328E-02  1.462E+01 2.639E+04
  131  2.5662E-02  3.095E+02 2.463E-01 3.098E+02 1.797E+02 1.452E-02  1.430E+01 2.468E+04
  130  2.7985E-02  2.902E+02 2.473E-01 2.905E+02 1.675E+02 1.586E-02  1.394E+01 2.307E+04
  129  3.0518E-02  2.722E+02 2.482E-01 2.725E+02 1.560E+02 1.732E-02  1.354E+01 2.155E+04
  128  3.3280E-02  2.554E+02 2.491E-01 2.557E+02 1.455E+02 1.890E-02  1.312E+01 2.014E+04
  127  3.6292E-02  2.397E+02 2.500E-01 2.400E+02 1.358E+02 2.061E-02  1.269E+01 1.881E+04
  126  3.9576E-02  2.251E+02 2.509E-01 2.254E+02 1.269E+02 2.247E-02  1.224E+01 1.757E+04
  125  4.3158E-02  2.115E+02 2.518E-01 2.117E+02 1.187E+02 2.448E-02  1.179E+01 1.641E+04
  124  4.7065E-02  1.988E+02 2.527E-01 1.990E+02 1.111E+02 2.667E-02  1.134E+01 1.533E+04
  123  5.1324E-02  1.869E+02 2.537E-01 1.872E+02 1.042E+02 2.904E-02  1.089E+01 1.433E+04
  122  5.5969E-02  1.760E+02 2.547E-01 1.762E+02 9.776E+01 3.163E-02  1.044E+01 1.339E+04
  121  6.1035E-02  1.657E+02 2.559E-01 1.660E+02 9.173E+01 3.444E-02  1.001E+01 1.253E+04
  120  6.6559E-02  1.562E+02 2.572E-01 1.565E+02 8.602E+01 3.749E-02  9.585E+00 1.172E+04
  119  7.2583E-02  1.474E+02 2.587E-01 1.477E+02 8.067E+01 4.079E-02  9.177E+00 1.098E+04
  118  7.9153E-02  1.392E+02 2.604E-01 1.395E+02 7.570E+01 4.437E-02  8.783E+00 1.029E+04
  117  8.6317E-02  1.316E+02 2.622E-01 1.319E+02 7.111E+01 4.825E-02  8.406E+00 9.653E+03
  116  9.4129E-02  1.246E+02 2.643E-01 1.248E+02 6.687E+01 5.246E-02  8.046E+00 9.064E+03
  115  1.0265E-01  1.181E+02 2.667E-01 1.183E+02 6.294E+01 5.701E-02  7.703E+00 8.520E+03
  114  1.1194E-01  1.120E+02 2.694E-01 1.123E+02 5.928E+01 6.194E-02  7.378E+00 8.018E+03
  113  1.2207E-01  1.065E+02 2.724E-01 1.067E+02 5.590E+01 6.727E-02  7.071E+00 7.555E+03
  112  1.3312E-01  1.013E+02 2.758E-01 1.016E+02 5.278E+01 7.304E-02  6.782E+00 7.129E+03
  111  1.4517E-01  9.660E+01 2.795E-01 9.688E+01 4.992E+01 7.928E-02  6.510E+00 6.736E+03
  110  1.5831E-01  9.224E+01 2.838E-01 9.252E+01 4.732E+01 8.603E-02  6.256E+00 6.375E+03
  109  1.7263E-01  8.823E+01 2.886E-01 8.852E+01 4.495E+01 9.333E-02  6.019E+00 6.044E+03
  108  1.8826E-01  8.455E+01 2.940E-01 8.484E+01 4.278E+01 1.012E-01  5.799E+00 5.739E+03
  107  2.0530E-01  8.118E+01 3.002E-01 8.148E+01 4.080E+01 1.098E-01  5.594E+00 5.459E+03
  106  2.2388E-01  7.810E+01 3.072E-01 7.841E+01 3.898E+01 1.191E-01  5.405E+00 5.203E+03
  105  2.4414E-01  7.529E+01 3.152E-01 7.561E+01 3.732E+01 1.291E-01  5.231E+00 4.968E+03
  104  2.6624E-01  7.274E+01 3.244E-01 7.307E+01 3.581E+01 1.400E-01  5.072E+00 4.753E+03
  103  2.9033E-01  7.043E+01 3.347E-01 7.076E+01 3.445E+01 1.518E-01  4.927E+00 4.557E+03
  102  3.1661E-01  6.834E+01 3.464E-01 6.868E+01 3.321E+01 1.645E-01  4.794E+00 4.377E+03
  101  3.4527E-01  6.642E+01 3.597E-01 6.678E+01 3.211E+01 1.784E-01  4.675E+00 4.214E+03
  100  3.7652E-01  6.468E+01 3.747E-01 6.506E+01 3.112E+01 1.934E-01  4.567E+00 4.065E+03
   99  4.1059E-01  6.313E+01 3.917E-01 6.352E+01 3.025E+01 2.096E-01  4.472E+00 3.929E+03
   98  4.4776E-01  6.175E+01 4.109E-01 6.216E+01 2.948E+01 2.273E-01  4.387E+00 3.806E+03
   97  4.8828E-01  6.052E+01 4.325E-01 6.095E+01 2.880E+01 2.465E-01  4.312E+00 3.694E+03
   96  5.3247E-01  5.944E+01 4.569E-01 5.990E+01 2.821E+01 2.674E-01  4.248E+00 3.592E+03
   95  5.8067E-01  5.850E+01 4.844E-01 5.898E+01 2.770E+01 2.900E-01  4.193E+00 3.501E+03
   94  6.3322E-01  5.768E+01 5.153E-01 5.819E+01 2.727E+01 3.147E-01  4.147E+00 3.418E+03
   93  6.9053E-01  5.698E+01 5.502E-01 5.753E+01 2.689E+01 3.415E-01  4.109E+00 3.343E+03
   92  7.5303E-01  5.639E+01 5.894E-01 5.698E+01 2.658E+01 3.707E-01  4.080E+00 3.276E+03
   91  8.2119E-01  5.589E+01 6.335E-01 5.653E+01 2.632E+01 4.025E-01  4.057E+00 3.216E+03
   90  8.9551E-01  5.550E+01 6.832E-01 5.618E+01 2.612E+01 4.371E-01  4.042E+00 3.162E+03
   89  9.7656E-01  5.518E+01 7.389E-01 5.592E+01 2.597E+01 4.747E-01  4.034E+00 3.114E+03
   88  1.0649E+00  5.495E+01 8.014E-01 5.575E+01 2.585E+01 5.158E-01  4.032E+00 3.070E+03
   87  1.1613E+00  5.478E+01 8.715E-01 5.566E+01 2.578E+01 5.604E-01  4.035E+00 3.032E+03
   86  1.2664E+00  5.469E+01 9.500E-01 5.564E+01 2.574E+01 6.091E-01  4.044E+00 2.998E+03
   85  1.3811E+00  5.465E+01 1.038E+00 5.569E+01 2.572E+01 6.621E-01  4.058E+00 2.968E+03
   84  1.5061E+00  5.466E+01 1.136E+00 5.580E+01 2.574E+01 7.198E-01  4.077E+00 2.941E+03
   83  1.6424E+00  5.473E+01 1.246E+00 5.597E+01 2.577E+01 7.826E-01  4.100E+00 2.917E+03
   82  1.7910E+00  5.483E+01 1.369E+00 5.620E+01 2.582E+01 8.510E-01  4.127E+00 2.897E+03
   81  1.9531E+00  5.498E+01 1.507E+00 5.648E+01 2.589E+01 9.254E-01  4.158E+00 2.878E+03
   80  2.1299E+00  5.516E+01 1.660E+00 5.682E+01 2.598E+01 1.006E+00  4.193E+00 2.862E+03
   79  2.3227E+00  5.536E+01 1.831E+00 5.720E+01 2.608E+01 1.094E+00  4.230E+00 2.848E+03
   78  2.5329E+00  5.560E+01 2.022E+00 5.762E+01 2.619E+01 1.190E+00  4.270E+00 2.836E+03
   77  2.7621E+00  5.586E+01 2.235E+00 5.809E+01 2.630E+01 1.294E+00  4.314E+00 2.825E+03
   76  3.0121E+00  5.613E+01 2.471E+00 5.860E+01 2.639E+01 1.407E+00  4.359E+00 2.816E+03
   75  3.2848E+00  5.643E+01 2.735E+00 5.916E+01 2.648E+01 1.529E+00  4.407E+00 2.808E+03
   74  3.5820E+00  5.673E+01 3.028E+00 5.976E+01 2.656E+01 1.662E+00  4.456E+00 2.801E+03
   73  3.9062E+00  5.705E+01 3.353E+00 6.041E+01 2.664E+01 1.805E+00  4.508E+00 2.795E+03
   72  4.2598E+00  5.738E+01 3.714E+00 6.109E+01 2.675E+01 1.961E+00  4.561E+00 2.790E+03
   71  4.6453E+00  5.772E+01 4.113E+00 6.183E+01 2.687E+01 2.129E+00  4.616E+00 2.786E+03
   70  5.0658E+00  5.806E+01 4.556E+00 6.261E+01 2.698E+01 2.311E+00  4.671E+00 2.782E+03
   69  5.5243E+00  5.840E+01 5.046E+00 6.345E+01 2.707E+01 2.507E+00  4.729E+00 2.778E+03
   68  6.0243E+00  5.875E+01 5.589E+00 6.434E+01 2.715E+01 2.720E+00  4.787E+00 2.776E+03
   67  6.5695E+00  5.910E+01 6.190E+00 6.529E+01 2.723E+01 2.948E+00  4.846E+00 2.773E+03
   66  7.1641E+00  5.945E+01 6.854E+00 6.630E+01 2.731E+01 3.195E+00  4.906E+00 2.771E+03
   65  7.8125E+00  5.980E+01 7.588E+00 6.739E+01 2.739E+01 3.460E+00  4.967E+00 2.769E+03
   64  8.5196E+00  6.015E+01 8.399E+00 6.855E+01 2.747E+01 3.745E+00  5.029E+00 2.768E+03
   63  9.2907E+00  6.050E+01 9.295E+00 6.979E+01 2.754E+01 4.052E+00  5.091E+00 2.767E+03
   62  1.0132E+01  6.084E+01 1.028E+01 7.113E+01 2.760E+01 4.381E+00  5.154E+00 2.765E+03
   61  1.1049E+01  6.119E+01 1.137E+01 7.256E+01 2.766E+01 4.734E+00  5.218E+00 2.765E+03
   60  1.2049E+01  6.153E+01 1.258E+01 7.410E+01 2.772E+01 5.111E+00  5.281E+00 2.764E+03
   59  1.3139E+01  6.187E+01 1.390E+01 7.577E+01 2.777E+01 5.515E+00  5.346E+00 2.763E+03
   58  1.4328E+01  6.220E+01 1.536E+01 7.756E+01 2.782E+01 5.946E+00  5.410E+00 2.762E+03
   57  1.5625E+01  6.253E+01 1.697E+01 7.950E+01 2.786E+01 6.406E+00  5.475E+00 2.762E+03
   56  1.7039E+01  6.286E+01 1.873E+01 8.159E+01 2.790E+01 6.895E+00  5.541E+00 2.762E+03
   55  1.8581E+01  6.318E+01 2.068E+01 8.386E+01 2.793E+01 7.416E+00  5.606E+00 2.761E+03
   54  2.0263E+01  6.350E+01 2.282E+01 8.632E+01 2.796E+01 7.968E+00  5.672E+00 2.761E+03
   53  2.2097E+01  6.381E+01 2.517E+01 8.898E+01 2.799E+01 8.554E+00  5.738E+00 2.761E+03
   52  2.4097E+01  6.412E+01 2.775E+01 9.188E+01 2.801E+01 9.173E+00  5.804E+00 2.761E+03
   51  2.6278E+01  6.443E+01 3.059E+01 9.502E+01 2.804E+01 9.827E+00  5.871E+00 2.760E+03
   50  2.8656E+01  6.473E+01 3.371E+01 9.844E+01 2.806E+01 1.052E+01  5.937E+00 2.760E+03
   49  3.1250E+01  6.503E+01 3.714E+01 1.022E+02 2.808E+01 1.124E+01  6.004E+00 2.760E+03
   48  3.4078E+01  6.532E+01 4.090E+01 1.062E+02 2.810E+01 1.201E+01  6.071E+00 2.760E+03
   47  3.7163E+01  6.561E+01 4.503E+01 1.106E+02 2.811E+01 1.280E+01  6.138E+00 2.760E+03
   46  4.0526E+01  6.589E+01 4.955E+01 1.154E+02 2.813E+01 1.364E+01  6.205E+00 2.760E+03
   45  4.4194E+01  6.618E+01 5.452E+01 1.207E+02 2.814E+01 1.452E+01  6.272E+00 2.760E+03
   44  4.8194E+01  6.645E+01 5.997E+01 1.264E+02 2.814E+01 1.543E+01  6.339E+00 2.760E+03
   43  5.2556E+01  6.673E+01 6.594E+01 1.327E+02 2.815E+01 1.637E+01  6.406E+00 2.760E+03
   42  5.7313E+01  6.700E+01 7.248E+01 1.395E+02 2.814E+01 1.736E+01  6.474E+00 2.760E+03
   41  6.2500E+01  6.727E+01 7.965E+01 1.469E+02 2.814E+01 1.838E+01  6.541E+00 2.760E+03
   40  6.8157E+01  6.754E+01 8.751E+01 1.551E+02 2.814E+01 1.943E+01  6.609E+00 2.760E+03
   39  7.4325E+01  6.780E+01 9.612E+01 1.639E+02 2.813E+01 2.052E+01  6.676E+00 2.760E+03
   38  8.1052E+01  6.807E+01 1.055E+02 1.736E+02 2.813E+01 2.164E+01  6.744E+00 2.760E+03
   37  8.8388E+01  6.833E+01 1.159E+02 1.842E+02 2.813E+01 2.280E+01  6.811E+00 2.760E+03
   36  9.6388E+01  6.859E+01 1.272E+02 1.957E+02 2.812E+01 2.398E+01  6.879E+00 2.760E+03
   35  1.0511E+02  6.884E+01 1.395E+02 2.084E+02 2.812E+01 2.520E+01  6.947E+00 2.759E+03
   34  1.1463E+02  6.910E+01 1.531E+02 2.222E+02 2.811E+01 2.644E+01  7.015E+00 2.759E+03
   33  1.2500E+02  6.935E+01 1.679E+02 2.372E+02 2.810E+01 2.771E+01  7.082E+00 2.759E+03
   32  1.3631E+02  6.960E+01 1.841E+02 2.537E+02 2.809E+01 2.900E+01  7.150E+00 2.759E+03
   31  1.4865E+02  6.985E+01 2.018E+02 2.716E+02 2.807E+01 3.032E+01  7.218E+00 2.759E+03
   30  1.6210E+02  7.010E+01 2.211E+02 2.912E+02 2.805E+01 3.167E+01  7.286E+00 2.759E+03
   29  1.7678E+02  7.035E+01 2.423E+02 3.126E+02 2.803E+01 3.303E+01  7.354E+00 2.759E+03
   28  1.9278E+02  7.059E+01 2.654E+02 3.360E+02 2.800E+01 3.441E+01  7.422E+00 2.759E+03
   27  2.1022E+02  7.084E+01 2.906E+02 3.614E+02 2.795E+01 3.581E+01  7.489E+00 2.759E+03
   26  2.2925E+02  7.108E+01 3.182E+02 3.893E+02 2.790E+01 3.723E+01  7.557E+00 2.759E+03
   25  2.5000E+02  7.133E+01 3.483E+02 4.196E+02 2.784E+01 3.866E+01  7.625E+00 2.759E+03
   24  2.7263E+02  7.157E+01 3.811E+02 4.527E+02 2.776E+01 4.010E+01  7.693E+00 2.759E+03
   23  2.9730E+02  7.182E+01 4.170E+02 4.888E+02 2.769E+01 4.156E+01  7.761E+00 2.759E+03
   22  3.2421E+02  7.206E+01 4.562E+02 5.283E+02 2.761E+01 4.302E+01  7.829E+00 2.759E+03
   21  3.5355E+02  7.230E+01 4.990E+02 5.713E+02 2.753E+01 4.449E+01  7.897E+00 2.759E+03
   20  3.8555E+02  7.254E+01 5.457E+02 6.182E+02 2.745E+01 4.597E+01  7.965E+00 2.759E+03
   19  4.2045E+02  7.278E+01 5.966E+02 6.694E+02 2.737E+01 4.746E+01  8.033E+00 2.759E+03
   18  4.5850E+02  7.302E+01 6.523E+02 7.253E+02 2.729E+01 4.895E+01  8.101E+00 2.759E+03
   17  5.0000E+02  7.326E+01 7.130E+02 7.863E+02 2.721E+01 5.045E+01  8.169E+00 2.759E+03
   16  5.4525E+02  7.350E+01 7.793E+02 8.528E+02 2.714E+01 5.195E+01  8.237E+00 2.759E+03
   15  5.9460E+02  7.374E+01 8.516E+02 9.254E+02 2.708E+01 5.345E+01  8.305E+00 2.759E+03
   14  6.4842E+02  7.398E+01 9.306E+02 1.005E+03 2.702E+01 5.496E+01  8.373E+00 2.759E+03
   13  7.0711E+02  7.422E+01 1.017E+03 1.091E+03 2.697E+01 5.648E+01  8.441E+00 2.759E+03
   12  7.7111E+02  7.446E+01 1.111E+03 1.185E+03 2.692E+01 5.799E+01  8.509E+00 2.759E+03
   11  8.4090E+02  7.470E+01 1.213E+03 1.288E+03 2.687E+01 5.951E+01  8.577E+00 2.759E+03
   10  9.1700E+02  7.494E+01 1.325E+03 1.400E+03 2.683E+01 6.103E+01  8.645E+00 2.759E+03
    9  1.0000E+03  7.518E+01 1.448E+03 1.523E+03 2.679E+01 6.256E+01  8.713E+00 2.759E+03
    8  1.0905E+03  7.542E+01 1.581E+03 1.656E+03 2.675E+01 6.408E+01  8.781E+00 2.759E+03
    7  1.1892E+03  7.566E+01 1.726E+03 1.802E+03 2.671E+01 6.561E+01  8.849E+00 2.759E+03
    6  1.2968E+03  7.590E+01 1.885E+03 1.961E+03 2.668E+01 6.714E+01  8.917E+00 2.759E+03
    5  1.4142E+03  7.614E+01 2.058E+03 2.134E+03 2.665E+01 6.867E+01  8.985E+00 2.759E+03
    4  1.5422E+03  7.637E+01 2.247E+03 2.323E+03 2.661E+01 7.020E+01  9.054E+00 2.759E+03
    3  1.6818E+03  7.661E+01 2.453E+03 2.529E+03 2.658E+01 7.173E+01  9.122E+00 2.759E+03
    2  1.8340E+03  7.685E+01 2.677E+03 2.754E+03 2.655E+01 7.326E+01  9.190E+00 2.759E+03
    1  2.0000E+03  7.709E+01 2.922E+03 2.999E+03 2.653E+01 7.479E+01  9.258E+00 2.759E+03
1proton      range table for material    1 (condensed)                                                              print table 85

 particle substeps per energy step =   5,  default =   5.  mean ionization energy = 1.52320E+02 ev.

         energy           stopping power           range   radiation   beta**2   density   rad/col   drange    dyield
    n              collision radiation   total               yield                corr
          mev      mev cm2/g mev cm2/g mev cm2/g   g/cm2                        mev cm2/g             g/cm2
 
  168  1.0400E-03  9.540E+01 0.000E+00 9.540E+01 6.084E-06 0.000E+00  2.217E-06 0.000E+00 0.000E+00 9.195E-07 0.000E+00
  167  1.1341E-03  9.860E+01 0.000E+00 9.860E+01 7.054E-06 0.000E+00  2.417E-06 0.000E+00 0.000E+00 9.704E-07 0.000E+00
  166  1.2368E-03  1.019E+02 0.000E+00 1.019E+02 8.078E-06 0.000E+00  2.636E-06 0.000E+00 0.000E+00 1.024E-06 0.000E+00
  165  1.3487E-03  1.054E+02 0.000E+00 1.054E+02 9.157E-06 0.000E+00  2.875E-06 0.000E+00 0.000E+00 1.080E-06 0.000E+00
  164  1.4708E-03  1.091E+02 0.000E+00 1.091E+02 1.030E-05 0.000E+00  3.135E-06 0.000E+00 0.000E+00 1.138E-06 0.000E+00
  163  1.6039E-03  1.129E+02 0.000E+00 1.129E+02 1.149E-05 0.000E+00  3.419E-06 0.000E+00 0.000E+00 1.199E-06 0.000E+00
  162  1.7490E-03  1.169E+02 0.000E+00 1.169E+02 1.276E-05 0.000E+00  3.728E-06 0.000E+00 0.000E+00 1.263E-06 0.000E+00
  161  1.9073E-03  1.211E+02 0.000E+00 1.211E+02 1.409E-05 0.000E+00  4.066E-06 0.000E+00 0.000E+00 1.330E-06 0.000E+00
  160  2.0800E-03  1.255E+02 0.000E+00 1.255E+02 1.549E-05 0.000E+00  4.434E-06 0.000E+00 0.000E+00 1.400E-06 0.000E+00
  159  2.2682E-03  1.301E+02 0.000E+00 1.301E+02 1.696E-05 0.000E+00  4.835E-06 0.000E+00 0.000E+00 1.473E-06 0.000E+00
  158  2.4735E-03  1.349E+02 0.000E+00 1.349E+02 1.851E-05 0.000E+00  5.272E-06 0.000E+00 0.000E+00 1.549E-06 0.000E+00
  157  2.6974E-03  1.400E+02 0.000E+00 1.400E+02 2.014E-05 0.000E+00  5.750E-06 0.000E+00 0.000E+00 1.629E-06 0.000E+00
  156  2.9415E-03  1.453E+02 0.000E+00 1.453E+02 2.185E-05 0.000E+00  6.270E-06 0.000E+00 0.000E+00 1.712E-06 0.000E+00
  155  3.2078E-03  1.509E+02 0.000E+00 1.509E+02 2.365E-05 0.000E+00  6.838E-06 0.000E+00 0.000E+00 1.798E-06 0.000E+00
  154  3.4981E-03  1.567E+02 0.000E+00 1.567E+02 2.554E-05 0.000E+00  7.456E-06 0.000E+00 0.000E+00 1.888E-06 0.000E+00
  153  3.8147E-03  1.628E+02 0.000E+00 1.628E+02 2.752E-05 0.000E+00  8.131E-06 0.000E+00 0.000E+00 1.982E-06 0.000E+00
  152  4.1600E-03  1.692E+02 0.000E+00 1.692E+02 2.960E-05 0.000E+00  8.867E-06 0.000E+00 0.000E+00 2.080E-06 0.000E+00
  151  4.5365E-03  1.759E+02 0.000E+00 1.759E+02 3.178E-05 0.000E+00  9.670E-06 0.000E+00 0.000E+00 2.182E-06 0.000E+00
  150  4.9471E-03  1.830E+02 0.000E+00 1.830E+02 3.407E-05 0.000E+00  1.054E-05 0.000E+00 0.000E+00 2.288E-06 0.000E+00
  149  5.3948E-03  1.904E+02 0.000E+00 1.904E+02 3.647E-05 0.000E+00  1.150E-05 0.000E+00 0.000E+00 2.398E-06 0.000E+00
  148  5.8831E-03  1.981E+02 0.000E+00 1.981E+02 3.898E-05 0.000E+00  1.254E-05 0.000E+00 0.000E+00 2.513E-06 0.000E+00
  147  6.4155E-03  2.062E+02 0.000E+00 2.062E+02 4.161E-05 0.000E+00  1.368E-05 0.000E+00 0.000E+00 2.634E-06 0.000E+00
  146  6.9962E-03  2.147E+02 0.000E+00 2.147E+02 4.437E-05 0.000E+00  1.491E-05 0.000E+00 0.000E+00 2.759E-06 0.000E+00
  145  7.6294E-03  2.236E+02 0.000E+00 2.236E+02 4.726E-05 0.000E+00  1.626E-05 0.000E+00 0.000E+00 2.889E-06 0.000E+00
  144  8.3199E-03  2.329E+02 0.000E+00 2.329E+02 5.029E-05 0.000E+00  1.773E-05 0.000E+00 0.000E+00 3.025E-06 0.000E+00
  143  9.0729E-03  2.427E+02 0.000E+00 2.427E+02 5.345E-05 0.000E+00  1.934E-05 0.000E+00 0.000E+00 3.166E-06 0.000E+00
  142  9.8941E-03  2.529E+02 0.000E+00 2.529E+02 5.677E-05 0.000E+00  2.109E-05 0.000E+00 0.000E+00 3.314E-06 0.000E+00
  141  1.0790E-02  2.641E+02 0.000E+00 2.641E+02 6.023E-05 0.000E+00  2.300E-05 0.000E+00 0.000E+00 3.464E-06 0.000E+00
  140  1.1766E-02  2.754E+02 0.000E+00 2.754E+02 6.385E-05 0.000E+00  2.508E-05 0.000E+00 0.000E+00 3.620E-06 0.000E+00
  139  1.2831E-02  2.870E+02 0.000E+00 2.870E+02 6.764E-05 0.000E+00  2.735E-05 0.000E+00 0.000E+00 3.787E-06 0.000E+00
  138  1.3992E-02  2.986E+02 0.000E+00 2.986E+02 7.160E-05 0.000E+00  2.983E-05 0.000E+00 0.000E+00 3.966E-06 0.000E+00
  137  1.5259E-02  3.104E+02 0.000E+00 3.104E+02 7.576E-05 0.000E+00  3.252E-05 0.000E+00 0.000E+00 4.159E-06 0.000E+00
  136  1.6640E-02  3.221E+02 0.000E+00 3.221E+02 8.013E-05 0.000E+00  3.547E-05 0.000E+00 0.000E+00 4.366E-06 0.000E+00
  135  1.8146E-02  3.338E+02 0.000E+00 3.338E+02 8.472E-05 0.000E+00  3.868E-05 0.000E+00 0.000E+00 4.591E-06 0.000E+00
  134  1.9788E-02  3.455E+02 0.000E+00 3.455E+02 8.955E-05 0.000E+00  4.218E-05 0.000E+00 0.000E+00 4.834E-06 0.000E+00
  133  2.1579E-02  3.570E+02 0.000E+00 3.570E+02 9.465E-05 0.000E+00  4.600E-05 0.000E+00 0.000E+00 5.098E-06 0.000E+00
  132  2.3532E-02  3.683E+02 0.000E+00 3.683E+02 1.000E-04 0.000E+00  5.016E-05 0.000E+00 0.000E+00 5.385E-06 0.000E+00
  131  2.5662E-02  3.793E+02 0.000E+00 3.793E+02 1.057E-04 0.000E+00  5.470E-05 0.000E+00 0.000E+00 5.697E-06 0.000E+00
  130  2.7985E-02  3.899E+02 0.000E+00 3.899E+02 1.118E-04 0.000E+00  5.965E-05 0.000E+00 0.000E+00 6.038E-06 0.000E+00
  129  3.0518E-02  4.002E+02 0.000E+00 4.002E+02 1.182E-04 0.000E+00  6.505E-05 0.000E+00 0.000E+00 6.410E-06 0.000E+00
  128  3.3280E-02  4.099E+02 0.000E+00 4.099E+02 1.250E-04 0.000E+00  7.093E-05 0.000E+00 0.000E+00 6.817E-06 0.000E+00
  127  3.6292E-02  4.191E+02 0.000E+00 4.191E+02 1.323E-04 0.000E+00  7.735E-05 0.000E+00 0.000E+00 7.264E-06 0.000E+00
  126  3.9576E-02  4.277E+02 0.000E+00 4.277E+02 1.400E-04 0.000E+00  8.435E-05 0.000E+00 0.000E+00 7.756E-06 0.000E+00
  125  4.3158E-02  4.356E+02 0.000E+00 4.356E+02 1.483E-04 0.000E+00  9.199E-05 0.000E+00 0.000E+00 8.297E-06 0.000E+00
  124  4.7065E-02  4.427E+02 0.000E+00 4.427E+02 1.572E-04 0.000E+00  1.003E-04 0.000E+00 0.000E+00 8.893E-06 0.000E+00
  123  5.1324E-02  4.490E+02 0.000E+00 4.490E+02 1.668E-04 0.000E+00  1.094E-04 0.000E+00 0.000E+00 9.553E-06 0.000E+00
  122  5.5969E-02  4.544E+02 0.000E+00 4.544E+02 1.770E-04 0.000E+00  1.193E-04 0.000E+00 0.000E+00 1.028E-05 0.000E+00
  121  6.1035E-02  4.588E+02 0.000E+00 4.588E+02 1.881E-04 0.000E+00  1.301E-04 0.000E+00 0.000E+00 1.109E-05 0.000E+00
  120  6.6559E-02  4.623E+02 0.000E+00 4.623E+02 2.001E-04 0.000E+00  1.419E-04 0.000E+00 0.000E+00 1.199E-05 0.000E+00
  119  7.2583E-02  4.648E+02 0.000E+00 4.648E+02 2.131E-04 0.000E+00  1.547E-04 0.000E+00 0.000E+00 1.299E-05 0.000E+00
  118  7.9153E-02  4.662E+02 0.000E+00 4.662E+02 2.272E-04 0.000E+00  1.687E-04 0.000E+00 0.000E+00 1.411E-05 0.000E+00
  117  8.6317E-02  4.665E+02 0.000E+00 4.665E+02 2.426E-04 0.000E+00  1.840E-04 0.000E+00 0.000E+00 1.536E-05 0.000E+00
  116  9.4129E-02  4.658E+02 0.000E+00 4.658E+02 2.593E-04 0.000E+00  2.006E-04 0.000E+00 0.000E+00 1.676E-05 0.000E+00
  115  1.0265E-01  4.640E+02 0.000E+00 4.640E+02 2.777E-04 0.000E+00  2.188E-04 0.000E+00 0.000E+00 1.832E-05 0.000E+00
  114  1.1194E-01  4.611E+02 0.000E+00 4.611E+02 2.977E-04 0.000E+00  2.386E-04 0.000E+00 0.000E+00 2.008E-05 0.000E+00
  113  1.2207E-01  4.571E+02 0.000E+00 4.571E+02 3.198E-04 0.000E+00  2.602E-04 0.000E+00 0.000E+00 2.207E-05 0.000E+00
  112  1.3312E-01  4.521E+02 0.000E+00 4.521E+02 3.441E-04 0.000E+00  2.837E-04 0.000E+00 0.000E+00 2.430E-05 0.000E+00
  111  1.4517E-01  4.461E+02 0.000E+00 4.461E+02 3.709E-04 0.000E+00  3.094E-04 0.000E+00 0.000E+00 2.683E-05 0.000E+00
  110  1.5831E-01  4.391E+02 0.000E+00 4.391E+02 4.006E-04 0.000E+00  3.374E-04 0.000E+00 0.000E+00 2.968E-05 0.000E+00
  109  1.7263E-01  4.313E+02 0.000E+00 4.313E+02 4.335E-04 0.000E+00  3.679E-04 0.000E+00 0.000E+00 3.292E-05 0.000E+00
  108  1.8826E-01  4.226E+02 0.000E+00 4.226E+02 4.701E-04 0.000E+00  4.012E-04 0.000E+00 0.000E+00 3.660E-05 0.000E+00
  107  2.0530E-01  4.131E+02 0.000E+00 4.131E+02 5.109E-04 0.000E+00  4.375E-04 0.000E+00 0.000E+00 4.078E-05 0.000E+00
  106  2.2388E-01  4.029E+02 0.000E+00 4.029E+02 5.565E-04 0.000E+00  4.770E-04 0.000E+00 0.000E+00 4.555E-05 0.000E+00
  105  2.4414E-01  3.920E+02 0.000E+00 3.920E+02 6.075E-04 0.000E+00  5.202E-04 0.000E+00 0.000E+00 5.099E-05 0.000E+00
  104  2.6624E-01  3.807E+02 0.000E+00 3.807E+02 6.647E-04 0.000E+00  5.673E-04 0.000E+00 0.000E+00 5.720E-05 0.000E+00
  103  2.9033E-01  3.688E+02 0.000E+00 3.688E+02 7.290E-04 0.000E+00  6.186E-04 0.000E+00 0.000E+00 6.431E-05 0.000E+00
  102  3.1661E-01  3.566E+02 0.000E+00 3.566E+02 8.014E-04 0.000E+00  6.745E-04 0.000E+00 0.000E+00 7.246E-05 0.000E+00
  101  3.4527E-01  3.441E+02 0.000E+00 3.441E+02 8.833E-04 0.000E+00  7.356E-04 0.000E+00 0.000E+00 8.182E-05 0.000E+00
  100  3.7652E-01  3.314E+02 0.000E+00 3.314E+02 9.758E-04 0.000E+00  8.021E-04 0.000E+00 0.000E+00 9.256E-05 0.000E+00
   99  4.1059E-01  3.185E+02 0.000E+00 3.185E+02 1.081E-03 0.000E+00  8.746E-04 0.000E+00 0.000E+00 1.049E-04 0.000E+00
   98  4.4776E-01  3.055E+02 0.000E+00 3.055E+02 1.200E-03 0.000E+00  9.537E-04 0.000E+00 0.000E+00 1.192E-04 0.000E+00
   97  4.8828E-01  2.926E+02 0.000E+00 2.926E+02 1.335E-03 0.000E+00  1.040E-03 0.000E+00 0.000E+00 1.356E-04 0.000E+00
   96  5.3247E-01  2.797E+02 0.000E+00 2.797E+02 1.490E-03 0.000E+00  1.134E-03 0.000E+00 0.000E+00 1.545E-04 0.000E+00
   95  5.8067E-01  2.670E+02 0.000E+00 2.670E+02 1.666E-03 0.000E+00  1.237E-03 0.000E+00 0.000E+00 1.764E-04 0.000E+00
   94  6.3322E-01  2.543E+02 0.000E+00 2.543E+02 1.868E-03 0.000E+00  1.348E-03 0.000E+00 0.000E+00 2.018E-04 0.000E+00
   93  6.9053E-01  2.420E+02 0.000E+00 2.420E+02 2.099E-03 0.000E+00  1.470E-03 0.000E+00 0.000E+00 2.311E-04 0.000E+00
   92  7.5303E-01  2.300E+02 0.000E+00 2.300E+02 2.364E-03 0.000E+00  1.603E-03 0.000E+00 0.000E+00 2.650E-04 0.000E+00
   91  8.2119E-01  2.183E+02 0.000E+00 2.183E+02 2.668E-03 0.000E+00  1.748E-03 0.000E+00 0.000E+00 3.043E-04 0.000E+00
   90  8.9551E-01  2.069E+02 0.000E+00 2.069E+02 3.018E-03 0.000E+00  1.906E-03 0.000E+00 0.000E+00 3.498E-04 0.000E+00
   89  9.7656E-01  1.959E+02 0.000E+00 1.959E+02 3.421E-03 0.000E+00  2.078E-03 0.000E+00 0.000E+00 4.027E-04 0.000E+00
   88  1.0649E+00  1.853E+02 0.000E+00 1.853E+02 3.885E-03 0.000E+00  2.266E-03 0.000E+00 0.000E+00 4.641E-04 0.000E+00
   87  1.1613E+00  1.750E+02 0.000E+00 1.750E+02 4.421E-03 0.000E+00  2.471E-03 0.000E+00 0.000E+00 5.355E-04 0.000E+00
   86  1.2664E+00  1.652E+02 0.000E+00 1.652E+02 5.039E-03 0.000E+00  2.694E-03 0.000E+00 0.000E+00 6.185E-04 0.000E+00
   85  1.3811E+00  1.556E+02 0.000E+00 1.556E+02 5.755E-03 0.000E+00  2.937E-03 0.000E+00 0.000E+00 7.153E-04 0.000E+00
   84  1.5061E+00  1.463E+02 0.000E+00 1.463E+02 6.584E-03 0.000E+00  3.203E-03 0.000E+00 0.000E+00 8.291E-04 0.000E+00
   83  1.6424E+00  1.374E+02 0.000E+00 1.374E+02 7.545E-03 0.000E+00  3.492E-03 0.000E+00 0.000E+00 9.619E-04 0.000E+00
   82  1.7910E+00  1.291E+02 0.000E+00 1.291E+02 8.662E-03 0.000E+00  3.807E-03 0.000E+00 0.000E+00 1.117E-03 0.000E+00
   81  1.9531E+00  1.211E+02 0.000E+00 1.211E+02 9.960E-03 0.000E+00  4.150E-03 0.000E+00 0.000E+00 1.297E-03 0.000E+00
   80  2.1299E+00  1.136E+02 0.000E+00 1.136E+02 1.147E-02 0.000E+00  4.525E-03 0.000E+00 0.000E+00 1.508E-03 0.000E+00
   79  2.3227E+00  1.065E+02 0.000E+00 1.065E+02 1.322E-02 0.000E+00  4.933E-03 0.000E+00 0.000E+00 1.754E-03 0.000E+00
   78  2.5329E+00  9.983E+01 0.000E+00 9.983E+01 1.526E-02 0.000E+00  5.377E-03 0.000E+00 0.000E+00 2.040E-03 0.000E+00
   77  2.7621E+00  9.352E+01 0.000E+00 9.352E+01 1.764E-02 0.000E+00  5.862E-03 0.000E+00 0.000E+00 2.374E-03 0.000E+00
   76  3.0121E+00  8.759E+01 0.000E+00 8.759E+01 2.040E-02 0.000E+00  6.390E-03 0.000E+00 0.000E+00 2.764E-03 0.000E+00
   75  3.2848E+00  8.203E+01 0.000E+00 8.203E+01 2.362E-02 0.000E+00  6.965E-03 0.000E+00 0.000E+00 3.218E-03 0.000E+00
   74  3.5820E+00  7.681E+01 0.000E+00 7.681E+01 2.737E-02 0.000E+00  7.592E-03 0.000E+00 0.000E+00 3.748E-03 0.000E+00
   73  3.9062E+00  7.192E+01 0.000E+00 7.192E+01 3.173E-02 0.000E+00  8.275E-03 0.000E+00 0.000E+00 4.365E-03 0.000E+00
   72  4.2598E+00  6.735E+01 0.000E+00 6.735E+01 3.681E-02 0.000E+00  9.019E-03 0.000E+00 0.000E+00 5.083E-03 0.000E+00
   71  4.6453E+00  6.306E+01 0.000E+00 6.306E+01 4.273E-02 0.000E+00  9.829E-03 0.000E+00 0.000E+00 5.920E-03 0.000E+00
   70  5.0658E+00  5.906E+01 0.000E+00 5.906E+01 4.963E-02 0.000E+00  1.071E-02 0.000E+00 0.000E+00 6.894E-03 0.000E+00
   69  5.5243E+00  5.536E+01 0.000E+00 5.536E+01 5.765E-02 0.000E+00  1.167E-02 0.000E+00 0.000E+00 8.024E-03 0.000E+00
   68  6.0243E+00  5.190E+01 0.000E+00 5.190E+01 6.698E-02 0.000E+00  1.272E-02 0.000E+00 0.000E+00 9.333E-03 0.000E+00
   67  6.5695E+00  4.864E+01 0.000E+00 4.864E+01 7.784E-02 0.000E+00  1.386E-02 0.000E+00 0.000E+00 1.086E-02 0.000E+00
   66  7.1641E+00  4.556E+01 0.000E+00 4.556E+01 9.048E-02 0.000E+00  1.510E-02 0.000E+00 0.000E+00 1.264E-02 0.000E+00
   65  7.8125E+00  4.266E+01 0.000E+00 4.266E+01 1.052E-01 0.000E+00  1.645E-02 0.000E+00 0.000E+00 1.472E-02 0.000E+00
   64  8.5196E+00  3.993E+01 0.000E+00 3.993E+01 1.223E-01 0.000E+00  1.792E-02 0.000E+00 0.000E+00 1.714E-02 0.000E+00
   63  9.2907E+00  3.736E+01 0.000E+00 3.736E+01 1.423E-01 0.000E+00  1.951E-02 0.000E+00 0.000E+00 1.998E-02 0.000E+00
   62  1.0132E+01  3.495E+01 0.000E+00 3.495E+01 1.656E-01 0.000E+00  2.125E-02 0.000E+00 0.000E+00 2.329E-02 0.000E+00
   61  1.1049E+01  3.268E+01 0.000E+00 3.268E+01 1.928E-01 0.000E+00  2.314E-02 0.000E+00 0.000E+00 2.715E-02 0.000E+00
   60  1.2049E+01  3.056E+01 0.000E+00 3.056E+01 2.244E-01 0.000E+00  2.520E-02 0.000E+00 0.000E+00 3.166E-02 0.000E+00
   59  1.3139E+01  2.857E+01 0.000E+00 2.857E+01 2.613E-01 0.000E+00  2.743E-02 0.000E+00 0.000E+00 3.693E-02 0.000E+00
   58  1.4328E+01  2.671E+01 0.000E+00 2.671E+01 3.044E-01 0.000E+00  2.986E-02 0.000E+00 0.000E+00 4.308E-02 0.000E+00
   57  1.5625E+01  2.495E+01 0.000E+00 2.495E+01 3.547E-01 0.000E+00  3.249E-02 0.000E+00 0.000E+00 5.027E-02 0.000E+00
   56  1.7039E+01  2.331E+01 0.000E+00 2.331E+01 4.134E-01 0.000E+00  3.535E-02 0.000E+00 0.000E+00 5.867E-02 0.000E+00
   55  1.8581E+01  2.178E+01 0.000E+00 2.178E+01 4.819E-01 0.000E+00  3.846E-02 0.000E+00 0.000E+00 6.849E-02 0.000E+00
   54  2.0263E+01  2.034E+01 0.000E+00 2.034E+01 5.618E-01 0.000E+00  4.183E-02 0.000E+00 0.000E+00 7.997E-02 0.000E+00
   53  2.2097E+01  1.900E+01 0.000E+00 1.900E+01 6.552E-01 0.000E+00  4.549E-02 0.000E+00 0.000E+00 9.337E-02 0.000E+00
   52  2.4097E+01  1.774E+01 0.000E+00 1.774E+01 7.642E-01 0.000E+00  4.945E-02 0.000E+00 0.000E+00 1.090E-01 0.000E+00
   51  2.6278E+01  1.657E+01 0.000E+00 1.657E+01 8.915E-01 0.000E+00  5.375E-02 0.000E+00 0.000E+00 1.273E-01 0.000E+00
   50  2.8656E+01  1.547E+01 0.000E+00 1.547E+01 1.040E+00 0.000E+00  5.839E-02 0.000E+00 0.000E+00 1.486E-01 0.000E+00
   49  3.1250E+01  1.445E+01 0.000E+00 1.445E+01 1.214E+00 0.000E+00  6.343E-02 0.000E+00 0.000E+00 1.736E-01 0.000E+00
   48  3.4078E+01  1.350E+01 0.000E+00 1.350E+01 1.416E+00 0.000E+00  6.887E-02 0.000E+00 0.000E+00 2.027E-01 0.000E+00
   47  3.7163E+01  1.261E+01 0.000E+00 1.261E+01 1.653E+00 0.000E+00  7.475E-02 0.000E+00 0.000E+00 2.366E-01 0.000E+00
   46  4.0526E+01  1.178E+01 0.000E+00 1.178E+01 1.929E+00 0.000E+00  8.109E-02 0.000E+00 0.000E+00 2.762E-01 0.000E+00
   45  4.4194E+01  1.101E+01 0.000E+00 1.101E+01 2.251E+00 0.000E+00  8.794E-02 0.000E+00 0.000E+00 3.223E-01 0.000E+00
   44  4.8194E+01  1.029E+01 0.000E+00 1.029E+01 2.628E+00 0.000E+00  9.532E-02 0.000E+00 0.000E+00 3.761E-01 0.000E+00
   43  5.2556E+01  9.617E+00 0.000E+00 9.617E+00 3.066E+00 0.000E+00  1.033E-01 0.000E+00 0.000E+00 4.388E-01 0.000E+00
   42  5.7313E+01  8.994E+00 0.000E+00 8.994E+00 3.578E+00 0.000E+00  1.118E-01 0.000E+00 0.000E+00 5.118E-01 0.000E+00
   41  6.2500E+01  8.414E+00 0.000E+00 8.414E+00 4.175E+00 0.000E+00  1.210E-01 0.000E+00 0.000E+00 5.967E-01 0.000E+00
   40  6.8157E+01  7.874E+00 0.000E+00 7.874E+00 4.870E+00 0.000E+00  1.309E-01 0.000E+00 0.000E+00 6.955E-01 0.000E+00
   39  7.4325E+01  7.373E+00 0.000E+00 7.373E+00 5.681E+00 0.000E+00  1.414E-01 0.000E+00 0.000E+00 8.101E-01 0.000E+00
   38  8.1052E+01  6.908E+00 0.000E+00 6.908E+00 6.624E+00 0.000E+00  1.527E-01 0.000E+00 0.000E+00 9.432E-01 0.000E+00
   37  8.8388E+01  6.476E+00 0.000E+00 6.476E+00 7.721E+00 0.000E+00  1.648E-01 0.000E+00 0.000E+00 1.098E+00 0.000E+00
   36  9.6388E+01  6.074E+00 0.000E+00 6.074E+00 8.998E+00 0.000E+00  1.776E-01 0.000E+00 0.000E+00 1.276E+00 0.000E+00
   35  1.0511E+02  5.702E+00 0.000E+00 5.702E+00 1.048E+01 0.000E+00  1.913E-01 0.000E+00 0.000E+00 1.483E+00 0.000E+00
   34  1.1463E+02  5.356E+00 0.000E+00 5.356E+00 1.220E+01 0.000E+00  2.059E-01 0.000E+00 0.000E+00 1.723E+00 0.000E+00
   33  1.2500E+02  5.036E+00 0.000E+00 5.036E+00 1.420E+01 0.000E+00  2.213E-01 0.000E+00 0.000E+00 1.999E+00 0.000E+00
   32  1.3631E+02  4.739E+00 0.000E+00 4.739E+00 1.652E+01 0.000E+00  2.376E-01 0.000E+00 0.000E+00 2.317E+00 0.000E+00
   31  1.4865E+02  4.465E+00 0.000E+00 4.465E+00 1.920E+01 0.000E+00  2.548E-01 0.000E+00 0.000E+00 2.684E+00 0.000E+00
   30  1.6210E+02  4.211E+00 0.000E+00 4.211E+00 2.231E+01 0.000E+00  2.729E-01 0.000E+00 0.000E+00 3.105E+00 0.000E+00
   29  1.7678E+02  3.976E+00 0.000E+00 3.976E+00 2.590E+01 0.000E+00  2.919E-01 0.000E+00 0.000E+00 3.588E+00 0.000E+00
   28  1.9278E+02  3.759E+00 0.000E+00 3.759E+00 3.004E+01 0.000E+00  3.118E-01 0.000E+00 0.000E+00 4.141E+00 0.000E+00
   27  2.1022E+02  3.559E+00 0.000E+00 3.559E+00 3.481E+01 0.000E+00  3.326E-01 0.000E+00 0.000E+00 4.773E+00 0.000E+00
   26  2.2925E+02  3.374E+00 0.000E+00 3.374E+00 4.031E+01 0.000E+00  3.542E-01 0.000E+00 0.000E+00 5.494E+00 0.000E+00
   25  2.5000E+02  3.204E+00 0.000E+00 3.204E+00 4.662E+01 0.000E+00  3.765E-01 0.000E+00 0.000E+00 6.315E+00 0.000E+00
   24  2.7263E+02  3.047E+00 0.000E+00 3.047E+00 5.387E+01 0.000E+00  3.996E-01 0.000E+00 0.000E+00 7.246E+00 0.000E+00
   23  2.9730E+02  2.903E+00 0.000E+00 2.903E+00 6.217E+01 0.000E+00  4.233E-01 0.000E+00 0.000E+00 8.301E+00 0.000E+00
   22  3.2421E+02  2.771E+00 0.000E+00 2.771E+00 7.166E+01 0.000E+00  4.477E-01 0.000E+00 0.000E+00 9.492E+00 0.000E+00
   21  3.5355E+02  2.650E+00 0.000E+00 2.650E+00 8.249E+01 0.000E+00  4.725E-01 0.000E+00 0.000E+00 1.084E+01 0.000E+00
   20  3.8555E+02  2.539E+00 0.000E+00 2.539E+00 9.484E+01 0.000E+00  4.977E-01 0.000E+00 0.000E+00 1.234E+01 0.000E+00
   19  4.2045E+02  2.438E+00 0.000E+00 2.438E+00 1.089E+02 0.000E+00  5.231E-01 0.000E+00 0.000E+00 1.403E+01 0.000E+00
   18  4.5850E+02  2.345E+00 0.000E+00 2.345E+00 1.248E+02 0.000E+00  5.488E-01 0.000E+00 0.000E+00 1.592E+01 0.000E+00
   17  5.0000E+02  2.261E+00 0.000E+00 2.261E+00 1.428E+02 0.000E+00  5.744E-01 0.000E+00 0.000E+00 1.803E+01 0.000E+00
   16  5.4525E+02  2.185E+00 0.000E+00 2.185E+00 1.632E+02 0.000E+00  6.000E-01 0.000E+00 0.000E+00 2.037E+01 0.000E+00
   15  5.9460E+02  2.117E+00 0.000E+00 2.117E+00 1.861E+02 0.000E+00  6.253E-01 0.000E+00 0.000E+00 2.296E+01 0.000E+00
   14  6.4842E+02  2.055E+00 0.000E+00 2.055E+00 2.120E+02 0.000E+00  6.503E-01 0.000E+00 0.000E+00 2.582E+01 0.000E+00
   13  7.0711E+02  2.000E+00 0.000E+00 2.000E+00 2.409E+02 0.000E+00  6.748E-01 0.000E+00 0.000E+00 2.896E+01 0.000E+00
   12  7.7111E+02  1.950E+00 0.000E+00 1.950E+00 2.733E+02 0.000E+00  6.987E-01 0.000E+00 0.000E+00 3.242E+01 0.000E+00
   11  8.4090E+02  1.906E+00 0.000E+00 1.906E+00 3.096E+02 0.000E+00  7.219E-01 2.489E-03 0.000E+00 3.621E+01 0.000E+00
   10  9.1700E+02  1.864E+00 0.000E+00 1.864E+00 3.500E+02 0.000E+00  7.442E-01 1.108E-02 0.000E+00 4.040E+01 0.000E+00
    9  1.0000E+03  1.827E+00 0.000E+00 1.827E+00 3.949E+02 0.000E+00  7.657E-01 1.971E-02 0.000E+00 4.499E+01 0.000E+00
    8  1.0905E+03  1.795E+00 0.000E+00 1.795E+00 4.449E+02 0.000E+00  7.861E-01 2.842E-02 0.000E+00 4.999E+01 0.000E+00
    7  1.1892E+03  1.767E+00 0.000E+00 1.767E+00 5.004E+02 0.000E+00  8.055E-01 3.727E-02 0.000E+00 5.544E+01 0.000E+00
    6  1.2968E+03  1.743E+00 0.000E+00 1.743E+00 5.617E+02 0.000E+00  8.238E-01 4.628E-02 0.000E+00 6.134E+01 0.000E+00
    5  1.4142E+03  1.723E+00 0.000E+00 1.723E+00 6.295E+02 0.000E+00  8.409E-01 5.551E-02 0.000E+00 6.775E+01 0.000E+00
    4  1.5422E+03  1.706E+00 0.000E+00 1.706E+00 7.041E+02 0.000E+00  8.569E-01 6.499E-02 0.000E+00 7.467E+01 0.000E+00
    3  1.6818E+03  1.692E+00 0.000E+00 1.692E+00 7.863E+02 0.000E+00  8.718E-01 7.477E-02 0.000E+00 8.216E+01 0.000E+00
    2  1.8340E+03  1.682E+00 0.000E+00 1.682E+00 8.765E+02 0.000E+00  8.855E-01 8.487E-02 0.000E+00 9.024E+01 0.000E+00
    1  2.0000E+03  1.674E+00 0.000E+00 1.674E+00 9.755E+02 0.000E+00  8.980E-01 9.534E-02 0.000E+00 9.895E+01 0.000E+00
1decimal words of dynamically allocated storage

     general                  0
     tallies               3888
     bank               1867777
     cross sections      609912

     total                    0     =           0 bytes

 ***********************************************************************************************************************
 dump no.    1 on file runtpe     nps =           0   coll =              0     ctm =        0.00     nrn =              0


         6 warning messages so far.
1   starting mcrun.       dynamic storage =         0 words,          0 bytes.      cp0 =  0.02         print table 110

      c MCNPX test problem                                                            


     nps    x          y          z       cell   surf     u          v          w        energy     weight      time  
 
      1  9.613E-01 -1.122E+00  0.000E+00     1      2  0.000E+00  0.000E+00  1.000E+00  2.055E+02  1.000E+00  0.000E+00
      2 -2.809E-02  5.755E-03  0.000E+00     1      2  0.000E+00  0.000E+00  1.000E+00  2.055E+02  1.000E+00  0.000E+00
      3  1.414E+00  1.612E-01  0.000E+00     1      2  0.000E+00  0.000E+00  1.000E+00  2.055E+02  1.000E+00  0.000E+00
      4  7.600E-01  8.524E-02  0.000E+00     1      2  0.000E+00  0.000E+00  1.000E+00  2.055E+02  1.000E+00  0.000E+00
      5  2.567E-01 -2.081E-02  0.000E+00     1      2  0.000E+00  0.000E+00  1.000E+00  2.055E+02  1.000E+00  0.000E+00
      6  4.634E-01 -7.581E-01  0.000E+00     1      2  0.000E+00  0.000E+00  1.000E+00  2.055E+02  1.000E+00  0.000E+00
      7  5.513E-01  8.609E-01  0.000E+00     1      2  0.000E+00  0.000E+00  1.000E+00  2.055E+02  1.000E+00  0.000E+00
      8 -9.846E-02  1.276E+00  0.000E+00     1      2  0.000E+00  0.000E+00  1.000E+00  2.055E+02  1.000E+00  0.000E+00
      9 -1.295E+00  9.149E-01  0.000E+00     1      2  0.000E+00  0.000E+00  1.000E+00  2.055E+02  1.000E+00  0.000E+00
     10  4.952E-01 -5.601E-01  0.000E+00     1      2  0.000E+00  0.000E+00  1.000E+00  2.055E+02  1.000E+00  0.000E+00
     11 -5.750E-01  1.954E-01  0.000E+00     1      2  0.000E+00  0.000E+00  1.000E+00  2.055E+02  1.000E+00  0.000E+00
     12 -6.577E-01 -4.282E-01  0.000E+00     1      2  0.000E+00  0.000E+00  1.000E+00  2.055E+02  1.000E+00  0.000E+00
     13 -2.389E-01 -3.695E-01  0.000E+00     1      2  0.000E+00  0.000E+00  1.000E+00  2.055E+02  1.000E+00  0.000E+00
     14  4.304E-02  6.748E-01  0.000E+00     1      2  0.000E+00  0.000E+00  1.000E+00  2.055E+02  1.000E+00  0.000E+00
     15  1.934E+00 -5.187E-02  0.000E+00     1      2  0.000E+00  0.000E+00  1.000E+00  2.055E+02  1.000E+00  0.000E+00
     16  1.643E+00 -1.138E+00  0.000E+00     1      2  0.000E+00  0.000E+00  1.000E+00  2.055E+02  1.000E+00  0.000E+00
     17 -8.291E-02 -4.772E-02  0.000E+00     1      2  0.000E+00  0.000E+00  1.000E+00  2.055E+02  1.000E+00  0.000E+00
     18 -7.834E-01  1.028E+00  0.000E+00     1      2  0.000E+00  0.000E+00  1.000E+00  2.055E+02  1.000E+00  0.000E+00
     19 -9.306E-01 -1.983E-02  0.000E+00     1      2  0.000E+00  0.000E+00  1.000E+00  2.055E+02  1.000E+00  0.000E+00
     20  7.101E-01  1.525E+00  0.000E+00     1      2  0.000E+00  0.000E+00  1.000E+00  2.055E+02  1.000E+00  0.000E+00
     21 -1.629E+00 -1.113E-01  0.000E+00     1      2  0.000E+00  0.000E+00  1.000E+00  2.055E+02  1.000E+00  0.000E+00
     22 -7.763E-01  2.433E-01  0.000E+00     1      2  0.000E+00  0.000E+00  1.000E+00  2.055E+02  1.000E+00  0.000E+00
     23 -1.202E+00  8.879E-01  0.000E+00     1      2  0.000E+00  0.000E+00  1.000E+00  2.055E+02  1.000E+00  0.000E+00
     24  7.351E-01  1.018E+00  0.000E+00     1      2  0.000E+00  0.000E+00  1.000E+00  2.055E+02  1.000E+00  0.000E+00
     25  1.389E+00 -3.969E-01  0.000E+00     1      2  0.000E+00  0.000E+00  1.000E+00  2.055E+02  1.000E+00  0.000E+00
     26 -7.993E-02  5.915E-01  0.000E+00     1      2  0.000E+00  0.000E+00  1.000E+00  2.055E+02  1.000E+00  0.000E+00
     27 -8.127E-01 -1.265E+00  0.000E+00     1      2  0.000E+00  0.000E+00  1.000E+00  2.055E+02  1.000E+00  0.000E+00
     28  2.638E-01  9.237E-02  0.000E+00     1      2  0.000E+00  0.000E+00  1.000E+00  2.055E+02  1.000E+00  0.000E+00
     29 -5.404E-01  1.948E-01  0.000E+00     1      2  0.000E+00  0.000E+00  1.000E+00  2.055E+02  1.000E+00  0.000E+00
     30 -3.607E-03  2.394E-02  0.000E+00     1      2  0.000E+00  0.000E+00  1.000E+00  2.055E+02  1.000E+00  0.000E+00
     31 -8.012E-01  1.017E+00  0.000E+00     1      2  0.000E+00  0.000E+00  1.000E+00  2.055E+02  1.000E+00  0.000E+00
     32  2.892E-01  6.967E-01  0.000E+00     1      2  0.000E+00  0.000E+00  1.000E+00  2.055E+02  1.000E+00  0.000E+00
     33  2.470E-01  7.574E-01  0.000E+00     1      2  0.000E+00  0.000E+00  1.000E+00  2.055E+02  1.000E+00  0.000E+00
     34 -9.871E-01  1.480E+00  0.000E+00     1      2  0.000E+00  0.000E+00  1.000E+00  2.055E+02  1.000E+00  0.000E+00
     35 -8.464E-01 -1.372E+00  0.000E+00     1      2  0.000E+00  0.000E+00  1.000E+00  2.055E+02  1.000E+00  0.000E+00
     36 -1.756E-01  8.495E-02  0.000E+00     1      2  0.000E+00  0.000E+00  1.000E+00  2.055E+02  1.000E+00  0.000E+00
     37  5.062E-03 -2.267E-03  0.000E+00     1      2  0.000E+00  0.000E+00  1.000E+00  2.055E+02  1.000E+00  0.000E+00
     38  3.185E-01  1.102E+00  0.000E+00     1      2  0.000E+00  0.000E+00  1.000E+00  2.055E+02  1.000E+00  0.000E+00
     39  6.179E-01  1.479E-01  0.000E+00     1      2  0.000E+00  0.000E+00  1.000E+00  2.055E+02  1.000E+00  0.000E+00
     40  5.250E-02 -4.158E-01  0.000E+00     1      2  0.000E+00  0.000E+00  1.000E+00  2.055E+02  1.000E+00  0.000E+00
     41 -2.528E-01  4.632E-01  0.000E+00     1      2  0.000E+00  0.000E+00  1.000E+00  2.055E+02  1.000E+00  0.000E+00
     42  1.721E-01  1.579E-01  0.000E+00     1      2  0.000E+00  0.000E+00  1.000E+00  2.055E+02  1.000E+00  0.000E+00
     43  7.265E-01 -1.448E+00  0.000E+00     1      2  0.000E+00  0.000E+00  1.000E+00  2.055E+02  1.000E+00  0.000E+00
     44 -1.435E+00  6.575E-01  0.000E+00     1      2  0.000E+00  0.000E+00  1.000E+00  2.055E+02  1.000E+00  0.000E+00
     45 -6.663E-01  4.286E-01  0.000E+00     1      2  0.000E+00  0.000E+00  1.000E+00  2.055E+02  1.000E+00  0.000E+00
     46 -1.940E-01  2.378E-01  0.000E+00     1      2  0.000E+00  0.000E+00  1.000E+00  2.055E+02  1.000E+00  0.000E+00
     47  6.276E-02 -1.769E+00  0.000E+00     1      2  0.000E+00  0.000E+00  1.000E+00  2.055E+02  1.000E+00  0.000E+00
     48 -1.844E+00 -5.005E-02  0.000E+00     1      2  0.000E+00  0.000E+00  1.000E+00  2.055E+02  1.000E+00  0.000E+00
     49  1.043E+00  1.002E+00  0.000E+00     1      2  0.000E+00  0.000E+00  1.000E+00  2.055E+02  1.000E+00  0.000E+00
     50 -3.198E-01 -1.168E-01  0.000E+00     1      2  0.000E+00  0.000E+00  1.000E+00  2.055E+02  1.000E+00  0.000E+00
 warning.  tally not scored beyond last energy bin.                    
 nps =      1277     nrn =         4889014     tal =    1     erg = 1.1538E+01      
   37050 ia= 24 iq= 13 iap=  0 izp=  0 ixa1= 24 ixq1= 12 ixa2=  0 ixq2=  0
 cascade   37050 stopped at isedt 2  (kcan= 1)
1problem summary                                                                                                       

      run terminated when it had used    1 minutes of computer time.
+                                                                                                     07/15/19 14:03:32
      c MCNPX test problem                                                                 probid =   07/15/19 14:02:31

 neutron creation       tracks   weight        energy            neutron loss           tracks   weight        energy
                                 (per source particle)                                           (per source particle)

 source                   0    0.            0.                  escape               22670    3.0287E-01    4.5989E+00
 nucl. interaction    49942    6.8432E-01    1.2198E+01          energy cutoff            0    0.            0.        
 particle decay           0    0.            0.                  time cutoff              0    0.            0.        
 weight window            0    0.            0.                  weight window            0    0.            0.        
 cell importance          0    0.            0.                  cell importance          0    0.            0.        
 weight cutoff            0    0.            0.                  weight cutoff            2    6.6709E-06    5.4099E-05
 energy importance        0    0.            0.                  energy importance        0    0.            0.        
 dxtran                   0    0.            0.                  dxtran                   0    0.            0.        
 forced collisions        0    0.            0.                  forced collisions        0    0.            0.        
 exp. transform           0    0.            0.                  exp. transform           0    0.            0.        
 upscattering             0    0.            0.                  downscattering           0    0.            4.7428E-01
 *photonuclear            0    0.            0.                  capture                  0    1.3715E-02    1.3485E-01
 (n,xn)                 589    7.8463E-03    1.1484E-01          loss to (n,xn)         282    3.7486E-03    2.8300E-01
 prompt fission           0    0.            0.                  loss to fission          0    0.            0.        
 delayed fission          0    0.            0.                  nucl. interaction    27577    3.7183E-01    6.8215E+00
 *prompt photofiss        0    0.            0.                  particle decay           0    0.            0.        
 tabular boundary     43906    5.9150E-01    9.8882E+00          tabular boundary     43906    5.9150E-01    9.8882E+00
 tabular sampling         0    0.            0.                                                                        
     total            94437    1.2837E+00    2.2201E+01              total            94437    1.2837E+00    2.2201E+01

   number of neutrons banked                   94155        average time of (shakes)              cutoffs
   neutron tracks per source particle     1.3188E+00          escape            5.9254E+00          tco   1.0000E+34
   neutron collisions per source particle 1.5965E+00          capture           5.4288E-01          eco   0.0000E+00
   total neutron collisions                   114321          capture or escape 5.6922E+00          wc1  -5.0000E-01
   net multiplication              0.0000E+00 0.0000          any termination   3.3821E+00          wc2  -2.5000E-01

 photon creation        tracks   weight        energy            photon loss            tracks   weight        energy
                                 (per source particle)                                           (per source particle)

 source                   0    0.            0.                  escape               25329    3.5066E-01    5.8538E-01
 nucl. interaction    44033    6.0705E-01    1.4602E+00          energy cutoff            1    1.3835E-05    4.1231E-05
 particle decay           0    0.            0.                  time cutoff              0    0.            0.        
 weight window            0    0.            0.                  weight window            0    0.            0.        
 cell importance          0    0.            0.                  cell importance          0    0.            0.        
 weight cutoff            0    0.            0.                  weight cutoff            0    0.            0.        
 energy importance        0    0.            0.                  energy importance        0    0.            0.        
 dxtran                   0    0.            0.                  dxtran                   0    0.            0.        
 forced collisions        0    0.            0.                  forced collisions        0    0.            0.        
 exp. transform           0    0.            0.                  exp. transform           0    0.            0.        
 from neutrons         5658    8.0714E-02    1.7164E-01          compton scatter          0    0.            9.2175E-01
 bremsstrahlung       14350    1.9930E-01    1.8428E-02          capture              46352    6.4236E-01    3.8542E-02
 p-annihilation        3698    5.1350E-02    2.6240E-02          pair production       1849    2.5675E-02    1.3119E-01
 *photonuclear            0    0.            0.                  *photonuclear abs        0    0.            0.        
 electron x-rays          0    0.            0.                  *loss to photofis        0    0.            0.        
 1st fluorescence      5792    8.0290E-02    4.0570E-04                                                                
 2nd fluorescence         0    0.            0.                                                                        
 (gamma,xgamma)           0    0.            0.                                                                        
 tabular sampling         0    0.            0.                                                                        
 *prompt photofiss        0    0.            0.                                                                        
     total            73531    1.0187E+00    1.6769E+00              total            73531    1.0187E+00    1.6769E+00

  number of photons banked                     65889        average time of (shakes)              cutoffs
   photon tracks per source particle      1.0269E+00          escape            9.5707E-01          tco   1.0000E+34
   photon collisions per source particle  4.0034E+00          capture           3.4413E+00          eco   1.0000E-03
   total photon collisions                    286669          capture or escape 2.5640E+00          wc1  -5.0000E-01
                                                              any termination   2.4994E+00          wc2  -2.5000E-01

 proton creation        tracks   weight        energy            proton loss            tracks   weight        energy
                                 (per source particle)                                           (per source particle)

 source               71607    1.0000E+00    2.0550E+02          escape                  73    1.0195E-03    5.4152E-02
 nucl. interaction    46539    6.4983E-01    2.0392E+01          energy cutoff        97115    1.3561E+00    1.3561E+00
 particle decay           0    0.            0.                  time cutoff              0    0.            0.        
 weight window            0    0.            0.                  weight window            0    0.            0.        
 cell importance          0    0.            0.                  cell importance          0    0.            0.        
 weight cutoff            0    0.            0.                  weight cutoff            0    0.            0.        
 energy importance        0    0.            0.                  energy importance        0    0.            0.        
 dxtran                   0    0.            0.                  dxtran                   0    0.            0.        
 forced collisions        0    0.            0.                  forced collisions        0    0.            0.        
 exp. transform           0    0.            0.                  exp. transform           0    0.            0.        
 tabular sampling       872    1.2178E-02    1.1055E-01          multiple scatter         0    0.            1.8637E+02
                                                                 bremsstrahlung           0    0.            0.        
 photonuclear             0    0.            0.                  nucl. interaction    21830    3.0486E-01    3.7982E+01
 elastic recoil           0    0.            0.                  elastic scatter          0    0.            2.3923E-01
                                                                 particle decay           0    0.            0.        
                                                                 capture                  0    0.            0.        
 (gamma,xgen_chg)         0    0.            0.                  tabular sampling         0    0.            0.        
     total           119018    1.6620E+00    2.2600E+02              total           119018    1.6620E+00    2.2600E+02

   number of particles banked                  47411                                              cutoffs
   particle tracks per source particle    1.6621E+00                                                tco   1.0000E+34
   particle substeps per source particle  3.2118E+02                                                eco   1.0000E+00
   total particle  substeps                 22998954                                                wc1   0.0000E+00
                                                                                                    wc2   0.0000E+00

 computer time so far in this run     1.01 minutes            maximum number ever in bank        15
 computer time in mcrun               0.99 minutes            bank overflows to backup file       0
 source particles per minute            7.2171E+04            dynamic storage         0 words,          0 bytes.
 random numbers generated                288185715            most random numbers used was    95617 in history     1663

 range of sampled source weights = 1.0000E+00 to 1.0000E+00
1source distribution frequency tables                                                                   print table 170

 the expected values below do not include the effect of the rejection loop which samples position.


 source distribution   1  for rad

                                         number                                       weight
             source
   n          value         sampled      expected  sampled/expected      sampled      expected  sampled/expected

   1      2.00000E+00      1.0000E+00   1.0000E+00   1.0000E+00         1.0000E+00   1.0000E+00   1.0000E+00
 total                     1.0000E+00   1.0000E+00   1.0000E+00         1.0000E+00   1.0000E+00   1.0000E+00
1neutron     activity in each cell                                                                      print table 126

                 tracks     population   collisions   collisions     number        flux        average      average
        cell    entering                               * weight     weighted     weighted   track weight   track mfp
                                                    (per history)    energy       energy     (relative)      (cm)

     1     1           0        94155       114321    1.5342E+00   2.6639E+00   2.0779E+01   9.6448E-01   8.2186E+00
     2     2       22670        22670            0    0.0000E+00   2.1033E+00   1.4823E+01   9.5634E-01   0.0000E+00

     total         22670       116825       114321    1.5342E+00
1photon      activity in each cell                                                                      print table 126

                 tracks     population   collisions   collisions     number        flux        average      average
        cell    entering                               * weight     weighted     weighted   track weight   track mfp
                                                    (per history)    energy       energy     (relative)      (cm)

     1     1           0        65889       286669    3.9704E+00   1.3289E+00   1.3289E+00   9.9227E-01   5.6508E+00
     2     2       25329        25329            0    0.0000E+00   1.6348E+00   1.6348E+00   9.9096E-01   0.0000E+00

     total         25329        91218       286669    3.9704E+00
1proton      activity in each cell                                                                      print table 126

                 tracks     population    substeps     substeps      number        flux        average      average
        cell    entering                               * weight     weighted     weighted   track weight   track mfp
                                                    (per history)    energy       energy     (relative)      (cm)

     1     1       71607       119018     22998881    3.2118E+02   1.1777E+02   1.3283E+02   1.0000E+00   1.9575E-01
     2     2          73           73           73    1.0195E-03   3.0984E+01   5.5028E+01   1.0000E+00   0.0000E+00

     total         71680       119091     22998954    3.2118E+02
1neutron  weight balance in each cell                                                                   print table 130

        cell index        1           2
       cell number        1           2       total                                                                             

 external events:
 entering           0.0000E+00  3.0287E-01  3.0287E-01
 source             0.0000E+00  0.0000E+00  0.0000E+00
 energy cutoff      0.0000E+00  0.0000E+00  0.0000E+00
 time cutoff        0.0000E+00  0.0000E+00  0.0000E+00
 exiting           -3.0287E-01 -3.0287E-01 -6.0574E-01
                    ----------  ----------  ----------
             total -3.0287E-01  0.0000E+00 -3.0287E-01

 variance reduction events:
 weight window      0.0000E+00  0.0000E+00  0.0000E+00
 cell importance    0.0000E+00  0.0000E+00  0.0000E+00
 weight cutoff     -6.6709E-06  0.0000E+00 -6.6709E-06
 energy importance  0.0000E+00  0.0000E+00  0.0000E+00
 dxtran             0.0000E+00  0.0000E+00  0.0000E+00
 forced collisions  0.0000E+00  0.0000E+00  0.0000E+00
 exp. transform     0.0000E+00  0.0000E+00  0.0000E+00
                    ----------  ----------  ----------
             total -6.6709E-06  0.0000E+00 -6.6709E-06

 physical events:
 capture           -1.3715E-02  0.0000E+00 -1.3715E-02
 (n,xn)             7.8463E-03  0.0000E+00  7.8463E-03
 loss to (n,xn)    -3.7486E-03  0.0000E+00 -3.7486E-03
 fission            0.0000E+00  0.0000E+00  0.0000E+00
 loss to fission    0.0000E+00  0.0000E+00  0.0000E+00
 photonuclear       0.0000E+00  0.0000E+00  0.0000E+00
 nucl. interaction  3.1250E-01  0.0000E+00  3.1250E-01
 tabular boundary   0.0000E+00  0.0000E+00  0.0000E+00
 particle decay     0.0000E+00  0.0000E+00  0.0000E+00
 tabular sampling   0.0000E+00  0.0000E+00  0.0000E+00
 photofission       0.0000E+00  0.0000E+00  0.0000E+00
                    ----------  ----------  ----------
             total  3.0288E-01  0.0000E+00  3.0288E-01
1photon   weight balance in each cell                                                                   print table 130

        cell index        1           2
       cell number        1           2       total                                                                             

 external events:
 entering           0.0000E+00  3.5066E-01  3.5066E-01
 source             0.0000E+00  0.0000E+00  0.0000E+00
 energy cutoff      0.0000E+00  0.0000E+00  0.0000E+00
 time cutoff        0.0000E+00  0.0000E+00  0.0000E+00
 exiting           -3.5066E-01 -3.5066E-01 -7.0133E-01
                    ----------  ----------  ----------
             total -3.5066E-01  0.0000E+00 -3.5066E-01

 variance reduction events:
 weight window      0.0000E+00  0.0000E+00  0.0000E+00
 cell importance    0.0000E+00  0.0000E+00  0.0000E+00
 weight cutoff      0.0000E+00  0.0000E+00  0.0000E+00
 energy importance  0.0000E+00  0.0000E+00  0.0000E+00
 dxtran             0.0000E+00  0.0000E+00  0.0000E+00
 forced collisions  0.0000E+00  0.0000E+00  0.0000E+00
 exp. transform     0.0000E+00  0.0000E+00  0.0000E+00
                    ----------  ----------  ----------
             total  0.0000E+00  0.0000E+00  0.0000E+00

 physical events:
 from neutrons      8.0700E-02  0.0000E+00  8.0700E-02
 bremsstrahlung     1.9930E-01  0.0000E+00  1.9930E-01
 capture           -6.4236E-01  0.0000E+00 -6.4236E-01
 p-annihilation     5.1350E-02  0.0000E+00  5.1350E-02
 pair production   -2.5675E-02  0.0000E+00 -2.5675E-02
 photonuclear       0.0000E+00  0.0000E+00  0.0000E+00
 photonuclear abs   0.0000E+00  0.0000E+00  0.0000E+00
 electron x-rays    0.0000E+00  0.0000E+00  0.0000E+00
 flourescence       8.0290E-02  0.0000E+00  8.0290E-02
 particle decay     0.0000E+00  0.0000E+00  0.0000E+00
 nucl. interaction  6.0705E-01  0.0000E+00  6.0705E-01
 tabular sampling   0.0000E+00  0.0000E+00  0.0000E+00
 photofission       0.0000E+00  0.0000E+00  0.0000E+00
 loss to photofiss  0.0000E+00  0.0000E+00  0.0000E+00
                    ----------  ----------  ----------
             total  3.5066E-01  0.0000E+00  3.5066E-01
1proton   weight balance in each cell                                                                   print table 130

        cell index        1           2
       cell number        1           2       total                                                                             

 external events:
 entering           0.0000E+00  1.0195E-03  1.0195E-03
 source             1.0000E+00  0.0000E+00  1.0000E+00
 energy cutoff     -1.3561E+00  0.0000E+00 -1.3561E+00
 time cutoff        0.0000E+00  0.0000E+00  0.0000E+00
 exiting           -1.0195E-03 -1.0195E-03 -2.0389E-03
                    ----------  ----------  ----------
             total -3.5715E-01  0.0000E+00 -3.5715E-01

 variance reduction events:
 weight window      0.0000E+00  0.0000E+00  0.0000E+00
 cell importance    0.0000E+00  0.0000E+00  0.0000E+00
 weight cutoff      0.0000E+00  0.0000E+00  0.0000E+00
 energy importance  0.0000E+00  0.0000E+00  0.0000E+00
                    ----------  ----------  ----------
             total  0.0000E+00  0.0000E+00  0.0000E+00

 physical events:
 nucl. interaction  3.4497E-01  0.0000E+00  3.4497E-01
 particle decay     0.0000E+00  0.0000E+00  0.0000E+00
 photonuclear       0.0000E+00  0.0000E+00  0.0000E+00
 tabular sampling   1.2178E-02  0.0000E+00  1.2178E-02
 capture            0.0000E+00  0.0000E+00  0.0000E+00
 gamma,xgen_chg     0.0000E+00  0.0000E+00  0.0000E+00
                    ----------  ----------  ----------
             total  3.5715E-01  0.0000E+00  3.5715E-01
1neutron activity of each nuclide in each cell, per source particle                                     print table 140

   cell  cell   nuclides     atom       total  collisions   wgt. lost   wgt. gain   wgt. gain     photons  photon wgt  avg photon
  index  name            fraction  collisions    * weight  to capture  by fission   by (n,xn)    produced    produced      energy

      1     1  13000.  c 7.05E-02           0  0.0000E+00  0.0000E+00  0.0000E+00  0.0000E+00           0  0.0000E+00  0.0000E+00
               14000.60c 1.99E-01       27001  3.5945E-01  6.5746E-03  0.0000E+00  4.7018E-04        2835  4.0416E-02  2.2203E+00
               26000.55c 1.95E-02        3384  4.5005E-02  2.9604E-04  0.0000E+00  3.9495E-04         798  1.1794E-02  1.6142E+00
               20000.62c 4.56E-02        6552  8.7720E-02  5.0333E-03  0.0000E+00  3.1481E-03        1480  2.0652E-02  2.2307E+00
               22000.62c 2.37E-03         497  6.6848E-03  2.3854E-05  0.0000E+00  2.6324E-05         122  1.9452E-03  1.1438E+00
               12000.62c 1.60E-02        2987  3.9875E-02  3.4796E-04  0.0000E+00  4.5636E-05         220  3.0723E-03  2.1781E+00
               25000.  c 2.78E-04           0  0.0000E+00  0.0000E+00  0.0000E+00  0.0000E+00           0  0.0000E+00  0.0000E+00
               19000.62c 1.98E-02        2229  2.9520E-02  1.4396E-03  0.0000E+00  1.2500E-05         202  2.8210E-03  2.7959E+00
               11000.  c 7.40E-03           0  0.0000E+00  0.0000E+00  0.0000E+00  0.0000E+00           0  0.0000E+00  0.0000E+00
               15000.  c 1.76E-03           0  0.0000E+00  0.0000E+00  0.0000E+00  0.0000E+00           0  0.0000E+00  0.0000E+00
                8000.  c 6.18E-01           0  0.0000E+00  0.0000E+00  0.0000E+00  0.0000E+00           0  0.0000E+00  0.0000E+00

        total                           42650  5.6825E-01  1.3715E-02  0.0000E+00  4.0977E-03        5657  8.0700E-02  2.1269E+00


  total over all cells by nuclide       total  collisions   wgt. lost   wgt. gain   wgt. gain     photons  photon wgt  avg photon
                                   collisions    * weight  to capture  by fission   by (n,xn)    produced    produced      energy

               12000.62c                 2987  3.9875E-02  3.4796E-04  0.0000E+00  4.5636E-05         220  3.0723E-03  2.1781E+00
               14000.60c                27001  3.5945E-01  6.5746E-03  0.0000E+00  4.7018E-04        2835  4.0416E-02  2.2203E+00
               19000.62c                 2229  2.9520E-02  1.4396E-03  0.0000E+00  1.2500E-05         202  2.8210E-03  2.7959E+00
               20000.62c                 6552  8.7720E-02  5.0333E-03  0.0000E+00  3.1481E-03        1480  2.0652E-02  2.2307E+00
               22000.62c                  497  6.6848E-03  2.3854E-05  0.0000E+00  2.6324E-05         122  1.9452E-03  1.1438E+00
               26000.55c                 3384  4.5005E-02  2.9604E-04  0.0000E+00  3.9495E-04         798  1.1794E-02  1.6142E+00
1photoatomic activity of each nuclide in each cell, per source particle                                 print table 140

   cell  cell   nuclides     atom       total  collisions   wgt. lost
  index  name            fraction  collisions    * weight  to capture

      1     1  13000.04p 7.05E-02       23536  3.2602E-01  4.2745E-02
               14000.04p 1.99E-01       73870  1.0230E+00  1.5888E-01
               26000.04p 1.95E-02       24059  3.3334E-01  1.6255E-01
               20000.04p 4.56E-02       31535  4.3675E-01  1.4188E-01
               22000.04p 2.37E-03        2003  2.7662E-02  1.0634E-02
               12000.04p 1.60E-02        4735  6.5592E-02  7.3793E-03
               25000.04p 2.78E-04         312  4.3289E-03  2.0825E-03
               19000.04p 1.98E-02       12380  1.7143E-01  5.2074E-02
               11000.04p 7.40E-03        1896  2.6264E-02  2.6309E-03
               15000.04p 1.76E-03         735  1.0183E-02  2.0046E-03
                8000.04p 6.18E-01      111608  1.5458E+00  5.9498E-02

        total                          286669  3.9704E+00  6.4236E-01


  total over all cells by nuclide       total  collisions   wgt. lost
                                   collisions    * weight  to capture

                8000.04p               111608  1.5458E+00  5.9498E-02
               11000.04p                 1896  2.6264E-02  2.6309E-03
               12000.04p                 4735  6.5592E-02  7.3793E-03
               13000.04p                23536  3.2602E-01  4.2745E-02
               14000.04p                73870  1.0230E+00  1.5888E-01
               15000.04p                  735  1.0183E-02  2.0046E-03
               19000.04p                12380  1.7143E-01  5.2074E-02
               20000.04p                31535  4.3675E-01  1.4188E-01
               22000.04p                 2003  2.7662E-02  1.0634E-02
               25000.04p                  312  4.3289E-03  2.0825E-03
               26000.04p                24059  3.3334E-01  1.6255E-01
1summary of photons produced in neutron collisions

        cell      number of      weight per     energy per     avg photon      mev/gm per    weight/neut    energy/neut
                   photons       source neut    source neut      energy       source neut     collision      collision

     1     1          5657       8.07005E-02    1.71643E-01    2.12691E+00    1.03086E-06    5.26009E-02    1.11878E-01
     2     2             0       0.00000E+00    0.00000E+00    0.00000E+00    0.00000E+00    0.00000E+00    0.00000E+00
     3     3             0       0.00000E+00    0.00000E+00    0.00000E+00    0.00000E+00    0.00000E+00    0.00000E+00
       total          5657       8.07005E-02    1.71643E-01    2.12691E+00


  energy      number of        number       cum number      weight of       weight       cum weight
 interval      photons        frequency    distribution      photons       frequency    distribution
 
   20.000             0      0.00000E+00    0.00000E+00    0.00000E+00    0.00000E+00    0.00000E+00
   15.000             1      1.76741E-04    1.76741E-04    1.58956E-05    1.96936E-04    1.96936E-04
   10.000            11      1.94415E-03    2.12089E-03    1.60007E-04    1.98238E-03    2.17932E-03
    9.000            12      2.12089E-03    4.24178E-03    1.79322E-04    2.22169E-03    4.40101E-03
    8.000            36      6.36267E-03    1.06045E-02    5.20641E-04    6.45041E-03    1.08514E-02
    7.000            92      1.62602E-02    2.68646E-02    1.33143E-03    1.64956E-02    2.73470E-02
    6.000            84      1.48462E-02    4.17109E-02    1.22480E-03    1.51745E-02    4.25216E-02
    5.000           134      2.36833E-02    6.53941E-02    1.93098E-03    2.39237E-02    6.64452E-02
    4.000           223      3.94132E-02    1.04807E-01    3.19071E-03    3.95310E-02    1.05976E-01
    3.000           530      9.36727E-02    1.98480E-01    7.57715E-03    9.38762E-02    1.99852E-01
    2.000           846      1.49523E-01    3.48003E-01    1.21057E-02    1.49982E-01    3.49834E-01
    1.000          2338      4.13220E-01    7.61223E-01    3.31415E-02    4.10602E-01    7.60437E-01
    0.500           825      1.45811E-01    9.07034E-01    1.18371E-02    1.46654E-01    9.07091E-01
    0.100           193      3.41110E-02    9.41145E-01    2.78309E-03    3.44807E-02    9.41572E-01
    0.010           281      4.96642E-02    9.90809E-01    3.98993E-03    4.94327E-02    9.91004E-01
    0.000            51      9.01379E-03    9.99823E-01    7.12251E-04    8.82434E-03    9.99829E-01

   total           5658      1.00000E+00                   8.07143E-02    1.00000E+00
1tally   1        nps =    71607
+                                   Neutron current integrated over surface 4 (unit:particles)                 
           tally type 1    number of particles crossing a surface.                        
           particle(s): photon     
 
 surface  4                                                                                                            
      energy
    0.0000E+00   0.00000E+00 0.0000
    1.0891E-01   2.24082E-02 0.0261
    2.1782E-01   4.76223E-02 0.0189
    3.2673E-01   2.87666E-02 0.0232
    4.3564E-01   2.31701E-02 0.0256
    5.4455E-01   2.17752E-02 0.0262
    6.5347E-01   1.33348E-02 0.0333
    7.6238E-01   1.12907E-02 0.0357
    8.7129E-01   1.18267E-02 0.0351
    9.8020E-01   7.98517E-03 0.0425
    1.0891E+00   8.05405E-03 0.0422
    1.1980E+00   6.77977E-03 0.0463
    1.3069E+00   6.72191E-03 0.0462
    1.4158E+00   7.46344E-03 0.0442
    1.5248E+00   5.35199E-03 0.0513
    1.6337E+00   5.16961E-03 0.0521
    1.7426E+00   5.56141E-03 0.0507
    1.8515E+00   8.70747E-03 0.0416
    1.9604E+00   4.31971E-03 0.0570
    2.0693E+00   4.29418E-03 0.0575
    2.1782E+00   4.42198E-03 0.0564
    2.2871E+00   4.18354E-03 0.0584
    2.3960E+00   4.00101E-03 0.0598
    2.5050E+00   2.95531E-03 0.0685
    2.6139E+00   3.35096E-03 0.0649
    2.7228E+00   2.90454E-03 0.0695
    2.8317E+00   3.37894E-03 0.0649
    2.9406E+00   3.31355E-03 0.0653
    3.0495E+00   2.81616E-03 0.0714
    3.1584E+00   2.64972E-03 0.0725
    3.2673E+00   2.51185E-03 0.0744
    3.3762E+00   2.69654E-03 0.0715
    3.4851E+00   2.29373E-03 0.0778
    3.5941E+00   2.21112E-03 0.0791
    3.7030E+00   2.36180E-03 0.0772
    3.8119E+00   2.09925E-03 0.0814
    3.9208E+00   2.58266E-03 0.0733
    4.0297E+00   2.62780E-03 0.0728
    4.1386E+00   1.46881E-03 0.0972
    4.2475E+00   1.93142E-03 0.0854
    4.3564E+00   1.85261E-03 0.0867
    4.4653E+00   6.05964E-03 0.0483
    4.5743E+00   1.60959E-03 0.0930
    4.6832E+00   1.52727E-03 0.0954
    4.7921E+00   1.13428E-03 0.1105
    4.9010E+00   1.28596E-03 0.1045
    5.0099E+00   1.34273E-03 0.1017
    5.1188E+00   1.81951E-03 0.0885
    5.2277E+00   1.44987E-03 0.0977
    5.3366E+00   2.67164E-03 0.0723
    5.4455E+00   1.18569E-03 0.1074
    5.5545E+00   1.00598E-03 0.1171
    5.6634E+00   9.51715E-04 0.1206
    5.7723E+00   1.09639E-03 0.1126
    5.8812E+00   8.90743E-04 0.1250
    5.9901E+00   9.06681E-04 0.1278
    6.0990E+00   1.13776E-03 0.1100
    6.2079E+00   1.36369E-03 0.1017
    6.3168E+00   7.61581E-04 0.1349
    6.4257E+00   1.35038E-03 0.1012
    6.5347E+00   1.10263E-03 0.1127
    6.6436E+00   6.40637E-04 0.1475
    6.7525E+00   9.25434E-04 0.1233
    6.8614E+00   5.99577E-04 0.1526
    6.9703E+00   1.03705E-03 0.1155
    7.0792E+00   7.84645E-04 0.1350
    7.1881E+00   7.09509E-04 0.1401
    7.2970E+00   5.44834E-04 0.1601
    7.4059E+00   4.91045E-04 0.1691
    7.5149E+00   4.78298E-04 0.1715
    7.6238E+00   3.50922E-04 0.2000
    7.7327E+00   3.77053E-04 0.1924
    7.8416E+00   3.35088E-04 0.2041
    7.9505E+00   2.93221E-04 0.2182
    8.0594E+00   2.24939E-04 0.2501
    8.1683E+00   2.09477E-04 0.2582
    8.2772E+00   1.29227E-04 0.3343
    8.3861E+00   1.95512E-04 0.2672
    8.4950E+00   2.80296E-04 0.2236
    8.6040E+00   1.81546E-04 0.2773
    8.7129E+00   1.11721E-04 0.3535
    8.8218E+00   1.97732E-04 0.2675
    8.9307E+00   1.81546E-04 0.2773
    9.0396E+00   8.47999E-05 0.4084
    9.1485E+00   9.77558E-05 0.3779
    9.2574E+00   1.53611E-04 0.3015
    9.3663E+00   5.58605E-05 0.5000
    9.4752E+00   6.98197E-05 0.4472
    9.5842E+00   4.18953E-05 0.5773
    9.6931E+00   6.98240E-05 0.4472
    9.8020E+00   9.77558E-05 0.3779
    9.9109E+00   1.13973E-04 0.3540
    1.0020E+01   4.18953E-05 0.5773
    1.0129E+01   4.18953E-05 0.5773
    1.0238E+01   0.00000E+00 0.0000
    1.0347E+01   4.18899E-05 0.5773
    1.0455E+01   1.39651E-05 1.0000
    1.0564E+01   5.58546E-05 0.5000
    1.0673E+01   9.77558E-05 0.3779
    1.0782E+01   2.79302E-05 0.7071
    1.0891E+01   2.79302E-05 0.7071
    1.1000E+01   2.79302E-05 0.7071
      total      3.50312E-01 0.0095
1analysis of the results in the tally fluctuation chart bin (tfc) for tally   1 with nps =     71607    print table 160


 normed average tally per history  = 3.50312E-01          unnormed average tally per history  = 3.50312E-01
 estimated tally relative error    = 0.0095               estimated variance of the variance  = 0.0002
 relative error from zero tallies  = 0.0078               relative error from nonzero scores  = 0.0055

 number of nonzero history tallies =       13338          efficiency for the nonzero tallies  = 0.1863
 history number of largest  tally  =        1889          largest  unnormalized history tally = 1.10440E+01
 (largest  tally)/(average tally)  = 3.15261E+01          (largest  tally)/(avg nonzero tally)= 5.87226E+00

 (confidence interval shift)/mean  = 0.0001               shifted confidence interval center  = 3.50333E-01


 if the largest  history score sampled so far were to occur on the next history, the tfc bin quantities would change as follows:

      estimated quantities           value at nps           value at nps+1           value(nps+1)/value(nps)-1.

      mean                            3.50312E-01             3.50461E-01                     0.000426
      relative error                  9.54757E-03             9.55287E-03                     0.000556
      variance of the variance        2.25283E-04             2.28260E-04                     0.013212
      shifted center                  3.50333E-01             3.50333E-01                     0.000000
      figure of merit                 1.10566E+04             1.10443E+04                    -0.001111

 the estimated inverse power slope of the 200 largest  tallies starting at 5.78507E+00 is 6.3591
 the empirical history score probability density function appears to be increasing at the largest  history scores: please examine.
 the large score tail of the empirical history score probability density function appears to have no unsampled regions.


 ===================================================================================================================================

           results of 10 statistical checks for the estimated answer for the tally fluctuation chart (tfc) bin of tally   1

 tfc bin     --mean--      ---------relative error---------      ----variance of the variance----      --figure of merit--     -pdf-
 behavior    behavior      value   decrease   decrease rate      value   decrease   decrease rate       value     behavior     slope

 desired      random       <0.10      yes      1/sqrt(nps)       <0.10      yes        1/nps           constant    random      >3.00
 observed     random        0.01      yes          yes            0.00      yes         yes            constant    random       6.36
 passed?        yes          yes      yes          yes             yes      yes         yes               yes        yes         yes

 ===================================================================================================================================


 this tally meets the statistical criteria used to form confidence intervals: check the tally fluctuation chart to verify.
 the results in other bins associated with this tally may not meet these statistical criteria.

 estimated asymmetric confidence interval(1,2,3 sigma): 3.4699E-01 to 3.5368E-01; 3.4364E-01 to 3.5702E-01; 3.4030E-01 to 3.6037E-01
 estimated  symmetric confidence interval(1,2,3 sigma): 3.4697E-01 to 3.5366E-01; 3.4362E-01 to 3.5700E-01; 3.4028E-01 to 3.6035E-01

 fom = (histories/minute)*(f(x) signal-to-noise ratio)**2 = (7.217E+04)*( 3.914E-01)**2 = (7.217E+04)*(1.532E-01) = 1.106E+04
1unnormed tally density for tally   1            nonzero tally mean(m) = 1.881E+00   nps =     71607    print table 161

 abscissa              ordinate   log plot of tally probability density function in tally fluctuation chart bin(d=decade,slope= 6.4)
  tally  number num den log den:d--------------------d---------------------d---------------------d---------------------d------------
 3.98-01      1 1.71-04  -3.768 *********************|*****                |                     |                     |            
 5.01-01      0 0.00+00   0.000                      |                     |                     |                     |            
 6.31-01      7 7.53-04  -3.123 *********************|******************** |                     |                     |            
 7.94-01     55 4.70-03  -2.328 *********************|*********************|***************      |                     |            
 1.00+00    539 3.66-02  -1.437 *********************|*********************|*********************|*************        |            
 1.26+00   6127 3.30-01  -0.481 *********************|*********************|*********************|*********************|************
 1.58+00     34 1.46-03  -2.837 *********************|*********************|****                 |                     |            
 2.00+00    305 1.04-02  -1.984 mmmmmmmmmmmmmmmmmmmmm|mmmmmmmmmmmmmmmmmmmmm|mmmmmmmmmmmmmmmmmmmmm|m                    |            
 2.51+00   3206 8.67-02  -1.062 *********************|*********************|*********************|*********************|            
 3.16+00   1719 3.69-02  -1.433 *********************|*********************|*********************|*************        |            
 3.98+00    175 2.98-03  -2.525 *********************|*********************|***********          |                     |            
 5.01+00    925 1.25-02  -1.902 *********************|*********************|*********************|***                  |            
 6.31+00    154 1.66-03  -2.781 *********************|*********************|*****         s      |                     |            
 7.94+00     63 5.39-04  -3.269 *********************|****************     |      s              |                     |            
 1.00+01     26 1.77-04  -3.753 *********************|******            s  |                     |                     |            
 1.26+01      2 1.08-05  -4.967 *                    |        s            |                     |                     |            
  total   13338 1.86-01         d--------------------d---------------------d---------------------d---------------------d------------


 cumulative tally number for tally   1           nonzero tally mean(m) = 1.881E+00   nps =     71607    print table 162

   abscissa     cum   ordinate    plot of the cumulative number of tallies in the tally fluctuation chart bin from 0 to 100 percent
    tally      number  cum pct:--------10--------20--------30--------40--------50--------60--------70--------80--------90-------100
 3.98108E-01        1    0.007|         |         |         |         |         |         |         |         |         |         |
 5.01188E-01        1    0.007|         |         |         |         |         |         |         |         |         |         |
 6.30959E-01        8    0.060|         |         |         |         |         |         |         |         |         |         |
 7.94328E-01       63    0.472|         |         |         |         |         |         |         |         |         |         |
 1.00000E+00      602    4.513|*****    |         |         |         |         |         |         |         |         |         |
 1.25893E+00     6729   50.450|*********|*********|*********|*********|*********|         |         |         |         |         |
 1.58490E+00     6763   50.705|*********|*********|*********|*********|*********|*        |         |         |         |         |
 1.99527E+00     7068   52.991|mmmmmmmmm|mmmmmmmmm|mmmmmmmmm|mmmmmmmmm|mmmmmmmmm|mmm      |         |         |         |         |
 2.51188E+00    10274   77.028|*********|*********|*********|*********|*********|*********|*********|*******  |         |         |
 3.16228E+00    11993   89.916|*********|*********|*********|*********|*********|*********|*********|*********|*********|         |
 3.98108E+00    12168   91.228|*********|*********|*********|*********|*********|*********|*********|*********|*********|*        |
 5.01188E+00    13093   98.163|*********|*********|*********|*********|*********|*********|*********|*********|*********|******** |
 6.30959E+00    13247   99.318|*********|*********|*********|*********|*********|*********|*********|*********|*********|*********|
 7.94328E+00    13310   99.790|*********|*********|*********|*********|*********|*********|*********|*********|*********|*********|
 1.00000E+01    13336   99.985|*********|*********|*********|*********|*********|*********|*********|*********|*********|*********|
 1.25893E+01    13338  100.000|*********|*********|*********|*********|*********|*********|*********|*********|*********|*********|
    total       13338  100.000:--------10--------20--------30--------40--------50--------60--------70--------80--------90-------100
1cumulative unnormed tally for tally   1         nonzero tally mean(m) = 1.881E+00   nps =     71607    print table 162

  abscissa     cum    ordinate                plot of the cumulative tally in the tally fluctuation chart bin from 0 to 100 percent
   tally    tally/nps  cum pct:--------10--------20--------30--------40--------50--------60--------70--------80--------90-------100
 3.981E-01  5.429E-06    0.002|         |         |         |         |         |         |         |         |         |         |
 5.012E-01  5.429E-06    0.002|         |         |         |         |         |         |         |         |         |         |
 6.310E-01  6.113E-05    0.017|         |         |         |         |         |         |         |         |         |         |
 7.943E-01  6.306E-04    0.180|         |         |         |         |         |         |         |         |         |         |
 1.000E+00  8.011E-03    2.287|**       |         |         |         |         |         |         |         |         |         |
 1.259E+00  9.370E-02   26.747|*********|*********|*******  |         |         |         |         |         |         |         |
 1.585E+00  9.440E-02   26.946|*********|*********|*******  |         |         |         |         |         |         |         |
 1.995E+00  1.023E-01   29.214|mmmmmmmmm|mmmmmmmmm|mmmmmmmmm|         |         |         |         |         |         |         |
 2.512E+00  1.922E-01   54.873|*********|*********|*********|*********|*********|*****    |         |         |         |         |
 3.162E+00  2.636E-01   75.256|*********|*********|*********|*********|*********|*********|*********|*****    |         |         |
 3.981E+00  2.726E-01   77.827|*********|*********|*********|*********|*********|*********|*********|******** |         |         |
 5.012E+00  3.282E-01   93.693|*********|*********|*********|*********|*********|*********|*********|*********|*********|****     |
 6.310E+00  3.408E-01   97.275|*********|*********|*********|*********|*********|*********|*********|*********|*********|*******  |
 7.943E+00  3.469E-01   99.023|*********|*********|*********|*********|*********|*********|*********|*********|*********|*********|
 1.000E+01  3.500E-01   99.916|*********|*********|*********|*********|*********|*********|*********|*********|*********|*********|
 1.259E+01  3.503E-01  100.000|*********|*********|*********|*********|*********|*********|*********|*********|*********|*********|
   total  3.50312E-01  100.000:--------10--------20--------30--------40--------50--------60--------70--------80--------90-------100
1    some tally scores were not made for various reasons:

                                  beyond last bin     not in
                   tally       user  segment   mult   angle   energy   time             
                      1          0       0       0       0      25       0
1status of the statistical checks used to form confidence intervals for the mean for each tally bin


 tally   result of statistical checks for the tfc bin (the first check not passed is listed) and error magnitude check for all bins

     1   passed the 10 statistical checks for the tally fluctuation chart bin result               
         missed all bin error check:   103 tally bins had     2 bins with zeros and    54 bins with relative errors exceeding 0.10


 the 10 statistical checks are only for the tally fluctuation chart bin and do not apply to other tally bins.

 the tally bins with zeros may or may not be correct: compare the source, cutoffs, multipliers, et cetera with the tally bins.

 warning.     1 of the   1 tallies had bins with relative errors greater than recommended.
1tally fluctuation charts                         

                       tally    1
       nps      mean     error   vov  slope    fom
      4000   3.7022E-01 0.0407 0.0046 10.0   10644
      8000   3.6346E-01 0.0285 0.0021  1.2   10989
     12000   3.6008E-01 0.0234 0.0014 10.0   10907
     16000   3.5812E-01 0.0203 0.0011 10.0   10889
     20000   3.5624E-01 0.0181 0.0008 10.0   10919
     24000   3.5557E-01 0.0166 0.0007 10.0   10922
     28000   3.5354E-01 0.0153 0.0006  5.4   10966
     32000   3.5647E-01 0.0143 0.0005 10.0   10982
     36000   3.5674E-01 0.0135 0.0004 10.0   11019
     40000   3.5705E-01 0.0128 0.0004 10.0   11053
     44000   3.5492E-01 0.0122 0.0004 10.0   11067
     48000   3.5452E-01 0.0116 0.0003 10.0   11074
     52000   3.5177E-01 0.0112 0.0003 10.0   11053
     56000   3.5048E-01 0.0108 0.0003 10.0   11069
     60000   3.5037E-01 0.0104 0.0003 10.0   11056
     64000   3.5066E-01 0.0101 0.0003 10.0   11050
     68000   3.5048E-01 0.0098 0.0002  7.1   11031
     71607   3.5031E-01 0.0095 0.0002  6.4   11057

 ***********************************************************************************************************************
 dump no.    2 on file runtpe     nps =       71607   coll =       23399944     ctm =        0.99     nrn =      288185715

1                    number of history tape records by particle (actually written)
0           proton    neutron      pi+      pi0      pi-      mu+      mu-  deuteron  triton      3He    alpha
 ncol = 1        0        0        0        0        0        0        0        0        0        0        0

 ncol = 2    49139    57767        0        0        0        0        0        0        0        0        0

 ncol = 3    97105        0        0        0        0        0        0        0        0        0        0

 ncol = 4        0        0        0        0        0        0        0        0        0        0        0

 ncol = 5        0        0        0        0        0        0        0        0        0        0        0

 ncol = 6      315    13904        0        0        0        0        0        0        0        0        0

 ncol = 7        0        0        0        0        0        0        0        0        0        0        0

 ncol = 8        0        0        0        0        0        0        0        0        0        0        0

0               K+    K0 long  K0 short    K-      p-bar     n-bar  total

 ncol = 1        0        0        0        0        0        0        0

 ncol = 2        0        0        0        0        0        0   106906

 ncol = 3        0        0        0        0        0        0    97105

 ncol = 4        0        0        0        0        0        0        0

 ncol = 5        0        0        0        0        0        0        0

 ncol = 6        0        0        0        0        0        0    14219

 ncol = 7        0        0        0        0        0        0        0

 ncol = 8        0        0        0        0        0        0        0

0          weight of history tape records by particle (includes suppressed records)
0            proton      neutron     pi+         pi0         pi-         mu+         mu-     

 ncol = 1  0.0000E+00  0.0000E+00  0.0000E+00  0.0000E+00  0.0000E+00  0.0000E+00  0.0000E+00

 ncol = 2  4.9139E+04  5.5828E+04  0.0000E+00  0.0000E+00  0.0000E+00  0.0000E+00  0.0000E+00

 ncol = 3  9.7098E+04  0.0000E+00  0.0000E+00  0.0000E+00  0.0000E+00  0.0000E+00  0.0000E+00

 ncol = 4  0.0000E+00  0.0000E+00  0.0000E+00  0.0000E+00  0.0000E+00  0.0000E+00  0.0000E+00

 ncol = 5  0.0000E+00  0.0000E+00  0.0000E+00  0.0000E+00  0.0000E+00  0.0000E+00  0.0000E+00

 ncol = 6  3.1500E+02  1.3341E+04  0.0000E+00  0.0000E+00  0.0000E+00  0.0000E+00  0.0000E+00

 ncol = 7  0.0000E+00  0.0000E+00  0.0000E+00  0.0000E+00  0.0000E+00  0.0000E+00  0.0000E+00

 ncol = 8  0.0000E+00  0.0000E+00  0.0000E+00  0.0000E+00  0.0000E+00  0.0000E+00  0.0000E+00

0            K+          K0 long     K0 short    K-          p-bar       n-bar   

 ncol = 1  0.0000E+00  0.0000E+00  0.0000E+00  0.0000E+00  0.0000E+00  0.0000E+00

 ncol = 2  0.0000E+00  0.0000E+00  0.0000E+00  0.0000E+00  0.0000E+00  0.0000E+00

 ncol = 3  0.0000E+00  0.0000E+00  0.0000E+00  0.0000E+00  0.0000E+00  0.0000E+00

 ncol = 4  0.0000E+00  0.0000E+00  0.0000E+00  0.0000E+00  0.0000E+00  0.0000E+00

 ncol = 5  0.0000E+00  0.0000E+00  0.0000E+00  0.0000E+00  0.0000E+00  0.0000E+00

 ncol = 6  0.0000E+00  0.0000E+00  0.0000E+00  0.0000E+00  0.0000E+00  0.0000E+00

 ncol = 7  0.0000E+00  0.0000E+00  0.0000E+00  0.0000E+00  0.0000E+00  0.0000E+00

 ncol = 8  0.0000E+00  0.0000E+00  0.0000E+00  0.0000E+00  0.0000E+00  0.0000E+00

0number of fission events =      0     weight of fission per cascade =  0.0000E+00 (0.000)

 rejections for ex.lt.0 =     0 worst case =    0.00 mev
 renormalizations for ex.lt.0 =     0 worst case =   0.000 mev
 mean number of renormalization iterations =   0.00 mean final ex = 0.00000 mev
 number of renormalizations rejected =     0
 number of rejections for z.lt.0 or n.lt.0 =     0
 number of rejections for z.eq.0,n.gt.0 or n.eq.0,z.gt.0 =     0
 number of total disintegrations in cascad =     0

 bank overflows to backup file      0
 maximum ever in bank        0
 particles of each type banked:

         8 warning messages so far.


 run terminated when it had used    1 minutes of computer time.

 computer time =    1.01 minutes

 mcnpx    version 27e   Thu Mar 03 08:00:00 MST 2011                 07/15/19 14:03:32     probid =   07/15/19 14:02:31
