# Supplementary material for: Investigating the hard X-ray production via proton spallation on different materials to detect elements
Source: PLoS One. 2023 Aug 18;18(8):e0288287. doi: 10.1371/journal.pone.0288287 (PMC10438009; doi:10.1371/journal.pone.0288287)
Supplement: S1 File — (ZIP) [file pone.0288287.s001.zip › Investigation of Hard X-ray Production via Proton Spallation/program/soil.txt]

c MCNPX test problem
1 1 -2.26 -1 2 -3
2 0 -4 (1:-2:3)
3 0 4

c --------------------------------------------------
c Surfaces
c --------------------------------------------------
1 cz 20.0
2 pz 0.0
3 pz 50.0
4 sz 25.0 50.0

c --------------------------------------------------
c Materials
c --------------------------------------------------
m1    13000 -0.0872 14000 -0.2564 26000 -0.0500 20000 -0.0838
      22000 -0.0052 12000 -0.0178 25000 -0.0007 19000 -0.0355
      11000 -0.0078 15000 -0.0025 8000 -0.4531
c --------------------------------------------------
c Source
c --------------------------------------------------
sdef par = h erg 205.5 sur = 2 dir = 1 pos = 0 0 0 rad = d1
c sdef par = h erg = 230 sur = 2 dir = 1 pos = 0 0 0 rad = d1
si1 0 2.0
sp1 0 1
c ssw 1 2 3 4 CEL 1
c --------------------------------------------------
c Options
c --------------------------------------------------
imp:n 1 1 0
imp:h 1 1 0
imp:p 1 1 0
phys:n 2000
phys:h 2000
phys:p 2000
mode n h p
histp 1
lca 2 1 2
c lca 7j -2 1
c --------------------------------------------------
c Tallies
c --------------------------------------------------
E0 0 999i 100 
FC1 Neutron current integrated over surface 4 (unit:particles)
F1:p 4
c --------------------------------------------------
print
c nps 2000
ctme 3
