# Supplementary material for: Investigating the hard X-ray production via proton spallation on different materials to detect elements
Source: PLoS One. 2023 Aug 18;18(8):e0288287. doi: 10.1371/journal.pone.0288287 (PMC10438009; doi:10.1371/journal.pone.0288287)
Supplement: S1 File — (ZIP) [file pone.0288287.s001.zip › Investigation of Hard X-ray Production via Proton Spallation/result/1000M.txt]

   0.0000E+00   0.00000E+00 0.0000
    1.0891E-01   1.04505E-02 0.0926
    2.1782E-01   5.04863E-03 0.1365
    3.2673E-01   2.03394E-02 0.0655
    4.3564E-01   3.70568E-02 0.0490
    5.4455E-01   1.04852E-01 0.0307
    6.5347E-01   9.00922E-02 0.0320
    7.6238E-01   5.70490E-02 0.0393
    8.7129E-01   1.06051E-01 0.0285
    9.8020E-01   6.58564E-02 0.0361
    1.0891E+00   3.59196E-02 0.0487
    1.1980E+00   2.47159E-02 0.0593
    1.3069E+00   2.70715E-02 0.0574
    1.4158E+00   2.70102E-02 0.0567
    1.5248E+00   2.23700E-02 0.0628
    1.6337E+00   2.73103E-02 0.0570
    1.7426E+00   2.84764E-02 0.0552
    1.8515E+00   2.57498E-02 0.0581
    1.9604E+00   1.88202E-02 0.0676
    2.0693E+00   1.76050E-02 0.0710
    2.1782E+00   1.32514E-02 0.0803
    2.2871E+00   1.25154E-02 0.0850
    2.3960E+00   1.32391E-02 0.0816
    2.5050E+00   1.94280E-02 0.0680
    2.6139E+00   4.18844E-02 0.0459
    2.7228E+00   4.40449E-02 0.0454
    2.8317E+00   1.30604E-02 0.0824
    2.9406E+00   7.23080E-03 0.1082
    3.0495E+00   4.93248E-03 0.1323
    3.1584E+00   5.06216E-03 0.1322
    3.2673E+00   6.45980E-03 0.1163
    3.3762E+00   4.89044E-03 0.1350
    3.4851E+00   4.87813E-03 0.1345
    3.5941E+00   4.54020E-03 0.1410
    3.7030E+00   4.40919E-03 0.1427
    3.8119E+00   4.53873E-03 0.1415
    3.9208E+00   4.18232E-03 0.1475
    4.0297E+00   4.40045E-03 0.1426
    4.1386E+00   3.73736E-03 0.1580
    4.2475E+00   4.10598E-03 0.1504
    4.3564E+00   3.23999E-03 0.1661
    4.4653E+00   2.09158E-03 0.2066
    4.5743E+00   1.80950E-03 0.2197
    4.6832E+00   2.66559E-03 0.1840
    4.7921E+00   1.56564E-03 0.2373
    4.9010E+00   2.44104E-03 0.1908
    5.0099E+00   1.79496E-03 0.2263
    5.1188E+00   1.25576E-03 0.2702
    5.2277E+00   1.48404E-03 0.2364
    5.3366E+00   1.15721E-03 0.2818
    5.4455E+00   6.31704E-04 0.3820
    5.5545E+00   1.37346E-03 0.2522
    5.6634E+00   1.44926E-03 0.2615
    5.7723E+00   1.54571E-03 0.2541
    5.8812E+00   1.12640E-03 0.2788
    5.9901E+00   8.19398E-04 0.3375
    6.0990E+00   1.06228E-03 0.3059
    6.2079E+00   8.87341E-04 0.3207
    6.3168E+00   8.74910E-04 0.3201
    6.4257E+00   2.57400E-04 0.5807
    6.5347E+00   8.29644E-04 0.3171
    6.6436E+00   4.32097E-04 0.4496
    6.7525E+00   7.91828E-05 1.0000
    6.8614E+00   2.37548E-04 0.5773
    6.9703E+00   0.00000E+00 0.0000
    7.0792E+00   2.57820E-04 0.5808
    7.1881E+00   1.78291E-04 0.7115
    7.2970E+00   0.00000E+00 0.0000
    7.4059E+00   1.01464E-04 1.0000
    7.5149E+00   4.75097E-04 0.4082
    7.6238E+00   2.37548E-04 0.5773
    7.7327E+00   0.00000E+00 0.0000
    7.8416E+00   0.00000E+00 0.0000
    7.9505E+00   1.00476E-04 1.0000
    8.0594E+00   1.90157E-04 0.7169
    8.1683E+00   1.97058E-04 0.7111
    8.2772E+00   8.03260E-05 1.0000
    8.3861E+00   1.00570E-04 1.0000
    8.4950E+00   0.00000E+00 0.0000
    8.6040E+00   0.00000E+00 0.0000
    8.7129E+00   0.00000E+00 0.0000
    8.8218E+00   7.91828E-05 1.0000
    8.9307E+00   0.00000E+00 0.0000
    9.0396E+00   7.91828E-05 1.0000
    9.1485E+00   0.00000E+00 0.0000
    9.2574E+00   0.00000E+00 0.0000
    9.3663E+00   1.62225E-04 0.7073
    9.4752E+00   7.91828E-05 1.0000
    9.5842E+00   0.00000E+00 0.0000
    9.6931E+00   0.00000E+00 0.0000
    9.8020E+00   0.00000E+00 0.0000
    9.9109E+00   9.41860E-05 1.0000
    1.0020E+01   0.00000E+00 0.0000
    1.0129E+01   0.00000E+00 0.0000
    1.0238E+01   0.00000E+00 0.0000
    1.0347E+01   7.91828E-05 1.0000
    1.0455E+01   0.00000E+00 0.0000
    1.0564E+01   7.91828E-05 1.0000
    1.0673E+01   1.58366E-04 0.7071
    1.0782E+01   7.91828E-05 1.0000
    1.0891E+01   0.00000E+00 0.0000
    1.1000E+01   0.00000E+00 0.0000
