# Supplementary material for: Investigating the hard X-ray production via proton spallation on different materials to detect elements
Source: PLoS One. 2023 Aug 18;18(8):e0288287. doi: 10.1371/journal.pone.0288287 (PMC10438009; doi:10.1371/journal.pone.0288287)
Supplement: S1 File — (ZIP) [file pone.0288287.s001.zip › Investigation of Hard X-ray Production via Proton Spallation/result/1000Mhigh2newsurface.txt]

    0.0000E+00   0.00000E+00 0.0000
    1.0891E-01   9.94927E-03 0.1277
    2.1782E-01   5.76530E-03 0.1556
    3.2673E-01   1.26653E-02 0.1036
    4.3564E-01   3.14471E-02 0.0672
    5.4455E-01   8.22370E-02 0.0434
    6.5347E-01   6.79565E-02 0.0458
    7.6238E-01   5.23968E-02 0.0529
    8.7129E-01   8.99077E-02 0.0401
    9.8020E-01   5.09567E-02 0.0518
    1.0891E+00   2.30988E-02 0.0792
    1.1980E+00   2.15543E-02 0.0800
    1.3069E+00   2.06923E-02 0.0836
    1.4158E+00   1.94796E-02 0.0848
    1.5248E+00   2.06488E-02 0.0824
    1.6337E+00   1.89988E-02 0.0853
    1.7426E+00   2.29939E-02 0.0778
    1.8515E+00   2.17666E-02 0.0798
    1.9604E+00   1.52692E-02 0.0973
    2.0693E+00   1.08409E-02 0.1141
    2.1782E+00   1.19070E-02 0.1109
    2.2871E+00   9.58939E-03 0.1220
    2.3960E+00   9.54384E-03 0.1198
    2.5050E+00   1.37863E-02 0.1005
    2.6139E+00   3.97991E-02 0.0609
    2.7228E+00   3.72140E-02 0.0633
    2.8317E+00   1.33478E-02 0.1023
    2.9406E+00   7.85748E-03 0.1392
    3.0495E+00   6.13965E-03 0.1559
    3.1584E+00   5.73027E-03 0.1578
    3.2673E+00   4.17508E-03 0.1880
    3.3762E+00   4.60368E-03 0.1723
    3.4851E+00   3.57984E-03 0.2106
    3.5941E+00   3.14189E-03 0.2090
    3.7030E+00   2.80486E-03 0.2322
    3.8119E+00   3.96451E-03 0.1904
    3.9208E+00   3.58168E-03 0.2016
    4.0297E+00   4.03961E-03 0.1908
    4.1386E+00   4.04251E-03 0.1901
    4.2475E+00   3.59181E-03 0.2063
    4.3564E+00   2.14966E-03 0.2594
    4.4653E+00   2.23615E-03 0.2510
    4.5743E+00   2.18411E-03 0.2616
    4.6832E+00   2.03133E-03 0.2597
    4.7921E+00   1.66147E-03 0.2922
    4.9010E+00   2.40280E-03 0.2521
    5.0099E+00   1.22138E-03 0.3591
    5.1188E+00   1.48958E-03 0.3024
    5.2277E+00   8.15146E-04 0.4552
    5.3366E+00   1.89412E-03 0.2800
    5.4455E+00   1.12753E-03 0.3579
    5.5545E+00   8.43904E-04 0.4119
    5.6634E+00   6.59854E-04 0.4477
    5.7723E+00   1.09129E-03 0.3574
    5.8812E+00   8.69434E-04 0.4141
    5.9901E+00   8.76675E-04 0.4139
    6.0990E+00   1.01732E-03 0.3809
    6.2079E+00   1.11246E-03 0.3566
    6.3168E+00   6.80306E-04 0.4478
    6.4257E+00   1.28584E-04 0.9999
    6.5347E+00   1.28584E-04 0.9999
    6.6436E+00   1.28584E-04 0.9999
    6.7525E+00   1.28584E-04 0.9999
    6.8614E+00   4.55876E-04 0.5907
    6.9703E+00   1.28584E-04 0.9999
    7.0792E+00   0.00000E+00 0.0000
    7.1881E+00   2.57169E-04 0.7070
    7.2970E+00   0.00000E+00 0.0000
    7.4059E+00   0.00000E+00 0.0000
    7.5149E+00   5.14337E-04 0.4999
    7.6238E+00   2.57169E-04 0.7070
    7.7327E+00   2.57169E-04 0.7070
    7.8416E+00   1.28584E-04 0.9999
    7.9505E+00   0.00000E+00 0.0000
    8.0594E+00   0.00000E+00 0.0000
    8.1683E+00   3.18661E-04 0.7201
    8.2772E+00   0.00000E+00 0.0000
    8.3861E+00   0.00000E+00 0.0000
    8.4950E+00   1.60681E-04 0.9999
    8.6040E+00   0.00000E+00 0.0000
    8.7129E+00   0.00000E+00 0.0000
    8.8218E+00   1.53734E-04 0.9999
    8.9307E+00   1.61025E-04 0.9999
    9.0396E+00   0.00000E+00 0.0000
    9.1485E+00   0.00000E+00 0.0000
    9.2574E+00   0.00000E+00 0.0000
    9.3663E+00   0.00000E+00 0.0000
    9.4752E+00   2.57169E-04 0.7070
    9.5842E+00   0.00000E+00 0.0000
    9.6931E+00   1.63267E-04 0.9999
    9.8020E+00   1.28584E-04 0.9999
    9.9109E+00   0.00000E+00 0.0000
    1.0020E+01   0.00000E+00 0.0000
    1.0129E+01   0.00000E+00 0.0000
    1.0238E+01   1.28584E-04 0.9999
    1.0347E+01   0.00000E+00 0.0000
    1.0455E+01   0.00000E+00 0.0000
    1.0564E+01   0.00000E+00 0.0000
    1.0673E+01   0.00000E+00 0.0000
    1.0782E+01   1.28584E-04 0.9999
    1.0891E+01   0.00000E+00 0.0000
    1.1000E+01   0.00000E+00 0.0000
