# Supplementary material for: Investigating the hard X-ray production via proton spallation on different materials to detect elements
Source: PLoS One. 2023 Aug 18;18(8):e0288287. doi: 10.1371/journal.pone.0288287 (PMC10438009; doi:10.1371/journal.pone.0288287)
Supplement: S1 File — (ZIP) [file pone.0288287.s001.zip › Investigation of Hard X-ray Production via Proton Spallation/result/1000Mhighnewsurface.txt]

    0.0000E+00   0.00000E+00 0.0000
    1.0891E-01   5.18471E-03 0.1748
    2.1782E-01   4.70957E-03 0.1833
    3.2673E-01   1.33772E-02 0.1145
    4.3564E-01   2.42443E-02 0.0851
    5.4455E-01   6.00370E-02 0.0554
    6.5347E-01   5.07095E-02 0.0575
    7.6238E-01   3.87809E-02 0.0654
    8.7129E-01   6.12867E-02 0.0528
    9.8020E-01   3.62770E-02 0.0677
    1.0891E+00   1.92803E-02 0.0935
    1.1980E+00   1.77446E-02 0.0994
    1.3069E+00   1.64447E-02 0.1031
    1.4158E+00   1.49644E-02 0.1082
    1.5248E+00   1.53989E-02 0.1048
    1.6337E+00   1.29365E-02 0.1114
    1.7426E+00   1.73762E-02 0.0993
    1.8515E+00   1.69663E-02 0.1000
    1.9604E+00   1.24187E-02 0.1152
    2.0693E+00   7.89237E-03 0.1435
    2.1782E+00   7.48096E-03 0.1493
    2.2871E+00   6.64472E-03 0.1569
    2.3960E+00   7.25245E-03 0.1544
    2.5050E+00   1.12189E-02 0.1198
    2.6139E+00   2.78151E-02 0.0806
    2.7228E+00   2.64260E-02 0.0837
    2.8317E+00   8.29836E-03 0.1441
    2.9406E+00   3.81449E-03 0.2049
    3.0495E+00   3.73230E-03 0.2094
    3.1584E+00   3.07329E-03 0.2310
    3.2673E+00   4.18706E-03 0.2019
    3.3762E+00   3.44242E-03 0.2258
    3.4851E+00   3.37422E-03 0.2192
    3.5941E+00   3.30799E-03 0.2254
    3.7030E+00   2.75514E-03 0.2535
    3.8119E+00   2.58427E-03 0.2514
    3.9208E+00   3.37162E-03 0.2250
    4.0297E+00   2.46353E-03 0.2501
    4.1386E+00   2.57263E-03 0.2705
    4.2475E+00   1.52321E-03 0.3365
    4.3564E+00   1.20391E-03 0.3826
    4.4653E+00   1.22654E-03 0.3822
    4.5743E+00   1.24178E-03 0.3847
    4.6832E+00   7.50075E-04 0.4470
    4.7921E+00   7.50075E-04 0.4470
    4.9010E+00   1.02787E-03 0.4144
    5.0099E+00   3.00030E-04 0.7070
    5.1188E+00   1.56093E-03 0.3171
    5.2277E+00   3.64273E-04 0.7179
    5.3366E+00   1.27021E-03 0.3564
    5.4455E+00   4.84035E-04 0.5801
    5.5545E+00   7.43214E-04 0.5035
    5.6634E+00   9.00090E-04 0.4081
    5.7723E+00   6.93077E-04 0.5074
    5.8812E+00   7.50075E-04 0.4470
    5.9901E+00   0.00000E+00 0.0000
    6.0990E+00   6.24788E-04 0.5010
    6.2079E+00   4.50045E-04 0.5772
    6.3168E+00   5.12570E-04 0.5787
    6.4257E+00   1.50015E-04 0.9999
    6.5347E+00   0.00000E+00 0.0000
    6.6436E+00   3.00030E-04 0.7070
    6.7525E+00   3.00030E-04 0.7070
    6.8614E+00   6.00060E-04 0.4998
    6.9703E+00   1.91801E-04 0.9999
    7.0792E+00   0.00000E+00 0.0000
    7.1881E+00   1.50015E-04 0.9999
    7.2970E+00   0.00000E+00 0.0000
    7.4059E+00   1.05011E-03 0.3778
    7.5149E+00   4.50045E-04 0.5772
    7.6238E+00   1.50015E-04 0.9999
    7.7327E+00   1.50015E-04 0.9999
    7.8416E+00   0.00000E+00 0.0000
    7.9505E+00   0.00000E+00 0.0000
    8.0594E+00   1.50015E-04 0.9999
    8.1683E+00   0.00000E+00 0.0000
    8.2772E+00   0.00000E+00 0.0000
    8.3861E+00   1.50015E-04 0.9999
    8.4950E+00   1.87461E-04 0.9999
    8.6040E+00   1.50015E-04 0.9999
    8.7129E+00   0.00000E+00 0.0000
    8.8218E+00   0.00000E+00 0.0000
    8.9307E+00   0.00000E+00 0.0000
    9.0396E+00   0.00000E+00 0.0000
    9.1485E+00   0.00000E+00 0.0000
    9.2574E+00   0.00000E+00 0.0000
    9.3663E+00   0.00000E+00 0.0000
    9.4752E+00   2.10364E-04 0.9999
    9.5842E+00   0.00000E+00 0.0000
    9.6931E+00   0.00000E+00 0.0000
    9.8020E+00   0.00000E+00 0.0000
    9.9109E+00   0.00000E+00 0.0000
    1.0020E+01   0.00000E+00 0.0000
    1.0129E+01   0.00000E+00 0.0000
    1.0238E+01   0.00000E+00 0.0000
    1.0347E+01   1.50015E-04 0.9999
    1.0455E+01   1.50015E-04 0.9999
    1.0564E+01   0.00000E+00 0.0000
    1.0673E+01   1.50015E-04 0.9999
    1.0782E+01   1.50015E-04 0.9999
    1.0891E+01   0.00000E+00 0.0000
    1.1000E+01   0.00000E+00 0.0000
