# Supplementary material for: Investigating the hard X-ray production via proton spallation on different materials to detect elements
Source: PLoS One. 2023 Aug 18;18(8):e0288287. doi: 10.1371/journal.pone.0288287 (PMC10438009; doi:10.1371/journal.pone.0288287)
Supplement: S1 File — (ZIP) [file pone.0288287.s001.zip › Investigation of Hard X-ray Production via Proton Spallation/result/1000Mnewsurfacelow.txt]

    0.0000E+00   0.00000E+00 0.0000
    1.0891E-01   1.16976E-02 0.1036
    2.1782E-01   7.32343E-03 0.1257
    3.2673E-01   2.76258E-02 0.0657
    4.3564E-01   5.06375E-02 0.0481
    5.4455E-01   1.32098E-01 0.0309
    6.5347E-01   1.05227E-01 0.0334
    7.6238E-01   7.47978E-02 0.0396
    8.7129E-01   1.29229E-01 0.0303
    9.8020E-01   7.81999E-02 0.0385
    1.0891E+00   4.92238E-02 0.0498
    1.1980E+00   4.10227E-02 0.0533
    1.3069E+00   4.19803E-02 0.0531
    1.4158E+00   3.57595E-02 0.0567
    1.5248E+00   3.62745E-02 0.0569
    1.6337E+00   3.70003E-02 0.0561
    1.7426E+00   3.63382E-02 0.0581
    1.8515E+00   3.32801E-02 0.0598
    1.9604E+00   2.92506E-02 0.0624
    2.0693E+00   2.33164E-02 0.0702
    2.1782E+00   2.00665E-02 0.0746
    2.2871E+00   1.76455E-02 0.0810
    2.3960E+00   1.92368E-02 0.0783
    2.5050E+00   2.99040E-02 0.0636
    2.6139E+00   6.37568E-02 0.0442
    2.7228E+00   5.97870E-02 0.0457
    2.8317E+00   1.91137E-02 0.0795
    2.9406E+00   1.11706E-02 0.1046
    3.0495E+00   7.04295E-03 0.1265
    3.1584E+00   7.27218E-03 0.1278
    3.2673E+00   6.80681E-03 0.1308
    3.3762E+00   5.93625E-03 0.1395
    3.4851E+00   7.44259E-03 0.1260
    3.5941E+00   6.45023E-03 0.1334
    3.7030E+00   7.23619E-03 0.1319
    3.8119E+00   6.35048E-03 0.1372
    3.9208E+00   6.95196E-03 0.1323
    4.0297E+00   6.53837E-03 0.1347
    4.1386E+00   5.31563E-03 0.1502
    4.2475E+00   5.73661E-03 0.1458
    4.3564E+00   3.98749E-03 0.1724
    4.4653E+00   3.13421E-03 0.1949
    4.5743E+00   3.90117E-03 0.1761
    4.6832E+00   2.69551E-03 0.2190
    4.7921E+00   2.90142E-03 0.2017
    4.9010E+00   2.92088E-03 0.2059
    5.0099E+00   2.78600E-03 0.2161
    5.1188E+00   2.36100E-03 0.2254
    5.2277E+00   1.87046E-03 0.2518
    5.3366E+00   1.95209E-03 0.2524
    5.4455E+00   1.45472E-03 0.2923
    5.5545E+00   1.62806E-03 0.2704
    5.6634E+00   1.16765E-03 0.3195
    5.7723E+00   1.00002E-03 0.3347
    5.8812E+00   1.27421E-03 0.3050
    5.9901E+00   1.70609E-03 0.2702
    6.0990E+00   8.45406E-04 0.3794
    6.2079E+00   1.24240E-03 0.3203
    6.3168E+00   1.07923E-03 0.3371
    6.4257E+00   5.75333E-04 0.4486
    6.5347E+00   7.28914E-04 0.4128
    6.6436E+00   6.71489E-04 0.4098
    6.7525E+00   6.37343E-04 0.4082
    6.8614E+00   3.65043E-04 0.5873
    6.9703E+00   2.11149E-04 0.7070
    7.0792E+00   3.37899E-04 0.5795
    7.1881E+00   1.05574E-04 0.9999
    7.2970E+00   2.39626E-04 0.7120
    7.4059E+00   1.27079E-04 0.9999
    7.5149E+00   6.33446E-04 0.4081
    7.6238E+00   4.49295E-04 0.5026
    7.7327E+00   0.00000E+00 0.0000
    7.8416E+00   0.00000E+00 0.0000
    7.9505E+00   0.00000E+00 0.0000
    8.0594E+00   0.00000E+00 0.0000
    8.1683E+00   1.05574E-04 0.9999
    8.2772E+00   1.34076E-04 0.9999
    8.3861E+00   2.39748E-04 0.7120
    8.4950E+00   1.05574E-04 0.9999
    8.6040E+00   0.00000E+00 0.0000
    8.7129E+00   2.37512E-04 0.7084
    8.8218E+00   3.06097E-04 0.7071
    8.9307E+00   0.00000E+00 0.0000
    9.0396E+00   0.00000E+00 0.0000
    9.1485E+00   0.00000E+00 0.0000
    9.2574E+00   0.00000E+00 0.0000
    9.3663E+00   0.00000E+00 0.0000
    9.4752E+00   0.00000E+00 0.0000
    9.5842E+00   0.00000E+00 0.0000
    9.6931E+00   0.00000E+00 0.0000
    9.8020E+00   0.00000E+00 0.0000
    9.9109E+00   0.00000E+00 0.0000
    1.0020E+01   0.00000E+00 0.0000
    1.0129E+01   1.62700E-04 0.9999
    1.0238E+01   2.11149E-04 0.7070
    1.0347E+01   0.00000E+00 0.0000
    1.0455E+01   0.00000E+00 0.0000
    1.0564E+01   0.00000E+00 0.0000
    1.0673E+01   0.00000E+00 0.0000
    1.0782E+01   0.00000E+00 0.0000
    1.0891E+01   0.00000E+00 0.0000
    1.1000E+01   0.00000E+00 0.0000
