# Supplementary material for: Investigating the hard X-ray production via proton spallation on different materials to detect elements
Source: PLoS One. 2023 Aug 18;18(8):e0288287. doi: 10.1371/journal.pone.0288287 (PMC10438009; doi:10.1371/journal.pone.0288287)
Supplement: S1 File — (ZIP) [file pone.0288287.s001.zip › Investigation of Hard X-ray Production via Proton Spallation/result/100M.txt]

0.0000E+00   0.00000E+00 0.0000
    1.0000E-01   9.26241E-04 0.1410
    2.0000E-01   4.15529E-04 0.2082
    3.0000E-01   1.26107E-03 0.1131
    4.0000E-01   2.50806E-03 0.0812
    5.0000E-01   3.66852E-03 0.0659
    6.0000E-01   7.28038E-03 0.0476
    7.0000E-01   3.46001E-03 0.0678
    8.0000E-01   3.81900E-03 0.0640
    9.0000E-01   6.87406E-03 0.0487
    1.0000E+00   4.10966E-03 0.0619
    1.1000E+00   2.25591E-03 0.0820
    1.2000E+00   1.60833E-03 0.0976
    1.3000E+00   1.51850E-03 0.1009
    1.4000E+00   1.50457E-03 0.1034
    1.5000E+00   1.44647E-03 0.1029
    1.6000E+00   1.41540E-03 0.1032
    1.7000E+00   1.38465E-03 0.1036
    1.8000E+00   1.36472E-03 0.1071
    1.9000E+00   1.28552E-03 0.1086
    2.0000E+00   9.68959E-04 0.1252
    2.1000E+00   1.10193E-03 0.1173
    2.2000E+00   7.92465E-04 0.1391
    2.3000E+00   7.44058E-04 0.1414
    2.4000E+00   6.09385E-04 0.1587
    2.5000E+00   7.30393E-04 0.1448
    2.6000E+00   1.03797E-03 0.1252
    2.7000E+00   1.45589E-03 0.1066
    2.8000E+00   7.22952E-04 0.1483
    2.9000E+00   4.79875E-04 0.1804
    3.0000E+00   4.52030E-04 0.1831
    3.1000E+00   5.99914E-04 0.1613
    3.2000E+00   4.19771E-04 0.1938
    3.3000E+00   4.78083E-04 0.1769
    3.4000E+00   3.46162E-04 0.2088
    3.5000E+00   3.08808E-04 0.2253
    3.6000E+00   3.93882E-04 0.1966
    3.7000E+00   4.64051E-04 0.1798
    3.8000E+00   4.10083E-04 0.1928
    3.9000E+00   2.52285E-04 0.2425
    4.0000E+00   5.44942E-04 0.1716
    4.1000E+00   3.19976E-04 0.2193
    4.2000E+00   3.08517E-04 0.2252
    4.3000E+00   3.45074E-04 0.2087
    4.4000E+00   2.00588E-04 0.2796
    4.5000E+00   2.13869E-04 0.2686
    4.6000E+00   1.48403E-04 0.3162
    4.7000E+00   1.98817E-04 0.2788
    4.8000E+00   2.34037E-04 0.2604
    4.9000E+00   1.63243E-04 0.3015
    5.0000E+00   1.11271E-04 0.3829
    5.1000E+00   1.23876E-04 0.3542
    5.2000E+00   1.52414E-04 0.3172
    5.3000E+00   1.33563E-04 0.3333
    5.4000E+00   9.30502E-05 0.4101
    5.5000E+00   1.10000E-04 0.3814
    5.6000E+00   1.34325E-04 0.3583
    5.7000E+00   5.93613E-05 0.5000
    5.8000E+00   1.03882E-04 0.3779
    5.9000E+00   7.42016E-05 0.4472
    6.0000E+00   1.03882E-04 0.3779
    6.1000E+00   4.45210E-05 0.5773
    6.2000E+00   1.48403E-05 1.0000
    6.3000E+00   1.48403E-05 1.0000
    6.4000E+00   4.45210E-05 0.5773
    6.5000E+00   2.96806E-05 0.7071
    6.6000E+00   1.48403E-05 1.0000
    6.7000E+00   4.45210E-05 0.5773
    6.8000E+00   4.45210E-05 0.5773
    6.9000E+00   1.48403E-05 1.0000
    7.0000E+00   0.00000E+00 0.0000
    7.1000E+00   0.00000E+00 0.0000
    7.2000E+00   1.48403E-05 1.0000
    7.3000E+00   2.96806E-05 0.7071
    7.4000E+00   2.96806E-05 0.7071
    7.5000E+00   0.00000E+00 0.0000
    7.6000E+00   0.00000E+00 0.0000
    7.7000E+00   1.48403E-05 1.0000
    7.8000E+00   0.00000E+00 0.0000
    7.9000E+00   1.48403E-05 1.0000
    8.0000E+00   0.00000E+00 0.0000
    8.1000E+00   0.00000E+00 0.0000
    8.2000E+00   0.00000E+00 0.0000
    8.3000E+00   0.00000E+00 0.0000
    8.4000E+00   0.00000E+00 0.0000
    8.5000E+00   0.00000E+00 0.0000
    8.6000E+00   0.00000E+00 0.0000
    8.7000E+00   0.00000E+00 0.0000
    8.8000E+00   0.00000E+00 0.0000
    8.9000E+00   0.00000E+00 0.0000
    9.0000E+00   0.00000E+00 0.0000
    9.1000E+00   0.00000E+00 0.0000
    9.2000E+00   0.00000E+00 0.0000
    9.3000E+00   1.48403E-05 1.0000
    9.4000E+00   0.00000E+00 0.0000
    9.5000E+00   0.00000E+00 0.0000
    9.6000E+00   0.00000E+00 0.0000
    9.7000E+00   0.00000E+00 0.0000
    9.8000E+00   0.00000E+00 0.0000
    9.9000E+00   0.00000E+00 0.0000
    1.0000E+01   0.00000E+00 0.0000
