# Supplementary material for: Investigating the hard X-ray production via proton spallation on different materials to detect elements
Source: PLoS One. 2023 Aug 18;18(8):e0288287. doi: 10.1371/journal.pone.0288287 (PMC10438009; doi:10.1371/journal.pone.0288287)
Supplement: S1 File — (ZIP) [file pone.0288287.s001.zip › Investigation of Hard X-ray Production via Proton Spallation/result/1300M.txt]

    0.0000E+00   0.00000E+00 0.0000
    1.0891E-01   1.33389E-02 0.0952
    2.1782E-01   6.36103E-03 0.1334
    3.2673E-01   2.48411E-02 0.0689
    4.3564E-01   5.27821E-02 0.0459
    5.4455E-01   1.32866E-01 0.0303
    6.5347E-01   1.07739E-01 0.0332
    7.6238E-01   8.07683E-02 0.0376
    8.7129E-01   1.45022E-01 0.0278
    9.8020E-01   8.40475E-02 0.0362
    1.0891E+00   4.61946E-02 0.0493
    1.1980E+00   3.53262E-02 0.0557
    1.3069E+00   2.79361E-02 0.0624
    1.4158E+00   3.22936E-02 0.0595
    1.5248E+00   3.22272E-02 0.0609
    1.6337E+00   3.17936E-02 0.0593
    1.7426E+00   3.85009E-02 0.0539
    1.8515E+00   3.34615E-02 0.0573
    1.9604E+00   2.46280E-02 0.0676
    2.0693E+00   2.16291E-02 0.0717
    2.1782E+00   1.76095E-02 0.0784
    2.2871E+00   1.70852E-02 0.0806
    2.3960E+00   1.60109E-02 0.0846
    2.5050E+00   2.02345E-02 0.0754
    2.6139E+00   5.73181E-02 0.0458
    2.7228E+00   5.46218E-02 0.0460
    2.8317E+00   1.83889E-02 0.0783
    2.9406E+00   1.00390E-02 0.1079
    3.0495E+00   7.05957E-03 0.1238
    3.1584E+00   8.61378E-03 0.1169
    3.2673E+00   7.27984E-03 0.1230
    3.3762E+00   5.60146E-03 0.1427
    3.4851E+00   5.83839E-03 0.1399
    3.5941E+00   5.82023E-03 0.1398
    3.7030E+00   6.90630E-03 0.1279
    3.8119E+00   6.16365E-03 0.1358
    3.9208E+00   5.97913E-03 0.1401
    4.0297E+00   6.51363E-03 0.1322
    4.1386E+00   5.69099E-03 0.1396
    4.2475E+00   4.49628E-03 0.1640
    4.3564E+00   3.94563E-03 0.1706
    4.4653E+00   4.11382E-03 0.1656
    4.5743E+00   3.49149E-03 0.1817
    4.6832E+00   2.31397E-03 0.2263
    4.7921E+00   3.17977E-03 0.1911
    4.9010E+00   1.98145E-03 0.2457
    5.0099E+00   2.26630E-03 0.2258
    5.1188E+00   1.86648E-03 0.2437
    5.2277E+00   2.10667E-03 0.2382
    5.3366E+00   1.70231E-03 0.2605
    5.4455E+00   2.61123E-03 0.2112
    5.5545E+00   2.05843E-03 0.2454
    5.6634E+00   1.12597E-03 0.3197
    5.7723E+00   1.26615E-03 0.3043
    5.8812E+00   1.33517E-03 0.2919
    5.9901E+00   1.37900E-03 0.2911
    6.0990E+00   1.26104E-03 0.3201
    6.2079E+00   1.25220E-03 0.3046
    6.3168E+00   1.00140E-04 0.9999
    6.4257E+00   5.26013E-04 0.4492
    6.5347E+00   4.25689E-04 0.5025
    6.6436E+00   1.02976E-03 0.3384
    6.7525E+00   4.47989E-04 0.5082
    6.8614E+00   8.01122E-04 0.3534
    6.9703E+00   2.00280E-04 0.7070
    7.0792E+00   0.00000E+00 0.0000
    7.1881E+00   2.00280E-04 0.7070
    7.2970E+00   1.00140E-04 0.9999
    7.4059E+00   3.00421E-04 0.5773
    7.5149E+00   5.00701E-04 0.4471
    7.6238E+00   0.00000E+00 0.0000
    7.7327E+00   2.00459E-04 0.7070
    7.8416E+00   2.39859E-04 0.7166
    7.9505E+00   2.23725E-04 0.7109
    8.0594E+00   2.77493E-04 0.7103
    8.1683E+00   2.00280E-04 0.7070
    8.2772E+00   0.00000E+00 0.0000
    8.3861E+00   1.00140E-04 0.9999
    8.4950E+00   2.25435E-04 0.7114
    8.6040E+00   0.00000E+00 0.0000
    8.7129E+00   0.00000E+00 0.0000
    8.8218E+00   0.00000E+00 0.0000
    8.9307E+00   0.00000E+00 0.0000
    9.0396E+00   2.04377E-04 0.7072
    9.1485E+00   0.00000E+00 0.0000
    9.2574E+00   1.00140E-04 0.9999
    9.3663E+00   1.49107E-04 0.9999
    9.4752E+00   2.22523E-04 0.7106
    9.5842E+00   0.00000E+00 0.0000
    9.6931E+00   2.00280E-04 0.7070
    9.8020E+00   1.21119E-04 0.9999
    9.9109E+00   0.00000E+00 0.0000
    1.0020E+01   1.00140E-04 0.9999
    1.0129E+01   3.98226E-04 0.5859
    1.0238E+01   0.00000E+00 0.0000
    1.0347E+01   1.00140E-04 0.9999
    1.0455E+01   1.00140E-04 0.9999
    1.0564E+01   0.00000E+00 0.0000
    1.0673E+01   1.00140E-04 0.9999
    1.0782E+01   0.00000E+00 0.0000
    1.0891E+01   0.00000E+00 0.0000
    1.1000E+01   0.00000E+00 0.0000
