# Supplementary material for: Investigating the hard X-ray production via proton spallation on different materials to detect elements
Source: PLoS One. 2023 Aug 18;18(8):e0288287. doi: 10.1371/journal.pone.0288287 (PMC10438009; doi:10.1371/journal.pone.0288287)
Supplement: S1 File — (ZIP) [file pone.0288287.s001.zip › Investigation of Hard X-ray Production via Proton Spallation/result/1600M-surf-high2.txt]

    0.0000E+00   0.00000E+00 0.0000
    1.0891E-01   1.70396E-02 0.1321
    2.1782E-01   7.42947E-03 0.1790
    3.2673E-01   3.05581E-02 0.0873
    4.3564E-01   6.88226E-02 0.0601
    5.4455E-01   1.56459E-01 0.0401
    6.5347E-01   1.44512E-01 0.0415
    7.6238E-01   9.18178E-02 0.0519
    8.7129E-01   1.83841E-01 0.0358
    9.8020E-01   9.29747E-02 0.0496
    1.0891E+00   5.83158E-02 0.0649
    1.1980E+00   4.48592E-02 0.0724
    1.3069E+00   3.93870E-02 0.0792
    1.4158E+00   4.42056E-02 0.0734
    1.5248E+00   4.02752E-02 0.0777
    1.6337E+00   3.89456E-02 0.0795
    1.7426E+00   4.02129E-02 0.0763
    1.8515E+00   4.15513E-02 0.0755
    1.9604E+00   2.54504E-02 0.0948
    2.0693E+00   2.73427E-02 0.0939
    2.1782E+00   2.27665E-02 0.1025
    2.2871E+00   1.45105E-02 0.1286
    2.3960E+00   2.21163E-02 0.1030
    2.5050E+00   3.22748E-02 0.0870
    2.6139E+00   6.46011E-02 0.0622
    2.7228E+00   7.56741E-02 0.0553
    2.8317E+00   1.96417E-02 0.1102
    2.9406E+00   1.12466E-02 0.1433
    3.0495E+00   6.76123E-03 0.1829
    3.1584E+00   7.43826E-03 0.1743
    3.2673E+00   9.29473E-03 0.1567
    3.3762E+00   9.47709E-03 0.1589
    3.4851E+00   6.87523E-03 0.1905
    3.5941E+00   6.34230E-03 0.1939
    3.7030E+00   6.68658E-03 0.1906
    3.8119E+00   8.07929E-03 0.1756
    3.9208E+00   6.74092E-03 0.1868
    4.0297E+00   6.34731E-03 0.1979
    4.1386E+00   7.16830E-03 0.1877
    4.2475E+00   9.17897E-03 0.1636
    4.3564E+00   6.72199E-03 0.2022
    4.4653E+00   4.52810E-03 0.2368
    4.5743E+00   2.73291E-03 0.3056
    4.6832E+00   4.03571E-03 0.2522
    4.7921E+00   3.62643E-03 0.2612
    4.9010E+00   3.57105E-03 0.2703
    5.0099E+00   3.85506E-03 0.2520
    5.1188E+00   1.60510E-03 0.3794
    5.2277E+00   2.54923E-03 0.3033
    5.3366E+00   2.58246E-03 0.3047
    5.4455E+00   1.26107E-03 0.4486
    5.5545E+00   1.82493E-03 0.3581
    5.6634E+00   2.00696E-03 0.3559
    5.7723E+00   7.85447E-04 0.5774
    5.8812E+00   2.53710E-03 0.3182
    5.9901E+00   1.16868E-03 0.4498
    6.0990E+00   1.90229E-03 0.3554
    6.2079E+00   1.97254E-03 0.3574
    6.3168E+00   9.10280E-04 0.5022
    6.4257E+00   2.12179E-04 0.9999
    6.5347E+00   4.73526E-04 0.7108
    6.6436E+00   0.00000E+00 0.0000
    6.7525E+00   4.24358E-04 0.7070
    6.8614E+00   1.11828E-03 0.4493
    6.9703E+00   0.00000E+00 0.0000
    7.0792E+00   2.12179E-04 0.9999
    7.1881E+00   4.81766E-04 0.7120
    7.2970E+00   2.24506E-04 0.9999
    7.4059E+00   2.24795E-04 0.9999
    7.5149E+00   1.06090E-03 0.4470
    7.6238E+00   4.82591E-04 0.7090
    7.7327E+00   2.20515E-04 0.9999
    7.8416E+00   2.12179E-04 0.9999
    7.9505E+00   0.00000E+00 0.0000
    8.0594E+00   4.77870E-04 0.7114
    8.1683E+00   0.00000E+00 0.0000
    8.2772E+00   0.00000E+00 0.0000
    8.3861E+00   0.00000E+00 0.0000
    8.4950E+00   0.00000E+00 0.0000
    8.6040E+00   2.12179E-04 0.9999
    8.7129E+00   0.00000E+00 0.0000
    8.8218E+00   2.65567E-04 0.9999
    8.9307E+00   0.00000E+00 0.0000
    9.0396E+00   5.78370E-04 0.7086
    9.1485E+00   4.24358E-04 0.7070
    9.2574E+00   0.00000E+00 0.0000
    9.3663E+00   0.00000E+00 0.0000
    9.4752E+00   6.19406E-04 0.7070
    9.5842E+00   2.12179E-04 0.9999
    9.6931E+00   0.00000E+00 0.0000
    9.8020E+00   0.00000E+00 0.0000
    9.9109E+00   0.00000E+00 0.0000
    1.0020E+01   0.00000E+00 0.0000
    1.0129E+01   2.12179E-04 0.9999
    1.0238E+01   0.00000E+00 0.0000
    1.0347E+01   0.00000E+00 0.0000
    1.0455E+01   0.00000E+00 0.0000
    1.0564E+01   0.00000E+00 0.0000
    1.0673E+01   2.12179E-04 0.9999
    1.0782E+01   0.00000E+00 0.0000
    1.0891E+01   0.00000E+00 0.0000
    1.1000E+01   0.00000E+00 0.0000
