# Supplementary material for: Investigating the hard X-ray production via proton spallation on different materials to detect elements
Source: PLoS One. 2023 Aug 18;18(8):e0288287. doi: 10.1371/journal.pone.0288287 (PMC10438009; doi:10.1371/journal.pone.0288287)
Supplement: S1 File — (ZIP) [file pone.0288287.s001.zip › Investigation of Hard X-ray Production via Proton Spallation/result/1600M-surf-high4.txt]

    0.0000E+00   0.00000E+00 0.0000
    1.0891E-01   1.63070E-02 0.1343
    2.1782E-01   7.12249E-03 0.1821
    3.2673E-01   2.89517E-02 0.0880
    4.3564E-01   6.67484E-02 0.0607
    5.4455E-01   1.56488E-01 0.0399
    6.5347E-01   1.44650E-01 0.0415
    7.6238E-01   9.40036E-02 0.0505
    8.7129E-01   1.82022E-01 0.0355
    9.8020E-01   9.34945E-02 0.0495
    1.0891E+00   6.01214E-02 0.0635
    1.1980E+00   4.27008E-02 0.0737
    1.3069E+00   3.86609E-02 0.0790
    1.4158E+00   4.52769E-02 0.0725
    1.5248E+00   3.96374E-02 0.0773
    1.6337E+00   3.71288E-02 0.0810
    1.7426E+00   4.23642E-02 0.0734
    1.8515E+00   4.31417E-02 0.0729
    1.9604E+00   2.44752E-02 0.0957
    2.0693E+00   2.46845E-02 0.0980
    2.1782E+00   2.38729E-02 0.0994
    2.2871E+00   1.63107E-02 0.1201
    2.3960E+00   2.13543E-02 0.1042
    2.5050E+00   3.22183E-02 0.0860
    2.6139E+00   6.72538E-02 0.0603
    2.7228E+00   7.25561E-02 0.0563
    2.8317E+00   1.91913E-02 0.1110
    2.9406E+00   1.17763E-02 0.1392
    3.0495E+00   8.81026E-03 0.1581
    3.1584E+00   8.44778E-03 0.1624
    3.2673E+00   9.55604E-03 0.1530
    3.3762E+00   8.92396E-03 0.1608
    3.4851E+00   6.81017E-03 0.1870
    3.5941E+00   5.54298E-03 0.2059
    3.7030E+00   5.88082E-03 0.2019
    3.8119E+00   7.30403E-03 0.1843
    3.9208E+00   7.94603E-03 0.1728
    4.0297E+00   6.02267E-03 0.2019
    4.1386E+00   7.07930E-03 0.1879
    4.2475E+00   9.02031E-03 0.1636
    4.3564E+00   5.88725E-03 0.2154
    4.4653E+00   4.86168E-03 0.2247
    4.5743E+00   2.15915E-03 0.3371
    4.6832E+00   3.96174E-03 0.2522
    4.7921E+00   3.44626E-03 0.2603
    4.9010E+00   3.81442E-03 0.2605
    5.0099E+00   3.41052E-03 0.2692
    5.1188E+00   1.78397E-03 0.3548
    5.2277E+00   2.46270E-03 0.3033
    5.3366E+00   1.91026E-03 0.3577
    5.4455E+00   1.23795E-03 0.4486
    5.5545E+00   1.80314E-03 0.3579
    5.6634E+00   1.49747E-03 0.4110
    5.7723E+00   9.79340E-04 0.5018
    5.8812E+00   2.75146E-03 0.3032
    5.9901E+00   1.14726E-03 0.4498
    6.0990E+00   1.86742E-03 0.3554
    6.2079E+00   1.93639E-03 0.3574
    6.3168E+00   1.10188E-03 0.4489
    6.4257E+00   2.08290E-04 0.9999
    6.5347E+00   4.64847E-04 0.7108
    6.6436E+00   0.00000E+00 0.0000
    6.7525E+00   2.08290E-04 0.9999
    6.8614E+00   1.09779E-03 0.4493
    6.9703E+00   0.00000E+00 0.0000
    7.0792E+00   2.08290E-04 0.9999
    7.1881E+00   2.64646E-04 0.9999
    7.2970E+00   2.20391E-04 0.9999
    7.4059E+00   0.00000E+00 0.0000
    7.5149E+00   1.04145E-03 0.4470
    7.6238E+00   4.73745E-04 0.7090
    7.7327E+00   4.24763E-04 0.7071
    7.8416E+00   2.08290E-04 0.9999
    7.9505E+00   2.08290E-04 0.9999
    8.0594E+00   2.60821E-04 0.9999
    8.1683E+00   0.00000E+00 0.0000
    8.2772E+00   0.00000E+00 0.0000
    8.3861E+00   0.00000E+00 0.0000
    8.4950E+00   0.00000E+00 0.0000
    8.6040E+00   2.08290E-04 0.9999
    8.7129E+00   0.00000E+00 0.0000
    8.8218E+00   2.60699E-04 0.9999
    8.9307E+00   0.00000E+00 0.0000
    9.0396E+00   5.67769E-04 0.7086
    9.1485E+00   4.16580E-04 0.7070
    9.2574E+00   0.00000E+00 0.0000
    9.3663E+00   0.00000E+00 0.0000
    9.4752E+00   6.08052E-04 0.7070
    9.5842E+00   2.08290E-04 0.9999
    9.6931E+00   0.00000E+00 0.0000
    9.8020E+00   0.00000E+00 0.0000
    9.9109E+00   2.08290E-04 0.9999
    1.0020E+01   0.00000E+00 0.0000
    1.0129E+01   2.08290E-04 0.9999
    1.0238E+01   0.00000E+00 0.0000
    1.0347E+01   0.00000E+00 0.0000
    1.0455E+01   0.00000E+00 0.0000
    1.0564E+01   0.00000E+00 0.0000
    1.0673E+01   2.08290E-04 0.9999
    1.0782E+01   0.00000E+00 0.0000
    1.0891E+01   0.00000E+00 0.0000
    1.1000E+01   0.00000E+00 0.0000
