# Supplementary material for: Investigating the hard X-ray production via proton spallation on different materials to detect elements
Source: PLoS One. 2023 Aug 18;18(8):e0288287. doi: 10.1371/journal.pone.0288287 (PMC10438009; doi:10.1371/journal.pone.0288287)
Supplement: S1 File — (ZIP) [file pone.0288287.s001.zip › Investigation of Hard X-ray Production via Proton Spallation/result/1600M-surf-low1.txt]

    0.0000E+00   0.00000E+00 0.0000
    1.0891E-01   1.52704E-02 0.0791
    2.1782E-01   9.19542E-03 0.1052
    3.2673E-01   3.19278E-02 0.0557
    4.3564E-01   6.50160E-02 0.0396
    5.4455E-01   1.58284E-01 0.0266
    6.5347E-01   1.30642E-01 0.0282
    7.6238E-01   9.75876E-02 0.0320
    8.7129E-01   1.64205E-01 0.0251
    9.8020E-01   9.11981E-02 0.0327
    1.0891E+00   5.80318E-02 0.0417
    1.1980E+00   4.63490E-02 0.0454
    1.3069E+00   4.18065E-02 0.0488
    1.4158E+00   3.99470E-02 0.0506
    1.5248E+00   3.88028E-02 0.0504
    1.6337E+00   3.85105E-02 0.0502
    1.7426E+00   4.36688E-02 0.0476
    1.8515E+00   4.17197E-02 0.0478
    1.9604E+00   2.82968E-02 0.0576
    2.0693E+00   2.07444E-02 0.0688
    2.1782E+00   2.40182E-02 0.0637
    2.2871E+00   2.03183E-02 0.0687
    2.3960E+00   1.92397E-02 0.0713
    2.5050E+00   3.30944E-02 0.0543
    2.6139E+00   6.97938E-02 0.0384
    2.7228E+00   7.21068E-02 0.0384
    2.8317E+00   2.17881E-02 0.0679
    2.9406E+00   1.08295E-02 0.0942
    3.0495E+00   1.16321E-02 0.0902
    3.1584E+00   7.70558E-03 0.1096
    3.2673E+00   1.02552E-02 0.0978
    3.3762E+00   1.00363E-02 0.0997
    3.4851E+00   7.40469E-03 0.1134
    3.5941E+00   8.17141E-03 0.1099
    3.7030E+00   7.41477E-03 0.1139
    3.8119E+00   6.81000E-03 0.1230
    3.9208E+00   7.03031E-03 0.1188
    4.0297E+00   9.19141E-03 0.1040
    4.1386E+00   7.90840E-03 0.1104
    4.2475E+00   6.76739E-03 0.1219
    4.3564E+00   5.72715E-03 0.1327
    4.4653E+00   3.73951E-03 0.1592
    4.5743E+00   3.54740E-03 0.1634
    4.6832E+00   3.47108E-03 0.1658
    4.7921E+00   3.98902E-03 0.1572
    4.9010E+00   4.70577E-03 0.1502
    5.0099E+00   3.00879E-03 0.1840
    5.1188E+00   2.68691E-03 0.1939
    5.2277E+00   2.99323E-03 0.1841
    5.3366E+00   2.05611E-03 0.2204
    5.4455E+00   2.68741E-03 0.1990
    5.5545E+00   3.43171E-03 0.1686
    5.6634E+00   2.60355E-03 0.1990
    5.7723E+00   1.65312E-03 0.2532
    5.8812E+00   2.54570E-03 0.1982
    5.9901E+00   1.88400E-03 0.2247
    6.0990E+00   1.41990E-03 0.2608
    6.2079E+00   1.92490E-03 0.2324
    6.3168E+00   1.11940E-03 0.2904
    6.4257E+00   8.46277E-04 0.3377
    6.5347E+00   5.57361E-04 0.4097
    6.6436E+00   5.44635E-04 0.4097
    6.7525E+00   9.29235E-04 0.3199
    6.8614E+00   5.18135E-04 0.4081
    6.9703E+00   3.45423E-04 0.4999
    7.0792E+00   6.41952E-04 0.4130
    7.1881E+00   2.59406E-04 0.5773
    7.2970E+00   3.48220E-04 0.5000
    7.4059E+00   0.00000E+00 0.0000
    7.5149E+00   5.18135E-04 0.4081
    7.6238E+00   0.00000E+00 0.0000
    7.7327E+00   0.00000E+00 0.0000
    7.8416E+00   1.03335E-04 1.0000
    7.9505E+00   8.63558E-05 1.0000
    8.0594E+00   1.94731E-04 0.7116
    8.1683E+00   8.63558E-05 1.0000
    8.2772E+00   1.72712E-04 0.7070
    8.3861E+00   2.61062E-04 0.5773
    8.4950E+00   8.73053E-05 1.0000
    8.6040E+00   1.72712E-04 0.7070
    8.7129E+00   0.00000E+00 0.0000
    8.8218E+00   1.73007E-04 0.7070
    8.9307E+00   0.00000E+00 0.0000
    9.0396E+00   0.00000E+00 0.0000
    9.1485E+00   8.63558E-05 1.0000
    9.2574E+00   1.06810E-04 1.0000
    9.3663E+00   2.12694E-04 0.7142
    9.4752E+00   0.00000E+00 0.0000
    9.5842E+00   0.00000E+00 0.0000
    9.6931E+00   0.00000E+00 0.0000
    9.8020E+00   1.03368E-04 1.0000
    9.9109E+00   1.95946E-04 0.7120
    1.0020E+01   2.33150E-04 0.7125
    1.0129E+01   8.63558E-05 1.0000
    1.0238E+01   8.63558E-05 1.0000
    1.0347E+01   0.00000E+00 0.0000
    1.0455E+01   0.00000E+00 0.0000
    1.0564E+01   0.00000E+00 0.0000
    1.0673E+01   1.94818E-04 0.7116
    1.0782E+01   0.00000E+00 0.0000
    1.0891E+01   0.00000E+00 0.0000
    1.1000E+01   0.00000E+00 0.0000
