# Supplementary material for: Investigating the hard X-ray production via proton spallation on different materials to detect elements
Source: PLoS One. 2023 Aug 18;18(8):e0288287. doi: 10.1371/journal.pone.0288287 (PMC10438009; doi:10.1371/journal.pone.0288287)
Supplement: S1 File — (ZIP) [file pone.0288287.s001.zip › Investigation of Hard X-ray Production via Proton Spallation/result/1600M-surf-low3.txt]

    0.0000E+00   0.00000E+00 0.0000
    1.0891E-01   1.12925E-02 0.0638
    2.1782E-01   5.34602E-03 0.0883
    3.2673E-01   1.93832E-02 0.0473
    4.3564E-01   4.35974E-02 0.0326
    5.4455E-01   1.09830E-01 0.0225
    6.5347E-01   8.60711E-02 0.0247
    7.6238E-01   6.12408E-02 0.0279
    8.7129E-01   9.34606E-02 0.0236
    9.8020E-01   6.21289E-02 0.0277
    1.0891E+00   3.70972E-02 0.0343
    1.1980E+00   3.09522E-02 0.0377
    1.3069E+00   2.76839E-02 0.0395
    1.4158E+00   2.87825E-02 0.0381
    1.5248E+00   2.72082E-02 0.0399
    1.6337E+00   2.61667E-02 0.0413
    1.7426E+00   3.03891E-02 0.0379
    1.8515E+00   2.67206E-02 0.0404
    1.9604E+00   1.98104E-02 0.0465
    2.0693E+00   1.77211E-02 0.0491
    2.1782E+00   1.48346E-02 0.0534
    2.2871E+00   1.42343E-02 0.0549
    2.3960E+00   1.36680E-02 0.0548
    2.5050E+00   2.12374E-02 0.0450
    2.6139E+00   4.74430E-02 0.0321
    2.7228E+00   4.58545E-02 0.0321
    2.8317E+00   1.67374E-02 0.0509
    2.9406E+00   8.54220E-03 0.0720
    3.0495E+00   6.98711E-03 0.0764
    3.1584E+00   6.16937E-03 0.0830
    3.2673E+00   7.20192E-03 0.0742
    3.3762E+00   5.33240E-03 0.0881
    3.4851E+00   5.71594E-03 0.0850
    3.5941E+00   5.47215E-03 0.0873
    3.7030E+00   5.21273E-03 0.0885
    3.8119E+00   5.58269E-03 0.0891
    3.9208E+00   5.14644E-03 0.0928
    4.0297E+00   5.23465E-03 0.0900
    4.1386E+00   5.54926E-03 0.0864
    4.2475E+00   4.88758E-03 0.0931
    4.3564E+00   3.64099E-03 0.1050
    4.4653E+00   3.34214E-03 0.1108
    4.5743E+00   2.22306E-03 0.1375
    4.6832E+00   2.69113E-03 0.1286
    4.7921E+00   2.46919E-03 0.1340
    4.9010E+00   2.71444E-03 0.1263
    5.0099E+00   2.53460E-03 0.1353
    5.1188E+00   1.71293E-03 0.1622
    5.2277E+00   1.44693E-03 0.1707
    5.3366E+00   1.53820E-03 0.1678
    5.4455E+00   1.71302E-03 0.1602
    5.5545E+00   1.06660E-03 0.1987
    5.6634E+00   1.34029E-03 0.1822
    5.7723E+00   1.17766E-03 0.1911
    5.8812E+00   7.76551E-04 0.2321
    5.9901E+00   1.20937E-03 0.1876
    6.0990E+00   1.16021E-03 0.1873
    6.2079E+00   9.81017E-04 0.2063
    6.3168E+00   9.93996E-04 0.2017
    6.4257E+00   4.34321E-04 0.3030
    6.5347E+00   4.68014E-04 0.2901
    6.6436E+00   4.04357E-04 0.3187
    6.7525E+00   4.20260E-04 0.3191
    6.8614E+00   2.19170E-04 0.4082
    6.9703E+00   7.30567E-05 0.7071
    7.0792E+00   2.19170E-04 0.4082
    7.1881E+00   7.30567E-05 0.7071
    7.2970E+00   1.48288E-04 0.5001
    7.4059E+00   1.21283E-04 0.5806
    7.5149E+00   1.31386E-04 0.5822
    7.6238E+00   1.09585E-04 0.5773
    7.7327E+00   1.63485E-04 0.5084
    7.8416E+00   1.70617E-04 0.5055
    7.9505E+00   1.54791E-04 0.5015
    8.0594E+00   1.62603E-04 0.5076
    8.1683E+00   2.07325E-04 0.4522
    8.2772E+00   3.82399E-05 1.0000
    8.3861E+00   7.30567E-05 0.7071
    8.4950E+00   5.54459E-05 1.0000
    8.6040E+00   1.09929E-04 0.5773
    8.7129E+00   8.28907E-05 0.7120
    8.8218E+00   0.00000E+00 0.0000
    8.9307E+00   7.50756E-05 0.7073
    9.0396E+00   9.29588E-05 0.7231
    9.1485E+00   2.54881E-04 0.4127
    9.2574E+00   2.03702E-04 0.4508
    9.3663E+00   9.24575E-05 0.7071
    9.4752E+00   7.46209E-05 0.7072
    9.5842E+00   8.96847E-05 0.7191
    9.6931E+00   1.66092E-04 0.5040
    9.8020E+00   1.40481E-04 0.5846
    9.9109E+00   5.39000E-05 1.0000
    1.0020E+01   1.37566E-04 0.5843
    1.0129E+01   8.95538E-05 0.7190
    1.0238E+01   3.65283E-05 1.0000
    1.0347E+01   3.65283E-05 1.0000
    1.0455E+01   9.04118E-05 0.7200
    1.0564E+01   0.00000E+00 0.0000
    1.0673E+01   1.61797E-04 0.5053
    1.0782E+01   9.91418E-05 0.7134
    1.0891E+01   0.00000E+00 0.0000
    1.1000E+01   0.00000E+00 0.0000
