# Supplementary material for: Investigating the hard X-ray production via proton spallation on different materials to detect elements
Source: PLoS One. 2023 Aug 18;18(8):e0288287. doi: 10.1371/journal.pone.0288287 (PMC10438009; doi:10.1371/journal.pone.0288287)
Supplement: S1 File — (ZIP) [file pone.0288287.s001.zip › Investigation of Hard X-ray Production via Proton Spallation/result/1600M.txt]

    0.0000E+00   0.00000E+00 0.0000
    1.0891E-01   1.67665E-02 0.0935
    2.1782E-01   7.90627E-03 0.1298
    3.2673E-01   3.02442E-02 0.0663
    4.3564E-01   6.63399E-02 0.0461
    5.4455E-01   1.63075E-01 0.0296
    6.5347E-01   1.43819E-01 0.0315
    7.6238E-01   9.20969E-02 0.0382
    8.7129E-01   1.76969E-01 0.0275
    9.8020E-01   9.66336E-02 0.0373
    1.0891E+00   5.18978E-02 0.0506
    1.1980E+00   4.41163E-02 0.0555
    1.3069E+00   4.05419E-02 0.0574
    1.4158E+00   4.51564E-02 0.0552
    1.5248E+00   3.90928E-02 0.0593
    1.6337E+00   3.86914E-02 0.0591
    1.7426E+00   4.34404E-02 0.0554
    1.8515E+00   4.39491E-02 0.0544
    1.9604E+00   2.84750E-02 0.0671
    2.0693E+00   2.47996E-02 0.0739
    2.1782E+00   2.46606E-02 0.0744
    2.2871E+00   1.92566E-02 0.0833
    2.3960E+00   1.97990E-02 0.0824
    2.5050E+00   3.08882E-02 0.0669
    2.6139E+00   6.88952E-02 0.0452
    2.7228E+00   7.27453E-02 0.0424
    2.8317E+00   2.26821E-02 0.0778
    2.9406E+00   1.31127E-02 0.1036
    3.0495E+00   8.29983E-03 0.1251
    3.1584E+00   8.24670E-03 0.1267
    3.2673E+00   8.08666E-03 0.1268
    3.3762E+00   6.85275E-03 0.1396
    3.4851E+00   6.54108E-03 0.1457
    3.5941E+00   7.41964E-03 0.1344
    3.7030E+00   7.31893E-03 0.1408
    3.8119E+00   7.04011E-03 0.1417
    3.9208E+00   6.49691E-03 0.1454
    4.0297E+00   7.75831E-03 0.1369
    4.1386E+00   8.48336E-03 0.1295
    4.2475E+00   9.22728E-03 0.1213
    4.3564E+00   5.58990E-03 0.1576
    4.4653E+00   3.83642E-03 0.1871
    4.5743E+00   3.46599E-03 0.1983
    4.6832E+00   3.11493E-03 0.2109
    4.7921E+00   4.91947E-03 0.1684
    4.9010E+00   2.60420E-03 0.2381
    5.0099E+00   3.61862E-03 0.1934
    5.1188E+00   2.80751E-03 0.2268
    5.2277E+00   2.44914E-03 0.2308
    5.3366E+00   2.41877E-03 0.2453
    5.4455E+00   2.11505E-03 0.2702
    5.5545E+00   1.67865E-03 0.2802
    5.6634E+00   2.19154E-03 0.2536
    5.7723E+00   1.11721E-03 0.3340
    5.8812E+00   3.28820E-03 0.2104
    5.9901E+00   1.44391E-03 0.3186
    6.0990E+00   1.79403E-03 0.2683
    6.2079E+00   8.76644E-04 0.4120
    6.3168E+00   1.16222E-03 0.3599
    6.4257E+00   6.82095E-04 0.4496
    6.5347E+00   6.48547E-04 0.4494
    6.6436E+00   6.53579E-04 0.4498
    6.7525E+00   4.75398E-04 0.4999
    6.8614E+00   7.13097E-04 0.4081
    6.9703E+00   2.69804E-04 0.7120
    7.0792E+00   3.56549E-04 0.5772
    7.1881E+00   2.69856E-04 0.7120
    7.2970E+00   2.44604E-04 0.7073
    7.4059E+00   2.37699E-04 0.7070
    7.5149E+00   1.33929E-03 0.3022
    7.6238E+00   1.24842E-04 0.9999
    7.7327E+00   0.00000E+00 0.0000
    7.8416E+00   0.00000E+00 0.0000
    7.9505E+00   1.18850E-04 0.9999
    8.0594E+00   2.67673E-04 0.7114
    8.1683E+00   0.00000E+00 0.0000
    8.2772E+00   0.00000E+00 0.0000
    8.3861E+00   0.00000E+00 0.0000
    8.4950E+00   0.00000E+00 0.0000
    8.6040E+00   1.21051E-04 0.9999
    8.7129E+00   0.00000E+00 0.0000
    8.8218E+00   1.18850E-04 0.9999
    8.9307E+00   0.00000E+00 0.0000
    9.0396E+00   1.50956E-04 0.9999
    9.1485E+00   1.18850E-04 0.9999
    9.2574E+00   0.00000E+00 0.0000
    9.3663E+00   2.93700E-04 0.7085
    9.4752E+00   3.46952E-04 0.7070
    9.5842E+00   0.00000E+00 0.0000
    9.6931E+00   0.00000E+00 0.0000
    9.8020E+00   0.00000E+00 0.0000
    9.9109E+00   0.00000E+00 0.0000
    1.0020E+01   0.00000E+00 0.0000
    1.0129E+01   1.18850E-04 0.9999
    1.0238E+01   0.00000E+00 0.0000
    1.0347E+01   0.00000E+00 0.0000
    1.0455E+01   0.00000E+00 0.0000
    1.0564E+01   0.00000E+00 0.0000
    1.0673E+01   0.00000E+00 0.0000
    1.0782E+01   0.00000E+00 0.0000
    1.0891E+01   0.00000E+00 0.0000
    1.1000E+01   0.00000E+00 0.0000
