# Supplementary material for: Investigating the hard X-ray production via proton spallation on different materials to detect elements
Source: PLoS One. 2023 Aug 18;18(8):e0288287. doi: 10.1371/journal.pone.0288287 (PMC10438009; doi:10.1371/journal.pone.0288287)
Supplement: S1 File — (ZIP) [file pone.0288287.s001.zip › Investigation of Hard X-ray Production via Proton Spallation/result/200M.txt]

0.0000E+00   0.00000E+00 0.0000
    1.0000E-01   1.95032E-03 0.1113
    2.0000E-01   7.01406E-04 0.1854
    3.0000E-01   2.54287E-03 0.0927
    4.0000E-01   4.97291E-03 0.0684
    5.0000E-01   7.55286E-03 0.0560
    6.0000E-01   1.63979E-02 0.0386
    7.0000E-01   8.02407E-03 0.0531
    8.0000E-01   9.12122E-03 0.0503
    9.0000E-01   1.32373E-02 0.0424
    1.0000E+00   7.36258E-03 0.0555
    1.1000E+00   5.60452E-03 0.0628
    1.2000E+00   3.82188E-03 0.0757
    1.3000E+00   3.19255E-03 0.0831
    1.4000E+00   3.81226E-03 0.0764
    1.5000E+00   3.79784E-03 0.0755
    1.6000E+00   4.06186E-03 0.0750
    1.7000E+00   4.22619E-03 0.0731
    1.8000E+00   3.57524E-03 0.0785
    1.9000E+00   2.83706E-03 0.0879
    2.0000E+00   2.86270E-03 0.0865
    2.1000E+00   2.42827E-03 0.0946
    2.2000E+00   2.15101E-03 0.1000
    2.3000E+00   1.90314E-03 0.1071
    2.4000E+00   1.66605E-03 0.1135
    2.5000E+00   2.05531E-03 0.1048
    2.6000E+00   4.25319E-03 0.0725
    2.7000E+00   4.65679E-03 0.0712
    2.8000E+00   2.53151E-03 0.0950
    2.9000E+00   1.13976E-03 0.1378
    3.0000E+00   6.57281E-04 0.1798
    3.1000E+00   8.77188E-04 0.1567
    3.2000E+00   9.33986E-04 0.1533
    3.3000E+00   9.47803E-04 0.1515
    3.4000E+00   6.69127E-04 0.1806
    3.5000E+00   6.67815E-04 0.1800
    3.6000E+00   7.67325E-04 0.1670
    3.7000E+00   7.61057E-04 0.1700
    3.8000E+00   7.10746E-04 0.1781
    3.9000E+00   6.16541E-04 0.1901
    4.0000E+00   6.98471E-04 0.1808
    4.1000E+00   8.38470E-04 0.1632
    4.2000E+00   6.17139E-04 0.1950
    4.3000E+00   4.01052E-04 0.2296
    4.4000E+00   4.89942E-04 0.2154
    4.5000E+00   4.01476E-04 0.2371
    4.6000E+00   1.66667E-04 0.3535
    4.7000E+00   1.66667E-04 0.3535
    4.8000E+00   2.44799E-04 0.3034
    4.9000E+00   1.59416E-04 0.3801
    5.0000E+00   2.89969E-04 0.2794
    5.1000E+00   2.79566E-04 0.2781
    5.2000E+00   2.13727E-04 0.3347
    5.3000E+00   2.13456E-04 0.3373
    5.4000E+00   2.44745E-04 0.3047
    5.5000E+00   1.25000E-04 0.4082
    5.6000E+00   2.26724E-04 0.3199
    5.7000E+00   1.51082E-04 0.3793
    5.8000E+00   1.07230E-04 0.4479
    5.9000E+00   2.42903E-04 0.3042
    6.0000E+00   1.04167E-04 0.4472
    6.1000E+00   1.35877E-04 0.4147
    6.2000E+00   7.15272E-05 0.5865
    6.3000E+00   6.25000E-05 0.5773
    6.4000E+00   5.16604E-05 0.7071
    6.5000E+00   4.65833E-05 0.7110
    6.6000E+00   2.08333E-05 1.0000
    6.7000E+00   2.08333E-05 1.0000
    6.8000E+00   8.33333E-05 0.5000
    6.9000E+00   2.08333E-05 1.0000
    7.0000E+00   4.73030E-05 0.7121
    7.1000E+00   2.08333E-05 1.0000
    7.2000E+00   0.00000E+00 0.0000
    7.3000E+00   0.00000E+00 0.0000
    7.4000E+00   0.00000E+00 0.0000
    7.5000E+00   4.16667E-05 0.7071
    7.6000E+00   0.00000E+00 0.0000
    7.7000E+00   2.08333E-05 1.0000
    7.8000E+00   0.00000E+00 0.0000
    7.9000E+00   0.00000E+00 0.0000
    8.0000E+00   2.94856E-05 1.0000
    8.1000E+00   2.08333E-05 1.0000
    8.2000E+00   0.00000E+00 0.0000
    8.3000E+00   0.00000E+00 0.0000
    8.4000E+00   0.00000E+00 0.0000
    8.5000E+00   5.54840E-05 0.7078
    8.6000E+00   6.81275E-05 0.5813
    8.7000E+00   0.00000E+00 0.0000
    8.8000E+00   0.00000E+00 0.0000
    8.9000E+00   0.00000E+00 0.0000
    9.0000E+00   2.08333E-05 1.0000
    9.1000E+00   2.08333E-05 1.0000
    9.2000E+00   0.00000E+00 0.0000
    9.3000E+00   2.20502E-05 1.0000
    9.4000E+00   0.00000E+00 0.0000
    9.5000E+00   0.00000E+00 0.0000
    9.6000E+00   0.00000E+00 0.0000
    9.7000E+00   0.00000E+00 0.0000
    9.8000E+00   0.00000E+00 0.0000
    9.9000E+00   0.00000E+00 0.0000
    1.0000E+01   0.00000E+00 0.0000
