# Supplementary material for: Investigating the hard X-ray production via proton spallation on different materials to detect elements
Source: PLoS One. 2023 Aug 18;18(8):e0288287. doi: 10.1371/journal.pone.0288287 (PMC10438009; doi:10.1371/journal.pone.0288287)
Supplement: S1 File — (ZIP) [file pone.0288287.s001.zip › Investigation of Hard X-ray Production via Proton Spallation/result/300M.txt]

0.0000E+00   0.00000E+00 0.0000
    1.0891E-01   2.81014E-03 0.1086
    2.1782E-01   1.29338E-03 0.1640
    3.2673E-01   4.88088E-03 0.0795
    4.3564E-01   8.87511E-03 0.0604
    5.4455E-01   2.32650E-02 0.0382
    6.5347E-01   1.80324E-02 0.0428
    7.6238E-01   1.41149E-02 0.0477
    8.7129E-01   2.29372E-02 0.0380
    9.8020E-01   1.43754E-02 0.0459
    1.0891E+00   9.13344E-03 0.0591
    1.1980E+00   7.34228E-03 0.0657
    1.3069E+00   6.23687E-03 0.0709
    1.4158E+00   6.36350E-03 0.0697
    1.5248E+00   6.49059E-03 0.0692
    1.6337E+00   5.88915E-03 0.0726
    1.7426E+00   6.39593E-03 0.0700
    1.8515E+00   6.06587E-03 0.0720
    1.9604E+00   4.42814E-03 0.0840
    2.0693E+00   4.23173E-03 0.0845
    2.1782E+00   3.37925E-03 0.0944
    2.2871E+00   3.73809E-03 0.0909
    2.3960E+00   3.38241E-03 0.0963
    2.5050E+00   4.41676E-03 0.0840
    2.6139E+00   8.41537E-03 0.0618
    2.7228E+00   8.42008E-03 0.0624
    2.8317E+00   2.75962E-03 0.1052
    2.9406E+00   1.89281E-03 0.1296
    3.0495E+00   1.73257E-03 0.1333
    3.1584E+00   1.35420E-03 0.1496
    3.2673E+00   1.03924E-03 0.1726
    3.3762E+00   1.48040E-03 0.1460
    3.4851E+00   1.32980E-03 0.1513
    3.5941E+00   1.46499E-03 0.1453
    3.7030E+00   9.29179E-04 0.1843
    3.8119E+00   1.18556E-03 0.1613
    3.9208E+00   9.78602E-04 0.1819
    4.0297E+00   9.38339E-04 0.1809
    4.1386E+00   9.45240E-04 0.1881
    4.2475E+00   1.03407E-03 0.1788
    4.3564E+00   5.07434E-04 0.2523
    4.4653E+00   5.39586E-04 0.2364
    4.5743E+00   6.16244E-04 0.2314
    4.6832E+00   5.60500E-04 0.2375
    4.7921E+00   5.39452E-04 0.2446
    4.9010E+00   4.15890E-04 0.2799
    5.0099E+00   2.79339E-04 0.3361
    5.1188E+00   5.83340E-04 0.2381
    5.2277E+00   2.85532E-04 0.3369
    5.3366E+00   4.45208E-04 0.2712
    5.4455E+00   1.44739E-04 0.4472
    5.5545E+00   1.15680E-04 0.5000
    5.6634E+00   2.78858E-04 0.3571
    5.7723E+00   2.08081E-04 0.4132
    5.8812E+00   8.67604E-05 0.5773
    5.9901E+00   3.00146E-04 0.3173
    6.0990E+00   1.22868E-04 0.5013
    6.2079E+00   2.15297E-04 0.3819
    6.3168E+00   1.36758E-04 0.5070
    6.4257E+00   2.89201E-05 1.0000
    6.5347E+00   5.78402E-05 0.7071
    6.6436E+00   9.26895E-05 0.5797
    6.7525E+00   5.78402E-05 0.7071
    6.8614E+00   1.28470E-04 0.5073
    6.9703E+00   5.78402E-05 0.7071
    7.0792E+00   2.89201E-05 1.0000
    7.1881E+00   0.00000E+00 0.0000
    7.2970E+00   0.00000E+00 0.0000
    7.4059E+00   2.89201E-05 1.0000
    7.5149E+00   5.78402E-05 0.7071
    7.6238E+00   0.00000E+00 0.0000
    7.7327E+00   0.00000E+00 0.0000
    7.8416E+00   2.89201E-05 1.0000
    7.9505E+00   0.00000E+00 0.0000
    8.0594E+00   0.00000E+00 0.0000
    8.1683E+00   9.45801E-05 0.5813
    8.2772E+00   0.00000E+00 0.0000
    8.3861E+00   3.61687E-05 1.0000
    8.4950E+00   0.00000E+00 0.0000
    8.6040E+00   6.56155E-05 0.7120
    8.7129E+00   2.89201E-05 1.0000
    8.8218E+00   0.00000E+00 0.0000
    8.9307E+00   0.00000E+00 0.0000
    9.0396E+00   0.00000E+00 0.0000
    9.1485E+00   0.00000E+00 0.0000
    9.2574E+00   0.00000E+00 0.0000
    9.3663E+00   0.00000E+00 0.0000
    9.4752E+00   0.00000E+00 0.0000
    9.5842E+00   0.00000E+00 0.0000
    9.6931E+00   3.02879E-05 1.0000
    9.8020E+00   0.00000E+00 0.0000
    9.9109E+00   7.02904E-05 0.7129
    1.0020E+01   2.96537E-05 1.0000
    1.0129E+01   0.00000E+00 0.0000
    1.0238E+01   0.00000E+00 0.0000
    1.0347E+01   0.00000E+00 0.0000
    1.0455E+01   0.00000E+00 0.0000
    1.0564E+01   0.00000E+00 0.0000
    1.0673E+01   3.67098E-05 1.0000
    1.0782E+01   0.00000E+00 0.0000
    1.0891E+01   0.00000E+00 0.0000
    1.1000E+01   0.00000E+00 0.0000
