# Supplementary material for: Investigating the hard X-ray production via proton spallation on different materials to detect elements
Source: PLoS One. 2023 Aug 18;18(8):e0288287. doi: 10.1371/journal.pone.0288287 (PMC10438009; doi:10.1371/journal.pone.0288287)
Supplement: S1 File — (ZIP) [file pone.0288287.s001.zip › Investigation of Hard X-ray Production via Proton Spallation/result/400M.txt]

    0.0000E+00   0.00000E+00 0.0000
    1.0891E-01   4.11634E-03 0.1206
    2.1782E-01   1.52492E-03 0.1922
    3.2673E-01   6.32149E-03 0.0963
    4.3564E-01   1.28087E-02 0.0676
    5.4455E-01   3.10987E-02 0.0439
    6.5347E-01   2.58697E-02 0.0467
    7.6238E-01   2.09569E-02 0.0526
    8.7129E-01   3.23451E-02 0.0421
    9.8020E-01   1.94140E-02 0.0534
    1.0891E+00   1.05488E-02 0.0722
    1.1980E+00   8.77682E-03 0.0792
    1.3069E+00   7.95072E-03 0.0853
    1.4158E+00   1.01410E-02 0.0772
    1.5248E+00   8.57643E-03 0.0823
    1.6337E+00   8.14810E-03 0.0811
    1.7426E+00   9.12021E-03 0.0778
    1.8515E+00   8.50206E-03 0.0807
    1.9604E+00   5.39804E-03 0.1012
    2.0693E+00   5.37650E-03 0.1022
    2.1782E+00   4.80399E-03 0.1064
    2.2871E+00   3.81427E-03 0.1201
    2.3960E+00   4.82825E-03 0.1089
    2.5050E+00   5.57964E-03 0.1003
    2.6139E+00   1.26889E-02 0.0686
    2.7228E+00   1.23182E-02 0.0694
    2.8317E+00   4.97991E-03 0.1098
    2.9406E+00   2.55584E-03 0.1467
    3.0495E+00   2.44558E-03 0.1520
    3.1584E+00   1.85800E-03 0.1726
    3.2673E+00   2.29549E-03 0.1611
    3.3762E+00   1.18549E-03 0.2137
    3.4851E+00   1.26000E-03 0.2154
    3.5941E+00   1.56178E-03 0.1909
    3.7030E+00   1.60337E-03 0.1907
    3.8119E+00   1.28732E-03 0.2102
    3.9208E+00   1.25495E-03 0.2098
    4.0297E+00   1.14281E-03 0.2326
    4.1386E+00   1.54291E-03 0.1943
    4.2475E+00   1.22113E-03 0.2212
    4.3564E+00   1.03281E-03 0.2309
    4.4653E+00   8.61664E-04 0.2507
    4.5743E+00   9.60046E-04 0.2362
    4.6832E+00   8.90370E-04 0.2609
    4.7921E+00   5.10925E-04 0.3368
    4.9010E+00   6.17273E-04 0.3044
    5.0099E+00   7.49918E-04 0.2803
    5.1188E+00   1.55271E-04 0.5773
    5.2277E+00   4.82875E-04 0.3340
    5.3366E+00   4.61540E-04 0.3554
    5.4455E+00   1.36325E-04 0.7086
    5.5545E+00   3.34079E-04 0.4121
    5.6634E+00   3.56056E-04 0.4122
    5.7723E+00   4.71092E-04 0.3571
    5.8812E+00   4.09900E-04 0.3826
    5.9901E+00   1.03514E-04 0.7071
    6.0990E+00   2.82486E-04 0.4496
    6.2079E+00   3.88268E-04 0.4164
    6.3168E+00   1.03514E-04 0.7071
    6.4257E+00   1.55271E-04 0.5773
    6.5347E+00   0.00000E+00 0.0000
    6.6436E+00   1.55271E-04 0.5773
    6.7525E+00   5.17572E-05 1.0000
    6.8614E+00   1.55271E-04 0.5773
    6.9703E+00   0.00000E+00 0.0000
    7.0792E+00   5.17572E-05 1.0000
    7.1881E+00   0.00000E+00 0.0000
    7.2970E+00   0.00000E+00 0.0000
    7.4059E+00   1.03514E-04 0.7071
    7.5149E+00   5.17572E-05 1.0000
    7.6238E+00   0.00000E+00 0.0000
    7.7327E+00   0.00000E+00 0.0000
    7.8416E+00   5.17572E-05 1.0000
    7.9505E+00   0.00000E+00 0.0000
    8.0594E+00   5.17572E-05 1.0000
    8.1683E+00   0.00000E+00 0.0000
    8.2772E+00   0.00000E+00 0.0000
    8.3861E+00   0.00000E+00 0.0000
    8.4950E+00   0.00000E+00 0.0000
    8.6040E+00   0.00000E+00 0.0000
    8.7129E+00   6.46375E-05 1.0000
    8.8218E+00   0.00000E+00 0.0000
    8.9307E+00   0.00000E+00 0.0000
    9.0396E+00   5.17572E-05 1.0000
    9.1485E+00   7.35615E-05 1.0000
    9.2574E+00   5.17572E-05 1.0000
    9.3663E+00   0.00000E+00 0.0000
    9.4752E+00   0.00000E+00 0.0000
    9.5842E+00   1.06492E-04 0.7073
    9.6931E+00   0.00000E+00 0.0000
    9.8020E+00   5.42990E-05 1.0000
    9.9109E+00   0.00000E+00 0.0000
    1.0020E+01   5.17572E-05 1.0000
    1.0129E+01   0.00000E+00 0.0000
    1.0238E+01   0.00000E+00 0.0000
    1.0347E+01   0.00000E+00 0.0000
    1.0455E+01   0.00000E+00 0.0000
    1.0564E+01   0.00000E+00 0.0000
    1.0673E+01   7.20160E-05 1.0000
    1.0782E+01   0.00000E+00 0.0000
    1.0891E+01   0.00000E+00 0.0000
    1.1000E+01   0.00000E+00 0.0000
