# Supplementary material for: Investigating the hard X-ray production via proton spallation on different materials to detect elements
Source: PLoS One. 2023 Aug 18;18(8):e0288287. doi: 10.1371/journal.pone.0288287 (PMC10438009; doi:10.1371/journal.pone.0288287)
Supplement: S1 File — (ZIP) [file pone.0288287.s001.zip › Investigation of Hard X-ray Production via Proton Spallation/result/500M.txt]

    0.0000E+00   0.00000E+00 0.0000
    1.0891E-01   4.38180E-03 0.1081
    2.1782E-01   2.53821E-03 0.1369
    3.2673E-01   8.74165E-03 0.0733
    4.3564E-01   1.57883E-02 0.0555
    5.4455E-01   4.40686E-02 0.0338
    6.5347E-01   3.56803E-02 0.0365
    7.6238E-01   2.57369E-02 0.0427
    8.7129E-01   4.44172E-02 0.0325
    9.8020E-01   2.60847E-02 0.0423
    1.0891E+00   1.44905E-02 0.0566
    1.1980E+00   1.20453E-02 0.0622
    1.3069E+00   9.95943E-03 0.0682
    1.4158E+00   1.09714E-02 0.0649
    1.5248E+00   9.91468E-03 0.0688
    1.6337E+00   9.53832E-03 0.0704
    1.7426E+00   1.11572E-02 0.0639
    1.8515E+00   9.93974E-03 0.0689
    1.9604E+00   7.92607E-03 0.0770
    2.0693E+00   6.21444E-03 0.0857
    2.1782E+00   6.63010E-03 0.0837
    2.2871E+00   5.82227E-03 0.0887
    2.3960E+00   6.25687E-03 0.0859
    2.5050E+00   7.43682E-03 0.0787
    2.6139E+00   1.61194E-02 0.0551
    2.7228E+00   1.75273E-02 0.0530
    2.8317E+00   6.02666E-03 0.0896
    2.9406E+00   3.28170E-03 0.1206
    3.0495E+00   2.62664E-03 0.1310
    3.1584E+00   2.52802E-03 0.1333
    3.2673E+00   2.88062E-03 0.1259
    3.3762E+00   2.50917E-03 0.1378
    3.4851E+00   2.06633E-03 0.1520
    3.5941E+00   2.04590E-03 0.1500
    3.7030E+00   1.72568E-03 0.1635
    3.8119E+00   2.30866E-03 0.1461
    3.9208E+00   1.69800E-03 0.1687
    4.0297E+00   1.85640E-03 0.1620
    4.1386E+00   1.60449E-03 0.1673
    4.2475E+00   1.52708E-03 0.1821
    4.3564E+00   7.90458E-04 0.2439
    4.4653E+00   1.42682E-03 0.1844
    4.5743E+00   1.09585E-03 0.2078
    4.6832E+00   7.80403E-04 0.2540
    4.7921E+00   9.57141E-04 0.2258
    4.9010E+00   7.02875E-04 0.2611
    5.0099E+00   4.31810E-04 0.3373
    5.1188E+00   1.00469E-03 0.2206
    5.2277E+00   5.30610E-04 0.2899
    5.3366E+00   5.90810E-04 0.2792
    5.4455E+00   7.48017E-04 0.2517
    5.5545E+00   4.45940E-04 0.3177
    5.6634E+00   2.59884E-04 0.4087
    5.7723E+00   4.02443E-04 0.3582
    5.8812E+00   4.07685E-04 0.3590
    5.9901E+00   3.18007E-04 0.3811
    6.0990E+00   2.77676E-04 0.4097
    6.2079E+00   1.49612E-04 0.5902
    6.3168E+00   2.72985E-04 0.4130
    6.4257E+00   0.00000E+00 0.0000
    6.5347E+00   1.69484E-04 0.5000
    6.6436E+00   1.43905E-04 0.5797
    6.7525E+00   1.88783E-04 0.5077
    6.8614E+00   3.07307E-04 0.3793
    6.9703E+00   5.28795E-05 1.0000
    7.0792E+00   8.47422E-05 0.7071
    7.1881E+00   4.26416E-05 1.0000
    7.2970E+00   4.23711E-05 1.0000
    7.4059E+00   4.23711E-05 1.0000
    7.5149E+00   2.65050E-04 0.4099
    7.6238E+00   6.50081E-05 1.0000
    7.7327E+00   4.23711E-05 1.0000
    7.8416E+00   4.23711E-05 1.0000
    7.9505E+00   0.00000E+00 0.0000
    8.0594E+00   0.00000E+00 0.0000
    8.1683E+00   0.00000E+00 0.0000
    8.2772E+00   0.00000E+00 0.0000
    8.3861E+00   5.38276E-05 1.0000
    8.4950E+00   0.00000E+00 0.0000
    8.6040E+00   4.23711E-05 1.0000
    8.7129E+00   0.00000E+00 0.0000
    8.8218E+00   1.17179E-04 0.7102
    8.9307E+00   0.00000E+00 0.0000
    9.0396E+00   0.00000E+00 0.0000
    9.1485E+00   1.07502E-04 0.7228
    9.2574E+00   0.00000E+00 0.0000
    9.3663E+00   4.23711E-05 1.0000
    9.4752E+00   0.00000E+00 0.0000
    9.5842E+00   5.38067E-05 1.0000
    9.6931E+00   6.46828E-05 1.0000
    9.8020E+00   0.00000E+00 0.0000
    9.9109E+00   1.50421E-04 0.5888
    1.0020E+01   4.23711E-05 1.0000
    1.0129E+01   0.00000E+00 0.0000
    1.0238E+01   9.61358E-05 0.7120
    1.0347E+01   0.00000E+00 0.0000
    1.0455E+01   4.23711E-05 1.0000
    1.0564E+01   0.00000E+00 0.0000
    1.0673E+01   0.00000E+00 0.0000
    1.0782E+01   0.00000E+00 0.0000
    1.0891E+01   0.00000E+00 0.0000
    1.1000E+01   0.00000E+00 0.0000
