# Supplementary material for: Investigating the hard X-ray production via proton spallation on different materials to detect elements
Source: PLoS One. 2023 Aug 18;18(8):e0288287. doi: 10.1371/journal.pone.0288287 (PMC10438009; doi:10.1371/journal.pone.0288287)
Supplement: S1 File — (ZIP) [file pone.0288287.s001.zip › Investigation of Hard X-ray Production via Proton Spallation/result/600M-surf-high1.txt]

    0.0000E+00   0.00000E+00 0.0000
    1.0891E-01   1.69574E-02 0.1001
    2.1782E-01   7.55550E-03 0.1387
    3.2673E-01   3.01041E-02 0.0683
    4.3564E-01   6.99487E-02 0.0462
    5.4455E-01   1.57528E-01 0.0315
    6.5347E-01   1.45249E-01 0.0325
    7.6238E-01   9.71622E-02 0.0389
    8.7129E-01   1.78288E-01 0.0289
    9.8020E-01   9.76711E-02 0.0390
    1.0891E+00   5.43533E-02 0.0521
    1.1980E+00   4.65659E-02 0.0561
    1.3069E+00   3.84472E-02 0.0620
    1.4158E+00   4.21391E-02 0.0602
    1.5248E+00   3.85427E-02 0.0620
    1.6337E+00   3.86880E-02 0.0623
    1.7426E+00   4.31706E-02 0.0578
    1.8515E+00   3.97031E-02 0.0604
    1.9604E+00   2.89829E-02 0.0696
    2.0693E+00   2.53880E-02 0.0768
    2.1782E+00   2.37879E-02 0.0790
    2.2871E+00   1.90217E-02 0.0874
    2.3960E+00   2.07182E-02 0.0840
    2.5050E+00   3.20942E-02 0.0686
    2.6139E+00   6.34248E-02 0.0491
    2.7228E+00   7.24187E-02 0.0448
    2.8317E+00   2.31223E-02 0.0804
    2.9406E+00   1.17998E-02 0.1109
    3.0495E+00   7.64033E-03 0.1352
    3.1584E+00   7.36713E-03 0.1392
    3.2673E+00   8.93271E-03 0.1278
    3.3762E+00   7.48848E-03 0.1394
    3.4851E+00   6.86592E-03 0.1507
    3.5941E+00   6.92664E-03 0.1472
    3.7030E+00   7.06374E-03 0.1499
    3.8119E+00   7.66488E-03 0.1399
    3.9208E+00   6.21977E-03 0.1536
    4.0297E+00   7.22011E-03 0.1476
    4.1386E+00   7.08036E-03 0.1488
    4.2475E+00   8.49404E-03 0.1322
    4.3564E+00   6.33975E-03 0.1619
    4.4653E+00   4.42556E-03 0.1869
    4.5743E+00   3.88329E-03 0.1978
    4.6832E+00   5.37109E-03 0.1707
    4.7921E+00   3.71360E-03 0.2018
    4.9010E+00   3.05242E-03 0.2266
    5.0099E+00   3.28860E-03 0.2148
    5.1188E+00   2.81260E-03 0.2385
    5.2277E+00   1.89871E-03 0.2789
    5.3366E+00   2.31116E-03 0.2615
    5.4455E+00   1.67504E-03 0.3058
    5.5545E+00   1.81482E-03 0.2800
    5.6634E+00   1.78995E-03 0.3052
    5.7723E+00   1.06249E-03 0.3536
    5.8812E+00   2.29260E-03 0.2600
    5.9901E+00   1.67663E-03 0.3040
    6.0990E+00   1.27005E-03 0.3349
    6.2079E+00   1.53522E-03 0.3190
    6.3168E+00   5.56868E-04 0.5025
    6.4257E+00   4.26423E-04 0.5808
    6.5347E+00   9.79761E-04 0.3797
    6.6436E+00   0.00000E+00 0.0000
    6.7525E+00   4.28181E-04 0.5811
    6.8614E+00   1.24724E-03 0.3349
    6.9703E+00   1.93969E-04 0.9999
    7.0792E+00   3.92927E-04 0.5772
    7.1881E+00   1.66413E-04 0.9999
    7.2970E+00   1.38585E-04 0.9999
    7.4059E+00   3.92927E-04 0.5772
    7.5149E+00   7.85855E-04 0.4081
    7.6238E+00   2.97898E-04 0.7091
    7.7327E+00   1.66432E-04 0.9999
    7.8416E+00   1.30976E-04 0.9999
    7.9505E+00   1.30976E-04 0.9999
    8.0594E+00   1.64008E-04 0.9999
    8.1683E+00   0.00000E+00 0.0000
    8.2772E+00   0.00000E+00 0.0000
    8.3861E+00   0.00000E+00 0.0000
    8.4950E+00   2.97202E-04 0.7120
    8.6040E+00   2.61952E-04 0.7070
    8.7129E+00   0.00000E+00 0.0000
    8.8218E+00   0.00000E+00 0.0000
    8.9307E+00   1.56625E-04 0.9999
    9.0396E+00   3.57021E-04 0.7087
    9.1485E+00   2.61952E-04 0.7070
    9.2574E+00   0.00000E+00 0.0000
    9.3663E+00   0.00000E+00 0.0000
    9.4752E+00   3.82352E-04 0.7070
    9.5842E+00   1.30976E-04 0.9999
    9.6931E+00   1.30976E-04 0.9999
    9.8020E+00   0.00000E+00 0.0000
    9.9109E+00   0.00000E+00 0.0000
    1.0020E+01   0.00000E+00 0.0000
    1.0129E+01   1.30976E-04 0.9999
    1.0238E+01   0.00000E+00 0.0000
    1.0347E+01   1.61567E-04 0.9999
    1.0455E+01   1.30976E-04 0.9999
    1.0564E+01   0.00000E+00 0.0000
    1.0673E+01   2.61952E-04 0.7070
    1.0782E+01   0.00000E+00 0.0000
    1.0891E+01   0.00000E+00 0.0000
    1.1000E+01   0.00000E+00 0.0000
