# Supplementary material for: Investigating the hard X-ray production via proton spallation on different materials to detect elements
Source: PLoS One. 2023 Aug 18;18(8):e0288287. doi: 10.1371/journal.pone.0288287 (PMC10438009; doi:10.1371/journal.pone.0288287)
Supplement: S1 File — (ZIP) [file pone.0288287.s001.zip › Investigation of Hard X-ray Production via Proton Spallation/result/600M-surf-high3.txt]

    0.0000E+00   0.00000E+00 0.0000
    1.0891E-01   1.85081E-02 0.0988
    2.1782E-01   8.05742E-03 0.1397
    3.2673E-01   3.17879E-02 0.0686
    4.3564E-01   6.78709E-02 0.0480
    5.4455E-01   1.55940E-01 0.0319
    6.5347E-01   1.46309E-01 0.0332
    7.6238E-01   9.16990E-02 0.0411
    8.7129E-01   1.80326E-01 0.0292
    9.8020E-01   9.84722E-02 0.0394
    1.0891E+00   5.38552E-02 0.0532
    1.1980E+00   4.67679E-02 0.0570
    1.3069E+00   3.81444E-02 0.0632
    1.4158E+00   4.32212E-02 0.0599
    1.5248E+00   3.89144E-02 0.0639
    1.6337E+00   3.85380E-02 0.0632
    1.7426E+00   4.25306E-02 0.0589
    1.8515E+00   4.17064E-02 0.0602
    1.9604E+00   2.68080E-02 0.0741
    2.0693E+00   2.58833E-02 0.0774
    2.1782E+00   2.31440E-02 0.0819
    2.2871E+00   1.66489E-02 0.0966
    2.3960E+00   2.26019E-02 0.0822
    2.5050E+00   3.27912E-02 0.0695
    2.6139E+00   6.53120E-02 0.0493
    2.7228E+00   7.17740E-02 0.0460
    2.8317E+00   2.18935E-02 0.0847
    2.9406E+00   1.21993E-02 0.1109
    3.0495E+00   8.18544E-03 0.1325
    3.1584E+00   7.44257E-03 0.1404
    3.2673E+00   1.00101E-02 0.1207
    3.3762E+00   8.67101E-03 0.1318
    3.4851E+00   7.56285E-03 0.1442
    3.5941E+00   5.16058E-03 0.1731
    3.7030E+00   6.77905E-03 0.1569
    3.8119E+00   6.73501E-03 0.1521
    3.9208E+00   6.72772E-03 0.1501
    4.0297E+00   7.35095E-03 0.1492
    4.1386E+00   7.25159E-03 0.1507
    4.2475E+00   8.68921E-03 0.1347
    4.3564E+00   6.52402E-03 0.1620
    4.4653E+00   4.35241E-03 0.1903
    4.5743E+00   3.22475E-03 0.2203
    4.6832E+00   4.27686E-03 0.1940
    4.7921E+00   3.85753E-03 0.2018
    4.9010E+00   3.30892E-03 0.2254
    5.0099E+00   3.92632E-03 0.2015
    5.1188E+00   2.32549E-03 0.2605
    5.2277E+00   2.52370E-03 0.2440
    5.3366E+00   1.85179E-03 0.2925
    5.4455E+00   1.60591E-03 0.3195
    5.5545E+00   1.60721E-03 0.3045
    5.6634E+00   1.96064E-03 0.2910
    5.7723E+00   1.19608E-03 0.3551
    5.8812E+00   2.23965E-03 0.2690
    5.9901E+00   1.43026E-03 0.3365
    6.0990E+00   1.48806E-03 0.3179
    6.2079E+00   1.42363E-03 0.3366
    6.3168E+00   7.17892E-04 0.4490
    6.4257E+00   1.35704E-04 0.9999
    6.5347E+00   5.74261E-04 0.5021
    6.6436E+00   1.35704E-04 0.9999
    6.7525E+00   2.71407E-04 0.7070
    6.8614E+00   1.12233E-03 0.3547
    6.9703E+00   0.00000E+00 0.0000
    7.0792E+00   2.71407E-04 0.7070
    7.1881E+00   1.72420E-04 0.9999
    7.2970E+00   1.43588E-04 0.9999
    7.4059E+00   0.00000E+00 0.0000
    7.5149E+00   1.08563E-03 0.3534
    7.6238E+00   3.08651E-04 0.7091
    7.7327E+00   1.41035E-04 0.9999
    7.8416E+00   2.71407E-04 0.7070
    7.9505E+00   2.71407E-04 0.7070
    8.0594E+00   1.69928E-04 0.9999
    8.1683E+00   0.00000E+00 0.0000
    8.2772E+00   0.00000E+00 0.0000
    8.3861E+00   1.72271E-04 0.9999
    8.4950E+00   0.00000E+00 0.0000
    8.6040E+00   2.71407E-04 0.7070
    8.7129E+00   0.00000E+00 0.0000
    8.8218E+00   1.69849E-04 0.9999
    8.9307E+00   0.00000E+00 0.0000
    9.0396E+00   3.69909E-04 0.7086
    9.1485E+00   4.07111E-04 0.5772
    9.2574E+00   0.00000E+00 0.0000
    9.3663E+00   0.00000E+00 0.0000
    9.4752E+00   3.96154E-04 0.7070
    9.5842E+00   1.35704E-04 0.9999
    9.6931E+00   0.00000E+00 0.0000
    9.8020E+00   0.00000E+00 0.0000
    9.9109E+00   1.35704E-04 0.9999
    1.0020E+01   0.00000E+00 0.0000
    1.0129E+01   1.35704E-04 0.9999
    1.0238E+01   0.00000E+00 0.0000
    1.0347E+01   0.00000E+00 0.0000
    1.0455E+01   0.00000E+00 0.0000
    1.0564E+01   1.35704E-04 0.9999
    1.0673E+01   2.79227E-04 0.7073
    1.0782E+01   0.00000E+00 0.0000
    1.0891E+01   0.00000E+00 0.0000
    1.1000E+01   0.00000E+00 0.0000
