# Supplementary material for: Investigating the hard X-ray production via proton spallation on different materials to detect elements
Source: PLoS One. 2023 Aug 18;18(8):e0288287. doi: 10.1371/journal.pone.0288287 (PMC10438009; doi:10.1371/journal.pone.0288287)
Supplement: S1 File — (ZIP) [file pone.0288287.s001.zip › Investigation of Hard X-ray Production via Proton Spallation/result/600M-surf-high5.txt]

    0.0000E+00   0.00000E+00 0.0000
    1.0891E-01   1.69581E-02 0.1037
    2.1782E-01   8.49002E-03 0.1357
    3.2673E-01   3.08412E-02 0.0694
    4.3564E-01   6.73196E-02 0.0483
    5.4455E-01   1.55572E-01 0.0321
    6.5347E-01   1.47242E-01 0.0331
    7.6238E-01   9.24289E-02 0.0410
    8.7129E-01   1.81168E-01 0.0291
    9.8020E-01   9.74115E-02 0.0397
    1.0891E+00   5.47855E-02 0.0528
    1.1980E+00   4.66685E-02 0.0570
    1.3069E+00   3.82760E-02 0.0631
    1.4158E+00   4.39821E-02 0.0594
    1.5248E+00   3.88009E-02 0.0639
    1.6337E+00   3.84846E-02 0.0634
    1.7426E+00   4.22384E-02 0.0591
    1.8515E+00   4.24230E-02 0.0596
    1.9604E+00   2.61357E-02 0.0752
    2.0693E+00   2.56356E-02 0.0777
    2.1782E+00   2.43646E-02 0.0798
    2.2871E+00   1.67796E-02 0.0961
    2.3960E+00   2.19505E-02 0.0834
    2.5050E+00   3.30524E-02 0.0692
    2.6139E+00   6.50312E-02 0.0490
    2.7228E+00   7.19430E-02 0.0460
    2.8317E+00   2.22224E-02 0.0841
    2.9406E+00   1.23523E-02 0.1102
    3.0495E+00   8.22208E-03 0.1325
    3.1584E+00   7.01373E-03 0.1447
    3.2673E+00   9.60297E-03 0.1235
    3.3762E+00   8.08130E-03 0.1366
    3.4851E+00   7.56285E-03 0.1442
    3.5941E+00   5.21730E-03 0.1732
    3.7030E+00   6.77905E-03 0.1569
    3.8119E+00   7.04743E-03 0.1487
    3.9208E+00   7.17140E-03 0.1452
    4.0297E+00   7.38517E-03 0.1491
    4.1386E+00   7.31589E-03 0.1507
    4.2475E+00   8.38118E-03 0.1372
    4.3564E+00   6.36838E-03 0.1642
    4.4653E+00   4.48811E-03 0.1870
    4.5743E+00   3.22475E-03 0.2203
    4.6832E+00   4.27686E-03 0.1940
    4.7921E+00   3.85753E-03 0.2018
    4.9010E+00   3.13928E-03 0.2314
    5.0099E+00   3.79062E-03 0.2056
    5.1188E+00   2.42668E-03 0.2522
    5.2277E+00   2.79511E-03 0.2307
    5.3366E+00   1.85179E-03 0.2925
    5.4455E+00   1.60591E-03 0.3195
    5.5545E+00   1.44618E-03 0.3196
    5.6634E+00   1.62099E-03 0.3194
    5.7723E+00   1.19608E-03 0.3551
    5.8812E+00   2.40961E-03 0.2598
    5.9901E+00   1.43026E-03 0.3365
    6.0990E+00   1.48806E-03 0.3179
    6.2079E+00   1.42363E-03 0.3366
    6.3168E+00   8.53596E-04 0.4097
    6.4257E+00   1.35704E-04 0.9999
    6.5347E+00   4.38557E-04 0.5802
    6.6436E+00   1.35704E-04 0.9999
    6.7525E+00   2.71407E-04 0.7070
    6.8614E+00   1.12233E-03 0.3547
    6.9703E+00   0.00000E+00 0.0000
    7.0792E+00   2.71407E-04 0.7070
    7.1881E+00   1.72420E-04 0.9999
    7.2970E+00   1.43588E-04 0.9999
    7.4059E+00   0.00000E+00 0.0000
    7.5149E+00   1.08563E-03 0.3534
    7.6238E+00   3.08651E-04 0.7091
    7.7327E+00   2.76739E-04 0.7071
    7.8416E+00   2.71407E-04 0.7070
    7.9505E+00   2.71407E-04 0.7070
    8.0594E+00   1.69928E-04 0.9999
    8.1683E+00   0.00000E+00 0.0000
    8.2772E+00   0.00000E+00 0.0000
    8.3861E+00   0.00000E+00 0.0000
    8.4950E+00   0.00000E+00 0.0000
    8.6040E+00   2.71407E-04 0.7070
    8.7129E+00   0.00000E+00 0.0000
    8.8218E+00   1.69849E-04 0.9999
    8.9307E+00   0.00000E+00 0.0000
    9.0396E+00   3.69909E-04 0.7086
    9.1485E+00   4.07111E-04 0.5772
    9.2574E+00   0.00000E+00 0.0000
    9.3663E+00   0.00000E+00 0.0000
    9.4752E+00   3.96154E-04 0.7070
    9.5842E+00   1.35704E-04 0.9999
    9.6931E+00   0.00000E+00 0.0000
    9.8020E+00   0.00000E+00 0.0000
    9.9109E+00   1.35704E-04 0.9999
    1.0020E+01   0.00000E+00 0.0000
    1.0129E+01   1.35704E-04 0.9999
    1.0238E+01   0.00000E+00 0.0000
    1.0347E+01   0.00000E+00 0.0000
    1.0455E+01   0.00000E+00 0.0000
    1.0564E+01   1.35704E-04 0.9999
    1.0673E+01   2.79227E-04 0.7073
    1.0782E+01   0.00000E+00 0.0000
    1.0891E+01   0.00000E+00 0.0000
    1.1000E+01   0.00000E+00 0.0000
