# Supplementary material for: Investigating the hard X-ray production via proton spallation on different materials to detect elements
Source: PLoS One. 2023 Aug 18;18(8):e0288287. doi: 10.1371/journal.pone.0288287 (PMC10438009; doi:10.1371/journal.pone.0288287)
Supplement: S1 File — (ZIP) [file pone.0288287.s001.zip › Investigation of Hard X-ray Production via Proton Spallation/result/600M-surf-low2.txt]

    0.0000E+00   0.00000E+00 0.0000
    1.0891E-01   1.59966E-02 0.0587
    2.1782E-01   7.11180E-03 0.0855
    3.2673E-01   2.78611E-02 0.0445
    4.3564E-01   5.82639E-02 0.0310
    5.4455E-01   1.41092E-01 0.0216
    6.5347E-01   1.13873E-01 0.0233
    7.6238E-01   7.73635E-02 0.0273
    8.7129E-01   1.32532E-01 0.0212
    9.8020E-01   8.35025E-02 0.0262
    1.0891E+00   5.08471E-02 0.0331
    1.1980E+00   4.01830E-02 0.0368
    1.3069E+00   3.62910E-02 0.0381
    1.4158E+00   3.68679E-02 0.0377
    1.5248E+00   3.56991E-02 0.0393
    1.6337E+00   3.75355E-02 0.0388
    1.7426E+00   3.96704E-02 0.0374
    1.8515E+00   3.55883E-02 0.0387
    1.9604E+00   2.69853E-02 0.0446
    2.0693E+00   2.34920E-02 0.0478
    2.1782E+00   2.20719E-02 0.0485
    2.2871E+00   1.76091E-02 0.0544
    2.3960E+00   1.75537E-02 0.0556
    2.5050E+00   2.81632E-02 0.0438
    2.6139E+00   6.42701E-02 0.0300
    2.7228E+00   6.58494E-02 0.0297
    2.8317E+00   2.22480E-02 0.0501
    2.9406E+00   1.05864E-02 0.0701
    3.0495E+00   8.72981E-03 0.0772
    3.1584E+00   8.05905E-03 0.0795
    3.2673E+00   8.07802E-03 0.0799
    3.3762E+00   7.17443E-03 0.0856
    3.4851E+00   6.47990E-03 0.0898
    3.5941E+00   6.81019E-03 0.0885
    3.7030E+00   7.36879E-03 0.0861
    3.8119E+00   5.75892E-03 0.0956
    3.9208E+00   7.03425E-03 0.0905
    4.0297E+00   6.69751E-03 0.0911
    4.1386E+00   7.38409E-03 0.0876
    4.2475E+00   6.99945E-03 0.0889
    4.3564E+00   4.23957E-03 0.1123
    4.4653E+00   4.28686E-03 0.1114
    4.5743E+00   4.02165E-03 0.1164
    4.6832E+00   3.45843E-03 0.1243
    4.7921E+00   2.88117E-03 0.1420
    4.9010E+00   3.09054E-03 0.1371
    5.0099E+00   3.44492E-03 0.1262
    5.1188E+00   2.15016E-03 0.1600
    5.2277E+00   1.84363E-03 0.1709
    5.3366E+00   2.71108E-03 0.1429
    5.4455E+00   1.97119E-03 0.1689
    5.5545E+00   1.89992E-03 0.1715
    5.6634E+00   2.04692E-03 0.1663
    5.7723E+00   1.16953E-03 0.2161
    5.8812E+00   1.63903E-03 0.1881
    5.9901E+00   1.86046E-03 0.1731
    6.0990E+00   1.22160E-03 0.2106
    6.2079E+00   1.29469E-03 0.2112
    6.3168E+00   1.18150E-03 0.2105
    6.4257E+00   6.66212E-04 0.2678
    6.5347E+00   3.93948E-04 0.3550
    6.6436E+00   7.53144E-04 0.2710
    6.7525E+00   3.94779E-04 0.3550
    6.8614E+00   3.86115E-04 0.3548
    6.9703E+00   4.91316E-04 0.3197
    7.0792E+00   3.97428E-04 0.3580
    7.1881E+00   2.17676E-04 0.5056
    7.2970E+00   1.86741E-04 0.5000
    7.4059E+00   9.33707E-05 0.7071
    7.5149E+00   2.08865E-04 0.5083
    7.6238E+00   6.44772E-05 1.0000
    7.7327E+00   2.05000E-04 0.5020
    7.8416E+00   1.41993E-04 0.5774
    7.9505E+00   3.53094E-04 0.3805
    8.0594E+00   4.66853E-05 1.0000
    8.1683E+00   9.33707E-05 0.7071
    8.2772E+00   1.74901E-04 0.5843
    8.3861E+00   1.15568E-04 0.7200
    8.4950E+00   5.58728E-05 1.0000
    8.6040E+00   1.99366E-04 0.5030
    8.7129E+00   1.63516E-04 0.5792
    8.8218E+00   2.06236E-04 0.5066
    8.9307E+00   0.00000E+00 0.0000
    9.0396E+00   4.66853E-05 1.0000
    9.1485E+00   1.15507E-04 0.7199
    9.2574E+00   9.50566E-05 0.7072
    9.3663E+00   5.92591E-05 1.0000
    9.4752E+00   4.66853E-05 1.0000
    9.5842E+00   3.22118E-04 0.4116
    9.6931E+00   1.40056E-04 0.5773
    9.8020E+00   1.05973E-04 0.7121
    9.9109E+00   1.13848E-04 0.7184
    1.0020E+01   2.90048E-04 0.4535
    1.0129E+01   0.00000E+00 0.0000
    1.0238E+01   9.33707E-05 0.7071
    1.0347E+01   1.74385E-04 0.5867
    1.0455E+01   1.06033E-04 0.7094
    1.0564E+01   1.03280E-04 0.7103
    1.0673E+01   9.33707E-05 0.7071
    1.0782E+01   0.00000E+00 0.0000
    1.0891E+01   0.00000E+00 0.0000
    1.1000E+01   0.00000E+00 0.0000
