# Supplementary material for: Investigating the hard X-ray production via proton spallation on different materials to detect elements
Source: PLoS One. 2023 Aug 18;18(8):e0288287. doi: 10.1371/journal.pone.0288287 (PMC10438009; doi:10.1371/journal.pone.0288287)
Supplement: S1 File — (ZIP) [file pone.0288287.s001.zip › Investigation of Hard X-ray Production via Proton Spallation/result/600M.txt]

    0.0000E+00   0.00000E+00 0.0000
    1.0891E-01   5.20523E-03 0.1218
    2.1782E-01   2.75191E-03 0.1570
    3.2673E-01   1.03022E-02 0.0840
    4.3564E-01   2.17278E-02 0.0569
    5.4455E-01   4.92122E-02 0.0390
    6.5347E-01   4.63828E-02 0.0395
    7.6238E-01   2.88000E-02 0.0492
    8.7129E-01   5.51606E-02 0.0361
    9.8020E-01   3.22329E-02 0.0464
    1.0891E+00   1.60385E-02 0.0656
    1.1980E+00   1.33288E-02 0.0726
    1.3069E+00   1.30560E-02 0.0735
    1.4158E+00   1.36079E-02 0.0726
    1.5248E+00   1.32138E-02 0.0727
    1.6337E+00   1.28572E-02 0.0749
    1.7426E+00   1.52027E-02 0.0671
    1.8515E+00   1.21481E-02 0.0751
    1.9604E+00   8.66628E-03 0.0896
    2.0693E+00   9.21158E-03 0.0877
    2.1782E+00   7.32046E-03 0.0959
    2.2871E+00   6.80018E-03 0.0995
    2.3960E+00   6.21831E-03 0.1076
    2.5050E+00   9.07768E-03 0.0890
    2.6139E+00   2.11707E-02 0.0585
    2.7228E+00   2.04772E-02 0.0585
    2.8317E+00   8.33564E-03 0.0940
    2.9406E+00   4.63481E-03 0.1198
    3.0495E+00   3.05979E-03 0.1522
    3.1584E+00   3.41620E-03 0.1408
    3.2673E+00   2.37048E-03 0.1704
    3.3762E+00   2.67900E-03 0.1613
    3.4851E+00   2.44231E-03 0.1679
    3.5941E+00   2.32816E-03 0.1726
    3.7030E+00   2.12908E-03 0.1810
    3.8119E+00   2.69923E-03 0.1643
    3.9208E+00   1.85912E-03 0.1937
    4.0297E+00   2.48400E-03 0.1703
    4.1386E+00   1.90858E-03 0.1984
    4.2475E+00   1.74360E-03 0.2021
    4.3564E+00   1.72639E-03 0.2068
    4.4653E+00   8.98431E-04 0.2794
    4.5743E+00   1.67583E-03 0.2146
    4.6832E+00   1.37067E-03 0.2262
    4.7921E+00   8.95002E-04 0.2924
    4.9010E+00   1.42052E-03 0.2259
    5.0099E+00   5.72730E-04 0.3592
    5.1188E+00   9.70686E-04 0.2802
    5.2277E+00   7.91748E-04 0.3049
    5.3366E+00   4.12484E-04 0.4107
    5.4455E+00   7.94590E-04 0.3048
    5.5545E+00   6.91899E-04 0.3188
    5.6634E+00   7.18582E-04 0.3201
    5.7723E+00   6.72154E-04 0.3186
    5.8812E+00   3.67149E-04 0.4499
    5.9901E+00   3.92499E-04 0.4084
    6.0990E+00   5.12681E-04 0.3834
    6.2079E+00   3.64065E-04 0.4487
    6.3168E+00   1.42594E-04 0.7114
    6.4257E+00   1.39639E-04 0.7101
    6.5347E+00   2.68479E-04 0.5023
    6.6436E+00   1.26703E-04 0.7071
    6.7525E+00   2.66600E-04 0.5018
    6.8614E+00   4.43459E-04 0.3779
    6.9703E+00   0.00000E+00 0.0000
    7.0792E+00   6.33513E-05 1.0000
    7.1881E+00   0.00000E+00 0.0000
    7.2970E+00   6.33513E-05 1.0000
    7.4059E+00   0.00000E+00 0.0000
    7.5149E+00   6.33513E-05 1.0000
    7.6238E+00   0.00000E+00 0.0000
    7.7327E+00   0.00000E+00 0.0000
    7.8416E+00   1.43749E-04 0.7120
    7.9505E+00   6.74355E-05 1.0000
    8.0594E+00   0.00000E+00 0.0000
    8.1683E+00   9.59222E-05 1.0000
    8.2772E+00   0.00000E+00 0.0000
    8.3861E+00   6.33513E-05 1.0000
    8.4950E+00   9.09435E-05 1.0000
    8.6040E+00   0.00000E+00 0.0000
    8.7129E+00   0.00000E+00 0.0000
    8.8218E+00   6.33513E-05 1.0000
    8.9307E+00   6.33513E-05 1.0000
    9.0396E+00   0.00000E+00 0.0000
    9.1485E+00   0.00000E+00 0.0000
    9.2574E+00   0.00000E+00 0.0000
    9.3663E+00   0.00000E+00 0.0000
    9.4752E+00   0.00000E+00 0.0000
    9.5842E+00   6.33513E-05 1.0000
    9.6931E+00   0.00000E+00 0.0000
    9.8020E+00   0.00000E+00 0.0000
    9.9109E+00   0.00000E+00 0.0000
    1.0020E+01   0.00000E+00 0.0000
    1.0129E+01   0.00000E+00 0.0000
    1.0238E+01   6.33513E-05 1.0000
    1.0347E+01   0.00000E+00 0.0000
    1.0455E+01   0.00000E+00 0.0000
    1.0564E+01   6.33513E-05 1.0000
    1.0673E+01   7.70064E-05 1.0000
    1.0782E+01   0.00000E+00 0.0000
    1.0891E+01   0.00000E+00 0.0000
    1.1000E+01   0.00000E+00 0.0000
