# Supplementary material for: Investigating the hard X-ray production via proton spallation on different materials to detect elements
Source: PLoS One. 2023 Aug 18;18(8):e0288287. doi: 10.1371/journal.pone.0288287 (PMC10438009; doi:10.1371/journal.pone.0288287)
Supplement: S1 File — (ZIP) [file pone.0288287.s001.zip › Investigation of Hard X-ray Production via Proton Spallation/result/700M.txt]

    0.0000E+00   0.00000E+00 0.0000
    1.0891E-01   5.68612E-03 0.1151
    2.1782E-01   2.84986E-03 0.1482
    3.2673E-01   1.28221E-02 0.0712
    4.3564E-01   2.48712E-02 0.0517
    5.4455E-01   6.13932E-02 0.0344
    6.5347E-01   5.26236E-02 0.0366
    7.6238E-01   3.56935E-02 0.0433
    8.7129E-01   6.77268E-02 0.0314
    9.8020E-01   3.80597E-02 0.0419
    1.0891E+00   2.22227E-02 0.0551
    1.1980E+00   1.68443E-02 0.0635
    1.3069E+00   1.46618E-02 0.0672
    1.4158E+00   1.65194E-02 0.0652
    1.5248E+00   1.74071E-02 0.0609
    1.6337E+00   1.57059E-02 0.0639
    1.7426E+00   1.88080E-02 0.0587
    1.8515E+00   1.44632E-02 0.0667
    1.9604E+00   1.18475E-02 0.0763
    2.0693E+00   9.77377E-03 0.0815
    2.1782E+00   7.82851E-03 0.0915
    2.2871E+00   7.98584E-03 0.0899
    2.3960E+00   7.18992E-03 0.0969
    2.5050E+00   1.22665E-02 0.0728
    2.6139E+00   2.60255E-02 0.0514
    2.7228E+00   2.64795E-02 0.0512
    2.8317E+00   8.86978E-03 0.0860
    2.9406E+00   4.22928E-03 0.1277
    3.0495E+00   3.92998E-03 0.1292
    3.1584E+00   3.16228E-03 0.1422
    3.2673E+00   3.26461E-03 0.1409
    3.3762E+00   2.88758E-03 0.1544
    3.4851E+00   3.66741E-03 0.1354
    3.5941E+00   2.83736E-03 0.1539
    3.7030E+00   2.04071E-03 0.1747
    3.8119E+00   3.94601E-03 0.1291
    3.9208E+00   2.83142E-03 0.1554
    4.0297E+00   2.21870E-03 0.1697
    4.1386E+00   3.64042E-03 0.1349
    4.2475E+00   2.81963E-03 0.1579
    4.3564E+00   1.79374E-03 0.1943
    4.4653E+00   1.50188E-03 0.2104
    4.5743E+00   1.27299E-03 0.2254
    4.6832E+00   1.24125E-03 0.2323
    4.7921E+00   1.05555E-03 0.2443
    4.9010E+00   1.49134E-03 0.2101
    5.0099E+00   9.42921E-04 0.2698
    5.1188E+00   7.39942E-04 0.2907
    5.2277E+00   5.89251E-04 0.3352
    5.3366E+00   7.46472E-04 0.3061
    5.4455E+00   5.50705E-04 0.3344
    5.5545E+00   7.02966E-04 0.3204
    5.6634E+00   6.78044E-04 0.3189
    5.7723E+00   3.39118E-04 0.4541
    5.8812E+00   5.91698E-04 0.3571
    5.9901E+00   8.23336E-04 0.3048
    6.0990E+00   5.65930E-04 0.3568
    6.2079E+00   6.01208E-04 0.3360
    6.3168E+00   2.37614E-04 0.4999
    6.4257E+00   1.18807E-04 0.7071
    6.5347E+00   1.18807E-04 0.7071
    6.6436E+00   1.75728E-04 0.7076
    6.7525E+00   1.18807E-04 0.7071
    6.8614E+00   3.56422E-04 0.4082
    6.9703E+00   0.00000E+00 0.0000
    7.0792E+00   5.94036E-05 1.0000
    7.1881E+00   5.94036E-05 1.0000
    7.2970E+00   0.00000E+00 0.0000
    7.4059E+00   1.92992E-04 0.5807
    7.5149E+00   5.03461E-04 0.3573
    7.6238E+00   1.18807E-04 0.7071
    7.7327E+00   5.94036E-05 1.0000
    7.8416E+00   8.75290E-05 1.0000
    7.9505E+00   5.94036E-05 1.0000
    8.0594E+00   5.94036E-05 1.0000
    8.1683E+00   0.00000E+00 0.0000
    8.2772E+00   0.00000E+00 0.0000
    8.3861E+00   5.94036E-05 1.0000
    8.4950E+00   5.94036E-05 1.0000
    8.6040E+00   7.53965E-05 1.0000
    8.7129E+00   1.18807E-04 0.7071
    8.8218E+00   5.94036E-05 1.0000
    8.9307E+00   0.00000E+00 0.0000
    9.0396E+00   5.94036E-05 1.0000
    9.1485E+00   1.32839E-04 0.7110
    9.2574E+00   0.00000E+00 0.0000
    9.3663E+00   0.00000E+00 0.0000
    9.4752E+00   5.94036E-05 1.0000
    9.5842E+00   0.00000E+00 0.0000
    9.6931E+00   1.22164E-04 0.7072
    9.8020E+00   5.94036E-05 1.0000
    9.9109E+00   0.00000E+00 0.0000
    1.0020E+01   0.00000E+00 0.0000
    1.0129E+01   5.94036E-05 1.0000
    1.0238E+01   0.00000E+00 0.0000
    1.0347E+01   0.00000E+00 0.0000
    1.0455E+01   0.00000E+00 0.0000
    1.0564E+01   5.94036E-05 1.0000
    1.0673E+01   0.00000E+00 0.0000
    1.0782E+01   0.00000E+00 0.0000
    1.0891E+01   0.00000E+00 0.0000
    1.1000E+01   0.00000E+00 0.0000
