# Supplementary material for: Investigating the hard X-ray production via proton spallation on different materials to detect elements
Source: PLoS One. 2023 Aug 18;18(8):e0288287. doi: 10.1371/journal.pone.0288287 (PMC10438009; doi:10.1371/journal.pone.0288287)
Supplement: S1 File — (ZIP) [file pone.0288287.s001.zip › Investigation of Hard X-ray Production via Proton Spallation/result/800M.txt]

  0.0000E+00   0.00000E+00 0.0000
    1.0891E-01   7.19434E-03 0.1099
    2.1782E-01   2.46479E-03 0.1757
    3.2673E-01   1.36023E-02 0.0738
    4.3564E-01   2.90118E-02 0.0526
    5.4455E-01   6.87650E-02 0.0347
    6.5347E-01   6.26079E-02 0.0357
    7.6238E-01   4.56799E-02 0.0416
    8.7129E-01   8.14016E-02 0.0307
    9.8020E-01   4.56082E-02 0.0416
    1.0891E+00   2.32166E-02 0.0574
    1.1980E+00   2.04166E-02 0.0614
    1.3069E+00   1.88387E-02 0.0645
    1.4158E+00   1.83330E-02 0.0649
    1.5248E+00   1.89286E-02 0.0635
    1.6337E+00   2.00878E-02 0.0609
    1.7426E+00   1.94818E-02 0.0633
    1.8515E+00   1.70714E-02 0.0668
    1.9604E+00   1.47694E-02 0.0739
    2.0693E+00   1.11586E-02 0.0841
    2.1782E+00   9.45657E-03 0.0900
    2.2871E+00   9.64005E-03 0.0896
    2.3960E+00   1.02212E-02 0.0870
    2.5050E+00   1.30642E-02 0.0772
    2.6139E+00   3.06978E-02 0.0514
    2.7228E+00   2.78530E-02 0.0552
    2.8317E+00   1.07656E-02 0.0859
    2.9406E+00   5.02668E-03 0.1217
    3.0495E+00   4.05632E-03 0.1401
    3.1584E+00   3.65081E-03 0.1457
    3.2673E+00   2.99571E-03 0.1616
    3.3762E+00   2.67914E-03 0.1812
    3.4851E+00   2.98003E-03 0.1613
    3.5941E+00   3.24917E-03 0.1619
    3.7030E+00   3.98119E-03 0.1399
    3.8119E+00   3.14812E-03 0.1577
    3.9208E+00   1.74058E-03 0.2147
    4.0297E+00   3.04114E-03 0.1637
    4.1386E+00   2.78808E-03 0.1682
    4.2475E+00   3.43626E-03 0.1580
    4.3564E+00   2.38671E-03 0.1842
    4.4653E+00   2.23994E-03 0.1877
    4.5743E+00   1.87727E-03 0.2067
    4.6832E+00   2.57291E-03 0.1732
    4.7921E+00   1.73480E-03 0.2204
    4.9010E+00   1.43951E-03 0.2385
    5.0099E+00   1.17534E-03 0.2610
    5.1188E+00   1.62071E-03 0.2260
    5.2277E+00   1.01838E-03 0.2802
    5.3366E+00   1.47811E-03 0.2320
    5.4455E+00   8.55213E-04 0.3203
    5.5545E+00   9.13248E-04 0.3043
    5.6634E+00   7.07052E-04 0.3356
    5.7723E+00   1.04063E-03 0.2802
    5.8812E+00   7.13691E-04 0.3364
    5.9901E+00   6.28175E-04 0.3575
    6.0990E+00   2.99949E-04 0.5029
    6.2079E+00   7.15674E-04 0.3372
    6.3168E+00   2.10704E-04 0.5773
    6.4257E+00   2.10704E-04 0.5773
    6.5347E+00   2.94761E-04 0.5016
    6.6436E+00   2.98906E-04 0.5026
    6.7525E+00   2.40777E-04 0.5796
    6.8614E+00   2.10704E-04 0.5773
    6.9703E+00   1.40469E-04 0.7071
    7.0792E+00   0.00000E+00 0.0000
    7.1881E+00   2.48353E-04 0.5904
    7.2970E+00   7.02346E-05 1.0000
    7.4059E+00   2.10704E-04 0.5773
    7.5149E+00   2.10704E-04 0.5773
    7.6238E+00   0.00000E+00 0.0000
    7.7327E+00   2.85076E-04 0.5001
    7.8416E+00   8.27105E-05 1.0000
    7.9505E+00   8.92549E-05 1.0000
    8.0594E+00   8.92094E-05 1.0000
    8.1683E+00   0.00000E+00 0.0000
    8.2772E+00   7.02346E-05 1.0000
    8.3861E+00   8.27191E-05 1.0000
    8.4950E+00   0.00000E+00 0.0000
    8.6040E+00   1.72595E-04 0.7192
    8.7129E+00   7.35288E-05 1.0000
    8.8218E+00   0.00000E+00 0.0000
    8.9307E+00   0.00000E+00 0.0000
    9.0396E+00   0.00000E+00 0.0000
    9.1485E+00   0.00000E+00 0.0000
    9.2574E+00   0.00000E+00 0.0000
    9.3663E+00   7.02346E-05 1.0000
    9.4752E+00   1.58380E-04 0.7116
    9.5842E+00   7.24560E-05 1.0000
    9.6931E+00   7.02346E-05 1.0000
    9.8020E+00   1.05067E-04 1.0000
    9.9109E+00   0.00000E+00 0.0000
    1.0020E+01   0.00000E+00 0.0000
    1.0129E+01   0.00000E+00 0.0000
    1.0238E+01   0.00000E+00 0.0000
    1.0347E+01   0.00000E+00 0.0000
    1.0455E+01   0.00000E+00 0.0000
    1.0564E+01   8.81704E-05 1.0000
    1.0673E+01   0.00000E+00 0.0000
    1.0782E+01   0.00000E+00 0.0000
    1.0891E+01   0.00000E+00 0.0000
    1.1000E+01   0.00000E+00 0.0000
