# Supplementary material for: Investigating the hard X-ray production via proton spallation on different materials to detect elements
Source: PLoS One. 2023 Aug 18;18(8):e0288287. doi: 10.1371/journal.pone.0288287 (PMC10438009; doi:10.1371/journal.pone.0288287)
Supplement: S1 File — (ZIP) [file pone.0288287.s001.zip › Investigation of Hard X-ray Production via Proton Spallation/result/900M.txt]

 0.0000E+00   0.00000E+00 0.0000
    1.0891E-01   9.41121E-03 0.0948
    2.1782E-01   4.09168E-03 0.1423
    3.2673E-01   1.69476E-02 0.0686
    4.3564E-01   3.14195E-02 0.0510
    5.4455E-01   8.94908E-02 0.0314
    6.5347E-01   7.47476E-02 0.0335
    7.6238E-01   5.19789E-02 0.0398
    8.7129E-01   9.57921E-02 0.0298
    9.8020E-01   5.27810E-02 0.0389
    1.0891E+00   3.11265E-02 0.0515
    1.1980E+00   2.19059E-02 0.0614
    1.3069E+00   2.07946E-02 0.0627
    1.4158E+00   2.33158E-02 0.0594
    1.5248E+00   2.20091E-02 0.0613
    1.6337E+00   2.01197E-02 0.0644
    1.7426E+00   2.47880E-02 0.0575
    1.8515E+00   2.32659E-02 0.0611
    1.9604E+00   1.88416E-02 0.0658
    2.0693E+00   1.47245E-02 0.0754
    2.1782E+00   1.10789E-02 0.0858
    2.2871E+00   9.02690E-03 0.0945
    2.3960E+00   1.11779E-02 0.0860
    2.5050E+00   1.68335E-02 0.0706
    2.6139E+00   3.83448E-02 0.0470
    2.7228E+00   3.45295E-02 0.0503
    2.8317E+00   1.24729E-02 0.0823
    2.9406E+00   6.45142E-03 0.1142
    3.0495E+00   4.96028E-03 0.1291
    3.1584E+00   4.87937E-03 0.1306
    3.2673E+00   4.12203E-03 0.1450
    3.3762E+00   4.02303E-03 0.1431
    3.4851E+00   3.33809E-03 0.1533
    3.5941E+00   4.32722E-03 0.1368
    3.7030E+00   4.40230E-03 0.1388
    3.8119E+00   4.07511E-03 0.1443
    3.9208E+00   4.66293E-03 0.1349
    4.0297E+00   4.31111E-03 0.1450
    4.1386E+00   3.52527E-03 0.1557
    4.2475E+00   3.72867E-03 0.1505
    4.3564E+00   2.07370E-03 0.1975
    4.4653E+00   2.07749E-03 0.2018
    4.5743E+00   2.55637E-03 0.1836
    4.6832E+00   1.60038E-03 0.2251
    4.7921E+00   1.27650E-03 0.2615
    4.9010E+00   1.56115E-03 0.2424
    5.0099E+00   1.40138E-03 0.2450
    5.1188E+00   1.95886E-03 0.2053
    5.2277E+00   1.01572E-03 0.2908
    5.3366E+00   1.33493E-03 0.2522
    5.4455E+00   6.87228E-04 0.3571
    5.5545E+00   1.00216E-03 0.2911
    5.6634E+00   7.13315E-04 0.3359
    5.7723E+00   7.35555E-04 0.3580
    5.8812E+00   1.26508E-03 0.2604
    5.9901E+00   1.89616E-03 0.2150
    6.0990E+00   1.20869E-03 0.2702
    6.2079E+00   6.65739E-04 0.3561
    6.3168E+00   4.77600E-04 0.4115
    6.4257E+00   0.00000E+00 0.0000
    6.5347E+00   2.97486E-04 0.4999
    6.6436E+00   4.46229E-04 0.4082
    6.7525E+00   5.72087E-04 0.3824
    6.8614E+00   4.66344E-04 0.4101
    6.9703E+00   2.60850E-04 0.5892
    7.0792E+00   7.43716E-05 1.0000
    7.1881E+00   7.43716E-05 1.0000
    7.2970E+00   0.00000E+00 0.0000
    7.4059E+00   1.48743E-04 0.7071
    7.5149E+00   4.46229E-04 0.4082
    7.6238E+00   0.00000E+00 0.0000
    7.7327E+00   7.43716E-05 1.0000
    7.8416E+00   7.43716E-05 1.0000
    7.9505E+00   7.43716E-05 1.0000
    8.0594E+00   2.14702E-04 0.7082
    8.1683E+00   9.45031E-05 1.0000
    8.2772E+00   9.31503E-05 1.0000
    8.3861E+00   0.00000E+00 0.0000
    8.4950E+00   0.00000E+00 0.0000
    8.6040E+00   0.00000E+00 0.0000
    8.7129E+00   0.00000E+00 0.0000
    8.8218E+00   0.00000E+00 0.0000
    8.9307E+00   0.00000E+00 0.0000
    9.0396E+00   0.00000E+00 0.0000
    9.1485E+00   0.00000E+00 0.0000
    9.2574E+00   0.00000E+00 0.0000
    9.3663E+00   9.33601E-05 1.0000
    9.4752E+00   0.00000E+00 0.0000
    9.5842E+00   7.43716E-05 1.0000
    9.6931E+00   7.43716E-05 1.0000
    9.8020E+00   1.80956E-04 0.7143
    9.9109E+00   0.00000E+00 0.0000
    1.0020E+01   1.68813E-04 0.7120
    1.0129E+01   0.00000E+00 0.0000
    1.0238E+01   0.00000E+00 0.0000
    1.0347E+01   0.00000E+00 0.0000
    1.0455E+01   1.84203E-04 0.7146
    1.0564E+01   0.00000E+00 0.0000
    1.0673E+01   9.31538E-05 1.0000
    1.0782E+01   7.43716E-05 1.0000
    1.0891E+01   0.00000E+00 0.0000
    1.1000E+01   0.00000E+00 0.0000
