# Supplementary material for: Investigating the hard X-ray production via proton spallation on different materials to detect elements
Source: PLoS One. 2023 Aug 18;18(8):e0288287. doi: 10.1371/journal.pone.0288287 (PMC10438009; doi:10.1371/journal.pone.0288287)
Supplement: S1 File — (ZIP) [file pone.0288287.s001.zip › Investigation of Hard X-ray Production via Proton Spallation/result/ordi98-600M-nickel.txt]

   0.0000E+00   0.00000E+00 0.0000
    1.0891E-01   6.53445E-03 0.1001
    2.1782E-01   7.21293E-02 0.0320
    3.2673E-01   8.37433E-02 0.0300
    4.3564E-01   6.71655E-02 0.0325
    5.4455E-01   6.49157E-02 0.0332
    6.5347E-01   3.85485E-02 0.0431
    7.6238E-01   3.46003E-02 0.0442
    8.7129E-01   3.68758E-02 0.0429
    9.8020E-01   2.87257E-02 0.0483
    1.0891E+00   2.95015E-02 0.0484
    1.1980E+00   2.89850E-02 0.0476
    1.3069E+00   3.31960E-02 0.0453
    1.4158E+00   3.89978E-02 0.0415
    1.5248E+00   3.08665E-02 0.0472
    1.6337E+00   1.31751E-02 0.0706
    1.7426E+00   1.34037E-02 0.0698
    1.8515E+00   1.18763E-02 0.0746
    1.9604E+00   1.04327E-02 0.0788
    2.0693E+00   9.08309E-03 0.0838
    2.1782E+00   1.04177E-02 0.0783
    2.2871E+00   8.62767E-03 0.0874
    2.3960E+00   7.04657E-03 0.0952
    2.5050E+00   6.97590E-03 0.0964
    2.6139E+00   8.29845E-03 0.0881
    2.7228E+00   7.65643E-03 0.0922
    2.8317E+00   6.37204E-03 0.1003
    2.9406E+00   5.95319E-03 0.1046
    3.0495E+00   6.33819E-03 0.1013
    3.1584E+00   4.72720E-03 0.1200
    3.2673E+00   6.17836E-03 0.1029
    3.3762E+00   4.02388E-03 0.1259
    3.4851E+00   5.01167E-03 0.1159
    3.5941E+00   3.50859E-03 0.1395
    3.7030E+00   4.22673E-03 0.1248
    3.8119E+00   3.21264E-03 0.1414
    3.9208E+00   2.74447E-03 0.1524
    4.0297E+00   3.90131E-03 0.1292
    4.1386E+00   2.28315E-03 0.1665
    4.2475E+00   2.69579E-03 0.1543
    4.3564E+00   3.28867E-03 0.1401
    4.4653E+00   3.16925E-03 0.1412
    4.5743E+00   2.36986E-03 0.1644
    4.6832E+00   2.35119E-03 0.1642
    4.7921E+00   2.34796E-03 0.1670
    4.9010E+00   2.36555E-03 0.1643
    5.0099E+00   2.23407E-03 0.1690
    5.1188E+00   1.42529E-03 0.2137
    5.2277E+00   1.34298E-03 0.2183
    5.3366E+00   1.29614E-03 0.2238
    5.4455E+00   1.14002E-03 0.2356
    5.5545E+00   2.04418E-03 0.1767
    5.6634E+00   1.28771E-03 0.2240
    5.7723E+00   1.01336E-03 0.2499
    5.8812E+00   1.21322E-03 0.2294
    5.9901E+00   9.50010E-04 0.2581
    6.0990E+00   9.84920E-04 0.2592
    6.2079E+00   1.26945E-03 0.2235
    6.3168E+00   1.41072E-03 0.2190
    6.4257E+00   9.50025E-04 0.2581
    6.5347E+00   7.77976E-04 0.2891
    6.6436E+00   8.86825E-04 0.2671
    6.7525E+00   7.64703E-04 0.2886
    6.8614E+00   7.59929E-04 0.2886
    6.9703E+00   7.60004E-04 0.2886
    7.0792E+00   7.07381E-04 0.3018
    7.1881E+00   3.55399E-04 0.4497
    7.2970E+00   2.53341E-04 0.4999
    7.4059E+00   3.16639E-04 0.4471
    7.5149E+00   7.16222E-04 0.3025
    7.6238E+00   8.92595E-04 0.2672
    7.7327E+00   7.60004E-04 0.2886
    7.8416E+00   8.86675E-04 0.2671
    7.9505E+00   8.86693E-04 0.2671
    8.0594E+00   6.96650E-04 0.3014
    8.1683E+00   2.11188E-04 0.5831
    8.2772E+00   5.07890E-04 0.3535
    8.3861E+00   3.16676E-04 0.4471
    8.4950E+00   4.55824E-04 0.3787
    8.6040E+00   1.39317E-03 0.2131
    8.7129E+00   1.01325E-03 0.2499
    8.8218E+00   9.49916E-04 0.2581
    8.9307E+00   9.49916E-04 0.2581
    9.0396E+00   4.43309E-04 0.3779
    9.1485E+00   6.33352E-05 1.0000
    9.2574E+00   6.33352E-05 1.0000
    9.3663E+00   2.63194E-04 0.5010
    9.4752E+00   0.00000E+00 0.0000
    9.5842E+00   0.00000E+00 0.0000
    9.6931E+00   0.00000E+00 0.0000
    9.8020E+00   1.26670E-04 0.7071
    9.9109E+00   6.33352E-05 1.0000
    1.0020E+01   1.26670E-04 0.7071
    1.0129E+01   0.00000E+00 0.0000
    1.0238E+01   6.33352E-05 1.0000
    1.0347E+01   0.00000E+00 0.0000
    1.0455E+01   0.00000E+00 0.0000
    1.0564E+01   0.00000E+00 0.0000
    1.0673E+01   0.00000E+00 0.0000
    1.0782E+01   0.00000E+00 0.0000
    1.0891E+01   0.00000E+00 0.0000
    1.1000E+01   0.00000E+00 0.0000
